# Supplementary material for: Single-cell RNA-sequencing analysis of the developing mouse inner ear identifies molecular logic of auditory neuron diversification
Source: Nat Commun. 2022 Jul 5;13:3878. doi: 10.1038/s41467-022-31580-1 (PMC9256748; doi:10.1038/s41467-022-31580-1)
Supplement: Supplementary file 4 — Supplementary Data 1 [file 41467_2022_31580_MOESM4_ESM.csv]

Supplementary Data 1_related to Fig.1a_ leiden clusters_gene expression_all means
gene	1	2	3	4	5	6	7	8	9	10	11	12	13	14	15	16	17	18	19
Adora1	0	0.048512179	0.108156914	0.356595855	0.209233876	0.285153801	0.243592133	0.305602301	0.387372892	0.136405445	0.548634448	0.964276915	0.497435648	0.702947359	0.788440113	0.317974013	0.514789855	0.030153011	0.05294263
Sntg1	0	0.074052015	0.280294834	0.357660185	0.088489112	0.304967297	0.187713426	0.353707507	0.430772911	0.395070723	0.511410845	0.519594179	0.290196526	0.458584442	0.433276006	0.226552241	0.375086625	0	0
Bai3	0.191667971	0.901988662	0.438896591	1.50808088	1.475501899	1.207829408	1.036630266	1.353544713	1.592327918	1.483403932	1.213529345	1.47219078	1.200203041	1.365615954	1.312870633	1.133980394	1.353086232	0.032605584	0.258127056
Gpr39	0	0.007195269	0.073972371	0.038913544	0.014683862	0.004237667	0.017645272	0	0	0	0	0	0	0.018846454	0	0.050618428	0.009330984	0	0
Obsl1	1.148961106	1.552855251	0.75391661	1.458582214	1.419818785	1.26828959	1.434337515	1.390630659	1.692676269	0.963124427	1.493457882	1.517236764	1.014533059	1.567430805	0.914117795	1.652570603	0.944864321	1.368153144	2.03138692
Syt14	0.313791473	0.411106562	0.162764834	0.502251764	0.576177452	0.507940932	0.277460345	0.54951553	0.319501072	0.140429207	0.396554657	0.38530323	0.088854077	0.511026704	0.235908619	0.520591134	0.159949344	1.453120418	0.102664369
Pld5	0	0.051047806	0	0.200856327	0.246153928	0.057877357	0.137068752	0.08334907	0.077839286	0.059751936	0.427220177	0.099066082	1.098234144	1.434697202	2.297477428	1.08103272	2.232808565	0.23523422	0.052319583
Lmx1a	0	0.007441715	0	0.008529641	0	0.016669988	0	0.029267653	0	0	0.002994691	0	0	0.006172081	0	0.009661046	0	0.29959483	0.017540488
1700112H15Rik	0	0	0	0	0	0.003465407	0	0	0	0	0	0	0	0	0.001718344	0	0	0	0.005579445
Lactb2	0.110716576	0.343677015	0.17771036	0.419061103	0.401376643	0.448421623	0.453509453	0.430946511	0.87843083	0.738172659	0.690416664	0.699873216	0.706503349	0.736478353	0.52350059	0.677010695	0.565272361	0.952758849	0.236038742
Cpa6	0	0.002802097	0	0	0.018703486	0.011258753	0	0	0	0	0.014906301	0	0	0	0	0	0	0.721080272	0.010020212
A830018L16Rik	0	0.092902464	0.08368143	0.090414267	0.220226801	0.248593619	0.214491639	0.1678685	0.363501149	0.252091027	0.193714524	0.066176704	0.35307573	0.2504083	0.202096352	0.227874941	0.514710904	0.391627378	0.192504453
Efhc1	0	0.050267694	0.223587738	0.092172701	0.021987275	0.082851027	0.079407646	0.057933988	0.426460346	0.206167689	0.08770043	0.222582517	0.21915954	0.167658911	0.172386828	0.081742046	0.108935179	1.978267468	0.123275015
Khdrbs2	0.225080921	0.258630614	0.140803891	0.890124671	0.816112233	0.698042931	0.731118344	1.113870714	1.141369862	0.618815196	1.207463841	1.228561829	0.375575882	1.346425943	1.422777288	1.230907608	1.402549272	0.980963987	0.206028079
1700066B17Rik	0	0.002944731	0	0	0	0	0	0	0.020376783	0	0	0	0	0	0.003397361	0	0	0.087463338	0
Lonrf2	0.928169357	1.569878848	0.840709632	1.978517528	1.740979932	1.840555808	1.840925182	1.881783907	1.911640363	1.937849727	1.957616365	1.915361043	1.923918944	2.012614133	1.913766591	1.932763577	1.944835214	0.770815058	0.295605245
Actr1b	2.045092195	1.951411642	0.525213522	2.151973868	2.058792995	2.004352243	2.179754111	2.127712693	2.339754433	2.205314415	2.234851745	2.235356011	2.088537544	2.247155108	2.136434402	2.243779722	2.099472081	1.890156608	1.373931471
Dnah7b	0.039767345	0.290957376	0.466973159	0.316838807	0.408868315	0.498336803	0.382264649	0.461097803	0.614465682	0.331141591	0.564568609	0.494823931	0.16960924	0.609019832	0.158954143	0.397309551	0.133223838	0.526238936	0.189304893
Gpr45	0.063971898	0.10717758	0.081482507	0.111187266	0.08020327	0.105367403	0.079561975	0.08853375	0.058354935	0.04353753	0.071194337	0.04674387	0.063805406	0.116519384	0.090913191	0.081621722	0.074907022	0.035075097	0.024667706
Dnah7a	0.05836082	0.104034901	0.177386172	0.090385043	0.07414977	0.138324857	0.092397262	0.146874335	0.04277594	0.045549574	0.051912281	0.038749853	0.012778595	0.081747172	0.013415476	0.058590371	0.017930006	0.444171954	0.021112525
Pgap1	0.609915066	0.823296432	0.450595802	1.232437633	1.019903188	1.255155142	1.224546356	1.496486024	1.529131689	1.62290509	1.357504266	1.614339757	0.984466392	1.338287969	0.96757942	1.132303371	0.656708701	0.845301793	0.473013472
Plcl1	0.393585706	0.543772064	0.225543026	0.526093953	0.822625334	0.697311891	0.621729561	0.717460255	0.881615953	0.650297453	0.685431189	0.595877208	1.228523621	0.672050939	1.063255186	0.41228571	0.849233628	0.175113015	0.1434119
Bmpr2	1.73277514	1.923395924	1.924920267	2.084245466	2.130808872	2.067162649	2.000277241	2.096125893	2.158602611	2.50257013	2.026548581	2.162876807	2.237724271	2.057391833	2.230236201	1.998929356	2.248995205	1.404304415	1.622701381
Spag16	0	0.035815927	0.115548203	0.067066373	0.171378167	0.121045978	0.118870179	0.098800287	0.272779838	0.621704527	0.10186249	0.055983283	0.043510571	0.074470811	0	0.07628158	0.015712902	1.029207731	0.035459455
Usp37	0.770966033	1.064439546	0.659079148	1.393808032	1.588053015	1.389247634	1.24539848	1.332971309	1.606669747	1.47908455	1.563953301	1.608133926	1.261212651	1.68155282	1.363189	1.504087927	1.549228797	1.608769951	1.134537133
Xrcc5	0.912954757	0.734988572	0.525546097	0.451620709	0.146145938	0.375059187	0.32371817	0.279768651	1.319166056	1.26705359	0.58556237	0.686216777	1.109577952	0.605467622	0.321834611	0.587337425	0.513539825	2.129629711	0.782593813
Erbb4	0.03280082	0.004983009	0.046672594	0.073023877	0.013720586	0.047029676	0.046446774	0.009804463	0.086240232	0	0.035308932	0.037778618	0.030410585	0.046044306	0.014118444	0.065886634	0.03299139	0.586082807	0.087019811
Abca12	0	0	0.104271281	0.008359084	0.0241282	0.00314053	0.008815747	0	0.011405227	0	0.00946785	0.027334535	0.050717157	0.017572958	0.034239054	0.005830279	0.034881961	0.009826267	0.013654359
Pinc	0	0	0	0	0.012130514	0.0087372	0	0	0.033681321	0	0	0	0	0	0	0	0	0	0
D530049I02Rik	0	0.002389865	0	0	0.009330097	0.002642371	0	0	0	0	0	0	0	0	0	0.012241556	0	0	0
Sh3bp4	0.374808563	0.383219606	0.26587011	0.427718326	0.705609475	0.73590515	0.728249191	0.60610146	1.002197923	0.321144229	0.953830378	0.928243744	0.370474014	0.889254821	0.35820517	0.482780851	0.117947408	1.53089962	0.541518421
Dis3l2	1.177605684	1.61590515	0.51568074	1.680187727	1.567061513	1.705073397	1.698174372	1.700945917	1.870781314	1.394603084	1.832903655	1.817421879	1.566507327	1.887733928	1.571591637	1.865848392	1.595618275	1.634539491	0.68309113
Slc16a14	0.17403247	0.506977588	0.141003916	0.633244425	0.840738513	0.783979795	0.94612295	0.772328967	0.882354856	0.366151702	0.928347968	1.021988942	0.452270421	0.895762201	0.348923693	0.991443513	0.314825247	0.017001866	0.03777961
Pask	0.328141922	0.262884652	0.365176993	0.43592585	0.368785015	0.363336862	0.388372697	0.348533974	0.555752695	0.170483544	0.419075682	0.607777034	0.208638366	0.511031036	0.139002347	0.528131852	0.1484452	0.818299031	0.38936437
Cdh20	0.029812432	0.010016759	0.03019953	0.050176496	0.012060548	0.010376385	0.011907418	0	0.22672159	0.161475834	0.067661196	0.171884074	0.130125176	0.151980951	0.109678613	0.124466816	0.134068717	0.06442977	0.015382994
Serpinb12	0	0	0	0	0.012060548	0	0	0	0	0	0	0	0	0	0	0	0	0	0
Cdh7	0	0.113955379	0	0.326352911	0.251033163	0.029549426	0.043357994	0.110104044	0.145249092	0.130334684	0.110819558	0.107997213	0.111268682	0.468268461	0.104266883	0.810780847	0.616572592	0.103223116	0
Cntnap5a	0.023276017	0.091775327	0.117005637	0.600522062	0.593586248	0.600044159	0.573191778	1.129982527	0.690395207	0.467075752	0.990159497	1.324002601	0.476265991	1.011404105	0.399578134	0.818484371	0.46281021	0.029167464	0.006534459
Clasp1	2.541145736	2.441483996	2.125451419	2.520672008	2.483223248	2.459497794	2.452494953	2.469077599	2.291735265	2.155572448	2.434491444	2.417826789	2.180792717	2.481126872	2.190373651	2.467191492	2.230674249	2.138157172	1.366540658
Dpp10	0.882780394	1.459979213	1.337325515	1.553300296	1.353126965	1.26191872	0.921494622	1.007570705	0.816231936	0.325115387	1.289078199	0.965942395	0.343589529	1.468664803	1.029319638	1.483064795	0.926144646	0.887939845	0.123364288
Cdk18	0.010330369	0.007533648	0.073327641	0	0	0.009967121	0.011298588	0.005463211	0	0	0.013187345	0	0.033016288	0.014173801	0.043728856	0.00550624	0.025209239	0.441965959	0.013575588
Thsd7b	2.715547969	1.347461179	0.84845148	2.03147302	2.017407393	1.539935565	1.335370241	2.0033555	0.689173914	0.020577199	1.570254306	1.908165768	0.744039342	1.776840171	1.035240276	1.741612784	0.876975382	2.184172036	0.191567841
Rab3gap1	0.830592877	1.064790637	0.439942073	1.306085767	1.221535803	1.272751791	1.299119281	1.179539619	1.508383473	1.161134825	1.435583594	1.644688998	1.361024035	1.518005036	1.388478745	1.490699865	1.391341623	1.483156632	0.808571035
Rnpep	1.764595924	1.837804896	0.725756553	1.695596748	1.762370428	1.877645679	1.867150031	1.866598162	1.986501076	1.010868891	1.816477509	1.893157199	1.383455392	1.740367784	1.256007388	1.7366692	1.25218623	1.72580736	1.261795743
Camsap2	1.618663803	1.90907697	1.49023167	2.06721377	2.029063394	2.004241404	1.891027443	2.025630038	2.02765397	1.934057247	1.974791474	1.934298202	1.779358206	1.98873569	1.775075653	2.002298465	1.861504516	1.240491415	1.091392874
Kcnt2	0.086126638	0.074050434	0.116238221	0.109570383	0.197151961	0.119460703	0.121900797	0.089965004	0.089403105	0	0.195556399	0.2156876	0.024757105	0.159020673	0.108565441	0.16482869	0.11166538	0.012833516	0.034938621
Brinp3	0.018498494	0.036824031	0.028133348	0.078175324	0.229276134	0.18623135	0.258300088	0.20668134	0.170939966	0.042259615	0.893105082	1.123578477	1.249791299	1.097163242	1.417079265	0.533528614	0.819729929	0.263702919	0.042966754
Cdc73	0.394195085	0.511796034	0.153054826	0.787701112	0.678076557	0.612261375	0.425372472	0.64262067	0.748165105	0.693898343	0.627425197	0.411990482	0.597600686	0.696205232	0.597501755	0.613545314	0.606463789	1.125488009	0.540176636
Brinp2	0.147599224	0.883995064	0.600284624	1.059312284	1.618460653	1.839131937	1.96304411	1.86065011	1.865757053	1.598093197	2.28764812	2.275059921	1.925135682	2.305907346	1.904877329	2.044178528	1.825996555	0.393044237	0.008915628
Nmnat2	1.914403733	2.245246808	1.560897506	2.421883497	2.430015602	2.354263479	2.351617474	2.442613742	2.244398944	2.369655774	2.36329944	2.41673304	2.347190885	2.348473582	2.340745341	2.337638076	2.338817294	0.256121977	0.210723551
Stx6	1.150919379	1.759671884	0.756981873	1.781383705	1.932253446	1.943454143	2.060952608	1.866432806	2.222123901	1.896697886	2.110072161	1.963573899	1.791502572	2.148716881	1.81475096	1.980678068	1.786999716	1.788770714	1.431395171
Rasal2	0.621958419	1.303005217	0.96789868	1.674055577	1.730280341	1.730565459	1.569671284	1.786734622	1.879970235	1.720140571	1.860426073	1.882461316	1.902663808	1.862211628	1.824165358	1.781449241	1.827918026	1.588188778	0.461585585
Rcsd1	0.031466779	0.004845064	0	0.008081953	0.054331429	0.043224904	0.039316457	0.098348392	0	0	0.023570764	0	0.087585704	0.033692038	0.008864177	0	0.020581451	0.13021952	0.747160032
Rabgap1l	0.644275112	1.470347048	0.875594574	1.709165059	1.599264387	1.665451023	1.537829822	1.653891893	1.501543927	1.481429412	1.605334786	1.619658116	1.791371592	1.692349635	1.697493511	1.720712756	1.839359386	1.670333446	1.122341536
Fcrla	0	0	0	0	0	0	0	0	0	0	0	0	0	0	0	0.005127794	0	0	0
Rgs7	0.412915652	0.66242165	0.36793057	1.005513857	1.042484318	1.06642737	1.093529682	0.924186937	1.269905501	1.611529641	1.092304278	1.197328481	1.568454748	1.022214122	1.348430508	0.679137932	1.131604446	0.217618056	0.049349011
Trp53bp2	1.035121153	1.036186946	0.560852305	0.94986018	1.084376781	0.954785515	1.084588729	0.938216268	1.248367125	0.814453538	1.129919481	1.100935953	0.706652071	1.225590051	0.533455489	1.156941124	0.541456841	1.52287876	1.222164832
Itpkb	0	0.026189647	0	0.06550043	0.083897525	0.16104117	0.173258126	0.371185678	0.646280919	0.52221292	0.500808285	0.959769388	0.872228734	0.418351804	0.539286663	0.298205002	0.455393798	0.944283013	0.376500816
Akt3	1.169201857	1.404061043	0.727387067	1.914788842	1.854799988	1.725775394	1.604576721	1.980288231	1.822486003	1.775582932	1.786222324	1.959236167	1.729504427	1.855954652	1.746041403	1.655867447	1.733952367	1.629610659	0.751531334
Smyd3	0.482267705	0.906185941	0.370685062	0.964331985	0.954074956	1.01576399	1.227884356	1.098516182	1.458816899	1.398171493	1.220954461	1.104662546	0.941982284	1.257671427	0.792090447	1.237779072	0.766855057	1.603986189	0.384919907
Cnih3	0.188222307	0.253883553	0.158813861	0.253931381	0.203244546	0.047193938	0.286857428	0.015173695	0.092493093	0.07207678	0.023362946	0	0.026373531	0.121514231	0.020361347	0.250082924	0.106525144	0.602225752	0.23478462
Ptpn14	0.062473156	0.167461925	0.149233668	0.051617265	0.090346537	0.074544698	0.092832276	0.110476646	0.363011746	0.18515416	0.166219229	0.275495056	0.244237559	0.311225212	0.088196025	0.249720334	0.114253523	0.697058113	1.062994256
Rps6kc1	1.072643045	1.169187101	0.549724544	1.302151805	1.471986538	1.263475671	1.584542923	1.293657035	1.545626488	1.154185599	1.622987128	1.45064701	1.109695842	1.698474791	1.18745367	1.695257815	1.199101002	1.096028831	0.564193772
Tgfb2	0.773782314	0.903545486	0.559693073	1.884382045	1.443422213	1.958108583	1.654249696	2.00188549	2.057251467	2.166867699	1.595082015	1.204940506	1.531456916	1.892912698	2.116851388	1.964469552	2.268394436	2.313052061	1.395710575
Esrrg	2.28444295	2.795166936	2.23891449	2.624017321	2.708069159	2.655172031	2.739357112	2.435361137	2.177092049	2.093202301	2.668877709	2.538781711	2.695561244	2.729793862	2.742503118	2.749320037	2.748144151	0.712857717	0.129859139
Ush2a	0.251364317	0.093493254	0.446797065	0.106636466	0.061897422	0.068890717	0.066357885	0.031919281	0.064311397	0.065710942	0.058057146	0.032175459	0.024088395	0.072113191	0.011780034	0.051607188	0.021105275	2.867092028	0.038595168
A330023F24Rik	0.068173793	0.186860718	0.123138693	0.1259222	0.320421191	0.275489801	0.19322227	0.147924844	0.365785487	0.427684066	0.363428319	0.408534629	0.370837652	0.334200583	0.276054028	0.460513187	0.323291267	0.367177483	0.159537805
Xkr4	0.454317829	0.420433679	0.508449278	0.868038169	0.677185574	0.615021818	0.636396492	0.757908029	0.642634829	0.326113129	0.583699069	0.646120921	0.413775549	0.691095864	0.319629322	0.498995919	0.30944188	0.179757764	0.027335806
Rp1	0	0	0	0.012170731	0	0.003921043	0	0	0	0	0	0	0	0.008587085	0	0	0	0	0.00944282
Rgs20	0.165649418	0.360282881	0	0.05533182	0.327835494	0.611996699	0.751492017	0.476126723	0.687291086	0.023841761	0.586600366	0.439524313	0.168158726	0.544799619	0.319233125	0.40461582	0.21149555	0.34459053	0.008161034
Atp6v1h	1.960229556	2.35337541	1.463058408	2.442580609	2.508924514	2.481529337	2.458132155	2.514651262	2.524324756	2.638130245	2.492892163	2.483632667	2.64386874	2.497035835	2.639446528	2.444875106	2.664655813	1.978968342	0.878715652
St18	1.23530945	0.202905864	0.124842882	0.078150067	0.070541317	0.043878716	0.104963663	0.035036045	0.014571872	0	0.040120278	0.038119997	0.01130103	0.129073977	0.006038595	0.105062269	0.029149312	0	0.026444183
Mybl1	0.043497668	0.066491529	0.214875404	0.088586365	0.104148035	0.106426858	0.062711366	0.085349939	0.205990774	0.477322246	0.130139748	0.390027143	0.245516714	0.153486633	0.257378425	0.143803929	0.253945703	0.053591021	0.126611436
Adhfe1	0	0.014959951	0.048594544	0	0.012777538	0.007210808	0.021124756	0.012808919	0.018715111	0.199312091	0.015073545	0.0398336	0.033084435	0.045048513	0.0170058	0.025433869	0.021508915	0.270773077	0.045309107
Tcf24	0	0	0	0	0.016770988	0.02021913	0.02585554	0.035984816	0.037195664	0.046415346	0.07271455	0.052910493	0.059905705	0.084892262	0.025669906	0.012886968	0	0.02517976	0.064372
Arfgef1	1.338897564	1.871189458	1.405106427	2.019803147	2.028231502	2.000337179	1.910329245	1.912969252	1.915082746	1.67249803	1.899000392	1.901552711	1.765306352	1.951473888	1.724838274	2.058349151	1.883533064	2.259973845	1.222353044
2610203C22Rik	0	0.010497363	0	0	0.013696301	0.004464662	0.011699718	0.004801327	0.025741837	0	0	0	0	0.010019323	0	0	0	0.038918233	0.021700023
Cspp1	1.231245968	1.412728791	0.978131077	1.521687011	1.691209198	1.55639722	1.444158848	1.494633255	1.542506611	1.37293863	1.536562639	1.209688812	1.042722088	1.551009628	0.98405754	1.43881395	0.933335123	1.511525917	1.097191951
Prex2	0.053683059	0.007313984	0.18931565	0.030966018	0.0356482	0.012558272	0.056140266	0.016867248	0.043358882	0	0.02370421	0.027475425	0.003455509	0.054336417	0.034854063	0.017146063	0.046272749	0.28642134	0.511540498
Mir467e	0.00941058	0	0	0	0	0	0	0	0	0	0	0	0	0	0	0	0	0	0
Sulf1	0.033738065	0.114627786	0.189536556	0.03888997	0.090804772	0.12287128	0.120013033	0.069915949	0.073921642	0.04251475	0.101696893	0.093008665	0.065718474	0.056051188	0.085954848	0.029062262	0.072709549	0.873430002	1.734206665
Ncoa2	1.560649179	1.800285234	0.983728407	2.017539918	2.006247808	2.030772734	2.063532539	2.152858893	2.127603772	2.180005959	2.016876297	2.051303404	1.908215907	1.99968216	1.788634828	1.969297574	1.703053682	1.82805138	1.208285965
Slco5a1	1.648360124	2.273216989	1.44016432	2.215654446	2.553844857	2.582884309	2.584117171	2.522180294	2.258608455	1.85896683	2.517186408	2.500042527	2.12640829	2.562087175	2.227595215	2.510570612	2.213070191	1.094706084	0.123603934
Eya1	2.425481424	2.600571809	2.172261415	2.500843988	2.717034824	2.614599784	2.55602728	2.476958383	2.128862503	2.182284276	2.471338498	2.422262246	2.335425325	2.475056093	2.376192886	2.516922965	2.467831985	2.59146969	1.502634911
Kcnb2	0.71549525	0.486299748	0.624290566	0.738671585	0.467563964	0.433337441	0.54236324	0.433796032	0.725875934	0.122202649	0.647663517	0.89108102	0.335809255	0.921706655	0.445478628	0.746331434	0.435592547	0.568818878	0.071548328
Stau2	0.958935264	1.549300608	0.745009661	1.891141364	1.820701449	1.809547568	1.861090631	2.002401843	1.906828862	1.839580533	1.891833687	1.887848391	1.864514438	1.957743223	1.775686403	1.807392593	1.813304561	1.250973654	0.646481768
Rdh10	0.392030486	0.328275877	0.169802831	0.266072588	0.321945107	0.287108443	0.272406382	0.282846344	0.662186681	0.366423737	0.238071919	0.540517909	0.365046271	0.494654112	0.395816242	0.36964639	0.398211269	1.496939519	0.73042673
Tceb1	1.732607562	1.780157007	1.561662532	1.968584117	1.918824084	1.912333892	1.820614899	1.948220136	1.929464229	2.271512594	1.956098195	2.038549566	2.263943295	1.917833799	2.207358372	1.937391488	2.242364238	1.831005392	1.692514101
Sbspon	0	0.011894799	0	0.007849293	0	0.016566192	0.006350187	0.015578457	0.055459248	0.077618832	0.02059818	0.024605688	0.011299548	0	0	0	0	0.234972049	0.10313925
Jph1	0.28376744	0.103437024	0	0.031454952	0.146921347	0.16386233	0.165149355	0.184251835	0.160681384	0.10517776	0.146316324	0.027267953	0.04055086	0.126409132	0.022449955	0.151420162	0.007171647	0.142993982	0.11466037
Defb44-ps	0	0	0	0	0	0.002694397	0	0	0	0	0	0	0	0	0	0	0	0	0
Tfap2d	0	0	0	0	0	0.007650372	0	0	0	0	0	0	0	0	0	0	0	0	0
Pkhd1	0.010877285	0.013128512	0.102765868	0	0.012130514	0.013033874	0.055286511	0	0.017630528	0	0.005664466	0.037640401	0.002097092	0.006368136	0	0.010745343	0	0.025004718	0.025767331
Kcnq5	0	0.064567615	0.15643712	0.087866428	0.010057312	0.108116798	0.07458875	0.081741239	0.476028705	0.229011087	0.174911421	0.309475369	0.036001447	0.22611407	0.089820247	0.234186978	0.082970324	0.010206176	0.035568998
Rims1	0.116562968	0.681290915	0.425607149	1.066219591	1.09377941	1.056473084	1.248396592	1.180065493	1.066957121	0.665519635	1.384827706	1.459515469	1.260692872	1.421465855	1.300353178	1.174797673	1.235250831	0.021989781	0.084205761
Rims1-1	0.086271832	0.36038966	0.140018421	0.543546091	0.556476828	0.685869439	0.669944301	0.72110096	0.559025402	0.66932286	0.821235642	0.815855336	0.870968542	0.781759967	0.888376435	0.667441983	0.756840913	0.007614006	0.12175346
Smap1	1.272024188	1.535517229	0.853992801	1.696499497	1.678079333	1.764871093	1.695525354	1.798465399	1.801577518	2.01341327	1.834718009	1.875772119	2.081337438	1.838427432	2.05377971	1.735974617	2.060423581	1.275071991	1.256373686
Col9a1	0.057976176	0.039760546	0.144613324	0.092815764	0.150971014	0.190582762	0.305268921	0.172237061	0.214633338	0	0.14520348	0.10124883	0.011681443	0.093284057	0	0.087134411	0.004355309	1.892825104	2.56128203
Col19a1	0	0.006903113	0.108474108	0	0.019664498	0.014829742	0.022662386	0	0	0.406769244	0.017596881	0.103754595	0.074623477	0.006368136	0.122918602	0.037373146	0.054318732	0.034683542	0.017136357
Lgsn	0	0	0.046233681	0	0	0	0	0	0	0	0.002994691	0	0	0	0	0	0	0	0.006893468
4931428L18Rik	0	0	0	0	0	0	0.01488805	0	0	0	0	0	0	0	0	0	0	0	0.009577174
Ptpn18	0	0.007317048	0.030866715	0	0	0.003136825	0	0.006005775	0.011405227	0	0.005230789	0	0.019559597	0.011409915	0.002458952	0.011593518	0.006363416	0.127235413	0.105975114
Plekhb2	1.193076137	1.672065216	0.62630977	1.975720159	1.980903868	1.979488529	2.125245744	2.020039697	2.391825387	2.548193239	2.42078857	2.514689173	2.670305694	2.446253193	2.673431973	2.300954974	2.651383709	1.612496829	0.315022281
Fam178b	0	0.012079766	0.191910836	0.018296075	0	0.010561877	0.013535698	0.010864676	0.049878218	0.117134991	0.040216115	0.017683012	0.254599528	0.005414656	0.113364388	0.023570837	0.177650766	0.049943637	0.014348268
Uggt1	2.135303256	2.217591011	1.228934146	2.161247901	2.214439165	2.270822903	2.305259906	2.267555105	2.200372005	2.332433485	2.206342052	2.217528895	2.204592288	2.104676045	2.179132576	2.217703729	2.155878774	2.150105736	1.899808887
Lman2l	1.133099512	1.519705019	0.628833123	1.58206233	1.559792252	1.646247318	1.704589751	1.696777154	1.798653871	1.25711634	1.697449404	1.726623835	1.380570585	1.695287007	1.442452034	1.660168291	1.358064041	1.686767065	0.895617143
Inpp4a	1.482879303	1.986240087	1.378636697	2.099429869	2.218241224	2.22085987	2.111133104	2.213389209	2.249649639	2.356484266	2.299587388	2.272163418	2.285545134	2.19648093	2.110891179	2.16435054	2.159121265	1.654785546	0.757515482
Cnga3	0.022560088	0.003354126	0.051609235	0	0.013488429	0	0.008782703	0.013235291	0	0	0	0	0.002547766	0.015223443	0	0	0.003034581	0.010895753	0.009983682
4930594C11Rik	0.141703205	0.247181962	0.208423695	0.160644955	0.258666409	0.258106627	0.176444364	0.242361036	0.188322769	0.184197388	0.185136552	0.189064791	0.191829058	0.196295489	0.164637988	0.179270997	0.146845102	0.221467543	0.223706385
2010300C02Rik	0.034456454	0.043288219	0	0.153126688	0.022535258	0.042016053	0.0844346	0.074923528	0.047514538	0	0.093913277	0.042150423	0.005429446	0.079626068	0.013815866	0.122665183	0	2.074435687	0.174361648
Mgat4a	0.202154455	0.410549083	0.40333336	0.845817992	0.737849267	0.728525907	0.556219008	0.611046872	0.887360544	1.059589565	0.628142349	0.679992692	0.793091032	0.744010041	0.569649117	0.556440123	0.49215062	0.776351734	0.24838341
Tmem131	1.129991158	1.248226395	1.184833131	1.433558157	1.543968865	1.538225268	1.38205176	1.573462421	1.681834826	1.300900437	1.496020066	1.625881025	1.202685346	1.425478677	1.113786339	1.25667309	1.125703882	1.524584165	1.313905552
Eif5b	1.636736886	1.792286508	1.958894976	1.822284793	2.010249714	1.940258817	1.797226594	1.948757849	1.97807436	1.865696271	1.919071007	1.838538533	1.813599112	1.8770025	1.707122096	1.871337765	1.78817445	1.813682764	1.729604872
Mitd1	0.450987651	0.504305259	0.392986771	0.513049645	0.544304739	0.543250681	0.693358425	0.443690165	0.858203083	0.737115423	0.67473891	0.622886331	0.726819149	0.789668694	0.75228208	0.674002437	0.69431584	0.960584577	0.422723275
Aff3	0.93308785	0.971763081	0.732665177	0.686462688	0.850523804	1.24114372	1.309048955	1.012712682	1.680200174	1.548748263	1.225697503	1.460569802	1.096161201	1.165468262	0.807927269	0.875538338	0.521425714	1.146728107	1.164941449
Npas2	0	0.174142055	0.171291628	0.105906611	0.165381264	0.157115631	0.022318256	0.097303416	0.075483131	0.076254836	0.039998367	0.0933382	0.020099233	0.050394781	0.036070413	0.062699621	0.01513074	0.109133798	0.027834003
Rfx8	0	0	0.057089456	0	0	0.010911339	0.007515248	0.033065756	0.031691882	0	0.027116113	0.016295234	0.011575636	0.035886781	0.014467166	0.006512029	0.01130361	0.008349242	0.008471858
Tbc1d8	0.645767602	2.750911085	2.160151347	2.710175108	2.725103422	2.699534781	2.758375862	2.662197448	2.689420186	2.502677543	2.552336641	2.403946182	1.702259809	2.557258513	1.731152971	2.661638867	1.880932337	1.059121327	0.349823918
Il1r1	0	0.004315454	0.085469331	0.444917781	0.009621407	0.004864985	0.084900832	0.225871334	0.379857879	0.09065854	0.197799779	0.416269319	0.361207554	0.209931797	0.252330652	0.155455314	0.19816431	0.026891518	0.200357565
Slc9a2	0	0	0.048594544	0	0	0.007075624	0	0	0	0	0.038364279	0.024306229	0	0.018779093	0	0.007820225	0	0.616199311	0.008181262
Il1r2	0.026894562	0.006141413	0.068627311	0.039908178	0.019143607	0	0.02312288	0.01586574	0.035712491	0	0.033875647	0	0.016932575	0.006730831	0.008158898	0	0.02139044	0	0.004960846
Mrps9	0.726485479	1.043713164	0.456348454	1.120035684	1.282138773	1.145855762	1.02809838	1.125058368	1.473445443	1.619544733	1.318138846	1.306014747	1.569002237	1.45080879	1.636850819	1.482896606	1.795613009	1.429753826	0.927037309
Uxs1	0.418831401	0.59207477	0.212357137	0.442376921	0.646520303	0.584846756	0.619873707	0.53813859	0.88736878	0.76916708	0.664659599	0.694133338	0.530863918	0.699569105	0.454149582	0.548858308	0.57850012	0.73638811	0.590764736
Nck2	0.733588649	0.838549934	0.520826611	1.027605196	1.081030516	1.184517544	1.130279824	1.185786606	1.318764072	1.325793632	1.365153122	1.279345453	1.282344379	1.225564423	0.828681704	1.039487789	0.775995403	1.34519604	0.937260633
Ercc5	1.065663788	1.007191352	0.880119158	0.979056807	1.176490907	1.104871123	1.168209418	1.165806958	1.43933907	1.318350382	1.31096962	1.110948219	1.131019837	1.458496952	1.090621221	1.452551798	1.05007024	1.167915849	0.667417314
Tmeff2	2.365421301	2.243078576	1.548486444	2.10005064	1.937762369	1.224534169	1.182658593	1.551739222	1.7965492	1.277403485	0.837470015	1.124257983	0.200165032	1.466060404	0.397889494	1.855339582	0.96907328	1.082261617	0.248916011
9330175M20Rik	0.026060584	0.018560913	0.042878789	0.010930221	0.025018864	0.016586218	0.016782673	0.005940798	0	0	0.005833155	0.057175539	0	0.020044699	0	0.016223318	0.002292095	0.030323243	0.019536993
Myo1b	2.181059737	1.540562158	1.081873809	1.298589997	1.574735808	1.526991236	1.330076175	1.376926373	1.431012324	0.90555524	1.51495236	1.458531243	0.784830206	1.640432781	1.061878601	1.561326754	0.918051639	0.632281602	1.592459725
Stat4	0	0	0.157895077	0	0	0	0.023204735	0	0	0	0	0	0.020531183	0.015542457	0.012993636	0.009207883	0	0.028171769	0.026595438
Gls	1.432315809	2.000567384	1.648225169	2.265746979	2.285632548	2.210258987	2.18945597	2.225940099	2.210042082	2.259967844	2.221398732	2.199591007	2.184188378	2.303375081	2.23138115	2.202321501	2.206820629	2.027616598	1.151225933
Mfsd6	0.751790932	1.305758812	0.622305874	1.58738739	1.539124813	1.598675632	1.492981748	1.721869944	1.723907958	1.971784978	1.451778207	1.419698133	1.521877264	1.346047974	1.240946604	1.196816315	1.301246746	1.755198475	0.042614262
Asnsd1	1.119766608	1.538851149	0.919726843	1.948181915	1.600069615	1.758192025	1.546858385	1.871386045	2.021118289	1.936056983	1.790514246	1.933541444	1.830726207	1.955008045	1.780157189	1.970313663	1.859963139	2.024503565	0.902501692
Pms1	0.078627035	0.231101044	0.212123894	0.451608475	0.59574114	0.406891018	0.423766193	0.422541742	0.620675765	0.324839195	0.564054978	0.769019251	0.668444857	0.658717271	0.505731933	0.635546377	0.562728686	0.518999437	0.235855327
Ccdc150	0.061512812	0.056984841	0.044464688	0.039521266	0.053462089	0.037510558	0.035519551	0.018162572	0	0.041674086	0.056491167	0.018008074	0.019252028	0.065607024	0.023121924	0.045132113	0.019053319	0.060216864	0.022972209
Hecw2	0.432503937	0.717086502	0.209376739	1.150705277	0.879100333	1.083661405	1.011019036	1.225182134	1.183298634	0.890010828	1.183258275	1.190214062	0.907462322	1.043921144	0.90830049	0.900537982	0.687294091	0.785694619	0.114427716
Ankrd44	0.392963979	0.558996002	0.389005246	0.581633427	0.640197396	0.78360336	0.667667569	0.664229001	0.944551133	0.749315502	0.796595073	0.677706372	0.333593614	0.837083712	0.304760004	0.751326688	0.127831995	0.09880826	0.482378739
Boll	0	0.003353792	0.046233681	0	0	0.002915767	0.008782703	0.005451506	0	0	0.005211303	0	0	0	0	0	0	0.022643003	0
9130227L01Rik	0	0.006658381	0.058085219	0	0	0	0	0	0	0	0.004704164	0	0	0	0	0	0	0	0
Satb2	0.056232114	0.044277295	0.167616162	0.096813915	0.09124516	0.208311236	0.096861087	0.130707712	0.134424541	0	0.110447065	0	0.042839567	0.092396063	0.013270006	0.036488923	0.071652829	0.068420147	0.062452327
9430016H08Rik	0.590795331	0.739753638	0.645472688	0.935355175	0.92547364	0.976389605	0.878153636	1.058016699	1.183959821	1.516609033	1.116738616	1.12280911	1.360831431	1.240298908	1.296778859	0.982783771	1.3244672	1.146311354	0.707755858
Aox3	0	0.010145493	0.210331648	0.019143708	0.012130514	0.006887618	0	0.011502654	0	0	0	0	0	0.011570277	0	0	0.002396555	0	0.006836766
Ndufb3	1.400428943	1.600212559	1.452381019	1.795305366	1.837646239	1.821307649	1.731074789	1.83390652	1.813851007	2.131713322	1.85235013	1.93358702	2.145456215	1.831458331	2.138968607	1.784173022	2.146985459	1.820558558	1.171545834
Aox1	0.051133175	0.011014752	0.046233681	0.008806272	0	0.018838786	0.021557779	0.005425992	0.080558725	0	0.002260695	0	0.019651423	0.035822121	0	0.028381647	0	0.026217754	0.046224794
Nif3l1	1.046948581	1.494474541	0.791560188	1.604059114	1.693149009	1.393249184	1.661104597	1.429164438	1.870370335	1.507675262	1.552999154	1.68076933	1.608630716	1.76847368	1.565149107	1.725353215	1.599554836	1.620458366	0.689635782
Spats2l	0.061745478	0.234091954	0.171616331	0.255983204	0.383135629	0.387440397	0.417095095	0.26862803	0.748818456	0.295291083	0.65412146	0.825652124	0.49535176	0.90118843	1.216227435	0.749146918	0.869555431	1.086584239	1.356140353
Aox2	0.02396646	0.016079741	0.275727683	0	0.012060548	0.010191905	0.006105347	0	0	0	0.0112079	0.016295234	0.011413285	0.023030467	0	0	0.002627507	0.026091069	0.009474282
Tmem237	0.764856621	0.958595139	0.44982909	0.82243072	0.829516786	0.869562966	0.997188439	0.74222361	1.249418003	0.881130403	1.027757895	1.131338033	0.726669837	1.290344299	0.779329298	1.247337757	0.948849088	1.579235369	0.642590707
Stradb	0.440306196	0.893296281	0.349873045	1.145359151	1.070353314	1.005604097	1.179751122	1.248194417	1.442429198	1.705655615	1.325361245	1.511487811	1.549084351	1.496480708	1.456813476	1.550291317	1.444704751	1.324789638	0.418940765
Abi2	1.497506361	2.128997574	1.265603212	2.151248245	2.187981541	2.184568057	2.140889247	2.174522332	2.139442065	2.160980849	2.100522092	2.129484616	2.09861092	2.136394083	1.964203851	2.093578135	2.072786366	1.512498212	1.167318009
Nbeal1	1.056934056	1.439860869	1.036410445	1.509147622	1.579118002	1.677114538	1.493451778	1.598865699	1.590443427	1.615140492	1.522715569	1.624082547	1.580375887	1.451321441	1.362911569	1.499759136	1.396980491	1.666197296	0.917417043
Ica1l	0.192057471	1.001250195	0.463955418	1.471164798	1.385991626	1.463299232	1.533762696	1.591992114	1.78546043	1.659572173	1.764296707	1.822372406	1.799809604	1.781777632	1.737715824	1.638654532	1.677169771	1.866141648	0.080053444
Raph1	1.562722284	1.506435049	1.442500299	1.694869849	1.815110119	1.797908289	1.687226786	1.849578135	1.839829988	1.882586439	1.737086329	1.882571939	1.874740194	1.792726504	1.804622416	1.706143419	1.804113459	1.987931129	0.680865215
Nrp2	1.449440103	0.124980635	0.250898951	0.244395266	0.128577562	0.213777303	0.320462041	0.197898977	0.683804005	0.471282857	0.807409111	1.074288515	0.757459637	1.077951798	0.961403951	1.092582612	0.824372953	1.470427829	1.158956499
Adam23	0.427849775	0.874686633	0.903075895	1.492542589	1.393027491	1.493903392	1.408772749	1.713164934	1.957260007	2.119103892	1.83505688	2.040556519	2.248191172	1.809216091	2.126180348	1.703425229	2.241285671	0.158605457	0.18301934
Ndufs1	1.797207992	2.182332798	1.403159134	2.352195056	2.331241951	2.273147725	2.400024269	2.316893728	2.450949174	2.531817039	2.503854064	2.554380335	2.769657874	2.566110889	2.744515178	2.515754549	2.759970823	2.39087335	1.32601559
Mdh1b	0	0.047328926	0.048594544	0.049098692	0.203134846	0.173290639	0.140825176	0.143414795	0.190796761	0.054599098	0.216289425	0.198291125	0.223406721	0.202614606	0.047435755	0.096953486	0.078421522	0.846865419	0.00812478
Klf7	2.281131236	1.768410379	1.112661212	1.998069072	1.974465676	1.926632758	1.950732952	2.001458955	1.977980089	1.471404973	1.988456877	1.972937308	1.340966646	1.975253382	1.310472426	1.88342277	1.273322682	0.651468092	0.634780211
Plekhm3	0.904885701	1.174884316	0.93494471	1.321359892	1.459485992	1.488728493	1.401783668	1.517931576	1.55263252	1.57152147	1.491817613	1.404008297	1.128164588	1.657680064	1.099296414	1.480048684	1.040380546	1.480019548	0.28679765
Pikfyve	0.576797682	0.970363766	0.588103644	1.149960832	1.190226938	1.117975948	1.088027963	1.137883013	1.27273183	0.560260212	1.123799819	1.094719292	1.08730923	1.252977159	0.908996567	1.150955403	0.856875352	1.12163854	0.609925489
Acadl	0.992973614	1.873997303	1.258568052	1.854588176	2.427911784	2.675859305	2.685251855	2.547696898	2.914004342	3.127309447	2.856049658	2.749801411	3.063299966	2.636836655	2.674104345	2.3282517	2.611202985	1.322947664	1.007031446
Map2	2.425159856	2.456980479	1.73443502	2.504682907	2.677029481	2.713056026	2.658681755	2.687109836	2.593591261	2.744765509	2.688961261	2.618159424	2.584941562	2.590460551	2.523705233	2.471932062	2.49578921	1.595189077	0.393218718
Rpe	0.594296837	0.713647964	0.102019721	0.902047808	0.753786568	0.772228774	0.75381884	0.804297987	1.439175823	1.845374256	1.047686793	1.107630845	1.164230363	1.27135635	1.127991337	1.166592705	1.166938432	1.803164641	0.609339155
Unc80	0.12957991	0.71523901	0.75007594	1.148095363	1.060445963	1.203726502	1.13933654	1.215126367	1.360534325	1.603890734	1.299235843	1.408296452	1.468567751	1.309404618	1.508291602	1.181815705	1.66130963	1.425199215	0.034509859
Ikzf2	0.161985823	0.391113541	0.1739975	0.412066719	0.295999885	0.433506623	0.592439026	0.414990207	0.730302518	0.586704652	0.551610883	0.369177381	0.175999887	0.530382841	0.22497556	0.468249722	0.2573333	0.499844315	0.257758741
Vwc2l	0	0.029627988	0	0.67262627	0.146736183	0.025184479	0.004176853	0.162426478	0.078023389	0	0.024779435	0.150979931	0	0.06965597	0.007363857	0.054480959	0.066086876	0	0.013237221
Bard1	0.080933699	0.110585083	0.048594544	0.164785916	0.11564242	0.077116316	0.067685533	0.106658595	0.241016985	0.133439064	0.068905466	0.213841907	0.061398173	0.177612854	0.058521603	0.139166333	0.100374662	0.029593423	0.237434525
Atic	0.796658728	1.157159586	0.591173922	1.526252049	1.362642948	1.347187778	1.122245753	1.413353869	1.418057333	1.539031142	1.229590913	1.33465757	1.164895665	1.284306757	1.111003024	1.168890078	1.114593718	1.040249263	0.801332844
Smarcal1	0.776504321	1.104666046	0.946407007	1.349093773	1.131874314	1.376082361	1.316176551	1.343926844	1.776027626	1.163980819	1.508246666	1.578074498	1.266535596	1.399045582	0.947736382	1.306353235	1.046580072	1.403636746	0.637921725
4-Mar	0.185375235	0.564083212	0.441206524	0.56681243	0.352836959	0.66399173	0.39037189	0.497191285	0.877274219	0.503700705	0.358250282	0.680459533	0.312711741	0.226437423	0.026423771	0.241667319	0.038106021	0.462452532	0.008322825
Pnkd	0.97967699	1.359203152	0.724584914	1.665093707	1.594067466	1.557841829	1.634978062	1.683212805	1.807165435	1.445265411	1.889290269	1.883533851	1.887371524	1.98969682	1.998755882	1.929141153	2.120938566	1.628547188	0.955742271
6030407O03Rik	0	0.006532127	0	0.026045411	0	0	0.009744738	0.013196722	0	0	0	0	0.016084872	0.00614491	0.010802837	0	0.007489575	0.329074069	0.015774882
Zfp142	0.71941345	0.858024596	0.657424754	1.272503138	1.167675696	0.945700578	0.889731312	1.050497883	1.308257021	0.541073368	1.042334437	1.027835975	0.698197327	1.088350901	0.74350512	1.055639291	0.817669489	1.142623799	0.735201291
Des	0.029336474	0.009577174	0.070771956	0	0	0.025342328	0.006991666	0	0.056075668	0	0.012953247	0	0.004764996	0.006266365	0	0.007186772	0	0.348281418	0.01726926
Nhej1	0.247066069	0.183244959	0.202676935	0.237207073	0.174306905	0.266523739	0.17986639	0.202686542	0.338862974	0.234291071	0.217718808	0.235478153	0.256650913	0.340404004	0.20461745	0.263530965	0.204529377	0.645392168	0.191031289
Epha4	1.771282175	2.360056075	1.607228668	2.332171536	2.448884073	2.356801862	2.273345296	2.267136657	1.983580809	1.085249486	2.360023775	2.28974027	2.264375358	2.409784672	2.162988318	2.346638819	2.173105421	2.21738852	1.922632917
Mogat1	0	0.019715963	0	0.077952843	0.029807624	0.038059411	0.021860692	0.053024634	0.031530706	0	0.031220772	0.105817017	0.005238288	0.023661322	0.023193863	0.049327309	0.039853981	2.016597684	0
Pax3	0.035861987	0	0	0	0	0	0.009789201	0	0	0	0	0	0	0.005640703	0	0.009282921	0.002011262	0.019275169	0.009990432
Sgpp2	1.376146535	1.853157203	1.022717914	2.399038298	2.39165728	2.22088702	2.190617197	2.408569404	2.08059956	2.059416476	2.414321691	2.5581007	2.403665973	2.520421517	2.452881536	2.515311629	2.560837874	1.656054391	0.045487987
Nyap2	0.288443557	0.856142371	0.467812842	1.324713426	1.418158645	1.753091774	1.771339417	1.910528153	1.636499076	1.846266366	1.775801593	1.794847924	1.697581732	1.640990387	1.378622508	1.115125696	0.859215053	0.046236591	0.027312215
Rhbdd1	0.101212635	0.136711032	0.129139994	0.243216693	0.018694898	0.123283589	0.143163621	0.051095618	0.319243856	0.58134467	0.283818227	0.225933453	0.384948895	0.418508854	0.317912141	0.34906628	0.33945219	0.804681207	0.136757173
Col4a4	0	0.009338313	0.168145922	0.022072224	0	0.002743083	0.013399949	0.007658318	0.167936344	0	0.052276483	0.099649477	0.029672007	0.052934489	0.011093719	0.055154647	0.018648003	0.0783196	0.073513184
Col4a3	0.03392138	0.003354126	0	0.024216386	0.020557961	0.016217372	0.056796424	0.005604758	0.052907811	0.175775752	0.140358883	0.206197647	0.453766441	0.297899473	0.573566553	0.145135372	0.515146171	0.050395575	0.041648732
Sphkap	0.193872104	0.287326135	0.336903003	0.70742536	0.567720074	0.781698762	0.920964959	0.768900764	1.234500399	0.96825277	0.744578058	1.256304349	0.99895826	0.709236519	0.674408495	0.495444633	1.172187247	0.037539508	0.035204387
Trip12	2.084632737	2.003751597	1.5969493	2.12313274	2.159679192	2.231377825	2.096738861	2.20077995	2.24316846	1.887534423	2.152470229	2.124944367	1.728459786	2.139353134	1.674167276	2.092975381	1.683589923	2.326198425	1.896850138
Dner	2.195948852	2.570705482	2.046049287	2.70508012	2.660533098	2.668243764	2.794676596	2.786555249	2.837812233	2.970269305	2.862427414	2.965375199	2.822698019	2.847702905	2.748710545	2.788986051	2.779523602	1.724037247	0.297166337
Pid1	0.190248569	0.995638499	0.348506662	1.595561911	1.035238187	1.153927238	1.20160617	1.476433725	1.624991138	2.066935426	1.532377727	1.70082907	1.257569771	1.50383218	0.725087017	1.346404904	0.790545019	0.689340421	1.365711831
Sp110	0	0.009286904	0.137775469	0	0.021654802	0.020948234	0.008782703	0	0	0.04251475	0.002234892	0	0	0	0	0.012165407	0	0.018360078	0.009899334
A630001G21Rik	0	0	0.046233681	0	0	0	0	0	0.046995804	0	0.008652582	0	0	0	0	0	0	0	0.081458245
Armc9	0.584136589	0.692151267	0.523175661	1.027242249	0.941142154	0.854091516	1.152110185	0.91074673	1.243634751	0.915213532	1.183017343	0.989816676	0.938419868	1.232470746	0.930628068	1.002061545	0.81332425	1.675663395	0.49611332
Psmd1	2.106181104	2.406966474	1.887876426	2.349546389	2.41306052	2.380591325	2.505123743	2.461054047	2.553998778	2.47335208	2.461470147	2.499666452	2.546203669	2.505253511	2.54015599	2.502144507	2.550922779	2.276564732	1.928473422
Inpp5d	0	0.004303881	0.159301023	0	0.012060548	0.004253634	0	0	0.014551887	0	0	0	0	0.006368136	0	0.006033418	0.003870938	0.01543756	0.030885783
Usp40	0.638222187	1.096206039	0.956663545	1.035259819	0.854923999	1.036964105	1.132076765	1.06818607	1.148045162	0.63235198	1.154730276	1.03739474	0.866004385	1.210958166	0.678232952	1.145010683	0.643087011	0.920257855	0.790870549
Efhd1	0.012349589	0.01829796	0.058085219	0.062671442	0	0.02029252	0.012159226	0.012403872	0.700316229	0.147762179	0.222898264	0.512955545	0.049771383	0.39625836	0.097936198	0.451129123	0.11142322	1.480166071	0.140813279
Gigyf2	0.784901364	1.426831809	0.98336145	1.562279826	1.543454837	1.535005274	1.590389514	1.592341092	1.720197635	1.245563572	1.664207906	1.691803959	1.201553757	1.602541338	1.06366676	1.683049037	1.085370376	1.472444253	1.105562829
Ngef	0.033302449	0.026256643	0.103506488	0.127536755	0.033079172	0.082333639	0.060081014	0.093842265	0	0	0.012923778	0.078406358	0.012361585	0.037464611	0.016704535	0.025104837	0.048145547	0.064187473	0.00759123
Sag	0	0.022750606	0.086218567	0.04973232	0	0.017739314	0	0	0	0	0.007781898	0	0	0.016277681	0	0.012265821	0.00374505	0.333229982	0.014655871
Ugt1a7c	0	0	0	0	0	0	0	0	0.01915135	0	0	0	0	0	0	0	0	0	0
Ugt1a6b	0	0	0	0	0	0	0	0	0	0	0	0	0.004227835	0	0.007780028	0	0.006614298	0	0.006769483
Ugt1a5	0	0	0	0	0	0	0	0	0.029883981	0	0.009852727	0	0	0	0	0	0.021231415	0	0
Ugt1a2	0	0	0	0	0	0.005280387	0	0	0	0	0.004936739	0	0	0.008343626	0	0	0	0	0
Trpm8	0.093214603	0.023869893	0.245771762	0	0.017733301	0.02171651	0.035786369	0	0.043419358	0	0	0	0.046389581	0.008347555	0.033969791	0.013880901	0.021600298	0.029599222	0
C030007H22Rik	0	0	0.072320869	0	0	0	0	0	0	0	0.004649016	0	0	0	0.005355919	0	0.009749904	0	0
Agap1	1.821844109	2.230966573	1.786740178	2.246594312	2.438126729	2.443281281	2.363534135	2.336589484	2.173152532	1.577041257	2.351982443	2.26129086	1.952572273	2.280723327	1.830274452	2.134812353	1.808570052	2.04549775	0.89084039
Iqca	0	0	0.046068057	0	0	0.009774828	0	0	0	0	0	0	0	0.014784351	0	0	0	0.967266563	0.017053267
Lrrfip1	0.567315715	1.280708898	0.765788544	1.975374529	2.113036994	2.1166212	2.169867258	2.158957735	2.057806039	1.604059032	2.32905758	2.30174221	2.180330234	2.244191646	1.952422157	2.077359971	1.837917563	1.759128698	0.72586735
Rab17	0	0.003366384	0.078469384	0	0	0.003749091	0	0	0	0	0	0	0	0	0	0	0	0.089494619	0.042584683
Klhl30	0.014255001	0.01847374	0.042808221	0.016408137	0.009330097	0.011863548	0.008285409	0	0	0	0.003169181	0	0.076087098	0.020932834	0.030511236	0.005074394	0.052124718	1.330069766	0
Hdac4	1.296346999	1.208518161	0.746155673	1.400300289	1.287296811	1.257298114	1.318876257	1.390853449	1.692711684	1.555877115	1.341605358	1.503313899	1.411976509	1.594745695	1.305942153	1.498951537	1.47072348	1.460332435	1.112065004
Kif1a	2.36256844	2.720997723	2.466661307	2.872655718	2.790162453	2.784950895	2.847392446	2.872625701	2.832981989	2.613705533	2.853081825	2.922536939	2.627223219	2.885721945	2.649269052	2.83965705	2.626722112	2.061852609	0.65302421
Thap4	0.460688866	0.738105572	0.68656503	1.197343939	1.028651923	1.062613869	0.923216044	1.158130692	1.434926489	1.200894009	1.095432001	1.29894314	1.278046707	1.168370994	1.257983811	1.025915671	1.173962096	1.014337171	0.469068057
D2hgdh	0.517168064	0.589104469	0.25156318	0.740919738	0.661395844	0.687558082	0.849509652	0.63975184	0.83288655	0.566919193	0.796288498	0.976294793	0.812667354	0.820269503	0.517311704	0.78055894	0.54529371	0.656038407	0.36834377
Slco4c1	0	0.009590015	0.176529146	0.02772282	0.028283712	0.019370202	0	0	0	0	0.017304623	0	0	0.052384105	0	0.022262712	0.037995294	0.034867991	0.010279371
Slco6c1	0	0.002664262	0.033408834	0	0	0	0.017004063	0.023045348	0	0	0.00633179	0.040231575	0	0	0	0.005127794	0	0	0
Slco6b1	0	0.004494774	0	0	0	0.002119938	0	0	0	0	0	0	0	0	0	0	0	0	0
Slco6d1	0	0.003354126	0.058085219	0	0	0	0	0	0	0	0	0	0	0	0	0	0	0	0
Gin1	0.354894829	0.440233397	0.111269355	0.503224163	0.608988155	0.501429172	0.554206667	0.49103366	0.611151931	0.634310007	0.672013464	0.631804001	0.898201739	0.663627266	0.841428412	0.591460379	0.783206629	0.80003501	0.197232895
D1Ertd622e	0.707434467	1.436632655	0.867554849	1.984546016	1.774134108	1.674652234	1.646992036	1.775088951	1.682536242	1.593851226	1.746411576	1.722165688	1.792638752	1.713543043	1.783455493	1.698038991	1.918054715	0.479849904	0.41075733
B230216N24Rik	1.31363405	0.382453768	0.268969782	0.182570771	0.119784539	0.155791237	0.257851734	0.067433128	0.21555733	0.079275035	0.075769784	0.048881795	0	0.084913308	0.018439377	0.175248026	0.015482263	0	0.088337359
Cntnap5b	0	0.01432974	0.093062478	0.039878512	0.02552673	0.023645768	0.041770053	0.033311351	0.020109216	0.028739929	0.013238833	0	0.003252623	0	0.005041413	0	0	0.083062882	0.008335036
Pign	0.252489392	0.542778899	0.544135863	0.634219044	0.604765954	0.634853871	0.648279637	0.606705475	1.231253495	0.682557884	0.801629249	1.026023512	0.593654869	0.934517924	0.58950778	0.730433489	0.526924902	1.336277253	0.624597742
Gm20753	0	0.002447915	0	0	0	0	0	0	0	0	0.004831634	0	0.002230341	0	0	0.003912244	0.004241796	0.010164398	0
Phlpp1	0.142933464	0.460461735	0.130372063	0.650190818	0.580679819	0.644476243	0.619067122	0.698925709	1.157108333	0.641601865	0.95610523	1.147805372	0.667169435	1.025068891	0.424502909	0.873794526	0.507991164	1.606469394	0.615975201
Bcl2	0.239246045	0.599367636	0.466945123	0.885901101	0.718567014	0.924547019	1.011247383	0.936605516	1.419605584	1.357639215	1.000592361	1.222314294	0.832920158	0.998309031	0.842343205	1.016529273	0.968872858	1.445056006	1.120687765
Gli2	0.122174955	0.007599028	0	0	0.023953407	0.010974067	0.034923123	0	0.074446727	0	0.011126912	0	0	0.018266095	0	0.014109051	0	0.394186393	0.694423018
Ptpn4	0.865232703	1.086889093	0.623015146	1.596860293	1.339886995	1.298390178	0.999729495	1.291179259	1.181106072	1.150177013	1.302733491	1.317328232	1.339639033	1.301002786	1.169389607	1.113885589	1.157124375	1.22795816	0.58053153
Gm101	0	0.003354126	0	0	0	0.012739399	0.008673401	0.011843453	0	0	0	0	0.005530693	0	0.005728561	0	0	0.322143365	0
Sctr	0.038428648	0.061039784	0.070668205	0.031020099	0.037369418	0.048107035	0.020408775	0.011369067	0	0	0.025176125	0.01617278	0.0102964	0.019076149	0	0	0	0.024425728	0.029261195
Celrr	0	0.006252263	0	0	0	0.010927002	0.01297413	0.012427854	0	0.023334906	0.012639326	0	0.008616958	0	0.01445837	0.023582187	0.019511455	0.034912216	0.007497644
Ccdc93	0.460374852	0.639834061	0.668232722	0.893864927	0.938642805	0.884671167	0.975981369	0.84351094	1.108418667	0.629778283	1.026981252	0.940157006	0.599873066	1.197909434	0.675049905	1.133082141	0.623549997	1.385220429	0.385080544
Slc35f5	0.581876047	0.700382477	0.374920062	0.88699116	1.064079325	0.861917228	0.809807751	1.037681668	1.376157875	1.315428427	1.058267183	1.287539077	1.01099005	1.276655805	1.11927996	1.115337908	0.974602622	1.697745562	1.36864994
Nckap5	0.026966435	0.510454572	0.553223493	0.757706614	0.672060781	0.459194816	0.288529136	0.287694691	0.120036509	0.06136838	0.216907841	0.213971993	0.035123747	0.403716888	0.099258355	0.554781774	0.118563455	1.133143469	0.519284128
Ccnt2	1.633230183	1.663435195	0.753477548	1.577879331	1.702180168	1.704448497	1.488297142	1.48088211	1.49085376	1.316274581	1.492418373	1.606350686	1.425180283	1.57387905	1.341370771	1.565709275	1.462444657	1.840542466	1.320680402
Mgat5	0.107392372	0.426951586	0.216183589	0.526302133	0.685044085	0.68127571	0.595215501	0.795805001	0.635066009	0.736917365	0.575180218	0.557111716	0.449843481	0.487825745	0.300163377	0.46682813	0.363057347	0.442290761	0.253589017
Tmem163	0.139745636	0.310434581	0.101826633	1.37210324	0.9134532	1.314339867	1.109498014	1.527444763	1.4526699	1.890340567	1.687374892	1.719808885	2.190807173	1.302255562	1.903922429	0.511867588	1.625093566	0.137695505	0.143401814
Zranb3	0.107708639	0.309807851	0.178513904	0.342749768	0.465335097	0.458431647	0.387694623	0.492140449	0.636951115	0.185582081	0.537826031	0.803275536	0.494846749	0.666843931	0.480927989	0.559313084	0.403895311	0.669011954	0.329499408
Lct	0	0.017232573	0	0.021188973	0	0.008108818	0.029963959	0	0	0	0.0080873	0.05025816	0.034186355	0.024397563	0.008158898	0.01190928	0.01677249	0.612244136	0.026546351
R3hdm1	1.779766431	1.890232332	1.457703415	1.9469851	2.065794333	2.023324776	1.970476582	2.022934415	2.03782058	1.814220894	2.013387428	1.974967759	1.916565538	1.944724539	1.789200084	1.903466102	1.809199636	1.54481953	1.507469215
Daf2	0	0.002907252	0	0	0	0	0.006543915	0	0	0	0	0	0.002436903	0	0	0	0.002397653	0.008352897	0.007640044
Fcamr	0	0	0	0	0	0.005077272	0	0	0	0	0.002293966	0	0	0	0	0	0.0081097	0	0
C4bp-ps1	0.027875173	0.030050803	0.080333625	0	0.023010054	0.017038579	0	0.008888744	0	0.056188669	0	0	0.021561839	0.007808596	0.029840755	0.023931824	0.018810684	0.11970252	0
Rassf5	0.032333563	0.081144378	0.230610467	0.222352819	0.152456195	0.135112605	0.221438207	0.171155041	0.791660156	1.663037456	0.336653139	0.47569125	1.49256726	0.232750153	1.03958409	0.201676641	1.035972862	0.133978489	0.09409313
Srgap2	0.950570174	1.23081019	0.804575426	1.688043099	1.542688247	1.499585788	1.510700147	1.672285367	1.99133242	1.642052645	1.753577385	1.846064063	1.724725488	1.722388459	1.606607706	1.684940185	1.633078693	1.19887102	1.140675531
Lemd1	0.025320292	0.062021821	0.070668205	0.155722404	0.030722779	0.038743361	0.060441963	0.017278162	0.013704855	0.026273827	0.074578465	0.076161463	0.028743225	0.2126167	0.394481127	0.254776026	0.636153561	0.114392518	0
Nfasc	1.89468642	2.043924562	1.500706452	2.145364054	2.14701529	2.235564599	2.111611542	2.342496146	2.357206371	2.38757545	2.097713526	2.158259889	1.962758114	1.980449827	1.801616872	1.864478627	1.872504553	1.830873647	0.311397004
Lrrn2	0.711928872	0.922868579	0.6049346	1.036274899	0.883367824	1.124862814	1.529974275	1.33476308	1.582197717	1.38526537	1.378881854	1.653119315	1.049373011	1.319296857	0.983150293	0.691685547	0.699197861	0.496412413	0.197347453
Tmcc2	1.560624888	1.763541158	1.169559719	1.90705801	1.933067861	1.841085082	1.886804041	1.920156666	1.924798126	1.805604747	1.847938606	1.843028297	1.33744824	1.841135767	1.361146239	1.871689897	1.330440417	2.596238478	0.29390817
Cntn2	2.175974495	1.566916228	0.858481273	1.755732996	1.369195871	1.522569486	1.438665118	1.825503313	2.12060314	2.03441944	1.560903431	1.854031031	1.351232523	1.65118787	1.435981391	1.499201976	1.409227445	0.375872346	0.023309084
Plekha6	1.974350379	1.891502186	1.190741247	1.701693135	1.4982163	1.670639774	1.579030267	1.477901231	1.676660531	1.055296716	1.43266569	1.476295073	1.090520567	1.549958542	1.138080504	1.690153004	1.327573878	1.410233587	0.057301396
Kdm5b	2.540530301	2.509595955	1.94129705	2.349904607	2.513711366	2.484168074	2.386584774	2.434522604	2.380039538	2.284016189	2.370656814	2.273064923	2.012245215	2.31077421	1.987240885	2.385486532	2.018397938	2.435089401	2.433048462
Lgr6	0	0.037795514	0.230094906	0.02969951	0.043772068	0.034244235	0.032914724	0.031405015	0.111825913	0.204367053	0.075999129	0.144820707	0.154507542	0.062835582	0.155080253	0.02689825	0.127706731	0.64116655	0.32364341
Tmem183a	1.475956968	2.026242568	1.116947882	2.256070344	2.172381658	2.062186581	1.945864966	2.267711312	2.148196114	1.781604948	2.092701853	2.147247883	1.903786584	2.197561284	1.881948895	2.271059575	2.010633319	2.766801376	1.466785574
Ppp1r12b	0.429329989	0.663206003	0.593313552	0.879370241	0.923817612	0.882812792	0.895325391	1.003375057	0.761717812	0.692276987	1.067283038	1.158103178	0.835426719	1.088044892	0.603371587	0.91474124	0.720736711	0.649731198	0.262397605
Syt2	1.202189899	0.124853337	0.049698226	0.30521715	0.072865809	0.021997057	0.051011186	0.107289755	0.03555011	0.095556234	0.157143217	0.784819247	0.791299968	0.549208685	1.142679645	0.632136979	1.281379516	0.917215525	0
Klhl12	0.726458998	1.350341597	0.582886888	1.496092639	1.604955396	1.542668225	1.550418048	1.534187974	1.821399324	1.68044346	1.661378626	1.794068493	1.522591472	1.811587699	1.475469492	1.817842581	1.553806742	1.648005471	0.948801703
Ptpn7	0	0	0.107907737	0	0.009594254	0.005631908	0	0	0	0	0.00760171	0	0.006772456	0.006122844	0	0	0.009455083	0	0.009996024
Nav1	2.652942457	2.25564294	1.902131336	2.162658372	2.21635948	2.320898731	2.183579595	2.300487216	2.566271249	2.685809919	2.150659518	2.260238395	2.111900649	2.074248654	1.927571955	1.997653208	1.846006517	0.927430305	1.340902529
Ipo9	1.785877206	2.068080641	1.684965474	2.021293943	2.150173583	2.147069926	2.065052402	2.133809237	2.234142815	1.92251139	2.127087934	2.239781465	2.026927791	2.165677946	1.921497248	2.05308046	1.966673661	1.628267759	1.767561587
Gm16880	0	0	0	0	0	0	0	0	0	0	0.005709929	0	0	0	0	0	0	0	0.00639682
Atp6v1g3	0	0	0	0.28156486	0	0.006761318	0.010088318	0.066930713	0	0	0.003320082	0.043864812	0	0.034449571	0.091005236	0.028032886	0.053633128	0.070292268	0.005276686
Ptprc	0	0.021933034	0.182855956	0.083578252	0.024916124	0.009166005	0	0	0.011383979	0	0.004123251	0	0	0.008549444	0	0.009209897	0.005033017	0.093090276	0.024760895
Dennd1b	0.912181375	1.396754859	1.069041983	1.343045552	1.391624015	1.307268895	0.970180026	1.083056603	1.037280801	0.785904691	0.882253506	0.659348845	0.661863546	1.11713673	1.087321301	1.186231823	1.118953986	1.268840017	0.650885716
Gm5833	0	0	0	0	0.018703486	0.005154418	0.013879683	0	0	0	0	0	0	0	0	0	0	0.008594624	0.020124911
Nek7	0.188725948	0.393927323	0.232027954	0.602247631	0.505362134	0.525276341	0.525224388	0.493184664	1.040612683	0.430317244	0.674399969	0.388550781	0.648097827	0.893173771	0.770044111	0.725648119	0.744689304	1.42710091	0.589105421
Crb1	0.052626462	0.527511172	0.230878957	0.536994199	0.924390925	0.699194819	0.596789578	0.597105426	0.25766297	0.172286996	0.424225344	0.384287245	0.056278149	0.55108745	0.202251688	0.347352792	0.189930322	0.009988843	0.00427118
Cfhr2	0	0	0	0	0	0	0	0	0	0	0	0	0	0	0	0	0	0	0.003872934
Cfh	0	0	0.057089456	0	0	0	0.014921095	0	0	0	0	0	0	0	0	0	0	0	0
Gm4788	0	0	0.070788337	0	0	0	0.008815747	0	0	0	0	0	0	0	0	0	0	0	0.010171899
4930590L20Rik	0	0	0	0	0	0	0	0	0	0	0.004423614	0.014857841	0	0	0.001215961	0	0	0	0
Uchl5	0.758583534	1.147616323	0.288749528	1.32080636	1.397527409	1.328814534	1.19301951	1.26302114	1.608554512	2.11589941	1.445773604	1.704401616	2.067083933	1.573046901	2.000840377	1.469597127	2.000277198	1.260595333	0.750814528
Ptgs2os	0	0.002802155	0	0.025398325	0	0.003465407	0	0	0	0	0.010158547	0	0	0.011492763	0	0	0	0.046494557	0.005815585
Hmcn1	0.298970323	2.141353172	1.48537204	0.476138352	0.920188664	0.944311161	1.166100407	0.118327332	0.923019805	0.174925764	0.573173686	0.46202335	0.087727695	0.831229223	0.145139031	0.99926965	0.30973522	1.126359666	1.314859431
Edem3	0.986265601	1.151259574	0.813302786	1.417339628	1.619045818	1.550111838	1.435412614	1.438950447	1.357637956	1.184424346	1.627536843	1.407232489	1.10209655	1.688647069	1.278110225	1.573859885	1.388537652	1.107606732	0.731677076
Fam129a	0.069447229	0.007920785	0.046233681	0	0.012130514	0.015011627	0.02160963	0	0.04622767	0	0.079510281	0.072494357	0.003252623	0.024013995	0	0.009029371	0.010448552	0.015173516	0.050366482
Swt1	0.661861722	0.791060174	0.617045729	0.919311685	0.866347053	0.896867284	0.833116685	0.83671747	1.264349035	0.93483987	1.043558613	1.164686915	0.829894727	1.079252234	0.773900223	0.954931886	0.822129214	1.299167468	0.613934766
Ncf2	0.103011622	0.082168837	0.079276225	0.060800814	0.030086227	0.108968372	0.065457985	0.066606354	0.189427739	0.112590333	0.123366763	0.189738417	0.304645365	0.100202557	0.245075625	0.100894744	0.266845243	0.316107539	0.065472904
Colgalt2	0.157615501	0.51270226	0.451624801	1.536507805	0.615728359	0.090127084	0.176162558	0.235272059	0.38380039	0.582847896	0.612827248	1.147707585	1.04669847	1.772884825	1.605682945	2.18417684	1.927557894	1.578282065	0.389072952
Dhx9	1.728894069	1.755159751	1.414116438	1.896600203	1.819590974	1.885000009	1.689002465	1.919392808	1.748782284	1.492765771	1.683889646	1.707119087	1.629013836	1.693331747	1.485097737	1.640247377	1.52388977	1.746093133	1.366422483
Cacna1e	3.014032592	2.937092183	1.839109446	2.792752552	2.90568665	2.893156217	2.753538082	2.870025027	2.561102867	2.651617368	2.416751528	2.503866209	2.148250259	2.367491176	2.04914584	2.360126261	2.108173405	0.152644487	0.84766756
Xpr1	1.092624065	2.030150701	1.44835434	2.229242414	2.405474589	2.699949147	2.690065191	2.571979009	2.680723381	2.727937278	2.687115846	2.464680944	2.542969733	2.3651545	2.141995859	2.013825038	2.03207441	1.563723975	0.79918809
Fam163a	0.133027876	0.008900414	0.091005202	0.025363117	0.063616229	0.018881687	0.040845489	0.033897883	0.011405227	0.085107996	0.02569065	0.0400088	0.00850541	0.044547707	0.003758226	0.030837303	0.005837222	1.226710243	0.046414226
Lhx4	0	0	0	0	0	0.002380057	0	0.007398235	0	0	0	0	0	0	0	0	0	0.186192035	0.011278081
Acbd6	1.267168559	1.718658492	0.630789909	1.752017306	1.88617613	1.878167697	1.840067995	1.910082438	1.922004779	1.775666345	1.962071185	1.916879276	1.860423911	1.860500438	1.804943244	1.83949889	1.860642697	1.808029861	1.164456933
Ralgps2	2.118268895	2.16344392	1.773306685	2.014370933	2.14339222	1.990048103	1.844659852	1.880025341	1.41315437	1.304999899	1.912538955	1.746611612	1.683604275	1.884380588	1.606928073	1.844328855	1.674490979	1.487962458	1.025933346
Abl2	0.984486936	1.44694957	1.011007222	1.797686301	1.90039777	1.902353182	1.53825697	1.994375067	2.003782026	1.578048243	1.834979525	1.859204429	1.437697736	1.740007182	1.091974412	1.587247414	1.009238129	1.49517198	0.877389955
Sec16b	0	0.009795165	0.169329059	0.063393095	0.031214949	0.003556491	0.033461564	0.027400348	0.063413872	0.110135586	0.049416103	0.035615015	0.032742294	0.080952996	0.04210019	0.022274968	0.064610228	0.211891941	0.139913281
2810025M15Rik	0.552553398	0.830598305	0.449752446	1.247674273	1.378366299	1.186288411	1.19141292	1.329712085	1.368893148	1.169970325	1.384074855	1.488611175	1.329265927	1.5022842	1.614281055	1.403343444	1.623073626	1.198511911	0.617079736
Astn1	1.513533404	2.277153973	1.847006652	2.279748282	2.450996641	2.497419537	2.484448367	2.521023572	2.377353832	2.47795814	2.430307287	2.385481068	2.26158722	2.464801056	2.229371158	2.386582341	2.135331143	0.867565645	0.512561672
Rfwd2	0.769417549	0.764804725	0.695397723	0.927544197	0.841907991	0.951411668	0.746714358	0.806108179	0.849929505	0.776459473	0.809514775	0.896815276	1.001912244	0.813189591	0.966745212	0.785980949	0.947081681	0.846848632	0.638015181
Pappa2	0	0.008114776	0.211209055	0.008396796	0	0.022265195	0.024111008	0	0.036547401	0	0.013504708	0	0	0.034195828	0	0.028075987	0.003300679	0.054444664	0.064703647
Tnr	0	0.042013529	0.17424728	0.026241974	0.053855743	0.200358887	0.092443622	0.023190654	0.567800936	0.995048344	0.027920859	0.042220589	0.006403924	0.03092081	0.005286691	0	0.012259956	0.141466595	0.02719916
Rc3h1	1.300800686	1.529522278	1.02824508	1.722197292	1.729251268	1.690600381	1.432693891	1.733492981	1.596853352	1.324825145	1.515033984	1.52468383	1.075347206	1.602216894	1.141954944	1.583544127	1.2575879	1.410069005	1.060703625
Suco	1.024639676	1.369505157	0.6426518	1.494414778	1.520430286	1.619485717	1.372505612	1.624572856	1.668001848	1.55041991	1.495882603	1.499222636	1.326525405	1.578854641	1.265714237	1.541113033	1.217724222	1.612185105	1.326764168
Dnm3	2.113680394	2.263413299	2.153781856	2.494052994	2.349683219	2.225218043	2.145093571	2.301777219	2.009622855	2.182150597	2.024415354	2.094816559	1.888589996	2.16874561	1.991498338	2.276464212	2.063584942	0.76665005	0.228948775
2810442N19Rik	0.150529997	0.059714896	0.03380965	0.067775207	0.085778147	0.047401184	0.072452605	0.047295534	0.033715822	0.115193753	0.03187734	0.054458443	0.011668001	0.066040655	0.018429031	0.066739226	0.013517851	0.250561419	0.121506206
Mroh9	0.011372057	0.009643642	0	0	0	0	0	0	0	0	0	0	0	0	0	0	0	0	0
Fmo6	0	0	0.066667987	0	0	0	0.008782703	0	0	0	0.002994691	0	0	0	0	0	0	0	0
BC055324	0.048001025	0.133889796	0.111705222	0.145885097	0.167017634	0.102556949	0.143017441	0.108085093	0.422056585	0.209875388	0.180171303	0.424601981	0.097863679	0.358695097	0.066673586	0.320292542	0.093204053	0.240772243	0.255932113
Kifap3	2.103426787	2.519967453	2.38773121	2.689764763	2.594452561	2.609355477	2.586022417	2.709179419	2.626193327	2.686928942	2.654186758	2.713430916	2.717254021	2.585816634	2.536062356	2.520803758	2.581057206	2.558795924	1.422326321
Mettl11b	0.013545702	0.014161729	0	0	0	0	0.020241321	0.025436482	0	0.050645964	0	0	0	0	0	0.010317584	0	0.150364673	0.024493595
Nme7	0.483472698	0.587679875	0.196192814	0.467488008	0.489705446	0.669437895	0.675874004	0.60687025	1.332516445	0.690055509	0.821671912	0.91034146	0.510585009	0.928276671	0.455939176	0.873939462	0.460543117	1.647872299	0.586818539
Dcaf6	0.580204753	1.057312914	0.665295666	1.211918	1.273708458	1.373396986	1.144987757	1.338424908	1.380159587	1.580484484	1.458570428	1.515850559	1.459071773	1.437561327	1.283308503	1.317007129	1.330837572	1.422024823	0.791917504
Tbx19	0	0.012500589	0	0.043830201	0.012060548	0	0.006105347	0	0	0	0.010043728	0	0.03241344	0.012273184	0.006672246	0	0.002607359	0.054653124	0
Adcy10	0.023684859	0.099812502	0.061363497	0.05482159	0.081558714	0.065766205	0.085967094	0.077085319	0.010689505	0	0.062366226	0.041364772	0.026474113	0.062335954	0.010767144	0.076411225	0	0.138171324	0.009022366
Cd247	0	0	0	0	0	0.007096722	0	0.005600639	0	0	0	0	0	0.007639353	0	0	0	0	0
Pou2f1	1.329187761	1.208630519	0.590044395	1.276848121	1.274194208	1.416707655	1.289189651	1.41746646	1.485021638	1.035968519	1.336232506	1.309237787	1.008217912	1.396163278	1.022427695	1.419841827	0.908114068	1.166931187	0.99311654
Uck2	0.664793323	0.812254032	0.542020529	0.877453613	1.079100502	1.010901158	1.04703138	1.048550815	1.313141776	1.285451168	1.100159992	1.200549386	1.145597792	1.023315133	0.834835781	0.875832956	0.766983944	0.960641352	0.687372097
Mgst3	1.988289995	2.159916897	1.878803122	2.208467838	2.252933427	2.275089405	2.264589895	2.266413006	2.20877604	2.352263087	2.322217869	2.37132708	2.7156468	2.307859161	2.654967958	2.298293297	2.6231138	2.797266706	0.491103286
Gm16701	0.049383666	0.125717143	0	0.118136492	0.186424541	0.16668472	0.200114039	0.141685545	0.335771877	0.21716636	0.183238831	0.323431219	0.259591788	0.200543125	0.190188168	0.192327464	0.139340463	0.551206158	0.003865821
Pbx1	1.478852757	1.72772223	1.512216387	2.01652964	2.078694456	2.197930754	1.971252266	1.891125274	1.91395762	1.629505768	2.335217983	1.969206892	2.165595358	2.332532625	2.183510318	2.063503112	1.950428105	2.306292213	1.9252359
Nos1ap	0.218304653	0.48908031	0.34044224	0.550387072	0.492510989	0.443979914	0.471158859	0.636844041	0.856965138	0.361150543	0.46178641	0.585232923	0.21157974	0.528174134	0.256820715	0.54470576	0.338018083	1.242499615	0.274881157
Atf6	0.658200075	1.042583853	0.727013865	1.053090187	1.100130448	1.182326542	1.085097361	1.22877344	1.454844398	0.789558765	1.272027024	1.218574999	0.794000031	1.323729092	0.796241208	1.302363032	0.925616038	1.951599924	0.69244338
Ddr2	0.083415376	0.068848289	0.040926083	0.046518974	0.073241628	0.082842149	0.022757286	0.041731757	0.149278633	0	0.03145301	0.112451281	0.011797879	0.135116714	0.027063243	0.031909526	0.035750858	0.123224826	2.045523494
Olfml2b	0.320599818	0.305531443	0.102660306	0.279673945	0.26520086	0.39943814	0.375870506	0.338813262	0.609966004	0.224248744	0.350275229	0.442159534	0.022589125	0.543958037	0.05570155	0.452389952	0.081241376	1.337783011	0.337117088
F11r	0.049700287	0.023530042	0	0.024479702	0	0.07240242	0.209691478	0.078002407	0.3527964	0.148624596	0.19261184	0.227553744	0.305196452	0.165110889	0.06529699	0.046335791	0.047874108	1.781662938	0.09157333
Pcp4l1	0.030199364	0.020710866	0.058724311	0.021509528	0	0.018829269	0.036075768	0	0	0.077236993	0	0	0.012651649	0.028801762	0.08201787	0.036996857	0.148016054	1.402483119	0.158379196
Cd48	0.011065662	0	0	0	0	0	0.006105347	0	0	0	0	0	0	0.005202141	0	0	0	0	0
Cd244	0	0	0.128769567	0	0	0.00322183	0	0	0.017396051	0	0	0	0	0.011945959	0	0.010644958	0	0	0
Atp1a4	0	0.005721143	0	0	0.012130514	0.006872811	0	0	0.033714472	0	0.005003846	0	0.006610637	0	0.006568385	0.006639512	0.019147343	0.012635518	0
Igsf9	1.637919015	1.747706382	0.649466295	1.645473214	1.580955492	1.45356615	1.319745171	1.403785297	0.520840278	0	0.871674673	0.497103863	0.061903553	1.115170455	0.030727494	1.012661767	0.028425053	1.732701706	0.356280723
Copa	2.256790561	2.402919253	1.969376289	2.518687339	2.474845198	2.487230124	2.558188104	2.560202098	2.66655346	2.456450587	2.604317931	2.664136566	2.376868413	2.623384095	2.35731684	2.624253015	2.361367876	2.537449846	2.463837422
Ifi203	0	0.003206964	0	0	0	0.00457064	0	0	0	0	0	0	0	0.011150144	0	0	0	0	0.015108733
Fmn2	0.480977166	0.846875741	0.687346303	0.970440392	1.104556988	1.128824789	1.088794672	1.121201612	1.202996961	1.163824666	1.147441704	1.090836292	1.01138159	1.264531317	0.940926978	1.105377062	0.967604494	0.140121578	0.141651144
Spta1	0	0.009072703	0.108604696	0	0.028248962	0.014307479	0.02007949	0	0.112327287	0.160682985	0.009525184	0	0	0	0.001702333	0	0	0.008443041	0.018484969
Grem2	0.223443465	0.062701905	0.066973763	0.147529424	0.130097359	0.247294344	0.312019568	0.232063925	0.070333844	0.098458511	0.709502595	0.585321374	0.629148443	0.823271686	1.230384241	0.463704755	0.785466081	0.006807837	0.021998116
Wdr64	0	0.003621142	0.169584593	0.010222833	0.018624953	0.005843878	0.006293121	0	0	0	0.005352276	0	0	0.006368136	0	0.007022841	0	0	0
Kmo	0	0	0.058085219	0	0	0.01195443	0	0	0	0	0	0	0	0.012406359	0	0	0	0	0.008738971
Sdccag8	1.046926084	1.321198802	0.996774812	1.463699864	1.516947668	1.567437858	1.347157541	1.57758465	1.631313478	1.689724843	1.642329412	1.550066798	1.436230783	1.612696026	1.39865725	1.553241368	1.427424731	1.364012174	0.606569211
Gm16432	0	0.002845727	0	0	0	0.010912739	0	0	0	0.048564179	0.021314282	0	0.056335942	0	0.022190445	0.004550202	0.007513675	0.215663044	0.016152851
1700016C15Rik	0	0.014095181	0.066667987	0.029244478	0.043748958	0.010501613	0	0.022987946	0	0.064332252	0.020284717	0	0.045982131	0.040394661	0.0384781	0.032115736	0.023694794	0	0.005767069
Kif26b	0.012349589	0.263585058	0.226851294	0.768381113	0.704484479	0.51815055	0.392096262	0.831506187	0.819650278	0.46346357	0.834827758	1.063321992	0.348262759	0.811785029	0.433026101	0.816445997	0.570539505	0.558245476	0.2349703
Cdc42bpa	1.347848924	1.664396818	1.160387516	2.009839696	1.821475747	1.922599224	1.789652569	2.026270796	2.047691377	2.076849154	2.004045218	2.033874423	2.030426535	2.028670395	1.993338954	1.967273505	2.028618133	2.186288431	1.100452285
Cnst	1.897600852	1.879854392	0.933331126	1.894501438	2.045497171	1.926722749	2.015104561	1.889928393	2.001974013	1.917412707	1.959391722	2.068756614	1.770854655	1.87184002	1.780434464	1.895096506	1.778782246	1.577769915	0.47550732
Acbd3	0.904791723	1.223936585	0.8369963	1.45314463	1.460806152	1.439822941	1.3283641	1.416817441	1.619902584	1.225278336	1.542697094	1.650028111	1.371167582	1.564566222	1.328110679	1.422120045	1.351925808	1.469354266	1.47687609
Ephx1	0.04559335	0.05278036	0.162565566	0.132515991	0	0.039610802	0.108658347	0.014494812	0.279798673	0.131681278	0.09506098	0.077131605	0.054086878	0.150925524	0.070829897	0.140315138	0.121268763	1.959603024	0.173280804
Nvl	1.082993817	1.321474793	0.919530665	1.414701207	1.537003773	1.553953149	1.368190769	1.555760416	1.526471477	1.324002859	1.461974782	1.238022571	1.307871118	1.535255939	1.276284447	1.449976211	1.33569878	1.19936386	1.034270923
Enah	2.693513812	2.437681935	2.14501	2.471761023	2.493414233	2.466135106	2.333959981	2.407672254	2.177105914	2.13393208	2.32953661	2.345671167	2.235202794	2.401156305	2.24204267	2.442496822	2.286623142	2.168178759	1.567400655
Fbxo28	1.10434245	1.159343629	0.585187237	1.283018699	1.337815716	1.176966161	1.124890179	1.22847751	1.571296688	1.13961446	1.228331942	1.425506004	1.271615016	1.47344625	1.275175584	1.320909569	1.329469319	1.300470093	0.738615289
Capn8	0.020838796	0.007145298	0.148659245	0	0	0.006594194	0	0.026635487	0.019800039	0	0.006095957	0	0	0.018969288	0	0	0	0.019987679	0.005269184
Disp1	0.388967802	0.673193744	0.250818799	0.830662219	0.866381328	0.866379265	0.741271547	0.93226812	1.09856243	0.657804603	0.980898007	1.169049982	0.760622378	0.936786741	0.740494591	1.040030876	0.863823584	0.930242441	0.539093882
Susd4	1.098692735	2.301728831	1.541634854	2.400786309	2.547534226	2.562317949	2.522782223	2.514289801	2.472395213	2.418235705	2.529528284	2.454122019	2.396640869	2.531705679	2.417252881	2.384691879	2.388591059	1.430810754	0.396156953
Mark1	1.293603757	1.475116565	1.015761985	1.966831612	1.866289534	1.903273666	1.704268919	1.918964331	1.80002892	1.745477041	1.83663488	1.819052027	1.561179592	1.799881062	1.415358427	1.551413894	1.472638386	0.740241484	0.584954481
Rab3gap2	1.499479008	1.720536971	1.160634045	1.932821446	1.778017546	1.727222517	1.879186473	1.924840415	2.047197257	2.007203221	1.864715503	1.949597148	1.972585635	1.893631488	1.942395256	1.87168417	1.909896626	1.596483465	1.10306135
Bpnt1	0.988163745	1.302877212	0.449229356	1.695145611	1.633083329	1.669258482	1.727814057	1.766192432	2.049943164	1.944829702	1.927364273	2.04193214	2.068075498	1.959730336	2.089391963	1.908197899	2.15728948	2.004731983	0.375751728
Slc30a10	0	0.031725148	0.061142764	0.125790203	0.126059808	0.056335095	0.163998503	0.157804383	0.155318801	0	0.096603333	0.137364394	0.006510315	0.111417034	0.01757821	0.072750104	0.029378567	0.098075925	0.254099653
Gpatch2	0.658851999	0.84956293	0.419774971	0.867127985	0.865425736	0.953431381	0.991330477	0.854689032	1.416717286	1.256395039	1.129990444	1.358077484	0.821350869	1.184444756	0.780128267	1.029656085	0.83155521	1.292163606	0.561904124
Spata17	0	0.020502748	0	0.024115017	0.021084626	0.018236331	0.022721913	0.008035434	0.080179299	0	0.039521907	0.061188534	0.056473277	0.035752368	0.032295797	0.035389672	0.043076445	0.771989675	0.0394762
Kcnk2	0.030889401	0.151724721	0.20798229	0.106444368	0.307593122	0.2963471	0.261592735	0.228643695	0.152979688	0.184092353	0.251766518	0.176666127	0.222142891	0.24664653	0.339494985	0.249160073	0.316720804	0.083657264	0.244147051
Kctd3	1.314213599	1.476235968	0.710502853	1.659165615	1.567521808	1.576770034	1.796914601	1.636335144	1.90932341	1.516801337	1.808168202	1.916990154	1.537660436	1.79888944	1.614690201	1.751722218	1.664857087	1.747109276	0.959704749
Lpgat1	1.428382431	1.914126352	1.079124562	2.019424857	2.034817901	1.984514665	2.082432914	2.128201303	2.017462187	1.793598405	2.045848017	2.062262521	1.967717369	2.05773912	1.905744315	1.924986225	1.888197373	1.33772746	1.108346314
Vash2	1.620116037	1.809541921	0.95945354	2.042439061	1.921142022	1.915199529	1.789592048	1.91154941	1.80200762	1.206116625	1.921005227	1.82429031	1.114910981	1.901509568	0.94982627	1.950792059	1.261332787	2.107858888	1.079363774
Ppp2r5a	0.260477626	0.155664699	0.112075517	0.236702866	0.151236759	0.196660576	0.180915087	0.164194602	0.474303128	0.17027738	0.241828205	0.26006036	0.30269318	0.380046205	0.230683093	0.292547448	0.24464275	0.403934527	0.486739042
Batf3	0	0.012280502	0	0.040621565	0.026299902	0.027293674	0.02044171	0.040560132	0.126382151	0.014797601	0.056908231	0.04708131	0.062151113	0.050068955	0.029373235	0.025201531	0.041946275	0.017531093	0.302461622
Traf5	0.102557004	0.015844954	0.112901668	0.019128827	0	0.010167469	0.035441829	0.005600639	0.091296093	0	0.047082692	0.131199733	0.02199742	0.104943481	0.008683732	0.072522144	0.012038192	0.01686251	0.193890601
Hhat	0.255607342	0.26771732	0.154762718	0.348321756	0.551299273	0.488023923	0.378692682	0.476398198	0.858327986	0.423142907	0.534017966	0.514920809	0.391939262	0.50625025	0.326315654	0.520443161	0.386073894	0.54855625	0.39665629
Kcnh1	0.042583803	0.221986144	0.32270828	0.247686618	0.251362241	0.583513906	0.702412924	0.487081257	0.759156299	0.314206419	0.744282093	0.308562105	0.209858085	0.489132526	0.105443068	0.097990976	0.021447855	0.008344976	0.016073451
Lamb3	0.012159964	0.113052448	0.166410308	0.094814441	0.071249368	0.062044218	0.02732798	0.056074673	0.025465005	0	0	0.036120772	0.031139366	0	0.007886163	0.022243975	0	0.102853227	0.051923797
Traf3ip3	0.028005838	0.004702423	0	0.031810922	0.062504165	0.041228507	0.020427685	0.057928334	0	0	0.038201824	0.072510712	0.081871449	0.025675323	0.006683623	0.015023194	0.007289597	0	0.030555627
Plxna2	0.879652242	0.998331558	0.537258041	0.455794348	0.278040836	0.712685025	0.492220566	0.31893922	1.20204965	1.214554656	0.367746879	0.634828746	0.627704915	0.421637351	0.362133783	0.683757722	0.659395255	0.954931209	0.853998333
Cr2	0.045389767	0.027638725	0.070668205	0.058469032	0.069963879	0.050625582	0.070549116	0.036845154	0.095170086	0.07730165	0.03771416	0	0.032406608	0.080028741	0.018837627	0.07132553	0.033529355	0.027544796	0.008129524
Sox17	0	0.004983054	0.070788337	0	0	0.012141513	0.006105347	0	0	0	0.002994691	0	0	0	0	0	0	0	0.040245668
Mrpl15	1.142319951	1.533270235	0.99179866	1.721409672	1.776789187	1.739833701	1.776113274	1.791815873	1.849948761	1.967993072	1.847439284	1.920695264	2.049829439	1.877827524	2.037331223	1.778940117	2.067314112	1.600568644	0.883639462
Lypla1	1.159374622	1.275190259	0.516931236	1.510876276	1.582608882	1.599380305	1.533217657	1.560207252	1.785907555	2.036646582	1.805841628	1.787428386	2.173567423	1.805315232	2.078279736	1.686165228	2.1128316	1.94929736	0.912013423
Tcea1	0.872469076	1.107704482	0.640588933	1.122366169	1.208695847	1.218892579	1.098437343	1.227137443	1.201485798	1.359317987	1.165190535	1.154241065	1.248157132	1.183435777	1.299156922	1.233392046	1.299146272	1.15942596	1.09173737
Oprk1	0	0.0151934	0.09147551	0.165562904	0.131260676	0.393821118	0.308651172	0.805974693	1.437200026	0.57627723	0.064611114	0.116325641	0.017250199	0.074744105	0.297715126	0.013750718	0.157802988	0.137559735	0.011819736
Npbwr1	0	0.004563865	0	0	0	0.010193879	0.024507378	0	0	0	0	0.017683012	0	0	0	0	0.00366661	0	0.043350511
Rb1cc1	2.00675908	1.945635833	1.423146313	2.111697621	2.0769135	2.069979572	1.878845874	2.05410232	1.913941352	2.16681611	1.954395152	1.96224446	2.043427789	1.96076542	1.9667738	1.980545647	2.041031129	1.667930223	1.364762673
Pcmtd1	0.831185477	1.231027021	0.722814714	1.355553271	1.38939001	1.437639812	1.316355153	1.526458326	1.702315646	1.974661518	1.660553254	1.575161983	1.787121584	1.606697339	1.827070363	1.671697291	1.842712039	1.444737755	0.916855635
Rrs1	0.594949704	0.840204344	0.180168502	0.957592948	0.961180526	0.877982607	0.84064939	0.927061689	1.415170958	1.234849051	1.04195179	1.212029871	0.995582838	1.138876057	0.900970021	1.151914379	0.925040047	0.948759916	0.769902791
3110035E14Rik	0	0.016390265	0	0	0.021871396	0.002964164	0.008369219	0	0	0	0.005483307	0.066660103	0.293881854	0.015982192	0.160205181	0.019065735	0.154334464	0.092276775	0
1700034P13Rik	0	0.027051628	0	0.008629361	0.008994902	0.017688972	0.033162609	0.015038113	0.056129144	0.072395824	0.026394012	0	0.07712784	0.031489758	0.043776109	0.010769159	0.004260105	0.007312157	0.004813599
Vcpip1	0.649033204	1.218226537	0.429591517	1.424235932	1.441129509	1.419536582	1.243867456	1.399773599	1.514916755	1.527303778	1.377205809	1.604510239	1.175404233	1.514330842	1.081374419	1.39098989	1.07783353	1.434469519	0.728783973
Snhg6	0.893847779	1.318775495	1.182398156	1.56180383	1.534924659	1.654023662	1.389036499	1.664349133	1.632426704	1.800151354	1.535454019	1.450848952	1.54230899	1.48691636	1.517314889	1.47872114	1.544671474	1.257935665	1.448716601
Mcmdc2	0.030168896	0.110293303	0.070668205	0.067184645	0.232548351	0.101928619	0.067448312	0.106405606	0.192077084	0.114598937	0.14855957	0.073528457	0.071722223	0.097127415	0.075588974	0.096241721	0.089281085	0.04197712	0.003846549
Snord87	0.015366769	0.078576704	0.06554886	0.133483541	0.178753882	0.124443131	0.088552912	0.086426095	0.16671987	0.058658001	0.108408911	0.088191289	0.042851481	0.119684732	0.053504859	0.111403149	0.050854781	0.012387497	0.122161775
Ppp1r42	0	0	0.051515241	0.017784061	0	0	0.005377127	0.008384071	0	0	0.003180579	0.025063051	0.01307693	0	0.006366511	0	0	0.401574924	0.00689091
Cops5	1.952885524	2.237103914	1.531443396	2.32791607	2.394720424	2.320753585	2.374626325	2.392259907	2.455750598	2.750999019	2.425892342	2.435750593	2.680100698	2.431884689	2.662362319	2.35370546	2.664075607	2.075781576	1.713075223
Gm17644	0	0	0.127943954	0	0.012060548	0.023046164	0	0	0	0	0	0	0.00444332	0.029694685	0.001798116	0.008160311	0	0.014595812	0.020036155
Prdm14	0	0.022110293	0	0	0.023128269	0.007186975	0.021425632	0.021404481	0	0	0	0	0	0.010019323	0	0	0	0.01802069	0.010216513
Xkr9	0	0.004494774	0	0	0	0.004823072	0.01759845	0	0	0	0	0.033259589	0	0.012673393	0	0	0	0.013283554	0
Gm5523	0.070095383	0.087127095	0.029834576	0.100346764	0.066864625	0.114133868	0.175712497	0.132336942	0.104374613	0.190739314	0.146304845	0.190291355	0.310232735	0.122837916	0.318658508	0.114655789	0.26303828	0.160089182	0.06567651
Msc	1.888175939	0.800570187	0.194588454	0.486279342	0.420032912	0.325225676	0.455117093	0.375393068	0.287630736	0.067364136	0.297484986	0.41268044	0.218955179	0.940175099	0.677111463	0.813880096	0.617187739	0.024065638	0.010178036
Trpa1	0	0.007784142	0	0	0	0.001970479	0	0	0	0	0	0	0	0.021270414	0	0.007645626	0	0	0.017371656
Terf1	0.496963544	0.453423432	0.212763321	0.608994642	0.413453428	0.53183718	0.522783309	0.510235431	1.021558244	0.691518216	0.818002223	0.79643529	0.799926332	0.928037663	0.747413069	0.789762667	0.639968811	0.767460544	0.524550781
4930444P10Rik	0.040725121	0.161115613	0.044381907	0.159174354	0.220663283	0.214680403	0.17177259	0.089858882	0.206711776	0.188672835	0.127345367	0.10677486	0.078707424	0.19005465	0.025392035	0.11103806	0.028229731	0.560105523	0.009981471
Ube2w	1.508936947	1.552854822	1.156493331	1.878809368	1.72438512	1.745195122	1.774297961	1.769699005	1.989969436	2.297225436	1.94772701	1.948888016	2.195387898	1.971188195	2.19672591	1.909874889	2.223164791	1.855185219	1.193731128
Tmem70	0.981931304	1.383061685	0.720244834	1.543727491	1.620446522	1.633132765	1.551617368	1.650962531	1.825570387	1.872631448	1.823423338	1.839470567	2.063017389	1.802416647	2.012553705	1.747830436	2.069311369	2.094111454	0.797794976
Ly96	0	0.187581415	0.110136817	0.167476678	0.324709606	0.367370493	0.446474868	0.347847541	0.861693354	0.674421208	0.385163581	0.648723626	0.535928994	0.348032346	0.236810701	0.200278063	0.194537574	0.119727396	0.348368543
D030040B21Rik	0	0	0	0	0.024046821	0	0.011298588	0	0	0	0.004782058	0	0	0	0.001322674	0.00513148	0	0.481180824	0
Gdap1	1.360571059	2.057884226	1.332441889	2.17340928	2.260042401	2.223456675	2.225712868	2.159425483	2.204508408	2.386659293	2.274369626	2.254606778	2.389220056	2.25405977	2.339730557	2.258913819	2.372952581	1.868883847	0.021333006
Pi15	0.039818639	0.148133321	0.24842608	0.056086305	0.197406883	0.27384981	0.242002205	0.213441868	0.346373785	0.240593062	0.198647315	0.060417102	0.098851589	0.128424611	0.003002457	0.070373255	0.018898853	0.060019173	0.015210198
Crispld1	0.169947598	0.634707456	0.089954155	0.432374289	0.583030384	1.106432742	0.982670227	0.759885972	1.650674221	1.522931871	1.033995665	0.885765329	0.587361864	0.810883325	0.135139666	0.594202594	0.081759996	0.986855339	1.011129419
Crisp4	0	0	0.039065623	0.009263655	0	0	0	0	0	0	0.002994691	0	0	0	0	0	0	0	0
Tfap2b	0	0	0.066554992	0	0	0	0.008782703	0	0	0	0	0	0	0	0	0	0	0	0
4930486I03Rik	0	0	0	0	0.013410193	0	0	0	0	0	0	0	0	0	0	0	0	0	0
Mir133b	0	0	0	0	0	0	0	0	0	0	0	0	0	0.006368136	0	0	0	0	0
Il17f	0	0	0	0	0	0	0	0	0	0	0.004833147	0	0	0.012603228	0	0	0	0.026230104	0.007686764
Il17a	0	0	0	0	0	0.00457064	0	0	0	0	0	0	0	0.006122844	0	0	0	0	0
Paqr8	0.446002843	0.271527841	0.24683457	0.410259788	0.402080253	0.510149968	0.65933041	0.424709349	1.105935507	1.084103506	0.970184113	0.911205988	1.169348216	1.155849886	1.291927875	0.800893005	1.112185965	1.268697747	0.293687166
6720483E21Rik	0	0.010059108	0.070568546	0.02756442	0	0.01423157	0.033848287	0.022359407	0.041724084	0.214541855	0.088312606	0.072103763	0.074268619	0.114760039	0.067940694	0.066564231	0.078448911	0.108895164	0.010596917
Tram2	0.061904564	0.031250855	0.051815906	0	0.012060548	0.017068782	0.021112066	0.005685528	0.159376816	0	0.051945961	0.178963075	0.087778183	0.111047949	0.053819165	0.082441052	0.074252791	0.462553819	0.289448378
Tmem14a	0.393324817	0.550400401	0.261304236	0.639436987	0.66543947	0.774373055	0.758980722	0.759788966	1.044348805	1.141300119	0.877792077	1.061155714	1.345912089	1.067431416	1.316543696	1.006627263	1.360345525	0.664324057	0.198824944
Gm4956	0	0	0	0.025621877	0	0	0	0	0	0	0	0	0	0.011980072	0	0	0	0	0
Gsta3	0	0.020326891	0	0.075254346	0	0.046332927	0.050165266	0.028468173	0.040041942	0	0.041221709	0	0.074367928	0.009730015	0.042958147	0.078519643	0.062528776	0.063340393	0.019933396
Khdc1c	0	0	0	0	0	0	0.008782703	0	0	0.029016191	0	0	0	0	0	0	0.004469265	0	0
Khdc1b	0	0.006147141	0	0.008806272	0	0	0	0	0	0	0	0	0	0	0	0	0	0	0
4933415F23Rik	0	0.004684104	0	0.05270705	0	0.001946762	0.008815747	0.010249069	0	0	0.012789982	0.023104101	0.022414759	0	0	0.016866343	0.005971189	0.053121247	0
Mir30c-2	0	0.003426194	0	0	0	0	0	0	0.020144453	0	0.003004247	0	0	0	0.007077444	0	0.001530422	0	0
Mir30a	0	0.002593816	0	0	0	0	0	0	0	0	0.002280848	0	0	0	0.003723852	0	0	0	0
Ogfrl1	0.37234646	0.871886068	0.482458282	1.326980733	1.331549625	1.387052836	1.19603644	1.383061128	1.316885287	1.822648639	1.51029088	1.603515429	1.868980982	1.416285239	1.745606821	1.213240941	1.725650943	0.327510995	0.314677968
B3gat2	0.683055116	0.546010876	0.154369408	0.744238848	0.79834254	0.749507781	0.654116585	0.818814113	0.63560258	0.568933828	0.80066442	0.719194923	0.519350321	0.78530553	0.82063491	0.843250479	0.978263528	0.075658844	0.067747558
Fam135a	1.709189431	1.332055671	0.931318525	1.439465858	1.556536204	1.502080772	1.515367128	1.576110544	1.469974852	1.024604782	1.620005005	1.459903605	1.306288087	1.650246299	1.345357947	1.563305984	1.519530601	1.361203206	1.137414565
1110058L19Rik	0.451802812	1.122070203	0.917052765	1.28360437	1.414040844	1.427442326	1.345031267	1.441545716	1.498039585	1.629923173	1.575616624	1.564435438	1.863456274	1.553817298	1.78216514	1.410193606	1.716697471	1.582028463	0.529982714
Lmbrd1	0.915396286	1.167629402	0.797294194	1.419624585	1.457523973	1.396132165	1.477126376	1.462389024	1.78117417	2.037306502	1.599685574	1.741966101	1.870395508	1.593908501	1.958297671	1.401811248	1.936653703	1.811443295	0.90357828
Gm20172	0	0	0	0.100185923	0	0	0.019263713	0.053466998	0.024837314	0	0.016736135	0.017683012	0.002125555	0.031810237	0.009893021	0	0.01757814	0	0.028102126
4931408C20Rik	0	0	0.068361582	0	0	0.00457064	0	0	0	0	0.004123251	0	0	0	0	0.005140042	0	0	0
Gm597	0	0	0.147256378	0	0	0	0	0	0	0	0	0	0	0	0	0	0	0	0
Phf3	1.20198724	1.453791685	0.853083536	1.653665413	1.53656444	1.616560825	1.409560558	1.542584819	1.641071632	1.544574333	1.474751574	1.525472505	1.191995861	1.665646726	1.152551176	1.460373239	1.281329764	1.513457826	1.250345665
Ptp4a1	0.862851939	1.189183786	0.886015973	1.482474619	1.472553699	1.387923949	1.127546714	1.5183057	1.453225056	1.662928641	1.447904502	1.270622	1.548772605	1.464355701	1.574724564	1.425754164	1.529150489	1.089758655	0.806311401
Pih1d3	0	0	0	0	0	0	0	0	0	0	0	0	0	0	0	0	0	0.016632597	0
Gm4850	0	0	0.055995891	0	0	0	0	0	0	0	0	0	0	0	0	0	0	0	0
Gm5415	0	0.016894655	0.082730309	0.097669701	0.04086356	0.065442188	0.029331341	0.066568406	0.03908131	0.033307135	0.066838119	0.062148096	0.007600759	0.105049558	0.165138278	0.101616421	0.118638966	0.158821458	0.041421074
Gm9839	0	0.014993555	0	0.017994755	0.03042895	0.013497031	0.033451702	0.013083551	0	0	0.012965198	0.021088261	0	0.049472296	0.015139544	0.008310809	0.006216236	0.083073269	0.022977007
1700001G17Rik	0.033546393	0.061949402	0	0.040367212	0.057465913	0.059987305	0.033434588	0.02856132	0.049029768	0	0.040536038	0.032812183	0.038724746	0.081027111	0.043427801	0.069094051	0.013443356	0.100693189	0.045171657
Rab23	0.435450223	0.69516056	0.300020875	0.760546706	0.886488002	0.765393221	0.681174294	0.892646641	1.101795834	0.603127057	0.77356242	0.929952767	0.586228287	0.971093843	0.640521332	0.858550279	0.690906733	0.964144825	0.667412648
Zfp451	1.222653444	1.449505772	0.579028199	1.583665673	1.556558116	1.576705424	1.414263863	1.434119106	1.61203219	1.624685498	1.476774092	1.584230678	1.405933241	1.600134658	1.281456004	1.443120893	1.359034843	1.433251616	1.032934108
Bag2	0.117007772	0.444514543	0	1.044440719	0.984906877	0.596728081	0.734579869	0.705254658	1.396328349	1.182978724	0.919716255	1.032038866	0.855210661	1.240423096	0.975829269	1.200334021	1.029935314	2.134852815	0.51069427
Bend6	0	0.52459373	0.530194386	0.969454408	0.759896568	0.715689937	0.864213634	0.82412268	1.12614864	1.886041777	1.178652614	1.210364536	2.330249963	1.468289362	2.320089259	1.197964198	2.404494162	0.139717985	0.049803191
Gm15455	0.339419919	0.347502127	0.290280396	0.280369333	0.307880944	0.293012361	0.318481037	0.307443071	0.421953256	0.168619707	0.309804669	0.290792578	0.117378512	0.285464551	0.15861158	0.388813911	0.164735736	0.36459971	0.227857111
Mir6896	0.067203483	0.058647795	0	0.039275977	0.036436762	0.046421552	0.023829827	0.024861858	0.070450819	0.032756891	0.020775439	0.035941992	0.020628196	0.022662818	0.025160343	0.053233183	0.019012926	0.025305792	0.013946168
Ccdc115	1.046279168	1.38607966	0.544082297	1.413495051	1.451562957	1.551127236	1.588973061	1.46656594	1.608163876	1.707528375	1.642346032	1.691780567	1.533833531	1.607106412	1.381762484	1.521878671	1.432412516	1.473694193	0.621233933
Imp4	1.191796087	1.11786921	0.553644667	1.281345937	0.983132855	1.174377293	0.97567345	1.273860422	1.522834366	1.269600008	1.307154869	1.323456499	1.274805666	1.408449192	1.190256803	1.383483017	1.156014752	1.266911833	0.733130415
Mir5103	0	0.009057722	0	0	0	0	0.007857772	0.005668702	0	0	0	0	0.00263016	0.014599153	0	0	0.002760686	0.007601049	0.012916217
Prss40	0	0	0	0	0	0	0	0	0	0	0	0	0	0	0	0	0	0	0.009240777
Prss39	0	0	0	0	0	0	0	0	0	0	0.002236099	0	0	0	0	0	0	0	0
Amer3	0.579634439	0.856868618	0.56990868	1.123701422	1.164623149	1.116943053	1.065720317	1.220617237	1.320446189	1.140359881	1.272606724	1.285570218	0.930297755	1.360606561	0.886449657	1.321520444	1.073516983	0.067794112	0.026009718
Cfc1	0	0	0.055683601	0	0	0.002284914	0	0	0.050724204	0	0	0	0	0	0	0	0	0	0.011883119
AA619741	0	0.003206964	0.076331069	0	0	0	0	0.013194499	0	0	0.01162307	0	0	0.006368136	0	0	0	0	0
Fam168b	2.163555414	2.375634234	1.620819307	2.397963666	2.411842937	2.401981103	2.442836976	2.395698126	2.410579965	2.346685466	2.394850867	2.439063358	2.298997287	2.449095231	2.251675789	2.425339427	2.313064522	1.781711191	1.967348037
Arhgef4	0.270958212	0.861527228	0.372052416	1.287474183	1.154783131	1.299775139	1.411398024	1.397948632	1.838432723	1.598937162	1.717080801	1.961251954	1.971759769	1.737037494	1.700577493	1.691922401	1.729969838	0.873695772	0.175102118
Hs6st1	1.163103037	1.157880655	0.684396457	1.5600861	1.226098392	1.519419043	1.476282243	1.53498027	1.70758129	1.682344755	1.506858651	1.591348323	1.641021007	1.39502783	1.385280784	1.40279807	1.432911653	1.658717977	0.565706035
Mir6897	0	0.007507325	0	0	0	0.003859684	0.007808139	0	0.024618359	0	0	0	0	0.004360639	0	0	0	0	0
Neurl3	0	0.01403041	0	0.011162206	0.026027454	0.029780494	0.047037074	0.021573454	0	0.065472506	0.03054736	0.06152307	0.009029752	0.065137764	0.004068008	0.017141123	0.02028444	0.307455062	0.00427118
Fer1l5	0.116135083	0.427865133	0.112969264	0.435847533	0.452772698	0.484104521	0.633502797	0.618150276	0.654058197	0.231587983	0.567660125	0.634488114	0.231023071	0.586888594	0.183756265	0.569590553	0.216596735	0.60117041	0.031679025
Kansl3	1.017132578	1.521141309	0.84657536	1.597667791	1.764330638	1.608450956	1.621760556	1.647882703	1.938904063	1.625228062	1.84535866	1.889143385	1.54869915	1.944606056	1.611832391	1.865282489	1.565184068	1.344773669	1.28511137
Mir6898	0	0	0	0	0	0.004157203	0	0	0	0	0	0	0	0	0	0.004941063	0	0	0
Ankrd39	0.261277936	0.495950797	0.198128381	0.588666674	0.588586564	0.636632335	0.681939889	0.691851161	1.000908751	1.413637031	0.898531631	1.001912284	1.05301509	1.035428702	1.07669053	0.907681773	1.053789853	0.857354626	0.428569781
Cnnm3	0.421260723	0.530728518	0.535846979	0.853271094	0.73189438	0.771217502	0.640487818	0.717499126	0.87225369	0.757535942	0.87483349	0.999520386	0.709944286	0.915865171	0.638771057	0.853113209	0.522072694	0.924658779	0.437501664
Sema4c	0.974822333	0.928132453	0.221450108	0.910494242	1.147013941	0.965016366	0.844316812	1.00254671	0.796890019	0.205226138	0.767314868	0.676569043	0.081237409	0.701083276	0.150539051	0.71095622	0.126182852	0.626254088	0.754551907
Cnnm4	0.350768815	0.655839842	0.497034902	1.218701544	1.096525289	1.024883653	0.945539963	1.141583842	1.513599471	1.528199298	1.368584593	1.53528657	1.203917724	1.431776749	1.285819447	1.189393138	1.261402882	1.05571883	0.55524767
Ankrd23	0.083029501	0.20494468	0.076520897	0.305549137	0.264362205	0.312961167	0.354856416	0.194992751	0.784382337	0.259241922	0.476066687	0.370270169	0.245441087	0.627555134	0.14742134	0.490616256	0.186520914	0.684733897	0.354192823
Cox5b	1.719595794	1.857496613	1.886905566	1.921429732	1.866024999	1.929465385	1.910052205	2.014173841	1.876883101	2.117517029	1.997905037	2.065162454	2.311877143	2.008224782	2.293475135	2.001497908	2.298233511	1.839389428	1.55562202
Zap70	0	0.016226867	0.175377046	0	0.007868821	0.014391017	0.030490161	0	0.052579061	0	0.004445715	0	0	0.013397257	0.008064291	0.008596895	0	0.013767025	0
4933424G06Rik	0	0.024612923	0	0	0.04171757	0.053573673	0.059956823	0.060119061	0.05758158	0.051227164	0.041273472	0.082015894	0.078251139	0.059276288	0.056470164	0.022301034	0.055421543	0.009243912	0.006711927
Coa5	0.982429667	1.377543103	0.616057573	1.641265956	1.315621059	1.49918037	1.624178884	1.561448398	1.833812012	1.78097925	1.854951544	1.831030883	1.821612843	1.98364519	1.837674292	1.737778254	1.889499398	2.150826112	1.00646575
Tsga10	0.53829211	0.303875765	0.224553158	0.266820064	0.36679529	0.269906057	0.292509315	0.278172762	0.514160196	0.304958667	0.370804944	0.364486943	0.201327859	0.37517166	0.198846623	0.493427795	0.262980787	0.561866614	0.162383422
Lipt1	0.047682521	0.163660381	0.045724869	0.24273085	0.251351525	0.276239882	0.267280966	0.247819676	0.430454735	0.567660837	0.281058046	0.321721819	0.415893419	0.337852896	0.37028617	0.297844815	0.389217747	0.494881938	0.085864786
Mrpl30	1.53742386	1.790894812	1.313328647	2.047265696	1.934832971	1.915393806	1.890970288	2.010253479	1.960270868	2.068658488	1.944954779	1.971744306	2.139215816	1.961150659	2.102170217	1.979532498	2.125898971	1.96780042	1.421575987
Txndc9	1.648449784	1.487482516	1.194353898	1.705651377	1.482030219	1.567415029	1.537006662	1.689874466	1.816722912	1.842828807	1.676470046	1.808375869	1.718259479	1.786723727	1.712127614	1.738253437	1.688496267	1.827019641	1.28018204
Lyg2	0	0	0	0	0	0.003676886	0	0	0	0	0	0	0	0	0	0	0	0.28580059	0
Lyg1	0	0.004983054	0.058173591	0	0	0	0	0	0	0	0	0	0	0	0	0	0	0.017170065	0
Rev1	0.588427165	0.716935412	0.545779713	0.656934435	0.591075915	0.792550083	0.770026961	0.676075025	0.766748528	0.439430802	0.723483524	0.881824786	0.465446817	0.811882048	0.560591992	0.788959075	0.525344881	0.927994066	0.747503757
Chst10	0.31579007	0.960555419	0.382433399	1.169228155	0.885660861	1.056456585	1.079673536	0.946704968	1.15584616	1.139616611	1.063113483	1.020894405	0.978488346	1.131518994	1.007223794	1.036121133	1.011478575	0.713685882	0.40616297
Pdcl3	1.334053593	1.281238025	0.531024643	1.446389636	1.505479505	1.624413894	1.515483008	1.53101061	1.852922034	1.886307997	1.716959843	1.72991661	1.563505207	1.733562716	1.564382957	1.618567319	1.579482661	1.828560338	1.099475494
Rpl31	0.675925828	0.839670067	0.414344311	0.927414607	1.038848846	0.954196591	0.816117194	1.039381688	0.998590569	0.994815247	0.959922864	1.072953023	0.905812257	1.028825213	0.898135521	0.938237955	0.908946439	1.134121476	0.891237241
Snord89	0	0.017839472	0	0.031946217	0.011417316	0.043877886	0.028740667	0.044569672	0.047067531	0	0.039180198	0.016697177	0.022152926	0.021381184	0.007989846	0.02528295	0.012949816	0.016270031	0.033293431
Cnot11	0.781265677	0.918382997	0.672569429	1.093175171	0.879283038	1.027033684	0.999696105	1.066103985	1.031517484	1.092183803	0.93566741	0.898599247	0.936631782	0.900986042	0.75229901	0.779352467	0.948429275	1.106904866	0.69049073
Rnf149	0.845927224	0.947148237	0.618460932	0.836775764	0.864409095	1.129793532	1.042366269	1.131407937	1.21191769	1.615828613	1.147108461	1.431219503	1.677615103	1.153040554	1.341501648	1.032075731	1.411921768	1.51529026	1.0787635
Creg2	0.034328808	0.053964342	0.273375196	0.223168251	0.164372096	0.340457312	0.512659343	0.454365209	0.991059034	0.844424986	0.895010894	1.210384495	1.019893404	0.564584743	0.113757079	0.052013748	0.038587347	0.238149866	0.047810421
Gm3646	0	0	0	0	0	0	0	0	0	0	0.008337144	0	0.016493626	0	0.005254595	0.009621081	0.018517947	0	0
Gm16894	0.029488608	0.142738702	0.138852796	0.19124953	0.136928513	0.205220312	0.280022483	0.19528291	0.236422239	0	0.306423444	0.183758283	0.075740056	0.257280851	0.077189118	0.239287485	0.207282908	0.121225891	0
Il1rl2	0	0.003354126	0.08736467	0	0	0.006620436	0	0	0.170557327	0	0.082359651	0.118075539	0.045788823	0.106463444	0.024488679	0.040852066	0.030367646	0	0.108991156
Il18r1	0.010141165	0	0	0.010222833	0	0.003742427	0.008782703	0	0	0	0	0.016369641	0	0.0124281	0	0	0	0	0.006898413
Il1rl1	0	0.002925939	0.308051909	0.020476099	0	0.002037324	0.021582746	0	0	0	0.005761745	0	0	0.019290826	0	0	0	0	0.031041057
Slc9a4	0.027444532	0	0.051573073	0	0	0.003630953	0.008815747	0.005013479	0	0	0.004123251	0	0	0	0	0	0	0.029190802	0
Il18rap	0.03199499	0	0.067684574	0	0.012130514	0.009135937	0	0	0	0	0	0	0	0.005202141	0	0	0	0	0
Mfsd9	0.096890172	0.235486046	0.306973069	0.362737593	0.324199485	0.217504324	0.399265165	0.16418733	0.428300554	0.2415965	0.447425025	0.551508777	0.389439111	0.619660605	0.374062013	0.497480697	0.406731189	0.645179251	0.004262886
Tmem182	0	0	0.031950412	0	0	0.00457064	0	0	0.014869829	0	0	0	0.004893931	0	0	0	0.018139902	0	0
Pou3f3	0.156145342	0.093895777	0.198899646	0.058439364	0.064634543	0.040609805	0.027654159	0.031142419	0	0	0.009439132	0	0	0.029098654	0.001134728	0.041309294	0.017815533	1.043007701	1.212662192
2900092D14Rik	0	0.040989375	0.061047577	0.049480283	0.008529124	0.004764571	0.017956054	0.020699042	0	0.014797601	0.003105193	0	0	0.013794342	0.002324014	0.025072863	0.007101325	0.673750252	0.727775633
Pantr2	0	0.002853682	0	0	0	0	0	0	0	0	0	0	0	0	0	0	0	0.047224424	0.146275267
Pantr1	0.190125349	0.146288868	0.100610398	0.123093474	0.125076626	0.046907196	0.030096197	0.036783414	0.03049161	0	0.028170564	0.052641749	0	0.060948923	0	0.110207459	0.095057641	1.369362279	1.386619109
AI597479	0.633912606	1.001322675	0.366345356	1.097984143	1.134230171	1.114097538	1.049343833	1.123788383	1.510445305	1.585928994	1.43639548	1.324874401	1.40033967	1.500960988	1.28509132	1.342770832	1.461999434	1.256163399	0.595681988
Tgfbrap1	0.623181701	0.94899064	0.346821085	1.229036444	0.932601433	0.937213895	1.023745379	1.037691283	1.181575427	1.10931448	1.14260778	1.203338752	0.881337087	1.199776005	0.874781866	1.184700276	0.910929663	1.041242799	0.369706679
Fhl2	0.436149891	0.152976306	0.08786826	0.244751652	0.172923931	0.195839865	0.10271909	0.248604981	0.251547121	0	0.231565945	0.220097436	0.069670224	0.293993736	0.036384562	0.136180028	0.008157696	1.017344375	0.434463732
1500015O10Rik	0.011606884	0.056884107	0.046233681	0.070877108	0.043783986	0.041967584	0.03375484	0.016120552	0.198216752	0.130451134	0.088279005	0.112466165	0.165648644	0.111641572	0.052790587	0.121656424	0.05650172	0.944160558	0.215629153
Mettl21c	0.06884948	0.060586886	0.160205633	0.022080662	0.047263744	0.036207661	0.032217467	0.065648418	0.054767606	0	0.016749737	0	0.053965921	0.05687477	0.022720084	0.082883429	0.027414376	0.040215658	0.045668549
Tpp2	1.679142705	1.763824622	1.0020922	2.014566985	1.918463118	1.933268333	1.945423663	1.954339729	2.229036808	2.226408385	2.060560168	2.031592647	1.973537199	2.08339036	1.921555363	2.065841907	2.007814172	1.70831875	1.666945368
Kdelc1	0.496751588	0.849306972	0.321381104	1.181447346	1.283683994	1.012754126	1.108829045	1.172227361	1.652609666	1.405996008	1.335159185	1.437430322	1.269982368	1.650588562	1.273498893	1.424802685	1.352646041	1.420641083	1.344041273
Bivm	0.521911477	0.98701816	0.348302272	1.134921012	1.229352659	1.210483957	1.460857074	1.319140337	1.423347927	1.303258726	1.401031461	1.566152532	1.421083619	1.524118193	1.297853903	1.309635343	1.319763292	1.006900288	0.330089015
Mettl21e	0	0.01207822	0	0	0	0.00457064	0	0	0	0	0	0	0.002475387	0	0.001472355	0	0	0	0
4930521E06Rik	0	0	0.070788337	0	0	0	0.005721416	0	0.024828156	0.017055683	0.004488186	0.017683012	0.013188515	0.00484679	0.003558594	0	0.010036524	0.00871452	0.021839592
Wdr75	0.952070511	1.285082148	0.898582758	1.447734673	1.197500918	1.31339061	1.511719139	1.326345072	1.708932253	1.826683953	1.522067401	1.431695054	1.528736781	1.599779327	1.41969013	1.549679261	1.454806463	1.470988715	0.908828861
Slc40a1	0	0.045768787	0.028133348	0.085532099	0.047066931	0.120564583	0.193849287	0.128704704	0.091621145	0.215027721	0.1381805	0.03814295	0.089555203	0.086694084	0.030346224	0.037779776	0.025861373	0.11024235	0.171534681
Gm4776	0	0	0.136284767	0	0.0205528	0.004094187	0	0	0	0	0	0	0	0	0	0.009078201	0	0	0.008700704
Slc39a10	1.082433734	1.324085468	0.834931616	1.643017065	1.621406454	1.672649589	1.593545162	1.751113874	1.970103214	1.534771491	1.842513745	1.887585385	1.463179089	1.853305679	1.501672957	1.660902531	1.453187578	1.091282786	1.206290764
Sdpr	0	0.031760203	0.041074807	0.050889626	0.02112464	0.021071178	0.01877105	0.041316152	0.1216092	0	0.067073158	0.117411452	0.038158286	0.083452414	0.033222468	0.123346184	0.055709015	0.165414904	0.236582611
Nabp1	0.160339712	0.107318011	0.029699549	0.209186325	0.110377848	0.157392149	0.202066821	0.212600177	0.543465816	0.444631826	0.317231593	0.550571578	0.518677829	0.40882065	0.332968373	0.45044004	0.372373971	0.394807683	0.159866884
Stat1	0.942986362	1.281088165	0.67156554	1.406981061	1.359920563	1.503586139	1.504223309	1.481065505	1.618816451	1.967373229	1.608590142	1.404131338	1.639375868	1.622767649	1.530946202	1.50805644	1.605313827	0.999944697	1.084484358
Nab1	0.483034936	0.747060444	0.309602964	1.047667816	1.172062612	0.896739108	0.925177281	0.897338896	0.928942804	0.771787526	1.001335403	1.115249192	0.950290052	1.293485679	1.130064529	1.323106436	1.189354131	1.188778061	0.60675342
Tmem194b	0.487359205	0.591922637	0.31162788	0.620364716	0.720262747	0.635018774	0.69063963	0.693307595	0.917846629	0.488157177	0.687675627	0.822017132	0.510399706	0.697199547	0.361145807	0.58726837	0.452926027	0.606999381	0.422598739
Inpp1	0.574964432	0.974132697	0.221796351	1.412724938	1.275644878	1.402681406	1.330461616	1.390531046	1.678019757	1.565832083	1.537163238	1.543385022	1.455411036	1.641603738	1.452080607	1.390563262	1.443762231	1.413017215	0.332441312
1700019D03Rik	0.165702129	0.915696224	0.421367659	1.359640053	1.431886879	1.649895436	1.625142364	1.651491424	2.009824218	2.471199302	1.655542623	1.488064212	1.626937963	1.495059221	1.382036711	0.904680002	1.191943937	0.415702846	0.037179319
Hibch	0.460484873	0.654809846	0.44171898	0.986551574	0.90897702	1.038719905	1.046424741	0.901363481	1.333145022	0.955897026	1.180516713	1.230011714	1.252726822	1.252375368	1.224907022	1.10948744	1.139115682	1.265130841	0.517142078
Mstn	0.068173796	0.082990102	0.210117302	1.415337613	0.594236918	0.449380454	0.22147354	0.9014322	0.433492041	0.537585344	0.417333367	0.631912976	0.298159456	0.698764256	1.032872159	0.698939257	1.288390575	0.08399864	0.01040685
1700019A02Rik	0	0.007350249	0	0	0	0.004719523	0	0.011229388	0	0.029184009	0.011258767	0.042192376	0.02462045	0.010901597	0.009327589	0.012441917	0.033465469	0	0
Ormdl1	0.92986924	1.059290359	0.610767499	1.252832134	1.465486049	1.256147094	1.255929341	1.284375165	1.521603498	1.457658365	1.376860945	1.366462117	1.267602281	1.433191401	1.36559213	1.284331775	1.221770899	1.341688929	0.738471361
Osgepl1	0.395699039	0.499607868	0.461841237	0.961675271	0.626824418	0.673586009	0.743754632	0.614995665	0.983420682	0.99523873	0.837460804	0.642811475	1.134123537	1.077360853	1.189611634	1.068605235	1.175927327	0.95971021	0.299339705
Mir7681	0	0.003799673	0.040463648	0.017584924	0.013081018	0.003629827	0	0.031183366	0	0	0.002217437	0	0.004978413	0.006549293	0	0.017928364	0.006392945	0.039414381	0
Gtf3c3	0.55934955	0.960636513	0.457697976	1.243540099	1.203857105	1.164951559	1.15716704	1.141572022	1.330017073	0.706845826	1.18271042	1.528009888	1.172949762	1.401968957	1.030746768	1.261605495	0.980987812	1.258719051	0.452205288
Sf3b1	2.722868678	2.767561881	2.721085264	2.678378473	2.679024119	2.710330467	2.715792249	2.636283224	2.760591369	2.576639312	2.718730482	2.697958633	2.484483209	2.736022642	2.474481423	2.755526971	2.488809181	2.642630377	2.921734036
Mob4	1.914178265	2.035935464	1.244597958	2.084778384	2.130032424	2.092219417	2.141809261	2.170514558	2.229720391	2.417740617	2.184174854	2.192811574	2.475945169	2.19891099	2.441306232	2.148686415	2.421505849	2.112545503	1.629305448
Hspe1	1.185944804	1.321411555	1.128741118	1.497453214	1.50103799	1.467745537	1.341626283	1.506940853	1.433866934	1.547293198	1.497046353	1.506268624	1.600802193	1.433329698	1.567678284	1.487153366	1.560804362	1.383622712	1.437365543
Hspd1	1.705765717	1.919590511	1.448249686	2.051494916	1.994975635	1.955163462	1.94609094	1.962482179	2.061812282	2.040408117	2.059742374	2.07516676	2.124501015	2.045264877	2.081693874	2.067561961	2.056207338	1.802908461	1.831020965
Mars2	0.147696578	0.254178306	0.11380421	0.26912508	0.335226386	0.252370083	0.265331751	0.461263657	0.35854503	0.264688787	0.305622589	0.350537544	0.369836597	0.380084836	0.418322614	0.275913138	0.402107657	0.367585544	0.128732744
Hsfy2	0	0	0	0	0	0	0	0	0.020109216	0	0	0	0	0.005640703	0	0	0	0	0
9130024F11Rik	0	0	0.061047577	0	0	0.006319677	0	0	0	0.056930383	0.01427694	0	0	0.004204052	0	0.003894534	0.008697194	0.017326992	0.013548012
BC055402	0	0.004518859	0	0	0.012130514	0	0	0	0	0	0	0	0	0.004764539	0	0	0	0	0.014832064
Tyw5	0.403302562	0.644271116	0.497293941	0.837256369	0.939109993	0.830094021	0.811667597	0.973749613	1.134333273	1.483176844	0.999581642	1.05385538	1.145108801	1.053020846	1.153647416	0.940276565	1.217295084	0.938677413	0.451360954
1700066M21Rik	0.078125496	0.244487865	0.169779783	0.376805811	0.463239392	0.436415556	0.454159793	0.408112118	0.713281164	0.612525811	0.701062158	0.730463299	0.871333088	0.701378414	0.795143395	0.559053622	0.766642126	0.665734121	0.279184556
4930558J18Rik	0	0.017699427	0	0	0	0	0	0	0.01458323	0	0.034796728	0	0	0.010844395	0.017152687	0	0.004441864	0	0.034641151
Kctd18	0.488318818	0.647031496	0.296657578	0.662709565	0.56831284	0.730301164	0.777883821	0.619694671	0.79391435	0.473847574	0.737236235	0.900718565	0.560242383	0.908346957	0.577016192	0.689078338	0.608676273	0.658503447	0.427590529
Aox4	0	0	0.163564497	0	0.025850252	0.021151654	0	0.009889822	0	0	0.002994691	0	0	0.011763547	0	0.005127794	0	0	0
Ppil3	0.659304883	1.089690353	0.609611707	1.37733002	1.291067604	1.357065061	1.226393782	1.365463958	1.551067861	1.397111647	1.482641729	1.474485111	1.65293292	1.494907102	1.588491989	1.377643462	1.613572963	1.593290548	0.643454992
Orc2	0.972835507	1.116198778	0.565243333	1.148593452	1.229646619	1.218121406	1.136363459	1.157152771	1.4210375	1.398332908	1.312428462	1.159605925	1.217993581	1.288329768	1.155341618	1.328942889	1.071004131	1.551058063	0.742364817
Fam126b	0.910562243	1.013199378	0.806738204	1.17979741	1.190206745	1.152740662	1.051692418	1.172902014	1.152281885	1.361211486	1.213746033	1.144098127	1.407728594	1.363330172	1.392620864	1.332656376	1.458580472	1.424602869	0.444567547
Als2cr12	0	0	0	0	0	0.002222404	0	0	0	0	0	0	0	0.005444562	0.002248339	0	0	0	0
Gm20257	0	0.007142099	0	0.012305424	0	0.003004253	0.020406686	0.011562613	0.034385194	0	0.025763073	0	0.019550736	0.036906681	0.006805067	0.037762987	0	0.051731044	0.029222547
Casp8	0.010769123	0.024700622	0.071776582	0.016322946	0	0.017159261	0.025501814	0	0.321961549	0	0.104812318	0.196941551	0.03378228	0.249003887	0.06869752	0.196078837	0.082444225	0.715255102	0.506483202
Trak2	0.864309851	0.914813616	0.471513075	1.175963456	1.335288708	1.283571492	1.286671341	1.303406431	1.527455216	1.386797789	1.469651558	1.437177965	1.626497148	1.672416631	1.652659657	1.487186563	1.612313183	1.628830707	0.792677575
Als2cr11	0	0.010469947	0	0.0220804	0	0.00457064	0	0	0	0	0	0	0	0.007885651	0	0.011263863	0.001930968	0	0.01220774
Mpp4	0	0.063378255	0.070788337	0.113108094	0.092500512	0.060388883	0.055974752	0.022946066	0.033959405	0.02317801	0.066123792	0.040699361	0.056188952	0.070432021	0.052589643	0.110668184	0.052622323	0.467289832	0.022736772
Als2	0.419878896	0.826770573	0.555559278	0.930401964	0.770998659	0.906426135	0.816519609	0.980502191	1.211953876	0.573263268	0.861140497	1.133614581	0.538140478	1.049331086	0.516712355	1.08349714	0.646686144	1.415656354	0.487254791
Cdk15	0.221106399	0.295770038	0.2207044	0.273598928	0.478007431	0.546137718	0.464962206	0.407790227	1.085809782	1.097230659	0.647198609	0.628577103	0.949499828	0.788071503	0.633398759	0.703950652	0.710988702	1.178340243	0.019572657
Fzd7	0.039264786	0.098488531	0	0.082708134	0.047290301	0.18252133	0.268439415	0.059512447	0.791186119	0.379997787	0.293626939	0.296181394	0.285874608	0.346695875	0.109789375	0.400315307	0.096698392	1.249776979	1.097658552
Gm973	0.015103079	0.045364452	0.038543078	0.021510322	0.035216487	0.018825042	0.029784402	0.0366438	0.087127527	0	0.047473152	0.020034007	0.008119777	0.017855511	0.015247521	0.038967889	0	0.030535952	0.046561723
Snord70	0	0.003171106	0	0	0	0	0.011413511	0	0	0	0	0	0	0	0	0.007089055	0.002643841	0.017137063	0.010550758
Sumo1	1.606446398	1.721559992	1.145753013	1.723084792	1.765208431	1.804683919	1.604641853	1.79275967	1.819110343	1.863396792	1.779384308	1.786150537	1.839710836	1.80074647	1.798441082	1.779539738	1.876956922	1.834019154	1.752207298
Nop58	1.570005201	1.800368115	1.13271243	1.889919661	1.916899632	1.812906365	1.816806763	1.786888597	2.009154254	1.82618519	1.833831855	1.915237536	1.870252002	1.974115109	1.741735981	2.012130778	1.845907697	1.810305918	2.079057933
Snord11	0	0.006900529	0	0	0	0.002876286	0.005983139	0	0	0	0.002865869	0	0.002584551	0	0	0	0	0	0
Fam117b	0.93408391	1.499757211	0.638428523	1.801411537	1.63724993	1.725994873	1.704871962	1.824418441	1.749615672	1.700286564	1.603312839	1.651765112	1.479181329	1.656026525	1.464945368	1.639664777	1.375677556	1.439450359	0.758047285
Wdr12	0.699466562	1.207493081	0.845308619	1.455794283	1.58511291	1.418379847	1.488128307	1.443217288	1.624852612	1.509678088	1.450511704	1.399681537	1.615842243	1.52964299	1.571162555	1.501460457	1.50189738	1.811844352	0.477942984
Carf	0.191984901	0.472825642	0.337713845	0.653261358	0.920040903	0.629048854	0.602963924	0.627942605	0.898940727	0.991149614	0.887754701	0.816128199	0.992923921	0.941062114	0.875825382	0.857974661	0.9480616	1.177982876	0.278008003
Cyp20a1	0.781917994	0.962427165	0.061047577	1.021831718	1.252021077	1.112540403	1.163861438	1.249231434	1.561596464	1.19037444	1.476674135	1.550244011	1.071942838	1.511584164	0.999089103	1.403854974	0.992910344	0.984409669	0.62122746
Cd28	0	0	0.076331069	0	0	0.009191136	0	0.014666416	0.020109216	0	0	0	0.007090016	0.010842844	0	0	0	0	0.012388745
Ctla4	0	0.004518859	0.147893798	0	0	0.007725551	0	0.010069396	0.023613373	0	0	0	0	0	0	0	0	0	0.007776333
Icos	0	0.005003432	0.166129689	0	0	0.007331836	0.008369219	0	0	0	0	0	0	0.011812784	0	0	0	0.325306121	0.010434962
9530026F06Rik	0	0	0.123757443	0	0.016118448	0	0.006105347	0	0	0	0.005774099	0	0	0	0	0.009235226	0	0	0.004872017
4930487H11Rik	0.085068589	0	0	0	0	0.012417394	0.026878328	0.004428862	0.037421503	0	0.016348293	0	0.009915195	0.030124892	0.034020263	0.013964106	0.003421759	0.085956899	0.086220391
Ino80dos	0.267035328	0.301442104	0.180232633	0.488972856	0.380906302	0.345076696	0.293041034	0.327049324	0.483567968	0.429284541	0.436423314	0.394768226	0.340915173	0.377954794	0.287857703	0.426164307	0.347572786	0.414052898	0.174093838
Ino80d	0.938384074	1.03854398	1.069274504	1.115058568	1.373680764	1.225602271	1.131513472	1.052760384	1.463923071	1.244679332	1.307256223	1.301726564	0.960357229	1.359524248	0.884754436	1.27997203	0.904294786	1.341414812	0.801694215
Eef1b2	2.457299736	2.654852661	2.456541813	2.718384669	2.752528733	2.712217851	2.683918949	2.741254345	2.733320072	2.813634623	2.694616821	2.689875998	2.705402299	2.73901378	2.712843615	2.759504272	2.734276756	2.764083198	2.994140272
Snora41	0.109465962	0.173965981	0.03395409	0.167281141	0.143308049	0.16883956	0.133286676	0.122538899	0.103134195	0.20802193	0.143735605	0.120236186	0.260016463	0.116743239	0.191898863	0.120826428	0.208259476	0.080950445	0.133750796
Gpr1	0	0.025771587	0.145243587	0	0	0.006829524	0.030671118	0.063014335	0	0.07419102	0.018975287	0	0.004810344	0.036670915	0	0.009152748	0	0.011839049	0
Dytn	0	0.895564289	0.326880215	1.273792879	1.588651537	0.669253501	0.802987763	1.447241355	0.396966465	0.083360252	0.998565201	1.857309294	0.680685917	1.242940557	0.374232573	1.400018819	0.991481471	1.673098424	0
4933402D24Rik	0	0.020678917	0	0.022737619	0	0.0167383	0	0.01370028	0	0.021726147	0.027646148	0.098249226	0.009237803	0.031256775	0.024337846	0.031292516	0	0.024311976	0
Fastkd2	0.408095639	0.592006026	0	0.755449198	0.782967599	0.789654796	0.75074246	0.877345594	1.235367988	1.487975793	1.072516891	1.193815279	1.320330495	1.231331005	1.230207345	0.878700206	1.219528126	0.76900612	0.52038265
Mir1958	0	0	0	0	0	0	0.006030301	0	0	0	0	0	0.001804319	0	0	0.006540776	0	0	0
Gm13749	0	0	0	0	0	0	0	0	0.01915135	0.023889343	0.029245573	0.171484404	0.010451018	0.007056067	0.010645522	0.024166124	0.028471597	0.024981608	0.012276806
Mir6899	0	0.023449352	0	0.028265395	0.04123986	0.041041655	0.042130106	0.058326153	0.011383979	0	0.01005237	0	0	0.022137157	0.003071842	0	0	0	0.004902745
Creb1	1.460546244	1.510528728	0.957180723	1.852694189	1.685634608	1.638597597	1.497656021	1.746288112	1.779654479	1.664256842	1.595219525	1.745704671	1.223217927	1.655025602	1.123766978	1.592956351	1.215933614	1.455311009	1.300579933
Mettl21a	0.271607092	0.423220013	0.144036001	0.33998765	0.523469366	0.395468633	0.531261099	0.464458284	1.055102906	0.921160539	0.696612664	0.634982037	0.756613092	0.860761659	0.714232098	0.68971623	0.615935164	0.932126021	0.473039417
Fzd5	0	0.065696384	0	0.032332116	0.064495431	0.054359769	0.059632688	0.0565745	0.186117808	0.357965844	0.061403143	0	0.118270857	0.170406048	0.131152075	0.157266622	0.144729596	0.191696839	0.14011765
Ccnyl1	0.242613604	0.322978005	0.155510318	0.335203086	0.431859159	0.411051672	0.370682082	0.405541336	0.915018284	0.17214815	0.481824328	0.435471979	0.383213858	0.577639493	0.227781826	0.514293217	0.308035706	0.604395711	0.51190144
2810408I11Rik	0	0.068253443	0.07669192	0.051710171	0.021972975	0.067184283	0.030164971	0.088576677	0.169825966	0.052220946	0.102078777	0.189843816	0.079692508	0.124993289	0.021262827	0.094424987	0.048542703	0.040258589	0.147352153
Crygc	0	0.004419208	0	0	0	0.032862684	0	0	0	0	0	0	0	0	0	0	0.006643053	0.043279632	0
D630023F18Rik	0.027331313	0.033758585	0.027995004	0.017563853	0.061418284	0.153363759	0.191281262	0.156206063	0.355792525	0.267198182	0.450329126	0.418754957	0.640643649	0.439482206	0.671543106	0.234634098	0.588863101	1.241716634	0.007110461
Cryga	0	0	0.054883857	0	0	0	0.015365608	0	0.020144453	0	0.013232454	0	0.025360892	0.020290405	0.038376636	0.019008371	0.033949705	0.127448928	0
Akr1cl	0	0.00374518	0	0.028727188	0	0.006857063	0.03412876	0	0.014551887	0	0	0	0	0.012451031	0	0.011016857	0	0.147079278	0
Crygd	0	0.004463867	0	0	0	0	0	0	0	0	0	0	0	0	0	0.008206029	0	0	0
Crygb	0	0	0	0.012220093	0.047924586	0.022615518	0	0	0.030972013	0	0	0	0	0	0	0	0	0.039020481	0
Idh1	2.634284345	2.567541671	1.75696946	2.579531308	2.544723729	2.48013851	2.602782158	2.515852006	2.511625846	2.293831172	2.583017265	2.508245093	2.158757148	2.58668139	2.297062992	2.599781753	2.304774517	2.129665079	1.093948535
Pth2r	0	0.006974154	0.128753424	0.019955323	0.016118448	0.005406444	0.017299309	0	0.016487997	0	0.015402052	0	0.030636154	0.017997458	0	0.019964081	0.012124568	0	0.018590808
Crygf	0	0	0	0	0	0	0	0	0	0	0.003248235	0	0.031164037	0	0.00673133	0.004673347	0	0	0
Kansl1l	0.884782679	1.464878628	1.064832799	1.30844913	1.890715578	2.239282828	2.194824024	2.0603565	2.11252435	1.964359068	2.202815872	1.925712916	1.63059501	1.652707844	0.894985833	1.264625868	0.783420792	1.057522287	0.901687165
Myl1	0	0.006624178	0	0	0.034866273	0.034326935	0.011143304	0.032263574	0.450066245	0.997219588	0.119615283	0.116557285	0.579899588	0.060184798	0.110813141	0	0.019379384	0.026076001	0.004003013
Lancl1	2.427482148	3.234064349	2.906337569	3.101266202	3.206129958	3.224596956	3.225869481	3.241963427	3.147050418	3.364776509	3.117666301	3.095784235	3.20691026	3.075034175	3.114499524	3.028225146	3.182497058	2.150873117	1.749932896
Cps1	0	0.037884929	0.119199814	0.073918946	0.041072369	0.022446788	0.029950207	0.043403352	0.044793661	0.099204926	0.03207963	0.033556965	0.002763107	0	0	0.005127794	0.009155514	0.375958823	0.016230178
Apol7d	0	0.004315454	0	0	0.024208918	0.013223672	0	0	0	0	0	0	0	0	0	0	0.006816657	0	0.034709861
Fn1	0.083811292	0.048584724	0.0937262	0.522615906	0.082236974	0.11175458	0.078106069	0.084370108	0.220388948	0	0.080445931	0.119154513	0	0.18154291	0.0049594	0.237065981	0.068738768	0.732256448	2.860119583
Gm8883	0	0	0.073044938	0.012305424	0	0	0	0	0	0	0	0	0	0	0	0	0	0	0
4933417E11Rik	0	0.007533734	0	0	0.011417316	0	0.014744241	0	0	0	0	0	0	0	0	0	0.004669935	0	0
Mreg	2.788638645	2.382722623	1.329897744	2.436891544	2.488933753	2.518644484	2.424292617	2.67451712	2.430471595	2.369353743	2.394692882	2.55867659	2.238608087	2.221652905	1.778420106	2.313093259	1.983614894	2.618286565	0.045506069
Pecr	0.198712389	0.398244303	0.17464409	0.410792038	0.275115352	0.407240157	0.555067716	0.490395846	0.782171049	0.963108144	0.496267838	0.723392374	0.948016516	0.530700021	0.444968803	0.513042127	0.758984842	1.280523291	0.52467435
Tmem169	0.640574676	1.000137259	0.295287563	1.125537737	0.948370881	0.974622909	0.874795122	1.002487686	1.410402442	1.513057763	0.962850054	1.571642067	1.65892577	0.758940476	0.801224551	0.667043447	0.978074675	0.076217183	0.088262666
Ankar	0	0	0.101294045	0	0.019999335	0.011989517	0	0	0	0	0	0	0.002108141	0.007310754	0	0	0	0	0.019750875
Rpl37a	1.441614227	1.469225064	1.73392425	1.586566146	1.707723452	1.689091628	1.387329399	1.692541741	1.541128784	1.564153308	1.55419773	1.510220139	1.366870134	1.483669888	1.402307803	1.577954188	1.462236432	1.693208923	1.921411068
Igfbp5	0.419812566	1.322152721	0.839658689	1.664674611	1.407608828	1.878470644	1.3024029	1.207321359	2.144391255	1.529050606	0.946718425	0.523224248	0.062707565	1.236327861	0.234396275	1.53092996	0.151207214	2.146184784	2.228689517
Igfbp2	1.967210227	2.052982772	1.191862249	1.301635399	1.303416256	0.900193841	0.909967779	0.317928625	0.548754924	0.787429668	0.590697519	0.511233769	1.141710288	0.738561848	0.975527231	1.192778103	1.167980156	1.584091314	2.241115347
Tnp1	0	0	0	0	0	0.003830202	0	0	0	0	0	0	0	0.006549293	0	0	0	0.009243912	0.008261946
1700027A15Rik	0	0.003856116	0.030866715	0	0	0	0	0	0	0	0	0	0	0	0	0	0	0	0
Rufy4	0.035784301	0.003354126	0.066680577	0	0	0.006511276	0.006105347	0.012352148	0.017396051	0	0.007634709	0	0	0.004204052	0	0	0	0.042731979	0.009797037
Cxcr2	0	0	0.028133348	0	0.012130514	0	0	0	0	0	0	0	0	0	0	0	0	0	0
Aamp	1.74239717	2.145227067	1.405048388	2.104385516	2.105872884	2.179865355	2.198640039	2.127489073	2.368198676	2.301618332	2.311083253	2.304432256	2.273420338	2.334991309	2.288699806	2.263171844	2.320585267	2.471103419	2.12144287
Cxcr1	0	0	0	0	0	0.003132896	0	0	0	0	0	0	0	0	0	0	0	0	0.010811288
Arpc2	2.142785098	2.256379791	1.708734558	2.36219254	2.274043232	2.329511945	2.28700772	2.313413632	2.390654114	2.425737341	2.323638698	2.333056821	2.350670716	2.365377367	2.360783069	2.289821498	2.399675001	2.458406121	2.151078021
Gpbar1	0.034330051	0.015474302	0	0.015241309	0	0.015940038	0	0	0.024808198	0	0.009487161	0	0	0	0	0.004912088	0.004357536	0.333417745	0.033562234
Slc11a1	0	0	0.062234075	0	0	0.004298674	0	0.015905561	0.023974906	0	0	0	0	0.004961048	0.003890864	0.005142566	0	0.014595812	0.006085382
Catip	0.061225222	0.014391805	0.058173591	0	0	0.004128573	0.005990845	0	0.022686267	0	0	0.0372859	0.010447789	0.016264356	0	0.036432869	0	0.008594624	0.046260963
Vil1	0.015716272	0.038504473	0.057089456	0.009303073	0.057557288	0.015163536	0.013879683	0.031788964	0	0	0.009700025	0.040128151	0.006518891	0.023815568	0.004319856	0.019681333	0.005081822	0.064696949	0.027688442
Mir26b	0.011773046	0.006279744	0	0.007262448	0	0.002586478	0.013437209	0.012254237	0	0.017055683	0	0	0	0.006772905	0.001671623	0.004160366	0.006522289	0.008906972	0.036435844
Plcd4	0.061418306	0.116870581	0.195917099	0.274045925	0.127824639	0.172125634	0.092117179	0.199925867	0.196864498	0.155319217	0.165064261	0.253998988	0.105047565	0.656415381	1.251620658	0.781605588	1.79352308	1.424132444	0.077770115
Rqcd1	1.719879942	1.893619028	1.268702542	2.045731522	2.021298951	2.05286288	1.992485984	2.034931676	1.981153022	2.191559025	2.041301636	1.983683211	2.147199929	2.047551354	2.167047886	2.049436915	2.21622737	1.676012776	1.391299341
Bcs1l	0.68126515	0.598655509	0.603330647	0.897803399	0.942968459	0.742421362	0.827364785	0.862692625	1.158860233	1.381711365	1.036601936	1.053209603	1.113563455	1.174020673	0.886811524	0.988212439	0.881205521	0.742195134	0.289053971
Stk36	0.570572532	0.647601003	0.482657236	0.533198227	0.765130643	0.698498721	0.660174691	0.591312711	0.819276653	0.306260986	0.684338103	0.438715749	0.58290266	0.694994687	0.38032702	0.69424158	0.319945256	1.539066254	0.248305963
Rnf25	0.784213949	0.996738326	0.396944757	1.124919979	1.003278225	1.049085392	1.109692515	1.052856983	1.600115906	0.670171103	1.417745292	1.556022464	1.110299741	1.391717534	1.080278634	1.340567698	1.033919213	1.387549593	0.789509925
Ttll4	0.276401772	0.277278564	0.269845889	0.385505861	0.313355655	0.387061495	0.254983261	0.384933041	0.440555927	0.038520934	0.331580537	0.461312413	0.229794252	0.364234897	0.171019639	0.474155287	0.188832985	0.582852172	0.346272069
Prkag3	0	0.00446423	0	0	0	0	0	0	0	0	0.004123251	0	0.010279403	0.004439806	0	0.011965847	0.009552201	0	0
Cyp27a1	0.029993246	0.021246705	0.139540518	0	0	0.010367294	0.03516104	0	0.047255147	0	0.013105487	0	0.006504692	0.034110638	0	0.034272129	0.009651847	0.047425582	0.175893876
Wnt6	0	0.013481418	0	0	0	0	0	0.00645308	0.133257181	0.08616662	0.02166648	0.041882617	0.002652785	0.03938251	0.009334288	0.045923404	0.019547789	0	0.158833819
Wnt10a	0	0	0.044038492	0	0.020523194	0	0	0	0.021560682	0	0	0	0.024283711	0.014307639	0	0	0	0.03929992	0
Ihh	0.031098348	0.016478612	0	0	0.017426911	0	0.03653295	0.028363521	0.031466701	0	0.034362717	0	0.017985498	0.036336317	0.002980897	0.040027668	0.021709229	0.057730229	0.028290428
Cryba2	0	0.007292484	0.066680577	0	0	0	0	0.029487824	0.120656853	0.039213101	0	0	0.036873489	0	0.001671623	0	0	0.020115039	0
Ccdc108	0	0.007914814	0.164187908	0.044660554	0.025050426	0.006690194	0.008782703	0.009803205	0.021924045	0	0.011388313	0.014767543	0	0.024273715	0	0	0	1.853265757	0
Fev	0	0.006331257	0	0	0	0	0	0	0	0	0	0	0	0	0	0	0	0	0.008172238
Cdk5r2	0.185694358	0.269957438	0.038543078	0.177530784	0.16046629	0.362963318	0.254004869	0.244624512	0.38163015	0.667477551	0.270994108	0.298571748	0.736775399	0.064943135	0.098185249	0.060101308	0.11229495	0.015086713	0
Mir375	0	0	0.051515241	0	0	0	0	0	0	0	0	0	0	0	0	0	0	0	0
Zfand2b	1.134170212	0.987647101	0.500890213	0.981572625	1.081436295	1.237911953	1.295237014	1.139535763	1.549855974	1.425975266	1.347963419	1.346241507	1.274572722	1.378441942	1.110846917	1.267077115	1.176287583	1.180887573	0.496008792
Ankzf1	0.397018992	0.70240476	0.561563926	0.832037923	0.856602848	0.77029252	0.913588933	0.815677226	1.138590346	0.678645404	1.023520871	0.943494792	0.727807312	1.213164348	0.70422529	1.173349618	0.749914042	0.946281536	0.552708055
Slc23a3	0	0	0	0	0	0.025652781	0.020719178	0.009731403	0	0	0.016320412	0	0	0	0	0	0	0.122519209	0.013283655
Fam134a	1.824058191	2.212502842	1.326009908	2.337338924	2.287277629	2.301999501	2.372803397	2.29037321	2.328904814	2.341215304	2.248547933	2.202126993	2.239508958	2.313018333	2.260074456	2.271549807	2.234999348	1.872654406	1.010285306
Abcb6	0.535644501	0.927891992	0.634899643	1.222996903	1.228028717	1.011498722	1.123776225	1.061066125	1.607244256	1.104374097	1.449533996	1.664598026	1.129545608	1.633366453	1.26965098	1.438171989	1.206998695	1.520257839	0.525220551
A630095N17Rik	0	0.003909028	0	0	0	0.01129618	0	0	0	0	0.009833607	0	0.007133259	0.013258469	0.023079512	0.009720995	0.003224414	0.010792962	0.006108835
Cnppd1	1.587560533	1.642913723	0.731054241	1.686280779	1.762988981	1.732676877	1.575337476	1.682578696	1.790222315	1.503133638	1.740212172	1.721143511	1.332190511	1.754149647	1.212254926	1.555307142	1.276732888	1.361215253	0.821769763
Stk16	1.617425694	1.91605721	1.0637171	1.974868326	1.954488663	1.865383738	1.941361114	1.967521569	2.04650126	1.800788922	1.956641966	1.974441225	1.76051147	2.022186156	1.856644932	2.082315175	1.952035712	2.088498322	1.381409396
Tuba4a	0.526829929	1.128813265	0.313412316	1.407416706	1.830190572	2.188909029	2.26711773	2.2192264	2.579326963	2.738058022	2.400221801	2.548732458	2.782429282	2.125485081	2.370282554	1.689133885	2.308423943	2.017275073	0.143473915
Glb1l	0.250289674	0.310914813	0.12178157	0.293360125	0.277646181	0.309553288	0.434716137	0.251443609	0.663045936	0.335724501	0.458239709	0.613885588	0.239108112	0.613131443	0.263467434	0.493449692	0.172955998	0.899753158	0.40804285
Atg9a	0.980870456	1.553653585	0.617085161	1.738611351	1.807748165	1.770325699	1.821135412	1.727863261	1.930243696	1.855705227	1.919428786	1.938869551	1.610304444	1.848052397	1.579432993	1.882780447	1.707985908	1.408177258	0.871841882
Dnpep	2.121325125	2.115074758	1.279892133	2.019415871	2.059616619	2.135914284	2.359810688	2.169618048	2.369123904	2.333239374	2.234190567	2.157447233	2.114171552	2.19750987	1.965989862	2.201553445	1.920167409	2.077329038	1.506437615
Ptprn	1.330351288	1.664756979	1.29248871	1.855822409	1.804745304	1.946320451	1.989496862	1.953357561	2.132679118	2.016292044	1.868028165	2.047162407	1.718194743	1.881638588	1.593705132	1.724410886	1.514685755	0.18244312	0.025184484
Resp18	0.895111751	1.793024093	1.447336393	2.138247817	2.159477122	2.240164882	2.183650229	2.276214441	2.234382057	2.319965294	2.27027049	2.346046165	2.535011846	2.197384324	2.50731355	2.115421866	2.441615728	0.064997042	0.017826117
Dnajb2	0.706959886	1.444039972	0.98511405	1.710888727	1.711622453	1.791169187	1.796284665	1.879519486	2.071157948	1.861025719	2.065344342	2.089670392	2.022478943	1.991727943	1.683047435	1.684608576	1.510478592	2.045972664	0.630895514
Speg	0.084211214	0.955470554	0.578099735	0.823960146	0.828480271	1.100153111	1.148772461	0.963825455	1.578263207	1.327548596	1.30833291	1.272624201	0.862810067	1.346945739	0.89235706	1.063913959	0.678288415	1.140980405	0.445479141
Gm15179	0	0	0.051515241	0	0	0	0	0	0	0	0.003533315	0	0	0	0	0	0.004803583	0.075692417	0
Gmppa	0.663620956	0.894625001	0.839481761	1.082446388	1.125582042	1.143318852	1.296907668	1.213614638	1.561824607	1.590679688	1.368421961	1.358778511	1.295127698	1.431399152	1.190083622	1.341653871	1.229816659	1.252415155	0.943039416
Asic4	0.11383763	0.513003367	0.216351357	0.283406134	0.075625843	0.070928868	0.075928132	0.042928349	0.175801721	0	0.026672843	0	0.005314392	0.054444785	0.01797144	0.125457546	0.016767023	0.91498123	0.008870267
Chpf	0.970583818	1.665112322	1.089334123	1.772966344	1.838755987	1.708645517	1.673040718	1.738743949	2.040398836	1.733110788	1.763686055	1.776386903	1.63855132	1.835483129	1.65468551	1.931597458	1.716310585	1.710938265	1.393582182
Tmem198	0.573485757	0.838417026	0.260236136	1.074957034	1.16636221	1.0469966	0.768192449	0.987664962	0.731020239	0.351339526	0.787596921	0.860509474	0.487017906	0.853015649	0.460035824	0.921042869	0.552449706	0.766611373	0.112719783
Slc4a3	0.968765021	1.346890566	0.963377376	1.630905874	1.464203525	1.442076475	1.537228105	1.501830445	1.646469891	0.820918248	1.726915684	1.718522011	1.47243008	1.794311137	1.534962333	1.720894185	1.492056186	0.70439515	0.761694347
Stk11ip	0.789125774	1.135250852	0.792038371	1.508127226	1.315087687	1.31179738	1.302684637	1.341819901	1.667886301	1.246108443	1.385135913	1.399369838	0.812536807	1.426200888	0.84572434	1.384267553	0.887073636	1.795661332	0.675550456
Inha	0.237574303	0.914424913	0.438238517	1.243356108	1.154176812	1.069776221	1.132672159	1.154189622	1.098047092	1.036919662	1.319956897	1.315236471	0.87346023	1.33877117	1.005539309	1.429810423	0.89482815	1.069972283	0.303938864
Gm17751	0	0	0	0	0	0.012618852	0.014280741	0	0	0	0	0	0	0	0.001689097	0	0	0	0.012523986
Mir6352	0	0.013106524	0	0	0.022564391	0.006725484	0.008855396	0.008754991	0	0	0.002517489	0	0.008852504	0.004567656	0	0	0.00169073	0	0.013171121
Farsb	1.424326028	1.980675212	0.961293096	2.166920329	2.25113565	2.147980406	2.156107793	2.184566779	2.28601648	2.314951261	2.293589583	2.335731084	2.320337488	2.314188048	2.266350313	2.257795288	2.304477823	2.057712691	1.112144171
Utp14b	0.446518464	0.536846701	0.293797689	0.825678251	0.878970639	0.714139675	0.502951013	0.844400412	0.88705318	0.332495933	0.593498213	0.598147658	0.209964579	0.877257494	0.1852479	0.755391857	0.282828481	1.015067278	0.392960897
Acsl3	1.603401493	1.751368254	1.339385821	2.137313831	2.188948096	2.120239859	1.986144454	2.170233869	2.017565886	1.751204916	2.063045803	1.924756874	1.561166859	2.119518228	1.856231004	2.102749756	1.934859345	2.056857379	1.307770372
Kcne4	0	0.008890077	0.084145146	0.01931134	0	0	0.006264675	0.017402358	0	0	0	0	0.01323758	0.012284858	0.012006522	0	0	0	0.105152426
Scg2	0.035308087	0.194469062	0.154522904	0.579661489	0.296332174	0.303835814	0.284461631	0.330213117	0.250189549	0.336588808	0.234848977	0.059286863	0.043216248	0.284021148	0.122118593	0.312670556	0.273149476	0.239433601	0.010926993
Ap1s3	0	0.002891732	0.051515241	0	0	0.023479052	0.005752619	0	0	0	0.00231737	0	0	0	0	0.007776041	0.015656138	0	0.016071767
Wdfy1	1.071949337	1.365984491	1.090706944	1.445433632	1.321279752	1.442961107	1.409919544	1.452318143	1.881993222	1.298583102	1.738419291	1.676506015	1.517022013	1.774218691	1.254719072	1.755814201	1.524386681	2.034109445	0.570751484
Mrpl44	0.836662152	0.969455425	0.38674225	1.352561554	1.252418071	1.185631888	1.258666519	1.157823724	1.497390045	1.475950218	1.333503904	1.50804362	1.461452801	1.418895152	1.455788661	1.389921401	1.446459215	1.420057595	0.338081578
Fam124b	0	0	0.087021805	0	0	0.006289208	0	0	0	0	0.00527738	0.017841445	0	0	0.011361116	0	0	0.094539328	0.012967556
Cul3	1.050949067	1.248246629	0.911959079	1.466371809	1.566653297	1.51536768	1.339869945	1.392390586	1.649609778	1.730097708	1.509187733	1.537654958	1.66756011	1.675711016	1.654205903	1.519163248	1.714923711	1.57165369	1.2138771
1700016L21Rik	0	0	0	0	0	0	0	0	0	0	0	0	0	0	0	0	0	0.028103049	0
Mir6344	0	0	0	0	0	0	0	0	0	0	0	0	0	0	0	0	0	0	0.007582084
Tm4sf20	0.042623449	0.021809283	0	0	0.022809333	0.013582049	0.011086309	0.014077248	0	0	0.003826449	0	0	0.00653487	0.005085764	0.015319348	0	0.047523316	0.00849996
Mff	2.018921202	2.364591686	1.498326375	2.374870945	2.523715846	2.463466347	2.521938194	2.461790162	2.518698788	2.659144674	2.631997585	2.636823123	2.864224695	2.626082406	2.862928075	2.580195842	2.829223352	2.562926372	1.518379346
Agfg1	1.97235077	1.53127609	1.082511494	1.52903984	1.407977588	1.648891506	1.225805978	1.495983792	1.645769396	1.815133078	1.446285379	1.437270873	1.47067819	1.542601379	1.459041993	1.386013391	1.509214217	1.112887987	0.700133519
Slc19a3	0	0.006999172	0	0	0.016243333	0.024690568	0	0	0	0	0.057914899	0	0.022441019	0.019858793	0.024175264	0.01859638	0	0.128100046	0.021184561
Daw1	0	0.005346056	0	0	0.047755168	0.001970479	0	0	0.020109216	0	0	0	0	0.006305256	0	0.005142566	0	0.650087088	0.017437752
Mir6353	0	0.012195517	0	0.009968269	0.013902955	0.00733607	0.017628564	0.012485824	0	0	0	0	0.002388518	0	0	0.003950494	0	0	0.016952832
Fbxo36	0.110991983	0.072386928	0.073745405	0.078740371	0.125975696	0.072617616	0.077052038	0.028931293	0.076850519	0.252799556	0.103223154	0.196111883	0.224221651	0.096166702	0.133927928	0.122901607	0.062499716	1.808282665	0.082739247
A530032D15Rik	0	0.010824416	0.124753206	0	0.012060548	0.018074599	0.033151744	0	0	0	0.00230436	0	0	0.015221464	0	0	0	0	0
C130026I21Rik	0	0	0.161095192	0	0.020523194	0.007830828	0.008782703	0	0	0	0	0	0	0.009947499	0	0.0070393	0	0	0
Sp100	0	0	0.067684574	0	0.012130514	0.005514707	0	0	0	0	0	0	0	0	0	0	0	0.018275744	0
Sp140	0	0	0.136461327	0	0	0.002500555	0.008369219	0	0	0	0.003305869	0.02114469	0.001799511	0	0	0	0	0	0.018599676
9930111H07Rik	0	0.006050599	0	0	0	0.005073941	0.015415707	0	0	0	0	0	0	0	0	0	0	0	0
Cab39	1.481801817	1.78119802	1.149702118	1.806060527	2.013400647	1.894305523	1.795228541	1.911955519	2.047848466	1.714767027	1.995434595	2.009349247	2.067508472	2.002502512	2.002967609	1.945598743	1.99351269	1.577871742	1.057133434
Gpr55	0	0	0.058085219	0	0	0.003422525	0.008782703	0	0	0	0	0	0	0	0	0.009190147	0	0.016200798	0
4933407L21Rik	0	0	0.075476539	0.029030162	0.06438352	0.039650631	0.016723172	0.011720708	0.045044487	0.071892926	0.030863604	0.08044586	0	0.0165015	0.012595922	0.047004432	0.006042517	0.198107499	0.019992473
Itm2c	1.619908664	2.352687488	1.378461442	2.596485264	2.455287851	2.398528192	2.4825699	2.468071366	2.491896725	2.420759502	2.53083665	2.54411568	2.334264488	2.613118526	2.473955978	2.606551943	2.501541095	2.139938038	2.541331324
2810459M11Rik	0.08329262	0.098619468	0	0.356968739	0.238631813	0.053285153	0.056369041	0.03919882	0.072726741	0.023455759	0.02622641	0.077689215	0.010403749	0.059800509	0.003600722	0.092201466	0.013428611	0.028153368	0.041875713
Spata3	0	0.006050801	0.122628016	0	0.021951899	0.013720626	0	0.01044543	0	0	0	0	0	0	0	0	0	0	0
Htr2b	0	0.075845321	0.050254256	0.081675437	0.056886094	0.083058282	0.048131243	0.097030526	0.084606873	0.034623206	0.065492901	0.029820616	0.034221051	0.065131328	0.013799981	0.063221404	0.007948721	0.047569215	0.046208482
Snora75	0.012159964	0.04220207	0.060790906	0.10171426	0.048008396	0.072822	0.054306401	0.023421539	0.058238902	0	0.064467142	0.028739973	0.025668155	0.086308437	0.033284778	0.073598066	0.050207296	0	0.047708877
Snord82	0.022644509	0.013423847	0.076196938	0.056247638	0.01143221	0.050665564	0.020749464	0.044051486	0	0	0.00854138	0.028402491	0.008372243	0	0.010558432	0.026427023	0.013757126	0.007205984	0.03137148
Ncl	2.472037972	2.556886277	2.310561342	2.679766248	2.699669996	2.666918255	2.517598839	2.701877008	2.681161806	2.671809378	2.660892107	2.658156885	2.553997225	2.636767454	2.565254396	2.645965201	2.596911598	2.452576741	2.773786962
C130036L24Rik	0.107301461	0.087897371	0.113722209	0.114887976	0.086979501	0.127095396	0.083237913	0.22199523	0.152860062	0.177202953	0.175849021	0.123714764	0.201323887	0.166521103	0.165359961	0.198012445	0.163616433	0.037981659	0.060594622
B3gnt7	0	0.126678607	0	0.129948984	0.077638159	0.201389949	0.33533071	0.197488655	0.507109194	0.434833765	0.313150681	0.601348967	0.172187427	0.397853436	0.19308389	0.199786125	0.209834451	0.720431438	0.18472837
Mir3535	0.02111402	0.046126653	0	0.066893457	0.054611107	0.049224875	0.046986459	0.046016906	0.061465111	0.035804783	0.044283496	0.043788653	0.032740947	0.041974492	0.027989617	0.038644756	0.037629218	0.026307882	0.03390038
1700019O17Rik	0	0	0.049076696	0	0	0	0	0	0	0	0	0	0	0	0	0	0	0	0
Nmur1	0	0	0	0	0	0	0.018728379	0	0.04146538	0	0.010136325	0.047193411	0.085644518	0.049665171	0.277967692	0.068616112	0.363988376	0.024467808	0
Pde6d	1.219261626	1.529542196	0.922209182	1.769577752	1.858980463	1.842789837	1.857572593	1.909607088	1.922213176	1.885216264	2.022912829	1.998552884	1.966808461	2.019980877	1.976311281	1.924961797	2.027535292	2.142919202	0.91429174
Ptma	2.024091053	1.863563049	1.983705163	1.788534317	1.811674661	1.886728914	1.693413483	1.811995512	1.793747404	1.779109211	1.729248812	1.653973091	1.488647021	1.680678934	1.513789925	1.76131866	1.526741464	1.602010964	2.012324377
Cops7b	1.092084671	1.437451432	0.956070354	1.570565928	1.751366303	1.503898656	1.629546041	1.569305175	1.778215839	1.082181132	1.650992071	1.632991784	1.518852224	1.679350956	1.455839494	1.582946788	1.451890317	1.427768141	0.767919791
Nppc	0.142704126	0.140076913	0.159113661	0.465381919	0.365372155	0.161960697	0.169438535	0.136128648	0.232376962	0.141777334	0.219625705	0.099252418	0.154712486	0.511399439	0.45616315	0.591657729	0.607262696	0.210273491	0.1617523
Alppl2	0	0	0	0	0	0	0.007549203	0	0	0	0	0	0	0	0	0.006581966	0.005740898	0.01365472	0
Ecel1	0	0.030068531	0	0.099841879	0	0.024503921	0.022660631	0.056973566	0.219083244	0	0.188245502	0.164325334	0	0.217837949	0.005306076	0.161165476	0.01029638	1.615884843	0.017322276
Akp3	0	0	0	0	0	0.00244172	0	0	0	0	0	0	0	0	0	0.003912244	0.001530422	0.069628317	0.005981265
Alpi	0	0	0.048347662	0	0	0	0	0	0	0	0.005696292	0	0	0	0	0	0	0.024798485	0.007776333
Chrng	0	0.015389949	0.062999091	0.07168705	0.198442651	0.159596409	0.188442964	0.193465479	0.181997351	0.023455759	0.391945802	0.388371101	0.120286079	0.253181798	0.092928428	0.071302023	0.036052094	1.963948931	0
Eif4e2	1.53037322	1.872180359	1.07724158	2.042903466	2.065548646	2.053981543	2.127306946	2.084943711	2.210093851	2.1582999	2.176579796	2.194374319	2.07331911	2.193983389	2.029449306	2.164991333	2.032419014	1.799608453	1.824539134
Prss56	0	0.002821809	0	0	0	0.00457064	0	0	0	0	0	0	0	0	0	0	0	0.062717039	0
Chrnd	0	0	0.128534379	0	0	0.011938478	0.015360885	0	0	0	0	0	0	0.007773684	0	0.006582703	0	0.054996915	0
Kcnj13	0.040602424	0.077038461	0	0.085747396	0.082867334	0.079910694	0.101154795	0.081143896	0.064627316	0.0508331	0.108123771	0.036030846	0.036199923	0.109627068	0.02956404	0.087395467	0.038793467	1.064964381	0.056442165
3110079O15Rik	0	0	0	0	0	0.005092805	0	0	0	0	0	0	0	0	0	0.004742332	0.00414297	0	0.014933968
Neu2	0	0	0.066667987	0	0.012060548	0	0	0	0	0	0	0	0	0	0	0	0.026814573	0	0.006436196
Atg16l1	0.825397179	1.372432238	0.748091152	1.49576117	1.490812781	1.497017929	1.529045004	1.571091263	1.873883478	1.438400544	1.789795463	1.931158265	1.494854124	1.711539185	1.44820196	1.610819708	1.370702278	1.184609121	0.907640322
Scarna6	0	0	0	0	0	0.003207994	0	0.010274976	0	0	0	0	0	0	0	0.004810475	0	0.007703103	0
Dgkd	1.324648851	1.600842533	0.797703916	1.683362833	1.832128816	1.779779929	1.767331787	1.744655366	1.888353825	1.422788059	1.800891633	1.887617843	1.435999029	1.892081346	1.418762909	1.766462593	1.318714376	1.552603594	1.020324105
Dnajb3	0.292946171	0.240490963	0.143517294	0.327726882	0.320427838	0.308725125	0.311907935	0.320006697	0.384606763	0.404442906	0.379964246	0.358550113	0.37116173	0.429520648	0.356097887	0.435340113	0.344399235	0.330684114	0.145739109
A730008H23Rik	0	0.005802266	0	0	0	0.002338612	0	0	0	0	0	0.014905177	0.002344738	0	0	0	0	0	0.011529284
Hjurp	0.475413755	0.30392725	0.378429017	0.493495552	0.390909211	0.349581421	0.429818467	0.331426587	0.677363976	0.206806154	0.40336828	0.629356339	0.127993581	0.587651278	0.204248307	0.570087079	0.246845385	0.288648415	0.499080283
Mroh2a	0.012405914	0.049982565	0.535851671	0.018832515	0.016118448	0.029471835	0.04153008	0.007827366	0.023251456	0	0.016526611	0.041250351	0	0.029341273	0.00291218	0.016430603	0.007965801	0.017396808	0.040940753
Ugt1a1	0	0	0.155114497	0	0.016118448	0	0	0	0	0	0.003333482	0	0	0	0	0.016411948	0	0	0
Spp2	0	0.003353792	0	0.020687887	0.011025425	0.002116357	0.006105347	0	0	0	0.005357564	0	0	0	0.002629024	0	0	0.007042727	0.009440769
Gm19589	0	0	0	0.021563542	0	0	0.008369219	0	0	0	0.004833147	0	0	0	0	0	0	0.019135394	0
Glrp1	0	0	0.066680577	0	0	0	0	0	0	0	0.01012969	0	0	0.008618801	0	0	0	0	0
Arl4c	1.342928616	1.717424299	1.3476993	2.013207174	2.128840569	2.103062681	1.817837028	2.096021319	1.630138959	1.33136231	1.757603233	1.742561804	1.659138411	1.849149144	1.761879859	1.771254607	1.632398993	1.056616967	0.324601475
2410088K16Rik	0	0	0	0	0	0	0.008782703	0	0	0	0	0	0.006512493	0	0	0	0	0	0
1700067G17Rik	0	0	0	0	0	0	0	0	0	0	0	0	0	0	0	0	0	0.011133374	0.006589836
4933400F21Rik	0.195397052	0.376226948	0.598686976	0.374582601	0.578192275	0.472674332	0.321529646	0.442734849	0.333551083	0.119360917	0.381727725	0.300397199	0.041797062	0.39888799	0.028645052	0.378901446	0.043284818	0.454585184	0.10570643
Asb18	0	0.006928465	0	0.024733533	0	0.021790926	0.016140067	0.020840274	0	0.019005869	0.009990439	0.050443542	0.028297523	0.010557329	0.03044343	0.014249294	0.050047166	0	0.007714967
Gbx2	0	0.00556068	0	0	0	0	0	0	0	0	0.002939715	0	0	0	0	0.005041532	0	0.261631327	0.072746914
Cops8	1.87194794	2.143233182	1.357312099	2.167826781	2.248005462	2.158591942	2.204281275	2.273434325	2.364703274	2.31576596	2.298062203	2.313855066	2.32306477	2.289415814	2.28299456	2.263119421	2.310687612	2.38642892	1.746475472
Mlph	0	0.003354126	0.1312549	0	0	0.001970479	0.01759845	0	0	0	0.002994691	0	0	0.009645606	0	0	0	0.032546987	0.088606286
Rbm44	0	0.007286867	0	0.008396796	0	0.004335257	0.014813004	0.030381819	0	0	0.012171452	0	0.010450578	0.018573647	0.001273177	0.009244116	0	0.089944244	0.023310616
Ramp1	0	0.002971285	0	0	0	0.013138715	0.004915752	0	0.014869829	0	0.031988021	0.093889197	0.10142888	0.050781153	0.050495471	0.020556586	0.027863425	0.054540376	0.027134502
Scly	0.128228882	0.139594708	0.087680832	0.164401353	0.117991787	0.212294831	0.22566565	0.215321417	0.32422983	0.192234845	0.23551594	0.27151314	0.250641667	0.282001785	0.221015658	0.260999335	0.321128179	0.723595816	0.188762051
Ube2f	0.801969949	0.82186803	0.53592505	1.022302577	1.03950291	1.035424122	0.895118709	1.065052015	1.08545439	1.17744197	1.19588754	1.301175315	1.345830077	1.203092767	1.363539586	1.123969812	1.485952554	1.510693275	1.046821648
Espnl	0	0.011004859	0.080333625	0.015120881	0	0.019724294	0.006991666	0.010825793	0.011405227	0	0.013640109	0	0.007648384	0.024609601	0.008230154	0.01942244	0.04264708	2.591925969	0.00400151
Ilkap	1.565653435	1.669727687	1.33462894	1.855764476	1.753770903	1.746100443	1.749335786	1.804928755	1.855727503	1.768610148	1.889190173	1.897859282	1.851775938	1.928774615	1.8097905	1.841673022	1.852133569	1.877361945	1.293582661
Fam132b	0.116500209	0.095647829	0.177220977	0.055436197	0.059978478	0.057847273	0.059874496	0.080428853	0.110409906	0.121831616	0.088584272	0.116744774	0.106424117	0.11150322	0.061578165	0.09622727	0.127555536	0.383414224	0.04276297
Hes6	1.749862845	1.607627917	0.745413107	1.725086056	1.774408889	1.723411865	1.851649031	1.891145962	1.780665297	1.549411087	1.803649971	1.928118055	1.568498902	1.785434252	1.522904186	1.635489046	1.441579384	2.252861635	0.672190913
Per2	0.374650629	0.556088936	0.400297261	0.77383942	0.701420535	0.733735891	0.812349603	0.845041144	0.925007633	0.583157799	0.496451943	0.594421537	0.289392443	0.495708103	0.302168035	0.471129842	0.222062666	0.655313188	0.67198071
1700020N18Rik	0	0	0	0	0	0	0.010022684	0	0	0	0	0	0	0	0.005388424	0	0.013769523	0.03368799	0
Asb1	0.953644756	1.09998918	0.60004527	1.416431494	1.308182706	1.489896532	1.516773194	1.495285668	1.679608909	1.445904448	1.634075143	1.871463566	1.3936627	1.733955404	1.498303237	1.596035154	1.551061082	1.586709764	0.366787723
Traf3ip1	0.360657233	0.637941852	0.370414903	0.704334168	0.911067398	0.698074107	0.570077939	0.610078524	0.767156484	0.257234755	0.718187191	0.820788105	0.548764933	0.773414402	0.649239734	0.716469252	0.535011826	1.182970428	0.387328728
Twist2	0	0.01041953	0	0.038192701	0.023369138	0.013046227	0.038624749	0.012249855	0.039101295	0.014797601	0	0.016369641	0	0.012440472	0	0.017853687	0.012659039	0.007119714	0.636391141
Olfr1416	0	0	0	0	0	0	0	0	0	0	0	0	0	0	0	0	0	0.007925055	0
Ndufa10	2.010738435	2.313591859	1.933988312	2.51594788	2.418351991	2.408840908	2.365914815	2.488347176	2.502575737	2.596514566	2.510064028	2.608029938	2.743582624	2.548009681	2.762744318	2.52564607	2.731767703	2.26479809	1.641843123
Olfr1414	0	0	0	0	0	0	0.006105347	0	0	0	0.004833147	0	0	0.007310754	0	0	0	0	0
Mir6900	0	0.004353423	0	0	0	0.004714932	0	0.005041366	0	0	0.002421098	0	0	0	0	0	0	0	0.003750431
Olfr1413	0	0	0	0	0	0	0	0	0	0	0	0	0	0	0	0	0	0	0.007792173
Olfr1410	0	0	0.030866715	0	0	0	0	0	0	0	0	0	0	0.008655821	0	0	0	0	0
Olfr12	0	0	0	0	0	0	0.012800043	0	0	0	0	0	0	0	0	0.010503136	0	0	0
Olfr1412	0.039924657	0	0.074391427	0	0	0	0	0	0	0	0	0	0	0	0	0	0	0	0
Myeov2	1.880276664	2.02039152	1.929122517	2.039740547	2.075862479	2.112530417	1.95813134	2.11232335	2.047224643	2.220949673	2.047940119	2.05466389	2.294787213	2.038040011	2.247781602	2.03188144	2.247336841	1.957638262	1.772154382
Otos	0	0	0	0	0.014917631	0	0	0	0	0	0.002845159	0	0	0	0.005284078	0.012683846	0	0.171228952	0
Ankmy1	0.016905749	0.009908001	0.062999091	0.021433224	0.009822074	0.019232423	0.075409702	0	0.034861978	0	0.022409769	0.025759787	0.018376459	0.042967113	0	0.013894429	0.015375433	0.052146722	0.004063798
Gpc1	1.383759271	1.902111284	1.446623481	2.214898837	2.099235846	2.115638754	2.190453117	2.193223186	2.165124035	1.801222097	2.189825236	2.223655442	1.852938452	2.236816886	1.946455383	2.199637152	1.880977908	2.317334032	1.372405871
Mir149	0	0	0	0	0.009461771	0.002125629	0.006638052	0.00714069	0.011734107	0	0	0	0.003351582	0	0	0.002503692	0	0	0
Dusp28	0.311111742	0.627806844	0.256587994	0.943080196	0.890246769	0.991893109	0.940909757	0.976451458	1.060189207	1.014028358	1.103960157	1.26340018	1.230202133	1.108515021	1.09391949	0.883561041	1.048991049	1.05648777	0.209310346
Capn10	1.429345321	1.13318259	0.62323128	1.088034886	1.331526148	1.22227435	1.351046903	1.209903497	1.424814628	0.901875453	1.284890789	1.260727802	1.009336736	1.28591591	0.981162194	1.334502661	0.983869174	1.84570873	0.554154888
Gpr35	0.030942849	0.023674581	0.168430144	0.029171988	0	0.016821843	0.026073381	0	0.011405227	0	0.011638402	0	0.008822895	0.019188719	0.005964111	0.031586429	0	0.511763029	0.01068142
Aqp12	0	0.010530766	0.145700816	0	0.021951899	0.005753867	0.008815747	0	0	0	0.005015475	0.017841445	0	0.00935685	0.002971712	0.005142566	0	0	0.009667236
9430060I03Rik	0.070243647	0.092727143	0.185376983	0.073719301	0.095724331	0.114699043	0.103459609	0.073421069	0.086445484	0.226428864	0.094766318	0.129858855	0.053932659	0.199971204	0.114597386	0.151297301	0.077626914	0.110612701	0.036786589
2310007B03Rik	0	0	0	0	0	0	0	0	0.01473845	0	0	0	0	0.008159754	0	0	0	0.008516261	0
Agxt	0	0	0.180498515	0	0	0	0.008369219	0.007612886	0	0	0	0	0.002489417	0	0	0	0.002339824	0.042117353	0.00791282
Sned1	0	0.051395301	0	0.020823728	0.081369303	0.027163145	0.02403204	0.021949394	0.028588229	0	0.061600326	0.042316483	0.018086421	0.047796091	0.025427062	0.06489115	0.039392253	0.796994435	1.389457593
Mterfd2	0.651495649	0.721172459	0.345310365	0.760593612	1.152168286	0.861794415	1.069402635	0.857161109	1.247358837	0.847864804	1.098139793	1.194994267	1.110196426	1.228465214	0.974388989	1.255718253	0.971402787	1.855991996	1.759025813
Mir6901	0	0	0	0	0	0	0	0	0	0	0	0	0	0	0.001982093	0	0	0	0.045231742
Ano7	0.025003362	0.056762657	0.251896481	0.046430228	0.101043448	0.091762007	0.171179508	0.058261095	0.150566183	0	0.124067376	0.172933204	0.023817026	0.101882025	0.039270773	0.087032095	0.014939184	0.043037779	0.040333613
Ppp1r7	0.93579411	1.340395958	0.717338766	1.520098474	1.541106922	1.523547292	1.434657821	1.614638813	1.559340269	1.801666639	1.745746154	1.824811145	1.734800413	1.735022106	1.699249156	1.676071412	1.758538485	1.622860844	0.698492752
Mir6902	0.052497298	0.075810095	0.048347662	0.056633236	0.075913765	0.098690929	0.055832769	0.080451302	0.05970186	0.072041893	0.056851327	0.147926375	0.06433813	0.098851447	0.036779996	0.062770682	0.076928866	0.16974653	0.036826695
Mir6345	0.079078157	0.002552929	0	0.027459513	0	0.004102329	0.015946825	0.015251216	0	0	0.007947162	0	0	0.005665087	0	0	0	0.014595812	0.007837593
Stk25	2.43001367	2.549942231	1.556312007	2.568798949	2.538750245	2.490816277	2.643265479	2.578705079	2.740096447	2.645655155	2.577655791	2.653623227	2.421717864	2.646168099	2.405387521	2.578490802	2.396903138	2.399826667	1.962066364
Bok	0.571302169	1.113810723	0.464395062	1.890664027	1.208898355	1.054679434	1.384792808	1.752946074	1.713342411	1.398076574	1.385065836	1.983403219	1.132872139	1.607888851	1.24526189	1.430321819	1.210778641	0.607165356	0.247136552
Ing5	0.444666835	0.53210386	0.358456133	0.622949981	0.768348977	0.694561222	0.589099862	0.726680432	1.010007466	0.607141154	0.795317452	0.888191347	0.463331608	0.958581999	0.544171213	0.960936569	0.438451608	0.76073048	0.703691971
Atg4b	1.545946012	2.124248901	1.005928655	2.09589088	2.105340182	2.158898131	2.293504222	2.133564572	2.246378072	2.041926424	2.172750534	2.175526799	1.912876735	2.180324011	1.870478215	2.185172526	1.864721627	1.691821272	1.181253342
Gal3st2	0	0	0	0	0	0	0.010600328	0	0	0	0	0	0	0.004055123	0	0	0	0	0
Gm6086	0	0	0.081978667	0	0	0	0.006105347	0	0	0	0	0	0	0	0	0	0	0	0
Neu4	0	0	0.073044938	0	0	0	0	0.010488112	0	0	0	0	0	0	0	0	0	0.018371924	0.01443888
4930440C22Rik	0.025121434	0	0	0	0	0	0	0	0	0	0.002473505	0	0	0.010968919	0	0	0	0	0
Fam174a	0.412924444	0.951949146	0.410056328	1.157202013	1.094767885	1.133050886	1.224460356	1.204307035	1.719768605	2.019092492	1.45623594	1.613201526	1.907762224	1.457351814	1.774111404	1.386085265	1.727052573	1.705191946	0.898014138
St8sia4	0.108625946	0.483063211	0.167071254	0.570313685	0.815320605	0.82179052	0.876661856	0.732535058	1.627573645	1.692246678	0.542130905	0.324638028	0.145598478	0.517296485	0.102617714	0.385889225	0.023483098	0	0.27447322
4930598F16Rik	0	0	0	0	0	0	0	0	0	0	0	0	0	0	0	0	0	0	0.008444063
Ppip5k2	1.691845403	2.314565235	1.622082745	2.395498563	2.469472623	2.389150314	2.371967502	2.354433226	2.313055642	2.524749665	2.322445288	2.244735408	2.32968227	2.336852187	2.434512707	2.347695769	2.452640449	1.517769582	0.766210758
1810006J02Rik	0	0	0.051515241	0	0	0	0	0	0	0	0	0	0	0	0	0	0	0	0.016186903
Gm20268	0	0	0	0	0	0	0.006991666	0.010265374	0	0	0	0	0	0	0	0	0	0	0
Rnf152	0.790432307	0.01544798	0.073079155	0.008672354	0.056034662	0.084640331	0.056325421	0	0.236219487	0.053383015	0.034861769	0	0.002179275	0.041107091	0.003066063	0.040849616	0.024436273	0.230955381	0.004151443
2310035C23Rik	1.026341196	1.327026059	0.777965526	1.555997026	1.576364996	1.647028295	1.512259044	1.682864618	1.721490641	1.705709951	1.672643024	1.692260494	1.670195675	1.629177265	1.64193354	1.54450407	1.576057881	1.458527778	0.688685179
Tnfrsf11a	0	0.010280624	0.136012262	0	0	0.002067978	0.029611311	0.005689656	0.023251456	0.034273636	0.009027737	0	0.020182953	0	0.02165221	0.034543227	0.030034649	0	0
Zcchc2	0.22306752	0.424189247	0.26275569	0.504960942	0.503166256	0.574977636	0.576652374	0.436299381	1.022693437	0.627485394	0.610478046	0.387230744	0.469355471	0.785040729	0.524702738	0.74873586	0.57489746	1.230643148	0.425988938
Vps4b	1.39192307	1.450717254	0.97046999	1.364398662	1.644787022	1.680598165	1.500986937	1.625881211	1.947156407	1.947393911	1.741678263	1.517565528	1.604293856	1.772114262	1.600219576	1.712639827	1.545001678	1.958754266	1.167292525
Kdsr	0.747769135	1.214245294	0.687390235	1.350011939	1.38428262	1.317802463	1.289605954	1.347362853	1.544267306	1.935064293	1.310690406	1.391577135	1.217044241	1.466201975	1.286662433	1.469452708	1.352434806	1.801599781	0.819223839
Serpinb5	0	0	0.028133348	0.020991665	0.038177598	0.008019962	0	0	0	0	0	0	0	0.00761882	0	0	0	0.008391094	0
Serpinb13	0	0	0	0	0	0.002964164	0.008782703	0	0	0.014679172	0	0	0	0	0	0	0	0	0
Serpinb3a	0	0	0	0	0	0	0	0	0	0	0	0	0	0	0	0	0	0	0.011353579
Serpinb3c	0	0	0.046233681	0	0.012130514	0	0	0	0	0	0	0	0	0	0	0	0	0	0
Serpinb11	0	0	0.14153096	0	0.016118448	0	0	0	0	0	0	0	0	0	0	0.008210794	0	0	0
Serpinb2	0	0	0	0	0	0.002946587	0	0.011735913	0	0	0.002994691	0	0	0	0	0.004793606	0	0	0
Serpinb8	0	0.003275611	0.138522171	0	0.025479838	0.008969537	0.020258798	0.016559642	0	0.038276678	0	0	0.008046702	0.008048478	0	0.004824573	0	0.567383206	0.018340909
Serpinb10	0	0	0.108604696	0	0	0.005581974	0.009789201	0.008565111	0	0	0	0	0	0	0	0.012142848	0	0	0
D830032E09Rik	0	0	0.05902075	0	0	0	0	0	0	0	0	0	0	0	0	0	0	0	0
Nifk	1.214239668	1.395844734	0.743541275	1.556890484	1.672845831	1.587338052	1.564837485	1.652950077	1.92044081	1.914988739	1.797466902	1.870406379	1.905273824	1.811159308	1.759841838	1.775504599	1.785122877	1.675229162	1.04830351
Tsn	2.258725538	2.327454001	2.077965982	2.489574436	2.441931754	2.455803108	2.332071162	2.436702597	2.349701023	2.333750004	2.404423358	2.399247367	2.484283164	2.38862836	2.486858245	2.424032583	2.510036608	2.352617526	2.176013634
2900060B14Rik	0.338419603	0.302348046	0.828747959	0.295251745	0.280385318	0.335792403	0.2657951	0.281117709	0.248967795	0.194476516	0.266886335	0.228106999	0.230155827	0.307020984	0.195072299	0.272480372	0.168223416	0.263069566	0.426950243
Tfcp2l1	0	0.044982701	0.244756149	0.065582471	0.06836509	0.088521163	0.200338395	0.063050959	0.053993265	0.070999878	0.395170619	0.157790933	0.288622745	0.431361865	0.919940252	0.12302338	0.231737425	0.344041703	0.063465812
Tmem185b	0.584076083	0.543727083	0.278661732	0.529563924	0.499912849	0.494155188	0.662709471	0.593823335	1.057711687	0.904666297	0.876154533	0.900728832	0.711365001	0.888052396	0.707040945	0.901695554	0.811072067	0.964856802	0.588250496
Inhbb	0	0.010669759	0.095509668	0	0	0	0.030543963	0	0	0	0	0	0	0.00549397	0	0	0.006174609	0.010777993	0.045553751
Epb4.1l5	0.893313833	0.826452021	0.535382117	1.159649909	1.138989551	1.352501896	1.170669354	1.225289491	1.510661328	1.072773001	1.41792075	1.496024948	0.78228085	1.462772176	0.709498142	1.344130804	0.789300641	2.104481303	0.36096154
Tmem177	0.196632949	0.314428565	0.253255594	0.303421999	0.264915453	0.387624276	0.397604643	0.300805919	0.866319093	0.943807338	0.539511747	0.477536624	0.418981948	0.60014509	0.38564211	0.447945483	0.32064452	0.487735133	0.139265723
Tmem37	0	0.21464137	0.148712104	0.340363237	0.770550363	0.573041936	0.844157495	0.591538586	0.974739048	0.469207504	1.117061304	1.122446539	1.496254451	1.445428851	1.5140351	1.106306326	1.592910608	0.066583711	0.635779931
3110009E18Rik	0.099088696	0.133902544	0.243854442	0.157998799	0.19583516	0.153973796	0.118607868	0.118068158	0.178417737	0.121056402	0.17038487	0.146678378	0.256047405	0.197164755	0.258989574	0.1614791	0.259740974	0.148125073	0.103612735
Steap3	0.185075002	0.510989992	0.130673439	0.79233709	0.422742384	0.603186426	0.496174819	0.85155822	1.621550318	0.868178617	0.384427374	0.935178922	0.217735098	0.516670273	0.084371428	0.207100954	0.024472158	0.136441872	0.181281282
C1ql2	0.04023921	0	0	0.008632613	0	0	0	0.013686178	0	0	0	0	0.01566347	0	0.003553456	0	0	0	0
Marco	0	0	0	0	0	0	0.008815747	0	0	0	0	0	0	0	0	0	0	0	0
En1	0	0	0	0	0	0.006730771	0	0.006654696	0	0	0	0	0	0	0	0	0.001416719	0	0
Insig2	0.552641579	0.763320561	0.634769067	1.170071137	0.932036187	1.072494347	1.004200179	1.170381834	1.476191248	1.598851407	1.359631813	1.466840071	1.253908389	1.438930194	1.20467142	1.357050359	1.060442103	1.508272617	0.7146703
Htr5b	0	0	0	0	0	0	0.012764554	0	0	0	0	0	0.012052395	0	0	0	0	0.056284857	0.010279371
Ddx18	0.599493111	0.869626263	0.536801473	0.78522599	0.790950553	0.858349963	0.917928384	0.882022535	1.011874158	0.970213487	0.853328223	0.82425502	0.667353201	0.874407071	0.682323525	0.913998025	0.72887802	0.925015658	0.747222863
Actr3	1.900660609	1.806827245	1.049425767	1.908803779	1.893584025	1.888938696	1.922343521	1.871992103	1.939009444	1.967548813	1.943628833	1.949507649	1.882460643	1.961600188	1.919547102	1.933350705	1.936681793	2.088917611	1.523876743
Lypd1	0.031489641	1.812080858	1.488768524	2.099341402	2.04539812	0.4793483	0.76155075	0.40162733	0.139724602	0.013776799	0.452276621	0.469669654	0.080132566	2.149067606	2.052366298	2.563294066	2.290123782	0.117736812	0.194265159
Acmsd	0	0	0.048594544	0	0	0.006826336	0	0	0	0	0	0.019046322	0	0	0.006825923	0.0070393	0	0	0
2900009J06Rik	0.020631936	0.031237214	0	0.040902335	0.090687524	0.062434303	0.066983014	0.102654085	0.087572988	0.088009596	0.056482866	0.04448399	0.105060317	0.070502478	0.111233079	0.073250763	0.063201134	0.072717088	0.123579855
Map3k19	0.014512006	0.020974644	0	0.008029581	0	0.018405709	0	0.020824813	0	0	0.003243777	0	0.003384477	0.006305256	0.003267627	0.013941838	0	0.007232126	0.005359192
Ubxn4	1.9625353	1.986941721	1.541210886	2.097189851	2.110651671	2.10459655	2.032418381	2.127474241	2.138305442	2.04876751	2.101056178	2.059694137	2.020468205	2.067001096	1.996475842	2.095008081	1.986145707	2.006854963	1.874919204
Mir128-1	0	0	0	0	0	0.002977847	0	0	0	0	0	0	0	0.00840613	0.003397555	0	0	0	0
Dars	1.450576568	2.040954559	1.050447079	2.125966268	2.211267697	2.117626089	2.179402049	2.132750338	2.383143128	2.453574391	2.337131859	2.340451813	2.375114002	2.346576512	2.266757821	2.266005902	2.376143873	2.143260663	1.272661322
Cxcr4	1.086998558	0.641696122	0.440074423	0.740150209	0.547665302	0.376800263	0.302700322	0.468426592	0.181715543	0.506586742	0.103054845	0.128857155	0.284207019	0.127946371	0.338211473	0.240163173	0.400223745	0.246458238	0.023474591
Cd55	0.033353778	0.316208203	0.124960924	0.471829871	0.63277536	0.608459771	0.680539645	0.699436566	0.81124281	0.77536445	0.840900886	1.192134311	1.27984689	0.955948516	1.288456363	0.820305621	1.174151534	0.448817734	0.081379682
Zp3r	0.042369754	0.004947555	0	0	0.012060548	0.018663129	0.008782703	0.006077707	0.032920718	0	0.016507428	0	0.020879819	0.012446237	0.006180672	0.018051628	0	0	0.004394199
C4bp	0	0.003249337	0	0.008029581	0	0	0	0.009112053	0.025585453	0	0.005542305	0.017428167	0	0.004355481	0.007115038	0.016986259	0	0	0
AA986860	0.027261136	0.053524677	0.284356483	0.017839444	0.018432208	0.024422144	0.062507073	0.066226723	0.209791307	0.164569117	0.087227253	0.144232367	0.136120922	0.095552325	0.168611381	0.124611543	0.088635315	0.157934358	0.032157001
Pfkfb2	0.901298216	1.050161279	0.248392784	1.448454761	1.405610855	1.333281498	1.193391505	1.251851332	1.214950641	0.979343721	1.167060905	1.419720641	1.077562801	1.495284167	1.224680971	1.53662744	1.241927116	1.378087457	0.54024833
Yod1	0.622728683	0.69088102	0.230010156	1.050125342	0.897915258	0.927509449	0.700011623	0.95429695	0.997724377	0.940759707	0.869192476	1.022987992	0.497126836	0.792074116	0.426942051	0.82692418	0.386316175	0.911358859	0.301790633
Il24	0	0	0	0	0	0	0	0	0	0	0	0	0	0	0	0.007022841	0	0	0
Il19	0	0.00763382	0	0	0	0.00582703	0	0.018978082	0	0	0.005755063	0	0.007535786	0	0.010907718	0.012552234	0.011741038	0	0.008776501
Faim3	0	0	0	0.028032539	0.017280593	0	0.009647052	0.005598346	0	0	0.042991857	0.178899546	0.055711625	0.036802518	0.10938325	0.014186416	0.028180644	0	0
Pigr	0	0	0.048776219	0	0	0	0	0	0	0	0.003195324	0	0	0.017330077	0	0	0	0	0.005274304
Il20	0	0	0.030866715	0	0	0	0	0	0	0	0	0	0	0	0	0	0	0	0
Il10	0	0.003820063	0	0	0	0	0	0.006618788	0	0	0.002994691	0	0	0	0	0	0	0.011246397	0
Dyrk3	1.337662707	0.547102941	0.072991187	0.934784046	0.631021212	0.670248058	0.469145759	0.66784156	0.53931985	0.491503994	0.342393927	0.415528706	0.185994182	0.416759527	0.18944668	0.375655739	0.290181946	1.473050262	0.084799647
Eif2d	0.657790087	1.125227751	0.662123046	1.247808075	1.202346888	1.18447024	1.078745131	1.315092906	1.613986497	1.182034436	1.434847775	1.468251538	1.352446591	1.529301475	1.319446166	1.43379069	1.274670888	1.656740185	0.834506551
Ikbke	0	0.01894368	0.081991326	0.020846875	0.011417316	0.029308148	0.025929563	0.02658497	0	0	0.039505623	0.057708832	0.025138788	0.051267429	0.012232046	0.026937097	0.009060514	0.083210071	0.232117
Fam72a	0	0.065239324	0.068147136	0.053830771	0.059776186	0.030287498	0.041312018	0.052430981	0.272779514	0.165067485	0.174344922	0.190347712	0.191558278	0.157970384	0.174987324	0.189311699	0.210550363	0.119753236	0.086268297
Ctse	0	0.002389865	0.080454142	0	0.012060548	0	0.008241269	0	0.014551887	0	0	0	0	0	0	0	0	0	0.009283144
Avpr1b	0	0.007190818	0	0	0	0	0.005650105	0	0	0	0	0	0	0	0	0	0	0	0
Pm20d1	0	0.018781321	0.105729845	0.008629361	0	0.006674557	0.033487299	0.006131769	0	0	0.028233267	0.042163985	0.02398197	0.018511978	0	0.01449148	0	0.014726275	0
Slc26a9	0	0	0.051515241	0	0	0.00457064	0.025967669	0	0	0	0	0.014767543	0	0.012113499	0	0.019836029	0	0.039882338	0
Nucks1	1.441336127	1.530572331	1.232766628	1.774760343	1.844248453	1.908068438	1.744433057	1.888901562	1.983600966	1.7128535	1.93943059	1.903023362	1.820529381	1.87869025	1.83273681	1.847734305	1.847953879	1.513218716	1.503907728
Slc45a3	1.206452137	0.806874008	0.382464547	0.606869975	0.4146846	0.610566395	0.468350022	0.634537021	0.722415582	0.070659456	0.30072843	0.371605599	0.071194451	0.460998893	0.088639882	0.483473159	0.035538082	0.038025206	0.026989682
Mfsd4	0.07142247	0.117384278	0.112774111	0.143454654	0.232692004	0.185834609	0.262700933	0.165695463	0.485576231	0.189457262	0.269070558	0.377072769	0.24861794	0.276085119	0.288254296	0.197866446	0.366714944	0.16514051	0.171255472
Elk4	0.46861897	0.388643789	0.256334024	0.37671538	0.29107971	0.428171145	0.425044393	0.421841496	0.483778801	0.583881636	0.471450994	0.573398639	0.594288954	0.499082649	0.525396719	0.581884454	0.588613092	0.477182424	0.745527026
Mir135b	0	0	0.046233681	0	0	0.002372244	0	0	0	0	0.002287504	0	0	0.005018606	0.001375928	0	0.003658718	0	0
Nuak2	0.529921032	0.213048828	0.239704793	0.137946038	0.246787482	0.124837486	0.160655213	0.053567971	0.494405899	0.578725775	0.126321378	0.104685356	0.186317286	0.414918876	0.23782072	0.559334322	0.248925309	0.759731323	0
Klhdc8a	0.567494889	0.316397563	0.217753518	0.611200491	0.388977879	0.28003795	0.458682383	0.333922039	0.511065312	0.348972972	0.736500916	0.634719445	1.669326621	1.434787237	2.073847011	1.57284607	2.169432868	0.065955234	0
Rbbp5	0.822201308	1.171566868	0.356209451	1.404840328	1.359044274	1.346524774	1.295454486	1.24698473	1.697006947	1.599304428	1.430131591	1.489465506	1.264375333	1.559734184	1.347503818	1.439844315	1.263770244	1.521264544	0.618988865
Dstyk	0.452457769	0.836258534	0.275755586	1.009418114	0.995963611	0.902691477	1.160410343	0.919859772	1.618880698	1.538823028	1.28344618	1.231636255	1.237787028	1.403666042	1.070196026	1.207881615	0.92979856	1.488378806	0.698105975
Tmem81	0.03134149	0.093020453	0.059205686	0.152201563	0.14311296	0.09741714	0.055586626	0.096747529	0.139361805	0.078311875	0.093982702	0.118308813	0.081308926	0.139677465	0.073300465	0.112603456	0.067341033	0.575720829	0.046544808
Gm10538	0.15003515	0.088221681	0.157405038	0.171858449	0.24252939	0.169192303	0.144160019	0.189447155	0.12306211	0.033832621	0.120774553	0.073935204	0.013445796	0.134223371	0.017997275	0.092908701	0.011631182	0.181999097	0.025698418
Mdm4	0.562381287	0.979805189	0.614207387	0.893434587	1.154989876	1.089282037	1.044874864	0.918868831	0.990439388	1.324247383	1.069478617	1.033589399	1.184832535	1.067280462	1.063010329	1.002288734	1.060377271	0.87301749	0.871431544
Pik3c2b	1.475678872	0.854035961	0.625659008	0.994111916	0.973451587	1.064992989	0.84449438	1.021600539	1.108144927	0.801154037	1.141135695	1.360584355	1.315087281	1.234582298	1.39985152	1.051672072	1.227647355	1.235353783	0.500025896
Gm19461	0.089851842	0.073601074	0	0.079314489	0.106263403	0.07308877	0.079104962	0.046586809	0.069200424	0	0.047995525	0	0.002077738	0.017756829	0.001955185	0.020443068	0.011756435	0.040088931	0
Etnk2	0.125561246	0.281376596	0.197632478	0.277514124	0.407328864	0.292910363	0.504569071	0.27548703	0.565552307	0.021612636	0.494532996	0.540304072	0.359616405	0.612731912	0.33028041	0.527846482	0.238460095	0.288670901	0.023288405
Kiss1	0	0.018798536	0.055804776	0	0	0	0.03215043	0	0	0	0	0	0	0	0	0	0	0.014860127	0
Golt1a	0.023462108	0.01357608	0	0	0	0	0	0	0	0	0	0	0	0	0	0.006540776	0	0.032369691	0
Zbed6	0.653575574	0.636969258	0.457434904	0.666412102	0.777946929	0.782920852	0.492732781	0.633914698	0.672416071	0.492323184	0.58496184	0.357609688	0.340339847	0.73410921	0.220520706	0.608375471	0.33288151	0.588379835	0.799029746
Lax1	0	0.007706986	0.057089456	0	0	0.010242347	0	0	0	0	0.00863197	0	0	0	0.002501826	0	0	0.168099838	0
Snrpe	1.970761959	1.848094221	1.758375195	1.894832541	1.847237629	1.917672923	1.72373717	1.861711403	1.793380088	1.98075957	1.790691732	1.791328137	1.960425473	1.818767624	1.900052721	1.842146883	1.94359819	1.65806345	1.956699939
Atp2b4	0.303276775	0.534182641	0.445622094	0.608430458	0.503475318	1.006165441	0.709881381	0.800212289	1.011401154	1.092031757	0.470541863	0.719356728	0.258064734	0.276632714	0.035523779	0.266084537	0.022656578	0.948634156	0.711876096
Mir6903	0	0	0	0	0	0.002482405	0	0	0	0	0	0	0	0	0	0	0	0	0
Optc	0	0.014636048	0.10212371	0.020786562	0.020123418	0.060161239	0.055224393	0.07363468	0.03756164	0.038807727	0.075582923	0.032887459	0.077261207	0.051959046	0.024498589	0.013176369	0.01929313	0.04406578	0.058067838
Prelp	0	0.005658073	0	0	0.027216739	0.010980564	0.006116235	0	0	0	0.006972599	0	0.003627478	0.016291741	0	0	0	0.153328767	0.664682363
Fmod	0	0.006238826	0.181703437	0	0.023067726	0.011876695	0	0	0.014818136	0.06665865	0.006992828	0	0	0.006368136	0	0.007186772	0	0.02734134	0.252618218
Chit1	0	0.004386412	0	0.020786562	0	0	0.008815747	0	0	0	0.00349566	0	0	0.010520125	0	0.007036488	0	0.144473043	0
Mybph	0	0	0	0	0	0	0	0	0	0	0	0	0	0	0	0.005127794	0	0	0
Chil1	0.020761529	0.011357151	0	0.016408137	0	0.003676886	0.018869901	0.010896168	0	0	0	0	0	0	0.008292083	0.015304641	0	0.2105416	0.012602135
Ppfia4	0.282288661	1.363627513	0.784423282	2.088924908	2.187139046	1.655068892	1.76958397	2.082152941	1.905571187	1.595597313	2.049239177	2.247123391	1.809091377	2.271848636	1.951400911	2.220749053	1.930371426	1.81868053	0.290054436
Myog	0	0.027073782	0.053443697	0.059956658	0.039507506	0.048337205	0.043384235	0.02815146	0.064704389	0	0.073828779	0.149530043	0.072153139	0.34295767	0.11728055	0.386913772	0.189200772	0.15930429	0.012261942
Cyb5r1	1.90569694	1.595317765	0.866892169	1.907614945	1.880403218	1.61443747	1.842369056	1.915958155	2.115522684	2.115897763	1.901310979	2.112322004	1.882230265	1.940160165	1.798662315	1.932355291	1.902061165	1.763092825	0.763242411
4933406M09Rik	0	0	0	0	0	0.00972206	0	0	0	0	0	0	0	0	0	0.004004864	0	0.011246397	0
Adipor1	1.78405276	2.079921926	1.365106821	2.297777158	2.222523381	2.203772415	2.255251102	2.265233012	2.408933457	2.481425808	2.316881645	2.370334908	2.345865736	2.354516689	2.334129055	2.322465776	2.391777223	2.619113353	1.962810312
Rabif	0.896733933	1.544621202	0.608619478	1.91491369	1.787523668	1.697431723	1.910205163	1.852753472	2.063348985	2.226895196	2.037656008	1.983546339	2.154766331	2.039855502	2.056023966	1.971787314	2.150190615	1.369528115	0.770367877
4931440L10Rik	0	0.018124487	0.073044938	0	0	0	0.018128704	0.006671212	0	0	0.012299365	0	0.00522583	0.006172081	0.001847309	0	0	0.006554155	0
Ube2t	0.030291846	0.103502777	0.149492218	0.113292911	0.033194569	0.160418356	0.133991049	0.212987831	0.496194735	0.328217945	0.219183471	0.507357764	0.140972357	0.250027544	0.073196372	0.220405629	0.144313007	0.342110211	0.247557169
Ptprv	0	0.006690668	0.130406087	0	0.012130514	0.002313961	0.008782703	0	0	0	0.007053594	0.032608988	0.033125868	0.024561664	0.017456462	0	0.009055635	0	0.065147585
Arl8a	1.987286476	2.058858996	1.293964747	2.130812354	2.08622716	2.153276995	1.979976377	2.16513219	2.16142247	2.380678041	2.125485847	2.157909134	2.31933839	2.081124253	2.284303774	2.03365007	2.281998284	1.231496738	0.836895942
Elf3	0.029390004	0.033403176	0	0.021361647	0.022970137	0.070047887	0.131265981	0.081919964	0	0	0.126275308	0.117832535	0.007083492	0.09426601	0.015360355	0.043019794	0.01162852	0.512033362	0.02055306
Lmod1	0.083278446	0.108942669	0.193389946	0.053649264	0.078689744	0.041089283	0.013998105	0.009697478	0.035325846	0	0.041938442	0.028842677	0.002740994	0.041605875	0.017151633	0.035817588	0	1.834529762	0.067665937
Timm17a	1.480545715	1.518191005	1.057831105	1.664287602	1.711663129	1.694430105	1.685476778	1.680867367	1.900475486	2.131720378	1.850618859	1.864436279	2.188914334	1.868987688	2.172867381	1.835176604	2.18281606	1.830676859	1.13609983
Shisa4	1.491940395	1.521624398	0.786090509	1.462129257	1.674288034	1.662848569	1.832145365	1.59357883	1.978881815	1.493035864	1.912421632	1.935692051	1.807130885	1.923020978	1.822427395	1.72690498	1.683108231	0.937459396	0.8217426
Phlda3	0.215267297	0.673110227	0.318129574	0.864416939	0.895418667	0.957398168	0.92787553	1.055952704	1.456583023	1.545420601	1.267969339	1.482932443	1.456754723	1.37908854	1.493041495	1.208784771	1.58327636	0.22817438	0.626020183
Tnnt2	0	0.003354126	0.091824833	0	0.036619036	0.005609747	0	0	0	0.150345206	0.019403797	0.016295234	0.042989043	0.004916625	0	0.019670623	0.019457007	0.053165936	0
Lad1	0.014146882	0.031789449	0.048594544	0	0.029268819	0.019404617	0.008369219	0.013784775	0.01915135	0.071224775	0.028506958	0	0	0.041061588	0.007992637	0.028567584	0.015665805	0.237999066	0.011338599
Pkp1	0	0.00941653	0	0.024049755	0.022393228	0	0.008782703	0	0	0	0	0	0	0.005640703	0	0	0	0.451468107	0.020527709
Tnni1	0	0.002683674	0.055804776	0.02245584	0.075594532	0.047394449	0.062470738	0.06813291	0.332051554	0.397736734	0.423978142	0.594898677	1.683763374	0.441970388	1.522939855	0.300242974	1.551635628	0	0.010205141
Tmem9	1.467796265	1.890514694	1.052907263	1.85565221	1.899477537	1.97819497	2.001897828	1.958174321	2.187154237	2.102986515	2.07219768	2.048242767	1.997995046	2.02258241	1.913560798	1.994064098	1.932598123	1.818067036	2.003053665
Ascl5	0	0	0.099722093	0	0.023389503	0	0	0	0	0	0.002274929	0	0	0	0	0.018686078	0	0	0
Igfn1	0.033848097	0.034184069	0.141396184	0.012452632	0	0.012656652	0.019632962	0.013245773	0	0	0.011993751	0	0.032677556	0.014296524	0	0.023663467	0.010528013	0.062484918	0
Kif21b	0.905307862	2.529004604	2.093430269	2.552952523	2.664828099	2.637063856	2.627401239	2.710347934	2.427907862	2.215567566	2.567521908	2.50982899	2.200262392	2.550490784	2.073253707	2.490686346	2.056402712	1.469431203	0.259938171
Cacna1s	0	0.012610371	0.124765796	0	0.024191062	0.005502162	0.028536555	0	0	0	0.011454959	0	0	0.004510619	0.002846223	0.025742844	0.005259746	0.009931521	0
Gm15850	0	0.002445827	0	0	0	0	0.022866796	0	0	0.014797601	0.013580745	0	0	0	0	0.017967711	0	0	0
5730559C18Rik	0.041294373	0.043357529	0.104642983	0.013970571	0.021648823	0.04572512	0	0.018023383	0.035262236	0	0.013173891	0.028537425	0	0.015549918	0	0	0	1.21099103	0.30374349
Gpr25	0	0.03212804	0	0.032662905	0.041655501	0.071570145	0.04478715	0.143021121	0.045883928	0.248160683	0.105066794	0.11751587	0.366909956	0.073835845	0.224786147	0.064831596	0.256842446	0.039892376	0
Ddx59	0.340942279	0.447570956	0.103862509	0.577729038	0.54484622	0.559430228	0.517318175	0.431594113	0.976298564	1.115281861	0.781816629	0.742148456	0.61252117	0.837632457	0.535871767	0.7053034	0.497650517	1.125980607	0.307856926
9230116N13Rik	0.025125117	0.076815105	0.076331069	0.045686289	0.094199989	0.051768613	0.077920634	0.014682608	0.081310932	0	0.09180271	0.136030318	0.040056159	0.139505268	0.04570737	0.072326665	0.048719441	0.130699614	0.072876497
Kif14	0	0.027450757	0.214334392	0.015340554	0.017426911	0.018324848	0.019645106	0	0.24774577	0	0.056426465	0.094233721	0.008329023	0.106183492	0.01858821	0.115883393	0.019687529	0.026654879	0.184124338
Gm19705	0	0.026465171	0.142999057	0.013479991	0.021505356	0.072645717	0.049287077	0.07562286	0.058590191	0.089679193	0.028804237	0.143163046	0.193836997	0.038091483	0.104251376	0.0103213	0.109553353	0.007601049	0
Nr5a2	0	0.003899347	0	0	0	0	0	0	0	0	0.00328153	0	0	0.006172081	0	0	0	0	0.014397152
Mir181b-1	0.022242639	0.009218735	0	0.025010932	0.023109274	0.027443608	0.005975065	0.026879266	0.014790196	0	0.00870343	0.017658257	0	0.009548324	0	0.004303965	0	0	0.004254329
Mir181a-1	0	0	0	0	0.016077237	0.007233164	0	0	0	0	0	0	0	0.01042084	0.003449827	0	0	0	0
Lhx9	0	0.003801826	0.168554471	0.016397413	0	0	0	0	0	0	0	0.017683012	0	0	0	0.010784928	0	0.020638383	0
2310009B15Rik	0.181492487	0.528912785	0.552709106	0.668156158	0.80898189	0.694583042	0.606292546	0.642164436	0.753864444	0.697350787	0.722146867	0.660534535	0.813543783	0.694501469	0.990787115	0.6990411	0.935375968	1.018574253	0.433629563
4930596I21Rik	0	0.054171972	0	0.025471485	0.060998614	0.110657868	0.053706932	0.031912481	0.044008393	0	0.02184184	0.030547949	0.026096711	0.128134666	0.017334474	0.049174166	0.032955559	0.022981135	0.048088712
Zbtb41	0.548680836	0.900705758	0.72430368	1.159991192	1.231192427	1.127445962	1.0993375	1.249492499	1.267516206	1.208502165	1.169592397	1.139443547	0.995699331	1.265416565	0.967790607	1.120168691	0.933008208	0.823910973	0.742707375
4933436E23Rik	0	0.002599497	0	0	0	0.005631908	0.011099066	0	0.017396051	0	0.003992825	0	0.002584551	0.01251145	0.010828669	0	0	0	0.006836766
Cfhr1	0	0	0	0	0	0.007631234	0.008782703	0	0	0	0	0	0	0	0	0	0	0	0.008335036
F13b	0	0.005676076	0.134365151	0	0	0	0	0	0	0	0.004833147	0	0	0	0	0.005127794	0	0.00871452	0
B3galt2	0.548679222	0.43968629	0.367320659	1.134066034	0.955895425	0.894559625	0.775885734	1.14022325	0.803248051	0.815741523	1.137566282	1.290280143	1.633710833	1.357553953	1.954239965	1.041731972	1.748037303	0.62137013	0.141676958
Trove2	1.692564069	1.907745842	1.639694614	2.014447017	2.077520968	2.129239823	2.044635615	2.064818802	2.081173266	2.080745226	2.08659672	2.050670746	1.872976225	2.039896807	1.710809891	2.000641423	1.802648947	1.812036724	0.983132042
Glrx2	1.220084223	1.598027985	1.054031495	1.789655958	1.879745221	1.806634226	1.706516705	1.814209579	1.721179084	1.947051724	1.821236432	1.720045093	1.956283471	1.792178828	1.924269338	1.734486858	1.980656941	1.727053782	0.95332417
Rgs2	0.133045127	0.802769464	0.779022224	0.984617459	1.113797632	0.807508345	0.480468027	0.750520736	0.990388823	0.743236281	0.759856531	0.600883767	1.016791174	1.431599818	1.416550395	1.427744067	1.475114627	0.756516449	1.284165672
Rgs13	0	0.007104676	0	0	0	0	0.019667807	0	0	0	0	0	0	0.005202141	0	0	0	0	0.009972903
Rgs21	0	0	0	0	0.012640742	0	0	0	0	0	0	0.013684922	0	0	0	0	0	0	0
Rgs18	0	0	0.040546806	0	0	0	0.008815747	0	0	0	0	0	0	0	0	0	0	0	0
Mir7652	0	0	0	0	0	0	0	0	0	0	0	0	0	0	0	0	0	0	0
Ptgs2	0	0.006602499	0.100164337	0.063443064	0.024302503	0.032352987	0.019287853	0.044759722	0.041628302	0.052906286	0.08657324	0.132037183	0.082321316	0.135326901	0.022666622	0.041252638	0.035496912	0.226047952	0.071466611
Ptgs2os2	0	0.006033311	0	0	0	0.006331946	0	0	0	0	0	0	0	0.006305256	0	0.004080088	0	0.014595812	0
BC003331	0.390578657	0.917239877	0.708880257	1.015760356	1.318558003	1.046678081	1.121967572	1.179791626	1.469711016	1.744000747	1.291857767	1.572206432	1.843467004	1.503334575	1.739814025	1.437733547	1.803566439	1.147939676	0.804903595
Prg4	0.167714694	0.250840371	0.22916197	0.266465988	0.230937468	0.257296144	0.137398824	0.239714481	0.240522369	0.304683091	0.263720288	0.23276372	0.221137704	0.293578679	0.203874758	0.262338564	0.209002183	0.256476096	0.138675327
Tpr	2.103090287	2.220259662	1.831390535	2.263003476	2.24092639	2.335604978	2.216041183	2.276052692	2.286939232	2.221570685	2.295289787	2.253359709	2.124806258	2.328936752	2.130437761	2.310708997	2.147839858	2.145788598	2.025058837
C730036E19Rik	0	0	0.055683601	0	0.01674825	0	0.008782703	0	0	0	0	0	0	0	0	0	0	0	0.009623167
Ivns1abp	2.117408663	2.238277759	1.646007209	2.42596891	2.415816223	2.35718655	2.259501887	2.355585115	2.425279811	2.353765397	2.480419057	2.416269759	2.508635981	2.521484301	2.474341011	2.524462179	2.507568363	2.162343006	1.936783102
Rnf2	1.548828372	1.707646717	0.60041841	1.867779053	1.890321238	1.882027591	1.878608821	1.966832694	2.012702449	2.094134274	1.955283814	1.953113828	1.643419296	1.967866912	1.547124373	1.886370703	1.749642587	1.778541896	1.812901678
Trmt1l	1.136525401	1.267290687	0.870207887	1.209221716	1.371340496	1.260328949	1.402341531	1.162741768	1.552666503	1.80246896	1.478450362	1.59487461	1.598761536	1.488970977	1.50336549	1.45194671	1.593713251	1.515480475	0.698305401
Mir7682	0.005956189	0	0	0	0	0.014214164	0	0.004801327	0.011383979	0.016224032	0.004572957	0	0	0.005194985	0.003267534	0.011737884	0.011272986	0.00861815	0.00629298
Tsen15	0.513073314	0.849794107	0.763687661	1.274899068	1.025983191	0.856627019	0.895626924	1.072678783	1.388696535	1.636279396	1.35095207	1.51445321	1.580132562	1.663038465	1.713171344	1.69513013	1.769317228	1.277329784	0.810087776
Apobec4	0	0.009070872	0	0.040017654	0.040381819	0.023869437	0.032671463	0.045897579	0.033609716	0.100857757	0.03756667	0	0.012119309	0.01337116	0.008013382	0.028014006	0	0.131424653	0.008677045
Arpc5	2.200346112	2.142968475	1.544299426	2.173523726	2.153073966	2.176425147	2.156115072	2.270963291	2.422074895	2.646458978	2.28004666	2.310551814	2.415353444	2.245223589	2.254243979	2.215851253	2.291694174	2.223840803	1.749038295
Smg7	1.696269372	1.717108223	0.903154319	1.908064233	1.895535249	1.871323199	1.747444104	1.89326386	1.939626231	1.678900395	1.954882356	1.913372767	1.796866069	1.956768962	1.731556572	1.820057258	1.721390143	1.995248828	1.396318398
Lamc2	0	0.080142624	0.070788337	0.111605261	0.169742142	0.060396516	0.153436918	0.092724068	0.133662571	0.368686582	0.22519958	0.33338254	0.282237914	0.168679003	0.109170021	0.12776009	0.061131773	0.995153317	0.032788954
Shcbp1l	0.026716983	0.148570075	0.096404076	0.117550115	0.138946001	0.099558139	0.08573361	0.092259812	0.133381687	0.058314062	0.109773604	0.073945483	0.0209734	0.184421346	0.072605926	0.209304254	0.085841771	0.326581182	0.090883722
E330020D12Rik	0.010769123	0.002802155	0.128191371	0.008936771	0	0.00220116	0.022828304	0	0	0	0.004061552	0	0	0	0	0.004127175	0	0.007061047	0.011362068
Npl	0	0.201828164	0.082773651	0.144165089	0.215712142	0.262570803	0.374360417	0.359050902	1.631303644	1.585213139	0.463329974	0.432187547	0.551592476	0.524488453	0.405501094	0.479275049	0.533124205	0.066195048	0.14079235
Rgs16	0	0.062068901	0	0.020786562	0	0.036038866	0.016291122	0.037935937	0.130236815	0.154099022	0.043149306	0.097234544	0.071517125	0.08273364	0.091272029	0.050660609	0.061532691	0	0.49847995
Rgs8	0.013270651	0.232392236	0	0.375254374	0.32035501	0.191041191	0.334356988	0.331671	0.334271895	0	0.307770678	0.446633056	0.142899534	0.2166985	0.088500023	0.168934962	0.082567259	0	0.089267871
C230024C17Rik	0	0.003692895	0.249693544	0	0.016057913	0.005631126	0.008782703	0	0	0	0.01116187	0	0	0.00484679	0	0.010700163	0	0	0.004808227
Rnasel	1.532860231	1.698345943	1.224347614	1.53002925	1.473441487	1.567212446	1.420371899	1.388661168	1.494477415	1.029289095	1.409524378	1.434381446	0.542268308	1.453291196	0.395552077	1.421187793	0.495011605	0.420923553	0.395371851
5830403L16Rik	0	0.006090324	0.053302626	0	0	0	0.005650105	0	0	0	0.002994691	0	0	0	0	0.013845163	0	0	0
Rgsl1	0	0.016964281	0.114982176	0.009968269	0	0.010072177	0.006105347	0	0	0	0.002994691	0	0	0.014146537	0	0.004673347	0.018849282	0.016313068	0.008083078
Gm5531	0	0	0	0	0	0	0	0	0	0	0	0	0	0	0	0.003763266	0	0	0
Glul	2.068761826	1.550016796	0.848065651	1.561955088	1.822102172	1.740008043	1.462349488	1.671753879	1.589205062	1.737368306	1.548771032	1.338935398	1.588263562	1.558958035	1.564735821	1.578732853	1.620404252	0.949073541	1.316573435
Mir8114	0	0	0	0	0	0	0	0	0	0	0	0	0.002258716	0.004407645	0.001504682	0	0.002630295	0	0
Teddm1	0.023390105	0	0.067684574	0	0	0	0	0	0	0	0	0	0	0	0	0	0	0	0
4930532M18Rik	0	0	0	0	0	0.002482405	0	0.005705905	0	0	0	0	0.005316374	0	0	0	0	0	0
4930452N14Rik	0.009492493	0.002447915	0	0.014203276	0	0	0.005998145	0.007398235	0	0	0.002473505	0	0	0.004456364	0	0	0.003661462	0.008322549	0.017279889
Zfp648	0	0.009621674	0	0	0.024538602	0.038300775	0.02141237	0.018901943	0.084224203	0	0.033916316	0.066557172	0.060531612	0.062596497	0.04565732	0.025462244	0.012750543	0.008443041	0.013206082
Ier5	0.6556547	0.547478922	0.194097461	0.613638394	0.770505745	1.161497785	0.967638067	0.810945943	1.54701795	1.759516832	0.819332737	0.632714248	0.996011059	0.696949003	1.123669872	0.508866214	0.979406046	0.565664464	0.925087931
Cep350	1.151894162	1.600934314	0.995274921	1.787830713	1.929625371	1.898558761	1.67371176	1.938564747	1.840695167	1.144142616	1.799203202	1.94947019	1.585228667	1.814660122	1.32642927	1.768778313	1.395827107	1.595107469	1.14730348
Tor1aip2	1.373821582	1.927998596	0.506966431	2.164820278	2.218919481	2.103705278	2.074317933	2.133184419	2.300220927	2.315549652	2.229239573	2.263388463	2.269830194	2.286724189	2.247187144	2.288613049	2.276197617	2.174180453	1.987919708
Tor1aip1	0.432240361	0.613469169	0.230525392	0.712339947	0.751368892	0.762032129	0.610325849	0.719019787	1.056054223	0.954808871	0.806826081	0.758854414	0.591416957	0.924416064	0.690995186	0.876022749	0.72681999	1.209539909	1.176146707
Tdrd5	0.02211914	0.052585928	0.109207676	0.057806849	0.246081072	0.157042816	0.10769621	0.153956973	0.136549735	0.061318608	0.21532743	0.242416946	0.143465087	0.189868953	0.114917268	0.125830065	0.149375474	0.569451257	0.016085997
Nphs2	0	0	0.057089456	0	0.019425145	0.010920882	0.02642668	0	0	0.08610093	0.005728487	0	0.019565958	0.005985746	0.008681084	0	0	0.011740554	0.007309324
Soat1	0.157672878	0.254314314	0.267166693	0.458687397	0.540142685	0.596864108	0.381497392	0.643132487	0.939016447	0.53261595	0.622964808	0.765116339	0.544000403	0.561297609	0.417523411	0.498936904	0.308100568	1.040271751	0.758926721
Fam20b	0.575075574	1.20003267	0.739779895	1.50338824	1.475334336	1.533959709	1.487072608	1.774334427	1.822878385	1.664882748	1.718259095	1.575148041	1.638033536	1.76671106	1.595099424	1.632157971	1.653936459	1.454338559	0.762763321
Tor3a	0.024007052	0.100602571	0.225171474	0.046721946	0.185157515	0.136322204	0.198877637	0.198578988	0.398668542	0.278137423	0.243886732	0.237653653	0.179926213	0.289091635	0.170354878	0.154747443	0.150001065	0.419617331	0.174699715
Angptl1	0.306392067	0.336852825	0.039214484	0.346302007	0.314112142	0.388486755	0.259787465	0.308439365	0.07047346	0.147292086	0.209473119	0.259094754	0.070026078	0.227111407	0.020782683	0.285956667	0.058132387	0.12206472	0.89554002
Tex35	0	0.003709788	0	0	0	0.003424248	0.013040749	0	0.014860904	0	0.004639434	0	0.028630428	0.007063258	0.00902978	0	0.016203587	0.060826424	0
BC026585	0.070180639	0.319539043	0.22840606	0.138265437	0.440707762	0.367085839	0.349342464	0.243842248	0.685557298	0.299455328	0.414197271	0.350945597	0.335187809	0.669863045	0.430560763	0.497019784	0.34324435	1.221599766	0.128043149
Mir488	0	0.007161888	0	0	0	0.004623172	0	0.005600639	0	0	0.017171387	0	0.002485487	0	0	0	0.005010675	0	0
Scarna3a	0	0.003515134	0	0	0.007548114	0	0	0.007339945	0	0	0	0	0.009423782	0.01614348	0.003969045	0	0.005567688	0	0
Tnn	0	0.006557018	0.118058312	0	0	0.003921043	0.010690359	0	0	0	0	0	0	0	0	0.005127794	0	0.014595812	0.037458006
4930562F07Rik	0	0	0.153657667	0	0	0	0	0	0.01863861	0	0	0.018008074	0	0	0.005235584	0	0.006017872	0.055071795	0
4930523C07Rik	0	0.012190237	0.100151647	0	0	0.006477389	0	0	0.086345288	0	0.038008238	0.073629778	0.015072059	0.006575233	0.034182876	0.050552988	0.048222906	0.422570857	0.174354235
Mrps14	0.88367381	1.134750903	0.836668053	1.346637559	1.341011198	1.412782808	1.301638337	1.482362682	1.590972102	1.679383823	1.593280436	1.644264705	1.824523281	1.529907641	1.757384632	1.492000567	1.782687346	1.709405081	1.315143504
Cacybp	1.620864504	2.034242309	1.581277897	2.240916736	2.159318981	2.165962866	2.06258943	2.246878134	2.225355082	2.439233678	2.195100708	2.197166668	2.468308712	2.192599379	2.446788151	2.16902951	2.470101112	2.30888539	1.738976314
Gpr52	0	0.024500311	0	0.038036869	0.047489714	0.062413673	0.058902026	0.052826121	0.229185964	0.186691778	0.163199748	0.454521395	0.314295193	0.298142096	0.237851844	0.141020082	0.377620582	0	0.007920132
Cenpl	0.150479898	0.193125574	0.353897322	0.185826767	0.351338163	0.202481214	0.214099159	0.273509522	0.691721817	0.138706009	0.416648883	0.625526769	0.31833731	0.471392455	0.253661536	0.435617313	0.32992167	0.253002537	0.365337829
Gas5	2.486105956	2.676534104	2.689436682	2.758270239	2.7986512	2.771572943	2.580819148	2.765368711	2.634114361	2.839115983	2.574918354	2.548284067	2.503861319	2.587876745	2.557033633	2.672351705	2.595149883	2.447543472	2.870955129
Zbtb37	0.342870214	0.580636349	0.498407266	0.551453178	0.576729681	0.531906615	0.793371319	0.572546193	0.759879861	1.073856098	0.778584742	0.694174201	0.556888089	0.833664403	0.850285546	0.786121356	0.807262194	0.736042817	0.315304935
Serpinc1	0.060350641	0.070956068	0.133509094	0.064402626	0.073850641	0.078320119	0.054314157	0.097846625	0.024265815	0.154194541	0.069787976	0.04023884	0.128476827	0.053112106	0.156489188	0.054866093	0.202230109	0.107763713	0.061508977
Snord47	0.113570698	0.215158028	0.212633523	0.269201269	0.170303226	0.195286527	0.195135311	0.186851588	0.292607253	0.451659547	0.199342796	0.215059495	0.284577609	0.182959539	0.325456986	0.162339044	0.312646176	0.067587971	0.272918756
Dars2	0.316139271	0.63237356	0.369243816	0.815639654	0.740204134	0.848338151	0.834847965	0.610586826	0.85628997	0.647460652	0.916848654	1.180633688	0.77977415	1.100478893	0.8292073	1.018362427	0.895794715	0.846199325	0.271482853
Klhl20	0.630355788	0.724382483	0.522856778	1.109147821	1.037504746	0.954085172	0.995739152	1.176726705	1.353897896	0.922623058	1.217484861	1.285681241	1.205921827	1.267295966	1.099838237	1.211450972	1.115752383	0.895081588	0.348721462
4930469G21Rik	0.038706821	0.121076262	0.082747671	0.110625305	0.170118363	0.156525261	0.149610622	0.083134878	0.083851114	0.048172111	0.116495239	0.098859615	0.092256148	0.145460613	0.074157515	0.109017914	0.036366994	0.148976219	0.010185208
Ankrd45	0.409703907	0.962975662	0.946857554	1.019105619	1.540671075	1.462482086	1.471210904	1.262618016	1.321418104	1.380976007	1.770418889	1.613861132	1.525734874	1.674285523	1.428765114	1.505189884	1.415217163	1.079205762	0.033527764
Tnfsf4	0	0	0.051515241	0	0	0	0	0	0	0	0	0.04547642	0	0	0	0	0	0	0
Tnfsf18	0	0	0	0	0	0.013298385	0	0	0	0	0	0	0	0.008347555	0	0	0	0	0
Fasl	0	0.022878924	0	0.025889032	0.009874255	0.02612879	0.076982556	0.024364188	0	0.166344523	0.011094097	0.07221164	0.022574242	0.038624246	0.025600011	0.014492869	0.014812423	0.018351078	0
4930558K02Rik	0.015389549	0.032874288	0.031950412	0.018654583	0	0.009144503	0.020315837	0.006034847	0	0	0.005604577	0.013684922	0	0.006122844	0.0112894	0	0.011971912	0	0.014009194
Pigc	0.596187636	0.827658413	0.26447066	1.119245463	0.913700055	0.935354291	1.274336624	1.016068368	1.439459598	1.477338311	1.362784978	1.258507196	1.408072254	1.465995075	1.481628211	1.2765987	1.432436575	1.179934079	0.444897732
Dnm3os	0.651806367	0.532775592	0.382222279	0.644639296	0.561935732	0.518616898	0.441362078	0.559813191	0.405003316	0.515352255	0.368682787	0.533306187	0.334894742	0.62599958	0.3752111	0.76719426	0.311942581	0.165430504	1.475275914
Myoc	0	0.023082802	0.028133348	0	0	0.010799755	0.028388855	0	0	0	0.003863037	0	0.002875665	0.026626046	0.010290408	0.008695836	0	0.093883832	0.014011046
Vamp4	0.963076391	0.890607522	0.541186531	1.125646808	1.133194349	1.179236574	1.109205134	1.272575055	1.343232146	1.655607451	1.294893734	1.341901212	1.510794557	1.261046029	1.360514886	1.243935787	1.370194063	1.05172209	0.796627822
Mettl13	0.488561449	0.585784166	0.319845048	0.752598318	0.924095522	0.633916234	0.558149564	0.842500683	0.882209926	0.342022819	0.710118252	0.784692659	0.427434238	0.878808116	0.352457779	0.75082341	0.414595772	0.83975232	0.361580638
7420461P10Rik	0	0	0.1151832	0	0	0	0	0	0	0	0.006932877	0	0	0	0.003804883	0	0	0.01411068	0.012023475
Prrc2c	2.450733199	2.502018101	2.296870955	2.45420749	2.490815926	2.519681345	2.466498987	2.51969034	2.525621271	2.38897495	2.474706513	2.462523508	2.249990892	2.472533129	2.271241309	2.497758494	2.261547156	2.252378984	2.603777582
Fmo2	0.010141165	0.009236773	0	0.020663922	0.011536314	0.012676538	0.014075048	0	0	0	0.023716307	0	0.002670847	0.274729759	0.076465914	0.414329424	0.290015215	0.267992984	0
Fmo4	0	0.010472865	0.046233681	0.010222833	0	0.005646105	0	0	0.010870383	0	0.005933794	0	0	0	0	0	0	0.008443041	0.029223796
Fmo3	0	0	0	0	0	0	0	0.004568328	0	0	0	0	0	0.008347555	0	0	0	0	0.010311224
Prrx1	0.099361692	0.020075157	0.099116318	0.011787822	0.028681465	0.024685136	0.016475067	0.03606314	0	0	0.020418262	0	0	0.007056067	0	0.02404159	0	0.023168437	1.703406997
Gorab	0.591482586	0.597426139	0.458330939	0.707715923	0.694944229	0.63377429	0.629289507	0.676783895	1.09360355	0.816592753	0.78151028	0.853023842	0.658703647	0.821615499	0.729190544	0.807253607	0.659141727	0.751515846	0.459774043
Scyl3	0.592314512	0.609777127	0.470650138	0.69969818	0.561517552	0.661682001	0.612489229	0.836258361	0.999447378	0.656138392	1.068947882	1.436227053	1.036190094	1.104625193	0.695604582	0.71774717	0.677709827	0.890919807	0.369173085
Sell	0	0.003252317	0	0	0	0	0	0	0	0	0.002445076	0	0	0	0	0	0	0	0.009973587
Sele	0	0	0	0	0	0.002849554	0.006105347	0	0	0	0	0	0	0.006172081	0	0	0	0	0.011408479
Mettl18	0.063040968	0.114147978	0.15307822	0.213177239	0.218069339	0.145632396	0.3650354	0.149430457	0.252345546	0.416996771	0.393222384	0.420735298	0.341542538	0.363941973	0.206431231	0.224911864	0.304531678	0.329560033	0.083265312
F5	0	0.002293375	0.031950412	0	0.024046821	0.011727364	0.008815747	0	0.014551887	0	0.004833147	0.027326059	0.020848946	0.014961077	0	0.007022841	0.002317201	0.007614006	0.012759204
Selp	0	0	0.057089456	0	0	0.01167005	0	0	0	0	0.003755302	0	0	0.008549444	0	0	0	0	0.005777699
Gm16548	0	0.004790902	0	0	0	0	0.006991666	0.012060471	0	0	0	0	0.007415319	0	0	0	0	0	0
Ccdc181	0.236697419	0.615234616	0.332400189	0.562824995	0.767537813	0.852771886	0.757789244	0.767370916	1.049547548	1.037498832	0.903359973	1.003374173	0.868374008	0.916109711	0.844021163	0.769337986	0.858617387	2.238921738	0.155991703
Slc19a2	0.236071483	0.318984625	0	0.776687173	0.542284466	0.466596801	0.353219862	0.765682322	0.423386006	0.762196142	0.688437551	1.179874002	0.669222996	0.878684538	0.773802188	0.579387275	0.712989815	0.932412167	0.453262497
Blzf1	0.598484318	0.717372633	0.260241228	0.916073072	0.936187551	0.981965529	0.992712259	0.880626415	1.397416674	1.188162105	1.223796353	1.310294708	1.483697892	1.284562556	1.370364076	1.248543487	1.411508738	1.996187251	0.566925436
Atp1b1	1.454051148	2.177739892	1.497728434	2.808450758	2.482874148	2.574107524	2.647317613	2.727648423	2.761424186	3.004246451	2.928432668	3.028291695	3.513413704	2.99990557	3.524780777	2.932565618	3.535057268	2.76582023	0.450817834
Gm20743	0	0.009148216	0.078983084	0	0	0.007703661	0.011298588	0.005296343	0	0	0	0	0	0.010019323	0	0.01428787	0	0	0
Dpt	0	0.005509247	0	0	0	0	0.005721416	0.009325742	0	0	0	0	0	0	0.004686073	0	0	0.018275744	0.009304645
4930568G15Rik	0	0	0	0	0	0	0.006499575	0	0	0	0	0	0	0.011741197	0	0	0	0	0
Tiprl	1.355911638	1.412464145	0.719672753	1.700130485	1.642982408	1.690463597	1.729071696	1.736650884	1.880752656	1.801128422	1.862336683	1.865286224	1.970737689	1.925468834	1.988646038	1.854497977	2.011163194	1.656943778	1.227063833
Sft2d2	0.059432556	0.043296225	0.183677866	0.141958994	0.088954412	0.091893603	0.255611163	0.053275258	0.704206472	0.20745643	0.411809324	0.514381443	0.208358888	0.584377689	0.306842243	0.488140025	0.219774402	1.557267149	0.822467702
Gpr161	0.014807926	0.069293903	0.038543078	0.088514616	0.09445901	0.119733749	0.063602049	0.160937314	0.136674539	0	0.081536446	0	0.043787385	0.080307922	0.029188903	0.084438741	0.029364959	0.029931634	0.041326648
Mpc2	1.306480854	1.543486767	1.603368375	1.807134738	1.906009401	1.935839631	1.85354242	1.956676548	1.923867499	2.20310344	2.098940066	2.120739985	2.538469153	2.050158302	2.465606128	2.00211111	2.437024429	1.743894064	1.347770003
Creg1	0.054110856	0.156551965	0.106028092	0.348795357	0.222816555	0.305508239	0.269279411	0.336409	0.68358797	0.945431799	0.705218871	0.841571203	1.140547668	0.985574643	1.253353152	0.844229107	1.217450869	1.391191104	0.850030515
Gpa33	0	0	0	0	0	0.003845012	0	0	0	0	0	0	0	0.013950996	0	0	0	0.032505918	0
Dusp27	0.032072021	0.070343353	0.061275967	0.077999303	0.035509902	0.03134592	0.068889188	0.034067165	0.011405227	0.018234178	0.247017521	0.314842833	0.822231323	0.336223075	0.898107524	0.222307893	0.725634985	1.079645812	0.018174506
Mael	0	0	0	0	0.009985507	0.009979703	0.008782703	0.033278255	0	0	0	0	0.003669057	0.026717223	0.010612717	0	0	0.013666852	0
Ildr2	0	0.010064742	0.046233681	0.017648153	0	0.031403569	0.011298588	0	0.014551887	0	0.043331122	0	0	0.052511326	0.01060103	0.01398591	0	0.05402077	0.364083235
Tada1	1.245809016	1.449503676	0.747899836	1.814750936	1.621913114	1.698498939	1.840495234	1.691740663	1.603000477	1.821464479	1.883156521	1.859585125	1.645962542	1.861166387	1.651598003	1.726466887	1.63591285	1.532773366	0.878260443
Pogk	1.245973401	1.649491632	1.194578432	1.689938593	1.843469589	1.771644566	1.77120531	1.858203166	1.922770117	1.402708667	1.898513631	1.867395575	1.278102745	1.876738911	1.246166866	1.914066741	1.535402795	1.498603249	1.176633776
Gm4846	0	0	0	0	0	0.006838376	0	0	0	0	0	0	0	0.005640703	0	0	0.002397653	0	0
Fmo9	0.026125059	0	0.070788337	0	0	0.012774339	0.008782703	0	0	0	0.002994691	0	0	0	0	0	0	0.007119714	0
Gm4847	0	0.003354126	0	0	0	0.003676886	0	0	0	0	0	0	0	0.005232063	0	0	0	0	0
Fam78b	0.572818274	1.24040095	0.621952572	1.044517159	1.475656748	1.461823432	1.526869279	1.495701282	1.820281344	1.473137498	1.525706318	1.466087549	1.21404495	1.554210632	0.860485846	1.216557883	0.780209658	1.350945775	0.06031756
Aldh9a1	0.318463963	0.71876958	0.267721449	0.918242825	1.259644645	1.265086007	1.258912228	1.107652982	1.99001343	1.685715156	1.607524479	1.722095544	1.483440439	1.563971813	1.269133297	1.32767812	1.321378212	1.796943525	1.087993564
Lrrc52	0	0	0	0	0	0	0	0.007268819	0	0	0.014553404	0.019974067	0.037916172	0	0.013449726	0	0.007052234	0	0
Rxrg	0.077036698	0.834474068	0.276411078	1.166220733	1.363812168	1.926286106	1.721372872	1.986187221	1.922337492	1.334421771	1.833636498	1.87476364	1.713057992	1.301149213	0.185363114	0.689347031	0.038337254	0.227233415	0.136411115
Rgs5	0	0.004563865	0.09166916	0	0	0.008295199	0.011298588	0	0.031691882	0	0.005688308	0	0	0.012490981	0.002437067	0	0	0.011911803	0.044151931
Rgs4	3.033502422	1.801576712	1.097157917	0.970442707	1.706233766	1.692634033	1.315528904	1.347723792	0.482303007	0	0.699489842	0.146446332	0.173290716	0.84710637	0.301935549	0.958714482	0.426302472	0.142075391	0.24721109
Hsd17b7	1.011743304	0.80904045	0.437391304	1.075522887	1.214853136	1.032513487	1.046790066	1.131976894	1.328386417	0.863103938	1.112020789	1.18357937	0.824248643	1.499615636	0.946620008	1.273415056	0.930161126	2.284211089	0.469306263
1700084C01Rik	0	0.005759691	0	0	0	0.011773593	0.021305379	0.009440812	0	0	0.019496357	0.021321222	0.013414349	0.006121639	0.009435701	0.032267982	0.014565394	0.058277081	0.016554034
3110045C21Rik	0.098836554	0.151809473	0	0.133063023	0.111524422	0.03981805	0.114175901	0.090658117	0.038512392	0.127571844	0.132780301	0.066478923	0.117873177	0.068590089	0.069012861	0.123761414	0.090089327	0.605819737	0.103663735
Sh2d1b2	0	0	0	0	0	0	0	0	0	0	0.002994691	0	0	0	0	0	0	0.007119714	0
Uap1	1.017860138	1.511104019	0.841340009	1.555503664	1.788906203	1.624567139	1.618241904	1.553776797	1.598591224	1.356678726	1.735116011	1.752153376	1.674401348	1.756150932	1.78047705	1.834574962	1.794554007	1.411887628	1.264934695
Uhmk1	0.26428936	0.354281388	0.361049535	0.4907591	0.454133064	0.335257069	0.33076091	0.490436926	0.398085552	0.656178103	0.347361991	0.470706197	0.753294345	0.362649368	0.646335398	0.282707214	0.620980236	0.536323048	0.161541045
1700015E13Rik	0.03853802	0.023240653	0.058574869	0.023305161	0	0	0	0.014795265	0.048663492	0	0	0	0	0.014794805	0	0.00696891	0	0.47555135	0.010248612
Gm7694	0.097920112	0.095799367	0.056734712	0.052763622	0.090005425	0.024735329	0.042850309	0.0782172	0.291380713	0.16663284	0.081718553	0.032416715	0.011436805	0.104376973	0.02987821	0.095475244	0.044058338	1.467998765	0.28060551
Sh2d1b1	0	0.006571185	0	0	0	0.00457064	0	0	0	0	0	0	0	0	0	0	0	0.007042727	0
Dusp12	0.532154503	0.886629062	0.242332678	0.936413058	0.915988842	1.032422429	0.99716376	1.115110314	1.350187487	1.292612636	1.180582715	1.074252515	1.071153349	1.326933678	1.139733625	1.157629942	1.012966201	0.997890733	0.816859163
Fcrlb	0	0.039863163	0	0.120760538	0.188925849	0.165590952	0.099295574	0.087941138	0.281496375	0.160448754	0.158398358	0.129073017	0.106923215	0.132907035	0.053741486	0.079090464	0.046777576	2.521215398	0.017627948
Fcgr4	0	0	0.120250656	0	0.010057312	0.002915767	0.014921095	0	0	0	0.002994691	0.014905177	0	0	0	0	0	0	0
Fcgr2b	0	0	0.070668205	0	0	0	0	0	0	0	0	0	0	0	0	0	0.002252694	0	0.016515189
Fcgr3	0	0.007871888	0	0	0	0.005477168	0.013756508	0.014544483	0.056471666	0	0.00231737	0	0.010479318	0	0	0	0	0.008352897	0.009202291
1700009P17Rik	0.010443707	0.025881512	0.195767383	0.010917456	0.040659581	0.024945865	0.041693218	0.021320402	0.07262467	0.128922238	0.016810873	0.057762303	0.051695001	0.032507337	0.079599071	0.022626686	0.027683213	1.620746432	0.039275413
Sdhc	2.018816315	2.131783567	1.245212478	2.234774998	2.328395106	2.296426427	2.274632193	2.271923209	2.365170744	2.388903765	2.420498381	2.439690815	2.505559556	2.403854702	2.500058283	2.383820985	2.476828138	2.2455172	1.874975502
Nr1i3	0.051261679	0.082879156	0.105895062	0.116908057	0.088483448	0.077226274	0.104500792	0.109743042	0.110098079	0	0.108681535	0.259968587	0.067516792	0.1109432	0.048898296	0.110005474	0.045544772	0.039391613	0.014253745
Fcer1g	0.023597342	0.014580881	0	0.016719613	0	0	0	0.012780585	0	0	0.005395384	0	0	0	0	0.004810475	0.00561678	0.07189234	0.00639682
B4galt3	1.529569992	1.812689775	1.0442291	1.816036332	1.959169833	1.851430193	1.833796351	1.900189785	1.979778136	1.622261587	1.959100573	1.982495226	1.729762497	2.015867565	1.722848705	1.934852508	1.715019885	1.546835411	1.461754301
Apoa2	0.017969564	0.03365854	0	0.045036923	0.013516101	0.047719019	0.056202299	0.06637286	0.169302685	0.235282391	0.155633042	0.328857858	0.371743728	0.145420873	0.235683639	0.104637104	0.219299472	0.081605438	0.104152033
Ppox	0.853421046	1.202052733	0.678097644	1.097161704	1.378966387	1.173278836	1.222640692	1.113610783	1.557017067	1.197493807	1.357946977	1.249135252	0.882101019	1.438689805	0.955121747	1.531707334	0.994160118	1.586618921	1.11195079
Adamts4	0	0.066600942	0.051573073	0.24546853	0.207963338	0.203696748	0.325761724	0.201752426	0.27671966	0	0.580819853	0.671667656	0.282673977	0.632741576	0.301545226	0.299388011	0.156411743	0.054111845	0.261520279
Usp21	1.138261266	1.422065716	0.572768836	1.488516131	1.518431778	1.54284117	1.504105995	1.502491855	1.693304479	1.0723038	1.624005536	1.539091306	1.202806622	1.683605162	1.196369947	1.576668614	1.219080808	1.496425651	1.284841635
Ufc1	1.520810626	1.831362768	1.477803088	2.017855362	1.986570117	2.088047281	1.958189535	2.152739557	2.122835988	2.156782956	2.127943313	2.177750482	2.276921998	2.115911453	2.202256605	2.054032852	2.279474914	1.94713765	1.533056833
Tomm40l	0.677610224	1.059291891	0.225091423	1.282442754	1.094422166	1.275509101	1.447904408	1.436768264	1.767622312	1.640730463	1.679806418	1.840183248	1.755296751	1.80001159	1.781152578	1.641024929	1.719383141	1.378609331	0.568822467
Ndufs2	2.077843938	2.465690426	1.523357378	2.529728101	2.497354953	2.532014217	2.635569485	2.559827537	2.682120736	2.692076887	2.687417479	2.72623808	2.814350418	2.757119309	2.845070936	2.731184529	2.839097268	2.392824366	1.909853366
Pvrl4	0	0.14974197	0	0.44970525	0.43624498	0.343535485	0.380973402	0.606352938	0.46088798	0.288807182	0.555162645	0.874686899	0.416832744	0.53486406	0.280555072	0.361153857	0.257891843	0.337621406	0.019965145
Pfdn2	1.232917185	1.390430369	1.208798835	1.633333566	1.586958282	1.600671707	1.442768058	1.643853638	1.572633586	1.548011544	1.608460531	1.600231208	1.45295118	1.546391693	1.470387477	1.533835986	1.452752053	1.42883284	1.09958915
Nit1	0.692920124	0.942640594	0.585429065	1.074932673	1.215344781	1.184038301	1.163985108	1.218419084	1.489083274	1.361651276	1.432716019	1.160828124	1.470893743	1.441383969	1.370429616	1.304944716	1.347302094	1.246838485	0.505771834
Tstd1	0.10347336	0.158381071	0.039933731	0.104721504	0.19441688	0.253735968	0.128775757	0.11130899	0.202342795	0.326123194	0.177240453	0.073098224	0.053279228	0.198104533	0.099511149	0.179247711	0.080337501	0.581216405	0.074178328
Dedd	1.158594252	1.253613765	0.568764296	1.280949286	1.402489751	1.423706233	1.331850099	1.58132851	1.638769262	1.563524757	1.509978725	1.52716082	1.431639921	1.47925576	1.36755551	1.37497393	1.493529798	1.638060437	1.00849933
Klhdc9	0.363264399	0.712897867	0.467103191	1.132787814	0.981664845	1.022573113	0.853066435	1.170842151	0.961155001	1.136992449	1.099316947	1.09899911	1.12491509	1.104673663	1.064810941	1.000645474	1.06107783	0.922701634	0.232249533
Usf1	1.666001001	1.712565373	0.789792347	1.619065762	1.795680317	1.703279456	1.72469123	1.641077134	1.692686101	1.258329119	1.729997936	1.738958355	1.386356763	1.725210083	1.209917914	1.650264369	1.369262996	1.553295143	0.962527189
Arhgap30	0	0.002552929	0.174725002	0	0	0.009999364	0	0	0	0	0	0	0	0	0.006596058	0.011220705	0	0.009807423	0.018832226
Itln1	0	0	0	0	0	0	0	0	0	0	0.005015475	0	0	0	0	0	0	0	0
Alyref2	0.355461372	0.590631979	0.561323026	0.614149993	0.680545287	0.617165431	0.642892673	0.794419736	0.918870354	0.498144066	0.815342836	0.853978756	0.72541899	0.877344864	0.683975767	0.769802855	0.599677191	0.636655629	0.227258765
Slamf7	0	0	0.048594544	0	0	0	0.008782703	0	0	0	0	0	0	0.006923998	0	0	0	0	0
Ly9	0	0	0	0	0	0	0	0	0	0	0.003022882	0	0.001799511	0	0	0	0	0	0
Slamf1	0	0.002763251	0	0	0	0	0	0	0	0	0.005352276	0	0	0.01154151	0	0	0	0	0
Cd84	0	0.009896977	0	0	0	0.018768091	0.006105347	0.017885652	0.010323253	0	0.00276416	0	0.001804319	0.006172081	0.001306333	0.0070393	0	0	0.004008265
Slamf6	0	0.006625862	0.06609396	0	0	0.003825339	0	0	0	0	0.004123251	0	0	0	0.007909616	0	0	0.009243912	0.023042037
Nhlh1	1.613660819	0.216807708	0.046233681	0	0.010860691	0.002557472	0	0.013191771	0	0	0.007656817	0	0	0.016694194	0	0.095981123	0.008877363	1.383449569	0.016806622
Vangl2	0.991994044	0.927116846	0.37568738	0.919611172	1.057836728	0.902663054	0.901853626	0.862837657	1.081043559	0.238251988	0.994926703	1.069693363	0.443984058	1.095823907	0.392206054	1.005442045	0.286422192	1.421916065	0.649357607
Pex19	1.686042075	2.068320208	1.356536471	2.144338697	2.137993002	2.138598173	2.284770015	2.212018247	2.317547729	2.223673276	2.330351551	2.299533415	2.301522543	2.362047117	2.257568141	2.302250468	2.278201102	1.862623622	1.76169807
Dcaf8	0.932070278	1.702450514	0.72737808	1.885497207	1.877006391	1.904289804	2.001402412	1.916841136	2.258734152	2.020442656	2.142788119	2.148958073	1.966877313	2.154010477	1.954272798	2.136559606	2.004712597	2.34003881	1.727695379
Casq1	0.093039933	0.056922617	0.201353754	0.114197647	0.107316226	0.048393774	0.155333742	0.157193491	0.199983475	0.100255548	0.23125288	0.43371376	0.717348998	0.352325845	1.551492912	0.245604773	1.200086429	0.429141929	0.152577035
Igsf8	0.797731639	1.416219056	0.692554808	1.692648288	1.69832027	1.783069109	1.69452173	1.970287407	2.101078733	2.035125466	1.863191574	1.941930812	1.497422533	1.818156684	1.53325011	1.641809312	1.616784308	1.563914115	1.201245843
Kcnj9	0.017517597	0.163805415	0.126880161	0.198674965	0.071345322	0.188411466	0.248548681	0.123132142	0.209034039	0	0.179750976	0.099679904	0.065947049	0.344625205	0.161059934	0.337671806	0.197707141	0.026042117	0.01345071
Slamf9	0	0	0.050832591	0	0	0.009954591	0	0.008004184	0	0	0	0	0	0	0	0	0	0	0.00890991
Pigm	0.716885218	1.030845945	0.682376627	1.215807805	1.330649205	1.241958706	1.036357947	1.305677456	1.462812225	1.317192596	1.164953751	1.384266445	1.066963533	1.171795778	0.99191555	1.06429066	1.076013239	1.421530883	0.734943138
Slamf8	0	0	0.048594544	0	0.02645693	0	0.013200284	0	0	0	0	0	0	0	0	0.005142566	0	0.014595812	0.009457498
Vsig8	0	0.01684076	0.03395409	0	0	0.017625914	0.020822237	0.027643633	0	0	0.062658984	0.021719575	0.029172575	0.035212163	0.05271106	0.007734969	0.051540197	0.030940725	0
Ccdc19	0	0.019483017	0.125665957	0.007984763	0.051252654	0.059095169	0.032870154	0.021804285	0.047877675	0	0.039057444	0.030754195	0	0.01727632	0.004314215	0.02184233	0.003486376	1.543903716	0.022848629
Fcrl6	0	0	0	0	0	0.004291377	0	0	0	0	0	0	0	0	0	0	0	0	0
4933439K11Rik	0	0.024687293	0.03653997	0	0.009172871	0.013278158	0.029117067	0.007658318	0	0	0.031528021	0.016697177	0	0.024524797	0	0.009605807	0	0.135291932	0.005981265
Crp	0.015062542	0	0	0	0	0	0	0	0	0	0	0	0.009471294	0	0	0	0	0.013262806	0
Dusp23	0.172261864	0.225046545	0.130541384	0.213026832	0.220271217	0.43925593	0.408820234	0.386407296	0.756163911	0.4239549	0.642351649	0.589463108	0.857895381	0.584709151	0.603849786	0.438440868	0.472481492	0.486955481	0.181531819
Olfr16	0	0	0	0	0	0	0	0	0	0	0	0	0	0	0.005057021	0	0	0	0.009667236
Olfr1408	0	0.004918153	0	0	0	0	0	0	0	0	0	0	0	0	0	0	0	0	0
Olfr418-ps1	0	0	0.076548784	0	0	0	0.016003035	0	0	0	0	0	0	0.006172081	0	0	0	0	0
Fcer1a	0	0	0.128953526	0	0	0	0.006105347	0	0	0	0	0	0	0.005202141	0	0	0	0	0
Olfr1406	0	0	0	0	0	0.00457064	0.011263743	0.007265257	0	0	0.005129783	0	0	0	0	0	0	0	0
Olfr218	0	0.005644176	0	0	0	0	0	0	0	0	0	0	0	0	0	0	0	0	0
Cadm3	1.368894937	1.469811566	0.831836527	1.868339748	1.805810041	1.642546452	1.595698295	1.857233798	1.466364868	1.409927804	1.78807654	1.889720781	1.881746552	1.799766147	1.909861363	1.678316683	1.889148659	0.021235078	0.054086235
Ackr1	0.596514504	0.571998848	0.512642976	0.90800885	0.726165109	0.674299153	0.738890945	0.763520303	0.662016425	0.749864121	0.73998871	1.182890211	1.189783182	0.986064577	1.134110709	0.86412043	1.065571648	0.007614006	0.011673506
BC094916	0	0	0.050832591	0	0	0	0	0	0	0	0	0	0	0	0	0	0	0	0
Aim2	0	0.00598941	0.081935621	0.045739362	0.037328772	0.018074557	0.016469439	0.013228652	0.036234506	0.114114926	0.032714833	0.017683012	0.062697305	0.055964016	0.069993791	0.025085799	0.033146569	0	0.015492214
Pyhin1	0.039641149	0	0	0	0	0.002694397	0	0	0	0	0	0	0	0	0	0.0070393	0	0	0.009642906
Pydc4	0	0	0.058085219	0	0	0.00457064	0	0	0	0	0	0	0	0	0	0	0	0	0
Pydc3	0	0	0.121948077	0	0	0.005477087	0	0	0	0	0.002944569	0	0	0	0	0.0070393	0	0	0
AI607873	0	0.006194936	0.190068033	0	0.012060548	0.006994423	0	0.007812167	0	0	0.002994691	0	0	0.006305256	0	0.004762208	0	0	0.007883317
Ifi204	0	0	0	0	0	0.001986026	0	0	0	0	0.013305212	0	0	0.011945959	0	0.003918677	0	0	0
Mndal	0	0	0	0	0	0.008597457	0	0	0	0	0	0	0	0	0	0	0	0	0.010974657
Olfr433	0	0	0	0	0.022638171	0	0	0	0	0	0	0	0	0	0	0	0	0	0
Ifi205	0	0	0.057089456	0	0.012060548	0	0	0	0	0	0	0	0	0	0	0	0	0	0
Ifi202b	0	0	0	0	0	0	0	0	0	0	0	0	0	0	0	0	0	0.016421494	0.022811173
Olfr421-ps1	0	0	0	0	0	0	0	0	0	0	0	0	0	0	0	0	0	0	0.011818779
Olfr424	0	0.00514834	0.05902075	0	0	0.009964801	0	0	0	0	0	0	0	0	0	0	0	0	0
Olfr430	0	0	0	0	0	0	0	0	0	0	0	0	0	0.01010053	0	0	0	0	0
Olfr420	0	0	0	0	0	0	0.008815747	0	0	0	0	0	0	0	0	0	0	0	0
Olfr419	0	0	0	0	0	0.004614611	0	0	0	0	0	0	0	0	0	0	0	0	0
Mptx1	0	0.01283582	0	0	0	0	0	0	0	0	0	0	0	0	0	0	0	0	0
Olfr220	0	0	0	0	0	0	0.008782703	0	0	0	0	0	0	0	0	0	0	0	0
Olfr248	0	0	0	0	0.016118448	0	0	0	0	0	0	0	0	0	0	0	0	0	0
Olfr414	0	0	0	0	0	0	0.022662386	0	0	0	0	0	0	0	0	0	0	0	0
Fh1	1.102013746	1.825222081	0.935639506	2.058425919	2.045283191	2.065592452	2.096217327	2.193989127	2.28326603	2.330474831	2.282001702	2.343835565	2.470730941	2.326835653	2.49670055	2.26066215	2.468289277	1.875090133	1.367522434
Chml	0.289298306	0.463889915	0.561511695	0.584213342	0.630590924	0.62098523	0.50460155	0.690152003	0.685532704	0.441916788	0.554673128	0.71700607	0.601129052	0.778778827	0.669874981	0.682658967	0.714513321	0.622228581	0.189480046
Opn3	0.156420944	0.130498602	0	0.110478273	0.123298408	0.112822466	0.095990244	0.096578562	0.271356477	0	0.261588904	0.236822045	0.214274397	0.234301889	0.213564795	0.257670804	0.247261319	0.434813342	0.12563915
Becn2	0	0	0	0	0	0	0	0	0	0	0.002994691	0	0	0.005202141	0	0	0.010332299	0	0.011026736
Cep170	2.456221167	2.314775645	1.883746989	2.297554076	2.35195223	2.293649735	2.24520666	2.267999703	2.28054551	2.022149949	2.255500077	2.213852698	1.91449972	2.250125133	1.890969111	2.246929756	1.887327703	1.567147749	1.320829425
Mir350	0	0	0	0.010222833	0	0	0	0	0.011573395	0	0.00325765	0	0	0.0093021	0	0	0	0	0
Hmga2-ps1	0.033169035	0.034178168	0	0.04741935	0	0.040820022	0.021211069	0.044904831	0.181547998	0.216679525	0.03565366	0.14090739	0.045849088	0.107918331	0.104572319	0.11030658	0.078653808	0.008622565	0.016860419
Zbtb18	0.652723589	0.232211727	0.430830369	0.219122979	0.260120464	0.347954936	0.209973735	0.360455183	0.275064239	0.296265999	0.331196784	0.323683141	0.359669962	0.310991857	0.323238038	0.343008926	0.305423847	1.037561835	0.231594389
2310043L19Rik	0	0	0.079445139	0	0	0	0	0	0	0	0.002457646	0	0	0	0	0	0.009881275	0.095892512	0.007155334
Adss	1.205074761	1.551169137	0.82084282	1.8123808	1.866277377	1.757051305	1.851764434	1.892862878	2.012225201	2.053507217	2.065573161	2.036873773	2.227477783	2.113824731	2.157061116	1.989117472	2.142896725	1.868746196	1.366643531
Desi2	0.813897382	0.969445236	0.441462851	1.280015313	1.33451157	1.318920345	1.345806528	1.38152612	1.61485304	1.205091956	1.535760433	1.607296351	1.400465506	1.518898522	1.351589132	1.466437354	1.276553515	1.529269359	1.343532223
Cox20	0.971505364	1.209346516	0.851968215	1.251680024	1.419485764	1.430336938	1.147300645	1.378276459	1.237631234	1.46873465	1.334136131	1.27951229	1.536414936	1.324371414	1.481190999	1.319115776	1.484720706	1.104912327	1.203789193
Hnrnpu	2.828537147	2.60222816	2.212303092	2.485756862	2.589328465	2.590732883	2.520725713	2.543956452	2.526917055	2.436072015	2.461289836	2.447899566	2.375001595	2.46309856	2.361055898	2.474983403	2.388167859	2.490179346	2.776276685
Efcab2	0.0290703	0.177112292	0.039065623	0.189970847	0.213196748	0.241551268	0.254775795	0.247040775	0.387292516	0.224295449	0.487752707	0.460702392	0.849617512	0.502188444	0.494252045	0.455467639	0.431507044	0.641999307	0.170959925
Tfb2m	0.52626028	0.577592161	0.379638741	0.618854509	0.625258928	0.695376364	0.624729205	0.643713693	0.706753467	0.935999463	0.643275232	0.677682398	0.82613739	0.694216628	0.782429899	0.591491221	0.811980119	0.581618342	0.450903819
Sccpdh	2.04295605	2.190992542	1.329067544	2.250662862	2.33039522	2.331546706	2.326689055	2.423445675	2.469045581	2.573277859	2.471276301	2.495062317	2.696273871	2.496000087	2.637465894	2.430275239	2.683453342	2.487115418	1.30969413
Ahctf1	1.048512743	1.223572877	0.68606964	1.384104602	1.600098134	1.504839276	1.160243859	1.492475084	1.472917807	0.97848187	1.444982941	1.415306221	0.862870995	1.450590967	0.747008412	1.38753514	0.868487486	1.37592756	1.434035832
Adck3	0.026640961	0.359136602	0.148211971	0.255885797	0.284989226	0.357082652	0.378024724	0.303296603	0.726031721	0.588278044	0.372363334	0.408775033	0.425491323	0.475584417	0.462506837	0.390976787	0.339506997	1.102867922	0.129436398
Psen2	0.364165378	0.38734974	0.35792425	0.671031227	0.564169159	0.700680922	0.734382017	0.704036667	1.102093559	1.035641606	0.934348513	1.060339587	0.713657221	1.169794278	0.917813074	0.937490278	0.925878035	1.315309114	0.418121011
Gm5069	0.100128953	0.131164428	0.104662751	0.19060868	0.16905979	0.235330152	0.276880139	0.448384592	0.555276624	0.713287399	0.571238775	0.970359109	1.056536562	0.494484654	0.882321595	0.262272309	0.750862599	0.619796475	0.184980279
6330403A02Rik	0	0.004498862	0	0.159423882	0.0241282	0.096475614	0.104577174	0.14103141	0.105839475	0.144784184	0.384282179	0.647503594	0.505995402	0.574569884	0.878100409	0.249767682	0.621140876	0.012877359	0.005251725
Parp1	2.040321609	2.176223819	1.568390181	2.232986824	2.308234305	2.271029892	2.381731485	2.23080786	2.398494111	1.909156875	2.349614948	2.357501061	2.059406294	2.373897563	2.044549707	2.278966261	2.030548141	2.555184663	1.529285734
Mir6904	0.090307185	0.123431679	0	0.091221468	0.141923892	0.115137821	0.126188868	0.106248272	0.098896298	0.042552332	0.136012072	0.029999807	0.043976864	0.086024548	0.054990199	0.083616848	0.067683063	0.097996041	0.077119588
Mixl1	0	0.019115006	0.12784631	0	0	0.006365902	0.006030301	0.008091073	0.055075925	0	0	0.024694213	0.012169271	0	0	0	0	0	0
Lin9	0.374749982	0.304222406	0.128206888	0.285234066	0.458067882	0.366143481	0.295540865	0.350133947	0.687049459	0.594665942	0.38280679	0.392648767	0.317071661	0.523220492	0.329542987	0.532269978	0.372109221	0.489633447	0.51960854
Sde2	0.96798967	0.973854877	0.414055592	1.150884059	1.325850756	1.157126197	1.125166476	1.241581697	1.687394767	0.97378863	1.329581019	1.348035433	0.989912871	1.303420064	1.077485849	1.484581205	1.15497625	1.527624484	1.38604719
H3f3a	1.814761612	1.761026639	1.408936616	1.601720617	1.700981602	1.587660227	1.542254301	1.583321219	1.480001424	1.509810459	1.564015457	1.467263474	1.417723477	1.614368926	1.507577773	1.714804318	1.538248983	1.569027713	1.730350627
Lefty1	0	0.005131109	0	0	0	0	0	0	0.023370398	0	0	0	0	0	0	0	0	0.008594624	0.015971233
Pycr2	1.149955387	1.28120405	0.518419896	1.315212145	1.300282953	1.320349189	1.329120769	1.330773908	1.722144833	1.347394133	1.511855071	1.568919265	1.357148252	1.574196625	1.304345594	1.497145618	1.40372335	1.594047114	0.969801373
Lefty2	0	0	0.052185055	0	0	0	0	0	0	0	0	0	0	0.005640703	0	0.00550624	0.009623895	0	0
9130409I23Rik	0	0	0.058085219	0	0	0	0	0.004241302	0	0	0.012130973	0	0	0.007338648	0	0	0	0.009240716	0
Wdr26	1.799034698	1.960535094	1.843211224	2.010670495	2.074717288	2.052354564	1.962707497	2.07679026	2.128820719	1.861459505	1.972547542	1.925532624	1.73913747	1.95575751	1.769742288	1.999922533	1.773209027	2.146963488	1.762901281
Cnih4	1.044555216	0.7946716	0.566613661	1.020498038	1.064957176	1.066172911	1.03744405	1.088985406	1.454329847	1.299429893	1.139618118	1.39607623	1.220241174	1.232704265	1.270625987	1.242947211	1.331374065	1.417353692	1.049019594
Ccdc121	0	0.032474239	0	0.083112658	0.040422164	0.058585086	0.063570094	0.02636322	0.033747586	0	0.027696029	0	0.008321874	0.019155102	0	0.064993015	0.023035001	0.083657378	0.034198182
Srp9	1.724616347	1.486089646	0.801884995	1.641475102	1.698028886	1.712002061	1.580307001	1.727423881	1.736688071	1.778216459	1.721425287	1.676508335	1.941085544	1.737545551	1.863817585	1.688241901	1.871030306	1.734843951	1.443234938
Vmn1r1	0	0	0	0	0	0	0	0	0	0	0	0	0	0	0	0	0.005049946	0	0
1700047M11Rik	0	0	0	0	0	0	0.006105347	0	0	0	0.004768826	0	0	0	0	0	0	0	0
Capn2	2.197741596	2.083914964	1.637945858	2.137540439	2.180248457	2.226837672	2.267649361	2.191266843	2.369726727	2.178602826	2.409767726	2.402232535	2.255418801	2.471845741	2.375850618	2.38553193	2.372735078	1.873662029	2.057332694
Ccdc185	0	0	0	0	0.016118448	0	0	0	0	0	0	0	0	0.008618801	0	0	0	0	0
Tlr5	0.020761529	0.118257417	0.199197296	0.192419925	0.239527252	0.280412807	0.140320829	0.201305563	0.269081546	0.067070703	0.298332294	0.475456326	0.266815753	0.474014255	0.464898274	0.402642172	0.456012723	0.392718783	0.066541464
Brox	1.368218765	1.700504615	0.972465748	1.934667447	1.808679768	1.863539458	1.939454426	1.882943185	2.00333813	2.165156194	1.988912533	2.001982052	1.993820266	2.018729799	1.966510207	2.007624684	1.975437269	1.593029695	0.78179971
Aida	0.866805248	1.006678915	0.992654918	1.210218388	1.08884336	1.216870226	1.072253213	1.261668298	1.190070078	1.478895097	1.152505978	1.185514433	1.290964979	1.169515873	1.26358116	1.074205605	1.353915947	0.774437671	0.840088224
Mia3	1.363471424	1.723276721	1.448346542	1.914397936	1.881829623	1.908985601	1.850500843	1.984094508	1.936463535	1.907661239	1.916768915	1.949074929	1.845732526	1.941910627	1.775687195	1.931601068	1.811610243	1.856405369	1.713635555
Taf1a	0.256982891	0.477849418	0.201481804	0.594872705	0.647562509	0.519481178	0.611124047	0.568098475	0.765092038	0.596370135	0.552086291	0.543718367	0.586888919	0.775108192	0.542177817	0.688529217	0.627982437	0.960715861	0.532371615
Hhipl2	0	0.019658129	0.145970198	0.008396796	0	0.016407681	0.03005196	0.013072835	0.033650576	0.113821657	0.014665692	0	0	0.027023175	0.012872239	0.024504547	0.006806629	0.218374721	0.010971501
Dusp10	0.678382221	0.85078994	0.21026962	0.786141752	1.155749208	0.847521669	0.52666138	0.621173487	0.616790736	0.349089181	0.439251193	0.515940049	0.41340115	0.577211001	0.332265327	0.69324141	0.502671995	1.694651655	0.592910125
1700056E22Rik	0.042446998	0.05587146	0	0.062404536	0.026422336	0.057879323	0.089005418	0.049217855	0.080747624	0.071133097	0.117732746	0.085456521	0.065888888	0.080173893	0.074454212	0.115289167	0.063416186	0.159299505	0.023365323
4930488B22Rik	0	0	0.075476539	0	0	0	0	0	0	0	0	0	0	0	0	0	0	0	0
Hlx	0	0	0	0	0	0.004191901	0	0	0.023974906	0	0.003991057	0	0.018306357	0.014274473	0.005367529	0.005127794	0	0	0.039887083
1-Mar	0	0	0.134589541	0.020603359	0	0	0	0	0	0	0	0	0	0.007808596	0.008562089	0	0	0.054055369	0.016806168
C130074G19Rik	0.010618526	0	0.077339234	0	0	0.002647923	0.007984255	0	0.011734107	0	0.009899055	0	0.006705253	0	0.00594868	0.023847941	0.001416719	0.070038985	0.070013032
Mir1981	0.09094598	0.065545498	0.057142967	0.037709347	0.063980595	0.050153351	0.06230183	0.067783302	0.095140574	0.094070514	0.085954912	0.060369423	0.070077916	0.10856473	0.06244897	0.07059651	0.09897235	0.228379021	0.134286443
Snora36b	0	0	0	0	0	0	0	0	0	0	0	0	0	0.006043125	0.001322674	0	0	0	0
Iars2	0.541606509	0.747293989	0.318911799	1.128654521	1.024881245	1.05906017	1.089778692	1.087634971	1.555108795	1.410078429	1.4592549	1.54885493	1.495425416	1.537763853	1.495725357	1.368201026	1.459624356	1.506327384	0.884685464
Mir194-1	0	0.015825302	0	0	0.036583644	0.017389705	0.008814474	0.005451506	0.025903157	0	0.005696078	0	0.003037091	0.019594173	0.007107988	0.032515496	0.008695131	0	0.018502805
Mir215	0.030586916	0.038669414	0.051880956	0.032597351	0.08262961	0.044890373	0.048213768	0	0.032940353	0.039213101	0.021669955	0.016364859	0.022281419	0.053289956	0.015585248	0.034056483	0.031422551	0.017635858	0.03356779
Eprs	1.996853222	2.309014846	1.432340891	2.456333891	2.422829547	2.368353906	2.336942443	2.391610136	2.512863429	2.366893984	2.411274942	2.371316215	2.344880864	2.390683119	2.292663548	2.409198809	2.37743714	2.318521555	2.12197339
Gm2061	0	0.020825193	0	0.060859854	0.038807808	0.021772036	0.047221912	0.012645741	0.032584548	0	0.02620279	0	0.010748578	0.031254099	0.00198517	0.020813906	0.002035217	0.021557562	0.101905424
9630028B13Rik	0	0.010191147	0.053443697	0.02442494	0.04159509	0.018828183	0	0.024921155	0.011248926	0	0.011966813	0	0.002995987	0.010077735	0.007258695	0.051829343	0.009833982	0.009240716	0.017691571
5033404E19Rik	0	0	0	0	0	0.009310252	0	0	0	0	0.004123251	0	0	0.017407297	0	0	0	0.014595812	0.003865821
Lyplal1	0.142517071	0.452756699	0.184323505	0.75562301	0.878830478	0.713607068	0.813733721	0.861827616	1.145225537	1.190045141	0.792547698	0.908644576	1.010398507	0.919295211	0.866476458	0.750569804	0.896067974	1.332032059	0.364201595
Rrp15	0.536782263	0.649173026	0.194831462	0.922140278	0.698638991	0.702312207	0.717863683	0.744142239	0.994863025	0.804203442	0.709076182	0.84046599	0.626933027	0.87498105	0.579145732	0.84845885	0.702761073	0.925015825	0.909404574
D1Pas1	0.033028021	0.090264862	0	0.083889882	0.063996713	0.08963556	0.049764857	0.082015359	0.102993631	0.096611877	0.07344752	0.068031413	0.067157607	0.086830009	0.065174064	0.061126092	0.104628758	0.098467709	0.125863655
1700007P06Rik	0	0.003808313	0.057089456	0	0	0.00471682	0	0	0	0	0.00501422	0	0	0	0	0.004673347	0	0.021111974	0
9330162B11Rik	0.45303921	0.650822208	0.149943444	0.706350146	0.705141491	0.739546965	0.661784398	0.736304363	0.272757093	0	0.764366684	0.473896755	0.100066469	0.899919157	0.1707874	1.017786261	0.127212198	0.052151838	0
Smyd2	0.896592042	1.718377682	1.041913752	2.067536999	2.073381834	1.85171673	2.096994668	2.201769177	2.28957563	2.362709465	2.350663473	2.640256269	2.665559923	2.472976361	2.69334851	2.363428827	2.756168318	1.674237423	1.011858705
Prox1	0.801849297	0.64737019	0.460891814	0.731170691	1.275343911	1.193269908	1.382363625	1.09857168	0.558732996	0.293169249	2.063796384	1.987880487	1.911670796	2.065730675	1.840365951	1.91055181	1.77630402	0.69820763	0.036367746
Angel2	1.271848881	1.541141897	1.204003803	1.652682758	1.594578526	1.524563045	1.405457583	1.448057068	1.665218239	1.681068182	1.605342651	1.664692123	1.487490701	1.659010855	1.419664382	1.685389182	1.377872513	1.502376018	1.217292341
A230020J21Rik	0	0.002785024	0.109600459	0	0.016470035	0.007633635	0.024252087	0.007924225	0	0	0.007050944	0.030006191	0.024998081	0.018915271	0.023634417	0.028988545	0.012556803	0.060515637	0.007911247
Tatdn3	0.262215693	0.451154359	0.188567008	0.601339009	0.656582448	0.608035266	0.652248897	0.66274294	0.8009984	0.738276716	0.911388614	0.880142047	1.125562498	0.926624852	1.115126787	0.868861183	1.160381258	0.695438707	0.236108484
Mfsd7b	0.138554842	0.663422862	0.288829557	0.91556189	0.712407884	0.636198607	0.769295541	0.725010217	0.947497478	0.721948408	0.809490409	0.636343661	0.690981685	0.974015035	0.795429508	0.86888308	0.733411495	0.830491679	0.591006044
Spata45	0	0.003809928	0	0.035909015	0	0.006654497	0.008815747	0	0.038350039	0	0.014473469	0.041634691	0.009384622	0	0.012654728	0.021025233	0.001989044	0.0171616	0
Fam71a	0	0	0.070898056	0	0	0.001946762	0.011263743	0	0	0	0	0	0	0	0.003170487	0.007856706	0.002618878	0.027250995	0.011583209
Tmem206	0.761313958	0.744524061	0.237281819	0.940597275	0.763242376	0.840468208	0.819907302	0.787686842	1.303318857	0.745262061	0.90176014	1.170580443	0.873928205	1.039341233	0.794879623	0.933787059	0.743668895	1.766341457	0.574730067
Nenf	1.184849975	1.594093536	1.275968417	1.856302814	1.85080953	1.877819249	1.803928907	1.952199582	1.889203943	1.8959404	1.89491357	1.977073155	1.987471966	1.814339366	1.905026696	1.757852321	1.900251738	1.679991409	1.633869584
Ints7	0.755382593	1.082954923	0.384541469	1.134629724	1.047570774	0.983838349	1.237775013	1.152178283	1.336683721	0.706858448	1.212711618	1.348704278	0.684686693	1.236772139	0.643370338	1.139106176	0.644801999	1.464587217	1.08817329
Nek2	0.016508161	0.013464947	0.070668205	0.041967523	0.023859607	0.024095639	0.081003878	0.031063485	0.291040968	0.091808484	0.101645376	0.223465892	0.007183268	0.204163431	0.012654591	0.167350927	0.002622968	1.609509562	0.262684578
1700034H15Rik	0.028939439	0.052678573	0.142215463	0.107413273	0.042625334	0.05374277	0.216126426	0.108380867	0.104735907	0.124556394	0.113549203	0.049292105	0.086207529	0.142489275	0.051795186	0.088746813	0.043591067	0.196582142	0
Rd3	1.521801281	0.006834537	0	0.012056046	0	0.00731507	0	0.01273508	0.014116638	0.06075695	0	0	0.021303656	0.004540228	0.022259313	0.018947379	0.002637882	0.090199274	0
Slc30a1	0.427104533	0.293045137	0.466158032	0.545456334	0.586855943	0.50003354	0.431414125	0.549472969	0.581096817	0.254480932	0.432585501	0.326936846	0.262424046	0.533576466	0.16706635	0.37489554	0.309245357	0.645775786	0.352746476
Mir3473c	0	0	0	0	0	0	0	0	0	0	0.003027168	0	0	0	0	0	0	0	0
Rcor3	0.915043459	1.095635587	0.762160651	1.446540696	1.478254695	1.466409393	1.28714645	1.484122998	1.778015306	1.824752314	1.687460663	1.628649754	1.802130844	1.717024741	1.76265631	1.571464833	1.811074344	1.341870753	0.717687373
Gm10516	0.085173082	0.220805305	0.066667987	0.24009245	0.228553692	0.248125332	0.399490032	0.266285676	0.57101177	0.661289595	0.41947599	0.349541872	0.39894287	0.460503935	0.316333854	0.260501862	0.265425752	0.336589507	0.053280444
Sertad4	0.153149533	0.877862776	0.567431777	0.902048268	1.128982395	1.303703349	0.891642798	1.423651724	1.417265628	0.77736399	0.867141203	0.953386908	0.573027461	1.19121223	0.676242848	0.946294662	0.6071517	0.366820637	1.41543375
1700065J18Rik	0	0.015953543	0	0.01185926	0.035505591	0.050176268	0.031522415	0.038149189	0.06720646	0.023418096	0.025486017	0	0.030810465	0.039349633	0.018198245	0.025411428	0.035064661	0.027383866	0.007282621
A130010J15Rik	0.23713477	0.361805345	0.355261172	0.585035382	0.323175008	0.466773847	0.522256548	0.484274329	0.785945821	0.448127854	0.591282983	0.722195546	0.549840351	0.706934258	0.479734968	0.695076335	0.556747429	1.031600404	0.171861393
Irf6	0.078160078	0.043177748	0.027995004	0.055089752	0.040566294	0.037052627	0.051864189	0.028293276	0.261428601	0	0.115171457	0.117894283	0.012718163	0.066959514	0.002435919	0.104927158	0	1.697190062	0.124152484
Diexf	0.488005798	0.652944886	0.545520444	0.807384059	0.72278312	0.7499154	0.787898948	0.684316262	0.955214689	0.529212446	0.894200095	0.96604352	0.44411351	0.883073079	0.339519841	0.801410511	0.580656852	0.793231521	0.444413499
Hsd11b1	0	0	0.167702975	0	0	0	0	0	0.014551887	0	0	0.051394079	0	0.006368136	0.003101338	0	0	0.098790463	0.005276686
G0s2	0.056033622	0.044042846	0.028133348	0.014779257	0.072653136	0.119749369	0.118805095	0.10260937	0.315888013	0.450286644	0.271303875	0.24518714	0.531980319	0.178692696	0.311079009	0.12481542	0.308729739	0.031753426	0.083779143
Camk1g	0.653464946	0.958404529	0.348342919	1.04638732	0.906589004	1.191928654	1.332098512	1.162892155	1.42627497	1.247405518	1.207535946	1.209371899	0.97710551	1.065640627	0.419588824	0.920800284	0.238123814	0.454878364	0.371454102
Mir205	0	0	0	0	0	0	0	0	0	0	0	0	0	0	0	0	0	0.008322549	0
Cd34	0	0.002853682	0	0	0.078828643	0.008277071	0.01080041	0	0.055937984	0.235275098	0.004850081	0	0.017969155	0.005640703	0.002027024	0.006781486	0	0.890533597	0.403105886
Gm16897	0.015694504	0	0	0.035146039	0.022785878	0.020721207	0.031413505	0.021254086	0.030372716	0.101514669	0.023933591	0	0.013954818	0.009122474	0.025213024	0.005187266	0.029932112	0.080671446	0.084137357
Cd46	0.052975252	0.081322201	0	0.086945962	0.127759323	0.109471052	0.126707241	0.101125908	0.061876139	0.196546486	0.084891253	0.137826174	0.07830177	0.128508863	0.084105338	0.046717186	0.137457031	0.115252411	0.088160394
Cr1l	0.424736437	0.515312411	0.121045274	0.934760963	0.831911822	0.742326243	0.795013902	0.813800559	1.163839192	1.146892323	1.024794983	0.971014713	1.046188545	1.047932085	0.998412809	0.943553293	1.109526326	1.243350607	0.905337757
Gm13483	0.065306718	0.056760811	0.072367237	0.071643061	0.102510709	0.141783458	0.167838611	0.168064891	0.175307902	0.208259523	0.166902729	0.077856353	0.106849623	0.17522396	0.107314433	0.091792652	0.100309175	0.118661458	0.075994693
Lrp1b	0.075149435	0.069534849	0.053443697	0.112102048	0.057987274	0.053309238	0.049911928	0.020382489	0.122318755	0.131314005	0.204392765	0.041735581	0.126132223	0.21557008	0.229585793	0.175725364	0.257191811	0.042583408	0.062662185
Upp2	0.137606107	0.107256106	0	0.190979818	0.143699333	0.118490378	0.147944531	0.24947432	0.127880877	0.270857732	0.147306005	0.08547743	0.246138927	0.203552799	0.236885809	0.123196818	0.23197085	0.064057093	0.021832543
Phf21a	0.981935032	1.47405706	1.177293683	1.304476111	1.426437555	1.540112224	1.425112084	1.466550651	1.498320769	0.962284044	1.479297011	1.36130804	0.81883928	1.443867469	0.818631299	1.477379994	0.785872784	1.309701705	1.24307241
Ninl	0.731414513	0.429663931	0.584514949	0.618586014	0.754063625	0.555795981	0.488500874	0.657347641	0.899939418	0.222624637	0.590525875	0.643151275	0.219019099	0.774202163	0.221700742	0.667515034	0.183401225	1.034529484	0.209398046
Fam171a1	1.449363338	1.683184297	1.023323148	2.052626723	2.101726248	1.992880185	2.037441587	2.016024709	2.256015921	2.002495171	2.022142697	1.956017344	1.744619629	1.96184189	1.730759343	1.950876446	1.642174756	1.131740753	1.163965681
Frmd4a	2.388470715	2.311544757	1.34993552	2.189479109	2.317338784	2.329841486	2.287976348	2.18228777	2.279402563	2.069558615	2.221492711	2.204913408	1.73886375	2.230256951	1.693229204	2.18111085	1.610996189	1.377687566	1.552943823
A230108P19Rik	0.018455096	0.020787068	0.044888835	0.037945798	0.028817096	0.031921576	0.018376133	0.031719758	0.05161949	0.038807727	0.038356693	0	0.050135823	0.029120455	0.049633684	0	0.071066201	0.013550695	0.00689091
Sfmbt2	0	0.029816605	0.028133348	0.021650519	0.042142635	0.139660466	0.257837214	0.040785817	0.566092894	0.601117847	0.35546735	0.120172262	0.215806151	0.313743139	0.155854788	0.079664716	0.125342938	0.052747691	0.037385774
Pfkfb3	0.860529476	1.129266175	0.817374658	1.172086383	1.099037316	1.069983441	0.996907539	0.953664924	0.902632527	0.53031887	1.114278583	0.838164989	0.775201992	1.210062655	1.125753753	1.087961089	0.995595363	0.69202459	0.527300698
Cacnb2	0.038591145	0.328945589	0.213450524	0.890827242	0.848888107	0.695198497	0.548593198	0.958514455	0.425544696	0.489830338	0.849733071	1.009300656	0.944588561	0.855304375	0.883318469	0.80580394	0.88083527	0.899914767	0.109605524
Pip4k2a	0.400215592	0.797914443	0.579745881	0.78268553	0.56923129	0.983240923	0.717133388	0.908640153	1.112701612	1.00882051	1.039750844	1.083180545	1.365251252	0.85676412	0.864939004	0.531533111	0.864082178	1.544428027	0.208023936
Acbd5	1.00225355	1.342506619	0.61557959	1.510444539	1.654160076	1.528449286	1.627585089	1.701873521	1.762850267	1.959540589	1.703389541	1.792809183	1.855200061	1.770662605	1.843915461	1.722993044	1.830791032	1.520044425	0.554304343
Crat	0.735884269	0.799232335	0.26777164	0.925548538	0.991391982	1.049810212	1.128758022	1.133080689	1.72242056	1.430377593	1.30432556	1.671222029	1.153951026	1.445131915	1.118826468	1.264151978	1.079015021	1.144314671	0.662708506
Med27	1.185178486	1.198234364	0.503780057	1.49197175	1.561223477	1.553238425	1.586019626	1.595950407	1.861331582	1.551368957	1.739815939	1.86450993	1.680825067	1.654833613	1.513396394	1.536995322	1.503323219	1.830219609	0.88887476
Qsox2	0.475092753	0.5675323	0.143902602	0.621740527	0.839448676	0.691408561	0.935197602	0.784038376	1.15845083	1.072871509	1.006009666	1.193490398	0.7669334	1.138847993	0.75139412	0.936504793	0.78156839	1.442288809	0.355016794
Dab2ip	1.272104333	1.326507589	0.693831842	1.488339055	1.158849498	1.002613288	0.958542663	0.995503023	0.951877058	0.671407332	0.540397518	0.754112356	0.197882282	0.780797192	0.355729879	1.080215746	0.590674218	1.141008179	1.131152884
Mapkap1	1.461920628	1.746028431	1.129947232	1.799124943	1.921685435	1.89857166	1.966582725	1.943852329	2.052906337	1.920547349	1.987285863	2.045876496	1.854166069	1.996134277	1.827250908	1.940590221	1.858280583	1.720896525	1.305739801
Nr6a1	0.358380576	0.469076099	0.283588244	0.399425764	0.439037334	0.523906247	0.583493924	0.479320108	0.893724265	0.453416546	0.588833046	0.615647456	0.395558643	0.723022264	0.369763753	0.65291746	0.432354103	0.878168429	0.10764638
Mbd5	0.742451062	1.358211152	0.809766527	1.290796633	1.564717272	1.383243516	1.427109428	1.351384677	1.559664057	1.169439526	1.517667118	1.458082274	1.229245477	1.510905505	1.225258496	1.43584168	1.102977245	1.438247133	0.851051528
Arhgap15	0	0.013399363	0.047304565	0	0	0	0	0	0.030660325	0	0.036686581	0.028842677	0.033235185	0.043448501	0.05047401	0.011203205	0.047299085	0.007365708	0.013561665
Galnt13	0.760114115	0.852077073	0.440521398	0.918333751	1.097148486	0.86769104	0.786543178	1.153405521	0.907263903	1.377086781	1.006478113	0.996675662	0.887064172	1.359926633	1.339665893	1.4325598	1.803208918	0.861273464	0.060023291
Kcnj3	0.171444557	0.165390797	0.109715346	0.245575103	0.291483273	0.309769268	0.336551855	0.332801782	0.312235339	0	0.482170743	0.4808318	0.396103441	0.47659044	0.230328645	0.308863856	0.225057008	0.036328615	0.012360905
Cacnb4	0.46085628	1.719734726	1.518163104	1.79269763	1.97997083	2.011832786	2.009757042	1.934709347	1.983806909	2.300985524	2.023266458	2.072283167	2.204909122	1.948370549	2.074450925	1.843399303	1.923219093	0.511989977	0.12633381
Kcnh7	0.360284115	1.061943547	0.791079437	1.286511103	1.250367325	1.195292641	0.94629052	1.133648314	0.989896442	1.397379041	0.966309048	0.931981281	0.865054471	1.100869329	0.924964674	1.138605911	1.215752154	1.871600845	0.024472662
Grb14	0.434129568	1.288039926	0.61210552	0.979161502	1.493489401	1.335842274	1.578998676	1.331821012	1.627693918	1.351801813	1.710552205	1.535616299	1.978332953	1.721480506	1.925646975	1.628528645	1.867954964	1.200627228	0.472628591
Tanc1	0.053095547	0.097246605	0.300244643	0.278012283	0.071826368	0.172320055	0.365794008	0.144133117	0.950851356	1.914139897	0.681683684	0.783415411	1.744722905	0.503347362	0.543672213	0.455031908	0.419892493	1.973370446	0.898367403
Zak	0.066291233	0.329216975	0.230592316	0.194997672	0.306125407	0.356801607	0.341499114	0.297325547	0.532824255	0.293020324	0.381512114	0.362535194	0.247347592	0.482503007	0.358276861	0.576668958	0.373422114	1.275816265	0.541425748
Myo3b	0.045194987	0.206581388	0.160147098	0.284624871	0.241999746	0.193505313	0.112982289	0.257289618	0.051723421	0.056132918	0.062039447	0.073906437	0.01331227	0.083295325	0.002687435	0.068038022	0.033190127	1.89114135	0.010540522
Slc25a12	1.418005426	2.154245709	1.002394984	2.255209929	2.321389044	2.260289605	2.379750951	2.382520114	2.375418692	2.52342735	2.459663785	2.442611831	2.552703406	2.497287237	2.562372957	2.385918205	2.575356441	1.918179738	0.993562421
Osbpl6	0.821469392	1.661567169	0.859753009	1.831147391	1.703564721	1.839804184	1.70432631	1.905022999	1.776366576	1.581500973	1.882215841	1.906222418	1.721968711	1.765564442	1.767053684	1.782435604	1.665723642	1.839830836	0.756413333
Zfp385b	0.150747903	0.941532687	0.487942748	1.305030966	1.332424319	1.413503382	1.652092803	1.729180768	1.823026885	1.975657151	1.921964906	1.942830195	2.098945815	1.857407313	2.059248791	1.64349901	1.978819858	0.376349706	0.047554804
Olfr1030	0	0	0	0	0	0	0.008782703	0	0	0	0	0	0	0.005640703	0	0	0	0	0
Ddb2	0.114951479	0.234273295	0.261827438	0.155498897	0.176648253	0.249190882	0.288475283	0.272027248	0.42242214	0.453116042	0.366503793	0.206678414	0.355700775	0.344356326	0.321950996	0.263254288	0.275535403	0.350439874	0.410727159
Ttc17	0.941065978	1.286926509	0.839214867	1.396053613	1.540237028	1.507567007	1.355452134	1.356806993	1.655617008	1.18891731	1.563683162	1.674857337	1.359935956	1.555956923	1.432609921	1.612237062	1.269177977	1.427759446	0.96783012
Immp1l	1.015258536	0.963439469	0.910234474	1.176224695	1.191552229	1.255807669	1.098773358	1.087051675	1.170443956	1.443354984	1.247081369	1.20651575	1.461002195	1.278178314	1.483316964	1.267901746	1.52476252	1.473009981	1.008366845
Slc1a2	0.466476365	1.020447652	0.49329577	0.811143148	1.013368748	0.799027053	0.653241013	0.826948318	0.43881554	0.151494216	0.932599966	0.728158445	0.305987178	1.208426209	0.729091246	1.172049021	0.731387907	0.21997415	0.855021596
4930547E08Rik	0	0.004995562	0	0.020585621	0	0.010494591	0	0	0	0	0	0	0	0.011495918	0.00466082	0.00552785	0.004062958	0	0
Mir1954	0	0	0.051515241	0	0	0	0	0	0	0	0	0	0	0	0	0	0	0.009361856	0
Exd1	0.029422185	0.044051947	0.107343712	0.028580301	0.013902955	0.041831164	0.101390212	0.080141845	0.179883031	0	0.057116703	0.055346962	0.046595551	0.047963772	0.024091154	0.08044775	0.025118331	0.058327777	0.027513579
Slc30a4	0.319041578	0.612000044	0.176861102	1.053569907	1.096874574	0.962851667	0.677619079	0.972089364	1.287251446	1.353224824	0.94545328	1.06558462	0.865297649	1.075293024	0.714412017	0.996227334	0.96636694	0.907817224	0.645009327
Frmd5	0.808934138	0.878602529	0.529807516	0.897179042	0.669544776	0.733310437	0.812716775	0.986917009	1.342411909	1.074443715	0.729493365	0.906061622	0.580703338	0.713886224	0.217971781	0.672075652	0.240627603	0.709631382	0.028496177
Slc23a2	0.960579946	0.841870278	0.612492596	1.676943236	1.377704894	1.40535437	1.452001817	1.721495009	1.950481714	1.501974313	1.656059323	1.941015373	1.810028887	1.840109714	1.844062722	1.67034697	1.879648459	1.555403815	0.959778006
Acoxl	0	0.011239767	0.048594544	0.028689677	0	0.007486407	0.008782703	0	0	0	0	0.07768961	0.003038975	0.021749704	0.002171436	0.028614513	0.003471639	0.096928052	0.032376601
Zc3h6	0.12041492	0.355825184	0.413192057	0.420029934	0.509930773	0.495816869	0.418498834	0.445018966	0.394519699	0.595252185	0.547910303	0.671547772	0.597383649	0.610849615	0.788387728	0.626800993	0.773778903	0.906492686	0.13377633
Siglec1	0	0	0.068361582	0	0	0.005092659	0.014921095	0	0.016775	0	0.013059941	0	0.009704757	0.008655821	0	0.016392308	0	0.082956814	0.00756198
Tgm3	0	0.010815791	0.104077543	0	0.012060548	0.02036624	0	0.006601408	0.022611817	0	0.008634776	0	0.00973115	0	0.001199924	0.010503626	0	0	0
Plcb1	0.020838796	0.228595617	0.316269198	1.071379782	1.258321712	1.432254646	1.776822925	1.576409085	1.250252832	1.609479024	2.276871858	2.005586978	2.053396991	2.151699857	2.026007287	1.40369767	1.894601864	0.148229979	0.619352582
Pak7	1.045912692	1.214154795	1.044181781	1.212893904	1.57412722	1.391549533	1.392814031	1.455952735	1.426456882	0.694142543	1.417605568	1.324601788	0.789234971	1.616044098	0.93084525	1.421547501	0.969662136	0.717981596	0.119468284
Macrod2	0.809642631	1.272329445	0.807175832	1.54414254	1.505578123	1.58288297	1.462884782	1.599472292	1.556823546	1.329084243	1.496552741	1.427610578	1.080895384	1.417212349	1.037330129	1.404305013	1.084704942	1.155687136	0.767487317
Dtd1	0.288765446	1.111683377	0.553501518	1.544377628	1.307796477	1.419476806	1.159634699	1.518713356	1.600703071	1.966205864	1.59928418	1.688357803	1.830814548	1.548615793	1.794418703	1.528070463	1.80763377	1.884624068	0.594655088
Syndig1	0	0.038358671	0.046233681	0.112744045	0.190815478	0.552594989	0.556345984	0.639457832	1.341995565	1.671998504	1.083543807	1.11710687	1.695227885	0.841710943	1.087391257	0.187404614	0.495383948	0.06331942	0.070968582
Pcsk2	2.089489478	2.274241213	1.71102544	2.082297218	1.934508387	1.590150968	1.458382119	1.577609738	1.513394198	1.358079851	1.189958061	1.251975954	0.914665811	1.891673405	1.972892516	2.181283426	2.426513323	0.08570639	0.12872557
BC039771	0.107960416	0.169132135	0.112791731	0.195526782	0.152165637	0.244129696	0.23790667	0.27477964	0.259219801	0.177470836	0.175772714	0.099671982	0.024154765	0.12383503	0.033373985	0.078808252	0.031784647	0.109275516	0.070735659
Itch	1.181354591	1.113686208	1.009289595	1.363863107	1.574054044	1.351510003	1.182583961	1.272896137	1.508372534	1.458840681	1.482322871	1.50772928	1.41014706	1.596442782	1.252469961	1.4603798	1.364306539	1.395414813	1.184208649
Phf20	1.370663588	1.533256034	0.979454221	1.565992485	1.444530725	1.457866588	1.475312552	1.473782018	1.838411604	1.557576722	1.733770588	1.602054041	1.458542449	1.697199403	1.510067459	1.775452986	1.52396925	1.862486539	1.23541542
Ptprt	0.045337479	0.228705595	0.497575283	0.421967561	0.490645618	0.408574271	0.208881147	0.535562178	0.445405898	0.435054268	0.206099511	0.182860231	0.323436678	0.26815825	0.338901858	0.250865551	0.291695449	1.316643784	0.139601084
Eya2	0.996197652	0.066532636	0.159042008	0.065016397	0.069459644	0.078624922	0.056225581	0.076114928	0.127601139	0.101424739	0.095530513	0.200599085	0.356875572	0.061044742	0.478568702	0.083299482	0.238234105	1.020727155	0.492850549
Tshz2	0.516457271	1.897441887	1.302623822	1.610940597	2.044218928	2.262867646	2.211647468	2.144750576	2.279774549	1.967637999	2.308979911	2.343246974	2.060869023	2.135312464	1.999237766	1.522644073	1.442812348	0.638804429	0.583573066
Rae1	1.491196549	1.656796418	1.214745506	1.810433675	1.869179568	1.903024237	1.798677535	1.902201791	2.013292882	1.951371341	1.948215567	1.89302219	1.840686677	1.987458323	1.818916753	1.915351809	1.842156785	1.885906008	1.493588658
Zbtb46	0.548457989	0.799785048	0.446286524	0.717547842	0.926421549	0.831314281	0.858997766	0.749549577	1.154203302	0.456833391	0.893698347	0.634383304	0.500474334	0.778504284	0.236080581	0.56061367	0.133173891	0.839820051	0.286038071
Phactr3	0.975645545	1.409730739	0.951756816	1.488717725	1.47478865	1.535652119	1.317975185	1.618860496	1.373180576	0.959553667	1.523973052	1.568935733	1.408694994	1.441823322	1.261780798	1.325646994	1.316718142	0.127612796	0.011447333
Ucma	0	0.014380021	0.062999091	0	0	0.006668819	0	0	0	0	0	0	0	0	0	0	0	0.153466033	0.090997063
Bend7	0.35522022	0.376870903	0.194867076	0.426551698	0.397236978	0.467047931	0.393861308	0.471330062	0.624171301	0.615771089	0.575976809	0.392040963	0.376659962	0.622044838	0.432207488	0.504989946	0.391678734	0.844884766	0.088902248
Upf2	0.901608553	1.015712232	0.903504706	1.073721293	1.165533389	1.161799201	1.015101721	1.152652768	1.270262612	1.150967839	1.033660199	1.211257824	0.700008267	1.047895654	0.791516562	1.142339818	0.758461739	1.992054327	1.053563477
Camk1d	0.106827684	0.406285071	0.211514492	0.75451602	0.330770741	0.3273284	0.240756051	0.33645678	0.651226748	0.218902494	0.215239163	0.243646537	0.313507156	0.341474169	0.24937335	0.391763225	0.693236988	0.119976632	0.313037945
Dhtkd1	0.046988258	0.16358758	0.066667987	0.274199285	0.361528875	0.220030841	0.313388727	0.251078949	0.388132313	0.327799043	0.340653845	0.160258998	0.086097072	0.470210309	0.089875153	0.166971469	0.08117282	0.394017883	0.110187116
Usp6nl	0.448018924	0.824225528	0.180654076	1.047759017	1.012047849	1.029827961	0.825552171	1.052854511	1.144738012	0.884262654	1.284098816	1.453604198	1.520611287	1.327263939	1.262053972	1.282900298	1.436051973	1.100271417	0.486891295
Kin	1.173137468	0.828477159	0.81005131	1.095795475	1.25068497	1.034957424	0.978669016	1.030168734	1.19810758	0.83211614	0.964965848	0.827360111	0.717627079	1.004980842	0.790594312	1.135247202	0.887015593	1.075722706	0.695749026
Taf3	0.745452505	0.993865775	0.525082861	1.084043827	1.166322406	1.323099599	1.075466328	1.253560805	1.251815009	1.490292904	1.267210081	1.186242807	1.012217779	1.26621226	0.942445087	1.146727148	0.878331493	1.304552662	0.695261706
Prkcq	0.04755665	0.010401832	0.036870672	0.044273745	0	0.014650005	0.018538977	0.009326733	0.101158653	0.38560378	0.04799217	0.03589452	0.150152793	0.043564032	0.163361008	0.027392146	0.10185513	0.979939867	0.009738164
Il2ra	0	0.002552929	0.17069925	0.021360318	0	0.01246599	0	0.052056648	0.019554057	0	0.00560761	0.100635317	0.009607353	0.01534771	0.006601412	0.009433092	0.008611772	0.006554155	0.005956808
Itga8	0.058911191	0.1282524	0.164613793	0.744419821	0.761830094	0.708902135	0.713431042	1.030611737	0.554524946	0.014888973	1.238629595	1.290418782	0.541185583	1.385783081	1.505862722	1.053914079	1.015079743	1.513467561	0.561487555
Pter	0.264629864	0.288676089	0.378377549	0.331389389	0.475371241	0.4785752	0.488824557	0.32639254	0.608340659	0.886661334	0.494729319	0.425413797	1.148403028	0.577304729	1.147273304	0.540294976	1.050265116	0.19489055	0.308779021
Cubn	0.064662232	0.055682179	0.260576442	0.056386466	0.026943134	0.043008537	0.023568893	0.058321913	0.013704855	0	0.061707637	0.062603617	0.022376486	0.061895767	0.02000513	0.061874056	0.026098467	0.906108275	0.049064368
St8sia6	0	0.015811253	0	0.030313155	0.023128269	0.014456283	0.015816961	0.082622824	0.038268636	0	0.018417296	0	0.003555965	0.027407299	0.003724821	0	0.02727249	0.015250581	0.00639682
Mrc1	0.009709181	0.005728667	0.046233681	0.030407116	0.015465694	0.045146387	0.030568871	0.015359112	0.035897218	0	0.028977244	0	0.004571668	0.022160161	0.002747233	0.009808966	0.010748872	0.026668084	0.033467496
Slc39a12	0	0	0	0	0	0	0	0	0	0	0	0	0	0	0	0	0	0.037780005	0.006836766
Arl5b	1.119244947	1.351028558	0.33424985	1.464235141	1.64711928	1.46992958	1.375453942	1.669656962	1.581831649	0.827028639	1.510531061	1.693409056	1.170896158	1.548561856	1.000652095	1.520715102	0.998582973	1.039664834	1.399216107
Nebl	1.536732067	0.624882127	0.293128583	0.628397333	0.558728468	0.800333267	0.534419803	0.71404695	0.723433063	0.795585016	0.437284928	0.482511994	0.348604263	0.365012383	0.265982897	0.481578364	0.24471874	1.357634157	0.284389776
BC061194	0	0	0	0	0.013228811	0.005673424	0	0	0	0	0.024180972	0	0.003094565	0	0.029095245	0	0.013263373	0	0
Mllt10	1.563403038	1.476456316	0.894072875	1.446985598	1.703445394	1.707878148	1.451363892	1.576260916	1.553396071	1.416871272	1.454880493	1.490627628	1.370902926	1.515511807	1.105551174	1.451202429	1.216786984	1.521260614	1.251481993
Armc3	0.015535196	0.009190093	0.030591376	0.015689429	0.035728563	0.047401351	0.033933998	0.009217262	0	0	0.033252654	0.017683012	0	0.018812886	0	0	0.015913269	0.910586872	0.006050764
4921504E06Rik	0	0.002683674	0	0	0	0.00905689	0.008815747	0	0	0	0	0	0	0	0	0	0	0	0.005129483
Etl4	0.055463814	0.07483998	0.274580152	0.063951771	0	0.068508035	0.122107786	0.108944736	1.176244023	2.019965569	0.05961492	0.271778434	0.520383722	0.10237211	0.245452119	0.091184199	0.114173825	1.546823699	0.716466783
Gpr158	0.048885427	0.413800586	0.329373442	0.629931501	0.937941997	0.91644032	0.92482456	0.715855711	0.816197313	1.167176621	1.062016569	0.98437879	1.094315663	1.259454956	1.059060509	1.001886796	1.261384024	0.08849066	0.005777699
Gad2	0	0	0	0	0.02124382	0.006210391	0.008782703	0	0	0	0	0	0	0.006368136	0	0	0	0.789516581	0.012583707
Apbb1ip	0.01328849	0.023604136	0.135883529	0.026794667	0	0.020109387	0	0.00713477	0.301356745	0.157825277	0.120039301	0.202225295	0.17648876	0.19738444	0.176433681	0.123480811	0.143253511	0.007601049	0.040930381
Myo3a	0.024966242	0.004179942	0.051515241	0	0	0.007908719	0.008369219	0	0	0	0	0	0	0.004862165	0	0	0	1.353165257	0
Pdss1	0.630590257	0.680251269	0.138122191	0.76415175	0.891610804	0.693882058	0.685929952	0.709167959	1.082494364	0.76002136	0.854778646	1.043619575	1.060354212	1.020425209	0.962704273	0.988291248	1.047634231	0.432460882	0.208459617
Nxph2	0	0	0	0	0	0.005055083	0	0	0	0	0	0	0	0.023030976	0	0	0	0	0
Ehmt1	2.021134825	2.182334006	1.68808445	2.119582022	2.043142321	2.063213191	2.084784725	2.004193646	2.16730174	1.525291321	2.090889903	2.035191923	1.398568928	2.10193937	1.339511905	2.164248376	1.420461406	1.930409575	1.745552977
Cacna1b	1.68898377	2.032781592	1.38440647	2.159253964	2.160691116	2.149251831	2.142088313	2.168760754	2.16798585	1.809604117	2.150158081	2.132720607	1.496061726	2.178279934	1.300635853	2.040799967	0.928357276	1.062304402	0.04263278
Pnpla7	0.014422083	0.144984995	0.073044938	0.166154197	0.223805715	0.214796882	0.239231504	0.265652109	0.518157258	0.051992104	0.297018773	0.281047637	0.065879518	0.255402785	0.105481301	0.266650447	0.057590848	0.606353029	0.216496163
Grin1os	0.034037901	0.13640775	0	0.167106959	0.146160202	0.144619801	0.154623159	0.161629438	0.170162637	0.11908897	0.16542861	0.19573854	0.282643196	0.248511375	0.275916103	0.230582675	0.289552242	0.030210691	0.005650307
Edf1	1.867179323	1.934729064	1.758785063	2.020120165	1.996146235	2.059182361	1.963414973	2.08784637	2.099251872	2.108010922	2.058237895	2.136555917	2.037420095	2.021554049	2.016913657	2.029587575	2.021488294	2.069860489	1.714750345
Camsap1	1.699545883	1.892744865	1.535455973	1.787462611	1.95618301	1.944289045	1.953024975	1.921527903	1.85988838	1.467132493	1.869498074	1.773056589	1.413213107	1.866480986	1.434953727	1.788408826	1.408692715	1.365689326	1.088334864
Nacc2	0.089910283	0.79930226	0.131256165	1.059332558	1.289526957	1.145941658	1.508779486	1.271743996	1.793426498	1.410734988	1.96346759	1.957449818	2.090980574	1.953324586	2.065473534	1.88545795	2.044083007	1.362299301	0.829478566
Grin1	0.128155625	0.754116101	0.377573382	1.345220294	1.29136182	1.150960717	1.257689812	1.294975265	1.433383518	1.564543321	1.406859571	1.484996324	1.705829708	1.480578153	1.788061768	1.470049693	1.860059887	0.13554558	0.023687861
Gpsm1	1.52001073	1.9559135	1.012204874	1.912446398	1.87585361	1.910034208	1.995964881	1.929856717	2.020411126	1.37533637	1.989620789	2.047999825	1.562123279	2.050367666	1.627986763	2.041818354	1.651176539	0.92598002	1.457942148
Fam163b	0	0.044267269	0.25450563	0.167253626	0.228256886	0.281328368	0.34275556	0.364706762	0.835126238	0.656913939	0.316733001	0.088349334	0.173824984	0.534045683	0.44440875	0.363190804	0.519719204	0.259401678	0.032579809
Adamts13	0	0.011295968	0.068361582	0.025837172	0.037826422	0.013637659	0	0	0	0.046265665	0.006748169	0	0.010083962	0.011630244	0	0	0.021247334	0.733416378	0
Wdr5	0.781536576	1.291021507	0.364606505	1.332991623	1.566324041	1.353254243	1.450483765	1.423737034	1.832553615	1.218892378	1.66591298	1.685682699	1.273047951	1.684402669	1.285854243	1.671193073	1.256514523	1.503705279	1.087569494
Vav2	0.426642393	0.568721117	0.064107064	0.39826934	0.402197257	0.382919622	0.408927781	0.251105091	0.536013471	0.12340733	0.360547229	0.314002098	0.036170204	0.41765626	0.128041526	0.568508517	0.149375382	0.286545331	0.368923002
Gtf3c5	1.036517392	1.288637211	0.815188416	1.430806231	1.499774086	1.329850736	1.305665299	1.355924937	1.547613928	1.284946725	1.518629745	1.615040674	0.975287725	1.642217502	0.852639034	1.490184135	0.996367284	1.567090282	1.072595811
Ak8	0.16067794	0.076398755	0.094801336	0.260350135	0.110192325	0.055973841	0.112981437	0.102855012	0.113221441	0.06075695	0.044837699	0.087408829	0.020801452	0.07378772	0.021313142	0.053041306	0.047795587	1.336669962	0.01623113
Ntng2	0.572638136	0.73728506	0.257096902	0.37875524	1.067006065	1.501443008	1.505530965	1.378268103	1.548313975	1.719131209	1.575312515	1.56669241	1.729496926	1.092179565	1.055402129	0.531146126	0.650077977	1.239583121	0.051512913
1700101E01Rik	0.04508557	0.015407976	0	0.018498873	0.012005012	0.012598689	0.031730035	0.005421485	0.042247193	0	0.012725592	0	0.008979615	0.005349725	0.005887795	0.006826274	0.018784527	1.037643172	0.019877032
Gtf3c4	1.521632981	1.375797216	1.120159068	1.922707004	1.452489755	1.423373416	1.386945781	1.597007024	1.507114797	1.078528113	1.293403731	1.399175232	1.08156087	1.486907536	1.024183831	1.387948524	1.188956174	1.930410194	1.002074669
Phyhd1	0.127494415	0.171894222	0.062671323	0.170401272	0.183746824	0.170476322	0.180342668	0.198279278	0.42420484	0.294535574	0.20175787	0.244344163	0.136582675	0.224503747	0.116849547	0.276516736	0.131946089	0.291534195	0.112095083
Rapgef1	1.441957598	1.702994666	1.180760276	1.918958013	1.929372525	1.822739636	1.719998492	1.948732383	1.853563191	1.295077144	1.830176108	1.962080462	1.253960613	1.894570677	1.295603551	1.798909686	1.321448168	1.920302085	1.14120807
Sptan1	2.854407314	2.933956028	2.371424117	3.010742282	2.977914036	2.94523623	2.965286525	2.994787349	2.980352603	2.817101229	2.984581697	3.067225688	2.882195243	3.039136578	2.855811081	3.027826224	2.892985349	2.305982463	2.078578731
Tbc1d13	0.423955716	0.516284978	0.514513243	0.775656822	0.850730274	0.818597968	0.594341068	0.728665017	0.5828398	0.554566715	0.571705211	0.553105933	0.518277377	0.612929592	0.47233312	0.525010807	0.528520099	0.523528744	0.243588509
Fnbp1	1.51417773	2.346066092	1.379250619	2.244481905	2.033650719	2.158787679	2.269887347	2.229713576	2.660214742	2.515602271	2.183807737	2.175851219	1.930790465	2.141099374	1.930384014	2.079783355	1.937688242	0.996156187	0.741020213
1700001O22Rik	0.02834666	0.008197517	0	0.080721072	0.063780552	0.045925403	0.03960152	0.049211097	0.294619431	0.108371445	0.116037373	0.269763398	0.089843697	0.122463102	0.084878905	0.100497878	0.096722493	0.113040424	0.051051224
Gpr107	0.994182581	1.034291187	0.741104772	1.294800125	1.303548596	1.194047611	1.296020064	1.331110278	1.630936231	0.935081035	1.439238217	1.590995456	0.932195441	1.46543897	0.837631739	1.405773866	0.879324055	1.391938711	0.963861618
Ciz1	1.035175765	1.286979163	0.662157255	1.459919194	1.449390392	1.383942059	1.498909799	1.442591065	1.759617954	1.066539898	1.549995738	1.630912009	1.096195238	1.586384584	1.179870998	1.498565525	1.046445711	1.428358272	0.942427855
Abl1	1.140594683	1.619260891	0.948428846	1.645759306	1.661298305	1.617118244	1.549749201	1.453714087	1.69127648	1.053989068	1.642257907	1.452660942	0.971527667	1.722726543	0.862949816	1.652577228	0.997651629	1.407594259	1.783950962
Nup214	1.007408431	1.167859855	0.622627949	1.466410272	1.35367957	1.307412115	1.316521534	1.40907674	1.449096262	0.958690422	1.478127007	1.524947791	1.058936031	1.543089725	1.067258084	1.636786428	1.178517917	1.583025822	0.975641791
Pomt1	0.327409845	0.793593922	0.859285768	0.830377994	0.967742045	0.845527444	0.917844919	0.978462049	1.429549674	0.443890503	0.942531011	0.759196795	0.576492991	1.210157596	0.506689106	1.093116415	0.545515153	1.162635845	0.625969963
Fubp3	0.703172199	0.869562074	0.431922324	1.165029059	1.223316102	1.096082965	0.971095845	1.144636551	1.488402963	1.374668485	1.294813749	1.370830423	1.311905494	1.435150747	1.298641086	1.382178821	1.286785663	1.633984995	0.942662046
Ralgps1	0.880458951	1.223652913	0.634848133	1.591486529	1.53779436	1.498529603	1.455893502	1.817688022	1.603957085	1.280703425	1.705854578	1.554872288	1.114202072	1.557301114	1.008170154	1.373138464	1.007177185	1.170745072	0.207076247
Ttc16	0	0.049360645	0.133807782	0.037683546	0.042174307	0.046537911	0.04752862	0.011082366	0	0.017055683	0.04846299	0.04771736	0.04915674	0.028803344	0.026838214	0.035874911	0.029291041	0.507073936	0.024074006
Zbtb34	0.333135018	0.81834004	0.558572988	1.027053901	0.991209137	0.882020082	0.780772961	0.959831466	1.216251461	1.058905702	0.96950637	1.055815557	0.384019095	1.084555511	0.447052049	0.934352369	0.471105297	0.908717341	0.472772188
Garnl3	0.375226679	0.926817626	0.785505887	1.305245325	1.336559854	1.280340077	1.433116383	1.333737414	1.595302269	1.247187915	1.554490135	1.535693216	1.24823013	1.531110078	1.141492193	1.166350887	1.112172544	0.697843668	0.367097965
Fam129b	0.712065769	0.947269949	0.401030912	1.318232337	1.502336147	1.300960334	1.181092343	1.453796457	1.67621246	1.018355384	1.357248768	1.502567032	0.67762948	1.310975345	0.718279778	1.20156772	0.73419173	1.022732452	0.893774033
Mvb12b	0.818182516	0.746497852	0.442683564	1.072787435	1.049798866	1.111291625	0.963732091	1.222758061	1.434230685	0.98305426	1.311114288	1.345223023	1.28958112	1.316462648	1.342618881	1.325600387	1.239885235	1.384572299	0.681630871
Pbx3	0.753196888	1.205803647	0.723620296	1.624191673	1.603419974	1.71239129	1.405315888	1.924967341	1.55645491	2.144963299	1.761188675	2.01536869	1.970021105	1.696936712	1.708668539	1.409847109	1.610419968	0.717655394	0.708077603
Hc	0.017698888	0.011839008	0.193412573	0	0	0.013515038	0.008815747	0	0.014551887	0	0.004488186	0.02564051	0	0.005640703	0	0.017430314	0.020512001	0.044887806	0.012492818
Psmd5	1.222549629	1.272643315	0.607565991	1.439249903	1.308265589	1.213537246	1.199562015	1.313349254	1.702976629	1.591575725	1.555376886	1.813641862	1.648712957	1.70588007	1.709558961	1.772896175	1.742101963	1.609401247	0.749506527
4930402F06Rik	0	0	0	0	0	0.004246531	0	0	0	0	0	0	0	0	0	0	0	0.015553155	0
Gapvd1	1.940941469	2.124152037	1.254125289	2.179405267	2.161151488	2.191729274	2.203816841	2.259241674	2.112530213	1.696389369	2.12387842	2.074841475	1.644475288	2.137143834	1.649950163	2.034447384	1.608529712	1.841132196	1.468555482
Mrrf	0.72928668	1.065067083	0.356189805	1.151731656	1.325951384	1.119629321	1.110551259	1.035790885	1.33424552	1.300371813	1.264867566	1.31089255	1.370380333	1.4276053	1.5017888	1.169331045	1.525033359	1.378397286	0.51367464
Ttll11	0.303051618	0.347455029	0.427287911	0.450669055	0.33374758	0.512677634	0.434322131	0.407807394	0.369447633	0.535899832	0.450764433	0.55814749	0.708156771	0.604421217	0.595089889	0.421693745	0.593819165	0.351701521	0.066517839
Olfr344	0	0	0	0	0	0	0	0	0	0	0	0	0	0	0	0	0	0	0
Ndufa8	1.941134346	2.022812305	1.776784728	2.141070389	2.110779713	2.129592244	2.171865011	2.257377927	2.212841813	2.338177976	2.263816086	2.373274994	2.439275138	2.290884497	2.447483658	2.260867531	2.448284995	2.262440942	1.443317154
Rabgap1	1.373381608	1.764723739	1.367010526	1.735804304	1.786266522	1.850460271	1.783328284	1.892081355	1.987723676	2.065763905	1.908769558	1.889009612	1.888808886	1.856745109	1.772708501	1.854279875	1.806487774	1.626305299	1.217421357
Pdcl	1.337025098	1.864113633	0.797693308	1.78705206	2.111976969	1.989620148	1.93611185	2.052281521	2.043396084	2.165160213	2.089638047	2.07348112	2.033276379	2.047361396	1.826594013	2.044031466	1.859421886	1.803083159	0.834557341
Strbp	1.988199063	2.579197457	2.278744213	2.869406749	2.757616043	2.755611068	2.685055666	2.840363152	2.679316515	2.844012317	2.760997007	2.789312077	2.794269524	2.816391095	2.831614501	2.841056012	2.92802487	2.784158106	1.413995452
Dennd1a	0.706785853	0.715582293	0.498424715	0.909355915	0.567953451	0.87796852	0.761927585	1.044440746	1.170186688	0.711416266	0.831927595	1.072745287	0.561977581	0.980632639	0.324111102	0.775253057	0.40917511	1.293769524	0.649025917
Golga1	0.670931175	1.097652951	0.533660566	1.167169249	1.145671586	1.104979775	1.203283367	1.063698391	1.492946789	1.121811872	1.312825909	1.41566827	1.261669881	1.363946629	1.244676873	1.417738844	1.290499605	1.636909264	0.627764278
Scai	0.735588687	1.299682465	0.966532634	1.495185725	1.451423082	1.470126212	1.264124807	1.597150197	1.493643423	1.507763593	1.483753442	1.562456465	1.337300621	1.443037046	1.433210143	1.472430483	1.340272655	1.425125132	1.182522761
Kynu	0	0.005701212	0	0	0	0.006238654	0.008782703	0	0	0	0.005636045	0	0	0.006305256	0	0	0	0.01625802	0.034471517
Gtdc1	0.236667479	0.398888018	0.114961147	0.699534349	0.64894425	0.349787926	0.306296391	0.287698537	0.706029284	0.762644413	0.433095159	0.787963361	0.581533788	0.723396112	0.700297529	0.823477448	0.704128499	0.697205009	0.375039452
Acvr2a	1.160684263	2.293300169	1.594528985	2.310737082	2.518967353	2.474768784	2.413809881	2.382045811	2.096838906	2.193811366	2.478442282	2.369378437	2.343502325	2.379533636	2.162943008	2.302749375	2.031980502	1.265462673	0.857911635
Epc2	0.699921064	1.128561043	1.108081491	1.217151884	1.367625558	1.201937592	1.132688031	1.236052859	1.244656218	1.103112439	1.106270615	1.164278289	0.862250038	1.240640399	0.811904656	1.284243792	0.893969373	1.113142727	0.721672005
Kif5c	2.760645254	2.951043615	2.815355747	3.034761141	3.015165817	2.957020222	2.864411854	2.994616837	2.712446785	2.425979163	2.886934436	2.880654056	2.616258162	2.943756056	2.653525685	2.953340566	2.700811816	1.824764393	0.663462052
Lypd6b	0	1.217916719	0.744322013	2.32002495	2.328089399	2.167125546	2.123166098	2.442812183	2.161414305	2.002803743	2.347117906	2.538560799	2.47899277	2.332730184	2.327672037	2.089714699	2.335815428	0.741526491	0.03672619
Lypd6	0.181485559	1.147054579	0.855503059	2.109232042	1.882877106	1.364276538	1.412016257	1.711776041	1.112396314	1.282212104	1.631111602	1.839741622	1.460523804	1.996177291	2.26169241	2.191725186	2.390399638	0.634313622	0.81963786
Gm13497	0	0	0.131944172	0	0	0	0	0	0	0	0	0	0	0.006172081	0	0	0	0	0
Neb	0.048473006	0.120568228	0.302787165	0.225053363	0.329210736	0.265320333	0.280132064	0.29962401	0.321779472	0.179085432	0.447517126	0.516926074	0.85277052	0.627896035	0.961713852	0.548904407	0.638784209	0.388843317	0.088190528
4930573O16Rik	0	0	0	0	0	0	0	0	0	0	0	0	0	0.005202141	0	0	0	0	0
Fmnl2	1.13109646	1.298661465	0.945908598	1.418597245	1.394260458	1.243834351	1.117162104	1.336589895	1.581012942	1.301703718	1.271036476	1.527062363	1.085090087	1.46521793	1.071226189	1.425649349	1.120681476	0.466228268	0.829948927
BB557941	0	0	0	0	0.023119415	0.007015319	0	0	0.04939922	0	0.0041363	0	0	0.011086255	0	0.011476197	0	0	0.022023779
Acvr1	0.334698594	0.762129366	0.410786746	1.175129329	1.072360878	0.991163221	1.200514124	1.358893614	1.509707432	1.263801762	1.082840223	1.395323183	0.790810212	1.22390958	0.696306877	1.027419116	0.640832503	1.208498596	0.722234121
Acvr1c	0	0.030571603	0.189010916	0.01310965	0.021951899	0.04716794	0.052134381	0.015550774	0.095737639	0.082166621	0.01769621	0	0	0	0.0068026	0.01685025	0.020056195	0.262255085	0
Pkp4	0.26917218	1.031016707	1.018620418	1.461108962	1.340397466	1.555653872	1.514637601	1.545647417	2.099315956	2.199842328	1.253558466	1.221731906	1.067503621	1.507292536	1.040979288	1.488674119	1.008723356	1.855788797	0.801602572
Ccdc148	0	0.299214454	0.272029396	0.288584229	0.336530592	0.694479628	0.554559987	0.596380064	0.982310471	1.10480241	0.446893539	0.29029421	0.146572907	0.386556026	0.142414548	0.280411253	0.092238848	1.166185296	0.060630465
Itgb6	0	0.013265146	0.193284062	0.012679014	0.019923918	0.005921281	0	0	0.028203201	0.081014542	0.002868975	0	0.117121737	0.012755112	0.086731006	0	0.096387757	0.948858593	0.037117457
Pla2r1	0.009137766	0.010049604	0.119135999	0.025250717	0	0.021317352	0.030195201	0.006606849	0.033796273	0	0.017528098	0.040505052	0.003037091	0.036969475	0.001640663	0.033144185	0.001902712	0.262901684	0.080930387
Baz2b	1.607409659	2.230803384	1.699618067	2.033110576	2.096085978	2.2048624	2.175599378	2.147434668	2.131065408	1.882203301	2.219416816	2.189761313	1.896318149	2.191216068	1.657727989	2.131160046	1.65885189	1.892441435	1.735939528
Tank	0.565044347	0.835181872	0.171210393	1.046494115	0.939851787	0.959732473	1.136146812	1.069901922	1.530940466	1.817369084	1.328698804	1.483712052	1.499738156	1.359858519	1.540972981	1.219930846	1.522745162	1.137000164	0.62848197
Psmd14	2.003079953	1.99006697	1.324000714	2.161808303	2.142147785	2.034811679	2.118199241	2.077138583	2.189758695	2.370263054	2.194231976	2.171316034	2.39986564	2.1771596	2.387763033	2.100944439	2.407240907	2.026399941	1.466203276
Dpp4	0	0.002726386	0.179582857	0.010930221	0.011001964	0.012025075	0.012800043	0.014990917	0	0	0.005354421	0.041479089	0.028309802	0.018090125	0.026138925	0.008830765	0.009920502	1.000486164	0.068996442
Slc4a10	0.019862598	0.118174518	0.121668604	0.414210269	0.358203003	0.372540369	0.445736102	0.554582635	0.631415449	0.610470471	0.66028727	0.919750505	0.824516202	0.606531094	0.636093567	0.438060789	0.725611076	0.03791108	0.030115094
Fap	0.056906556	0.004682457	0	0	0	0.004664847	0.009801829	0	0.055551709	0	0.007028732	0	0	0.01246754	0	0	0	0	0.463293087
Csrnp3	1.606475744	1.629218014	1.220241004	1.852312868	1.773571455	1.802304829	1.703215538	1.749614709	1.508851793	1.335415067	1.677247438	1.61948779	1.434336083	1.799126526	1.602801306	1.916640609	1.611693504	0.15288916	0.13068271
Scn3a	2.098194308	2.170924923	1.82687889	2.103461599	2.231608902	2.250570869	2.092852186	2.142515259	1.948095104	1.834291506	2.067448252	1.908013194	1.569829666	2.078695086	1.594506819	2.014907586	1.581879634	0.401979194	0.076722333
Ttc21b	0.515645164	0.596495058	0.479607432	0.728638163	0.797995024	0.81501125	0.823957819	0.830169606	1.103035555	0.644619218	0.945392392	0.844655764	0.743124513	1.049329705	0.811629526	0.884154846	0.779277402	0.617056545	0.490993436
Scn9a	1.970476015	2.273761994	1.903759945	2.246310813	2.336053423	2.287761044	2.33126076	2.287351872	2.310313503	2.240667792	2.345316355	2.28990939	1.974957452	2.428435082	2.082658309	2.352190293	2.08737359	0.061198266	0.028560338
Scn1a	0.038469838	0.577553444	0.208231095	0.725420603	0.713275352	0.842624273	1.026594391	0.912538135	1.458058898	1.618452688	1.248404727	1.35046737	2.1584078	1.594894166	2.212151882	1.48525647	2.263131265	0.030791042	0.082309614
Gm13629	0.039012736	0.041801146	0.072631459	0.154356942	0.043354056	0.057824546	0.072141334	0.031685672	0.090989521	0	0.039347153	0.058917739	0.601490525	0.11605379	0.802636929	0.129105216	0.763706788	0	0
Scn7a	0.029857187	0.031890506	0.272168158	0.008359084	0	0.048028058	0.017650461	0.037250542	0.284427398	0.12212686	0.025584409	0.024213614	0	0.01163728	0.014376075	0	0.028020277	0	0.013186712
Xirp2	0	0.008567599	0.061047577	0.021510322	0	0.006104004	0.02807917	0.037292115	0.011405227	0	0.052170501	0	0	0.047778282	0.042662579	0.086491584	0.04029291	2.339206155	0.015155811
Stk39	1.095871856	1.534954565	0.94293076	2.135519947	2.067631316	1.843753257	1.82311437	2.059473404	1.995180307	2.261854115	1.810092664	2.065779717	2.166666021	1.919148087	2.116000269	1.931195756	2.126390339	1.905407918	1.15397553
Cers6	1.262271711	1.484472403	0.409809793	1.573470457	1.753264301	1.688031572	1.568643952	1.751734469	1.493069524	1.018971398	1.462084132	1.522340885	1.005898084	1.401608687	0.596289318	1.362851953	0.58746659	1.459246456	0.597828032
4932414N04Rik	0	0.007601881	0.120780941	0	0	0.00457064	0	0	0	0	0	0	0	0.006368136	0	0	0.011103876	0	0
Ubr3	1.339306269	1.596101455	1.249232219	1.832289996	1.673778993	1.853835222	1.802565625	1.836728567	1.902014389	1.902863738	1.859046424	1.927628422	1.872922045	1.818812469	1.856367042	1.801465376	1.846596439	1.534883511	1.036486454
Lrp2	0.019804666	0.065589815	0.391566377	0.035538535	0.077777556	0.128673383	0.048815949	0.087111572	0.164583046	0	0.075179866	0	0.026447071	0.0927989	0.029859926	0.031193718	0.013336497	0.382315554	0.042043768
Ppig	1.287120937	1.477053505	1.327061734	1.646811044	1.640890906	1.720381662	1.619106318	1.729449395	1.831463324	1.802543879	1.805798478	1.86510786	1.882345702	1.735599412	1.889151855	1.82556364	1.879650225	1.701560849	1.555653518
Abcb11	0	0.008180123	0.127257116	0	0	0.010113337	0	0	0.025957114	0	0.004123251	0	0.010963553	0.023663877	0.026151621	0.0260689	0	0.014595812	0.008738971
Mettl8	0.302252664	0.492042234	0.118496153	0.449931342	0.500892877	0.521497477	0.586260101	0.433802238	1.061625821	0.809647696	0.703963572	0.575424058	0.513912377	0.651351047	0.517421899	0.767793272	0.565495693	0.756216342	0.241459035
Tlk1	1.162422515	1.443152729	1.143753158	1.629067209	1.563146791	1.658676773	1.53840002	1.700800745	1.807271485	1.686734798	1.695855721	1.707880291	1.70099515	1.767200684	1.691694994	1.760846176	1.699667413	1.616629381	1.16843291
Erich2	0	0	0.040926083	0	0	0.005882259	0	0	0	0	0.006264185	0	0	0.024890385	0	0	0	0.934289316	0.055597347
Gad1os	0	0	0	0	0	0	0	0	0	0	0	0	0	0	0	0.00513148	0	0.283666397	0
Rapgef4	0.842482265	0.550457155	0.303880303	1.101899897	0.847794896	0.645384536	0.879577256	1.03420482	0.792962633	0.765437143	0.856817361	1.103136817	1.005970871	1.104296038	1.141046892	0.971530366	1.251127673	0.615985771	0.315445915
Ola1	1.104919956	1.544259553	1.178551559	1.959610606	2.037057763	1.96491074	1.826644002	2.039625316	2.108643042	2.277168847	2.052857063	2.090828787	2.244578803	1.983906578	2.145372624	1.945237185	2.19718024	1.637183135	1.111181075
Chn1	2.214177695	1.926036724	1.150638634	1.738603765	1.814620819	1.883693869	1.853082041	1.775276705	1.867234768	1.619035834	1.74848942	1.730955885	1.920368104	1.652578034	1.607999445	1.578835672	1.732914205	0.991623907	0.283751465
Mtx2	1.894306834	2.144229342	1.293898179	2.245096647	2.167576827	2.164457806	2.232117301	2.227453428	2.243941975	2.413732563	2.253174625	2.3090518	2.448665762	2.302987273	2.444481867	2.226909263	2.467514003	2.047775874	1.18738236
Hoxd3os1	0	0.003700983	0	0	0	0.00615993	0	0	0	0	0	0	0	0	0	0	0	0	0
Pde11a	0	0.008480904	0.138304245	0.013223645	0	0.016330747	0.006105347	0.017667682	0	0.036116342	0.018832033	0	0.013853032	0.005954023	0.006417792	0.016296196	0.013607675	0.288549682	0.016195989
Agps	0.92987516	1.460070781	0.639075316	1.618769994	1.54809444	1.65151476	1.580271757	1.69725531	1.74420259	1.444535275	1.558338052	1.615805846	1.626141533	1.613434483	1.415445838	1.587307281	1.407868661	1.344118903	0.982507526
Ccdc141	0.248342223	0.170273655	0.084563611	0.294699627	0.060829236	0.0831251	0.096842806	0.087392764	0.392149489	0.181119275	0.181885667	0.266041822	0.05222748	0.290125278	0.105524283	0.277964194	0.092988138	0.544228148	0.313266953
Ttn	0.135513681	0.283058312	0.642816936	0.452415639	0.368914472	0.580177721	0.75163857	0.663926027	0.88310679	1.094756932	0.729664844	1.013748394	1.50621172	0.850753693	1.396688985	0.729327621	1.006190803	0.349702959	0.182500775
Gm13944	0	0.016597987	0	0	0	0.020268456	0.024802615	0.018003071	0	0.021612636	0.0185816	0.018008074	0.009161878	0.022407056	0.008108111	0	0.008909638	0	0
Plekha3	0.273204711	0.421381597	0.586116666	0.616077994	0.456845705	0.545644358	0.397801338	0.519692926	0.928110006	0.857131918	0.664941433	0.586940444	0.774746707	0.609030754	0.615455715	0.556919295	0.633729116	0.752954642	0.360341032
Sestd1	1.214687711	1.924385522	1.144090118	2.195681685	2.132236519	1.973198907	1.954749117	2.145795877	2.000586359	1.879407131	2.095887688	2.145084378	1.990447119	2.169856295	1.989895887	2.101204022	2.020933891	1.646947722	1.020487165
4930440I19Rik	0	0.006636134	0	0	0	0	0.008782703	0	0	0	0.002994691	0	0	0	0	0	0	0.011150784	0
Gm14461	0	0.002840809	0	0.015350952	0.010935397	0	0	0	0	0	0	0	0	0.010019323	0	0	0	0.404988085	0.007243017
Ube2e3	2.671557153	2.26783827	1.232339669	2.3293378	2.257537823	2.171001617	2.15476112	2.144828526	2.090661923	2.329406068	2.141367635	2.011121655	2.253799147	2.205926074	2.228146295	2.238189036	2.251145389	2.137468616	1.917508438
Dnajc10	1.159448417	1.47553515	0.602448717	1.830287109	1.735828847	1.766821348	1.856882729	1.854838159	2.109094564	2.080753236	2.054158274	2.112863418	1.961538114	2.048267692	1.911318397	1.949275302	1.932214005	1.74689117	1.653553595
Pde1a	0.034924938	0.004983054	0.051515241	0	0	0.008113879	0.017281987	0.026684299	0.02398532	0	0.023761066	0	0	0.023232823	0.022704265	0.023445245	0.014153481	0	0.276937526
Zfp804a	1.073180648	1.678350628	0.949014664	2.042209386	1.951995015	1.698326902	1.885032077	1.740636032	1.382190422	1.462948759	1.943841028	1.69204331	2.026170116	2.072590554	2.026504615	1.918402643	1.834822742	0.03999023	0.011750788
Calcrl	0.063644108	0.00446423	0.137357835	0	0.011239446	0.005052938	0	0	0	0	0.007268645	0.031203011	0	0.008343626	0	0.041859112	0.007697644	0.531257466	0.271823737
Ube2l6	0.364619173	0.23321151	0.068627311	0.189697028	0.26115022	0.206802156	0.263354328	0.164805173	0.255006978	0	0.404359989	0.641045344	0.376248861	0.400844247	0.295872579	0.359962664	0.468218814	0.18637085	0.280058692
Tmx2	1.348381227	1.934038099	0.801844185	2.052503577	2.028926706	2.012825164	2.149552582	2.058228846	2.12680032	2.095876024	2.208595704	2.243119529	2.367374095	2.244562309	2.363525256	2.13748347	2.368359091	1.426368801	0.878545568
Tnks1bp1	0.658624703	0.763238172	0.444453764	1.162110227	0.997359901	1.118838503	0.807219577	0.947665331	0.869434754	0.571842395	0.987167536	1.125410664	0.487395144	0.899532788	0.433951471	0.894226918	0.45820162	0.591798821	0.775300767
Olfr1156	0	0	0	0	0	0	0	0	0	0	0	0	0	0.008618801	0	0	0	0	0
Nup160	0.800011003	1.012649495	0.368730174	1.061107394	1.068957026	1.06515642	0.989681465	1.100074283	1.584315839	0.859675616	1.188943395	1.378098343	0.898874166	1.266146026	0.883925926	1.245366856	0.947492577	1.126000515	1.09052496
Celf1	2.402005613	2.309782212	2.049063529	2.197346104	2.244724077	2.224211167	2.228795184	2.184494868	2.224176404	2.007182757	2.177861159	2.127329418	1.805881768	2.170332298	1.79565983	2.212916096	1.840089712	2.016806928	2.129836611
Creb3l1	0	0.047217383	0.061658109	0.061760402	0.039379677	0.081944321	0.155867624	0.049036006	0.22993074	0.112754972	0.226553761	0.43228871	0.194607637	0.202571476	0.19502417	0.072876766	0.254815861	0.585359457	0.653894643
Lrp4	0.131610979	0.245878127	0.446636838	0.316156712	0.191307003	0.241335309	0.225363982	0.287885158	0.666114808	0.798613106	0.345151997	0.495624283	0.997879082	0.481679451	1.005983439	0.430806243	1.029841978	0.343196245	0.794133582
Ambra1	1.148579549	1.416157921	0.664875319	1.665091048	1.599163122	1.510276341	1.500505052	1.589265889	1.650802182	1.40219515	1.618030623	1.688340708	1.244947478	1.601274223	1.196954125	1.636074868	1.105370093	1.360406557	0.913328205
Ckap5	1.753694252	2.109249586	1.744777654	2.2059342	2.315911044	2.257624689	2.186089183	2.314235777	2.326701487	1.959410826	2.245369418	2.240341336	2.039057847	2.273185872	2.004541041	2.266906745	1.981334368	1.679959955	1.316292996
1110051M20Rik	1.679613959	1.902301066	0.875984865	1.907242228	1.910646448	2.0330509	2.036868789	2.073918648	2.120785946	2.260611954	2.134299162	2.091780346	2.11533974	2.005973588	2.00671609	1.966713516	1.976229874	2.002492725	1.053229746
Trp53i11	2.880879918	2.338983172	1.233501948	1.828918784	2.24612662	2.18092963	2.076729519	2.025759527	1.15179635	0.378297278	1.760989886	1.290391822	0.409759812	1.687511555	0.171285596	1.556331017	0.221309849	0.868780898	1.004259726
Cry2	1.55524796	1.347471725	1.008379152	1.915054149	1.876011342	1.849409868	1.744462513	1.896669026	1.819859421	1.65975259	1.626697564	1.685068149	1.663337396	1.780335799	1.648747758	1.785795	1.773528742	1.38405091	1.557233245
Syt13	3.078097913	2.702185494	1.819854732	2.515114754	2.521515716	2.443596206	2.476980808	2.508713227	2.213106945	1.316084067	2.174864453	2.190682057	1.432050193	2.12933247	1.183899212	2.20238858	1.246616682	2.213095388	0.142290314
Accs	0.267425313	0.39836477	0.313852078	0.50132322	0.489946868	0.517721449	0.662935257	0.519748122	0.73671191	0.515953319	0.699627604	0.655150148	0.457616491	0.730794093	0.509088287	0.683169731	0.523469469	0.608054512	0.49582774
Hsd17b12	2.038864894	2.130218833	1.213179436	2.150599038	2.049892611	2.06638171	2.160498836	2.067863123	2.435404735	2.381805999	2.16975135	2.209931762	2.313741124	2.134167021	2.087742984	2.062612304	2.190247081	1.854664013	1.504310169
Gm10804	0.038791126	0	0	0	0.016118448	0.002275285	0.011506076	0	0.014551887	0	0	0	0	0	0	0	0	0.478180442	0
B230118H07Rik	0.666522813	0.937368634	0.449369027	1.314555809	1.320279945	1.362179965	1.418315037	1.446814789	1.567976173	1.725399483	1.54643215	1.62668891	1.800999488	1.604139732	1.744721795	1.558019923	1.849618276	1.807635516	0.789200967
Pamr1	0.010877285	0	0.133368446	0	0	0.00860944	0.017934214	0.022275826	0.0773189	0	0.072402528	0.150842692	0.01847456	0.630293862	0.156706212	0.553652273	0.255765103	0	0.682238216
Trim44	1.82311411	2.243928306	1.711065465	2.346675741	2.276377124	2.309028258	2.288328222	2.391145586	2.421296353	2.12051157	2.32601119	2.349637958	2.281581518	2.393200878	2.216640718	2.374969733	2.286895919	1.928869911	1.395314779
Ldlrad3	2.269238106	2.40438037	1.176770264	2.358877988	2.471349688	2.310829602	2.498253426	2.401633556	2.299786255	1.866844873	2.419413962	2.388868577	1.888816596	2.542945072	2.159177797	2.619837636	2.223079883	2.302958287	1.00359546
Cd44	0.118348885	0.044765909	0.102276683	0.068167353	0.009332084	0.009057203	0.053993861	0.05184429	0.627678891	0	0.280943194	0.395476908	0.047362714	0.451918009	0.055653563	0.435065509	0.072284501	0.69983616	0.390724001
Elf5	0	0.002802155	0.031950412	0	0	0.003373441	0	0	0	0	0.004339553	0	0.005883682	0	0.010573409	0.006346405	0.022295292	0.118765446	0.005276686
Abtb2	0.204826069	0.740488662	0.250239057	0.203211511	0.655977022	0.838642831	1.024948223	0.500276415	0.861406951	0.51004315	0.985454067	0.889075398	0.653037436	0.999557724	0.406010895	0.654199291	0.271028079	1.431138783	1.001355101
Pdhx	0.961377686	1.432477816	0.716991451	1.642895138	1.658058376	1.52027515	1.661501658	1.645438739	1.915815187	1.841985846	1.922349649	1.987943717	2.114158761	2.021975871	2.195074927	1.902494828	2.195733421	1.705442583	0.774077026
Hipk3	0.682721665	1.023825278	0.522820292	1.615343063	1.294561268	1.380494774	1.218780077	1.555858912	1.965462685	1.704262376	1.565950152	1.875882111	1.683022172	1.777078026	1.624581113	1.669214291	1.760312913	2.218536488	1.221772784
Cstf3	1.21570567	1.731129537	1.193861665	1.712664502	1.867779899	1.714238247	1.872449436	1.873624261	1.966284548	1.999861459	1.789576866	1.896974223	2.040168759	1.876661875	2.043463685	1.860346812	1.9677735	1.727893978	1.16938789
D430041D05Rik	0.744167595	1.424353475	1.023121194	2.333286292	2.048823413	2.41269495	2.27312961	2.609858863	2.416212946	2.180069833	2.340626499	2.256869534	1.86984051	2.205219955	1.877446679	1.991346035	1.844648524	0.556545668	0.070762497
Cd59b	0.030060451	0.056058988	0.065262041	0.02455932	0.099154558	0.109664554	0.086701903	0.073402051	0.085810963	0.171204692	0.105003619	0.117763388	0.277346013	0.202360271	0.245969258	0.076180124	0.251119711	0.244550207	0.035383877
Ccdc73	0.216010704	0.218643594	0.256426754	0.295943382	0.240823064	0.285899992	0.268019548	0.254001962	0.467739418	0.584692451	0.426604769	0.400537702	0.403763416	0.521442505	0.358471878	0.404365669	0.403121649	0.180192266	0.111752209
Elp4	0.76934135	0.679054965	0.231167455	0.911535341	0.931749791	0.874446998	0.930231666	0.996782741	1.38003506	0.975247319	1.158134312	1.224074445	1.054003764	1.29714783	1.163299214	1.142724557	1.217994786	1.190316164	0.537054288
Them7	0.036881529	0.002823048	0.081978667	0	0	0	0	0	0.034351926	0.083918225	0.002241923	0	0	0.006101103	0	0.010918414	0	0.208346483	0.006911984
Pax6os1	0	0	0	0	0	0	0	0	0	0	0	0	0	0	0	0	0	0.014174584	0
Wt1os	0	0	0	0	0	0	0.011263743	0	0	0	0	0	0	0	0	0	0	0	0
Mpped2	2.072669416	2.162055424	1.765106205	2.067271127	2.134162039	2.206635934	2.275958925	2.271059918	2.258067523	2.263401361	2.285153897	2.210398051	2.127838975	2.315626198	2.156437959	2.154521064	1.972520512	1.44233167	1.837300829
Bdnf	0.847697093	0.815514555	0.550369778	1.078974749	0.887931395	0.739040649	0.645052659	0.861837339	0.971887316	0.787919445	0.509168919	0.293008861	0.306284602	0.6401639	0.196737208	0.690824149	0.384395595	2.523247782	0.057948947
Mettl15	0.13819212	0.14669679	0.046233681	0.262592012	0.226908509	0.261404534	0.226776364	0.263191252	0.644667537	0.583646385	0.438853812	0.332016674	0.475329735	0.489861143	0.298951531	0.435802308	0.519931409	0.713922615	0.266576932
Kif18a	0.013170516	0.142617253	0	0.072011086	0.072134184	0.153597119	0.111391677	0.14354259	0.483612894	0.194994126	0.163351357	0.396608455	0.128939321	0.263640683	0.084696233	0.232027432	0.125692886	0.519828946	0.303489037
Lgr4	0.721893472	1.142805574	0.607432256	1.594776026	1.58509504	1.574400133	1.495112842	1.845040936	1.72886365	1.530395627	1.813323203	1.908675354	1.923947271	1.791900297	1.929726493	1.635322497	1.865407846	1.396776994	0.695734031
Slc5a12	0	0.01872378	0.229029648	0.041527028	0	0.016139221	0.016754616	0.028760587	0.023255242	0.054950334	0.034543885	0	0.034233521	0.033542758	0.031907557	0.043849193	0.024811129	0.043973324	0
Ano3	0.448452335	0.985353785	0.794117722	1.668679123	1.632664662	1.640112864	1.427599675	1.848743435	1.763969541	1.729609563	1.719694148	1.83639265	1.39805592	1.727422191	1.263126267	1.400059394	1.121488107	1.534698517	0.043787484
Olfr1300-ps1	0	0.003217549	0	0	0	0.003921043	0	0	0	0	0.003808453	0	0	0.005640703	0	0	0	0	0
Slc12a6	1.133157159	1.08312844	0.881442435	1.301453525	1.436540825	1.408823295	1.347980667	1.454017908	1.650343551	1.05449965	1.413159022	1.591028174	1.196818188	1.521561634	1.283256475	1.517731978	1.428765607	1.584193964	0.555449036
Aven	0.123651289	0.200930879	0.186492901	0.452163322	0.239465202	0.319251844	0.281568844	0.330250161	0.544441385	0.540266891	0.315947811	0.333832506	0.341422297	0.383473641	0.369813885	0.370808125	0.487966695	0.757255491	0.154006748
Ryr3	0.506039927	0.469439636	0.868178691	1.188565286	0.673986074	0.246285264	0.239590227	0.378223658	0.23515472	0.142737198	0.331787245	0.44948951	0.065042849	1.032068044	0.978391936	1.25763727	1.145717993	0.201893347	0.072087915
Emc7	1.121855645	1.44684124	0.937896071	1.681128966	1.538324097	1.680363265	1.638824641	1.791592335	1.973728156	2.229025926	1.850489358	1.979275169	2.263840091	1.974647849	2.202412696	1.840397528	2.24529526	1.723259362	1.378144956
Fmn1	1.503731783	1.969476181	1.672706919	1.91094208	1.627602209	1.010920826	0.895449346	1.096884668	1.184432709	0.601854409	0.400573705	0.418042537	0.158903286	1.454683077	0.861653617	1.867178051	1.152411253	2.078600059	0.10888845
Aqr	1.550923331	1.678654635	1.296044079	1.757439761	1.849412372	1.788985864	1.638055226	1.782809012	1.793834685	1.675301047	1.718930429	1.641285305	1.805872922	1.787418956	1.782670396	1.771296599	1.82103416	1.693109388	1.253255839
Dph6	0.85717135	1.010012679	0.513176074	1.242700569	1.13184698	1.174694832	1.117076889	1.117636191	1.429763158	1.867823939	1.270542817	1.526083788	1.676532169	1.289085204	1.511731668	1.285006301	1.566043987	2.037652895	0.822978663
Meis2	0.375329385	0.399691405	0.948752815	1.142429403	0.56820862	0.185813802	0.038191257	0.193275985	0.101104033	0	0.01230361	0.051377995	0.006966961	0.13355651	0.002407444	0.252126217	0.093250466	0.462155492	0.546922454
BC052040	0.296176546	0.512289303	0.620779376	0.599091959	0.772135649	0.679188899	0.702589794	0.519447842	0.814362148	0.435529771	0.845043254	0.819679206	0.614646565	0.890392162	0.609399635	1.006552591	0.674459696	0.756542081	0.300336143
Rasgrp1	0	0.008608522	0.129679668	0	0	0.011749341	0.031106395	0	0	0	0.015150642	0	0.003644923	0	0.008595973	0.005127794	0.011152912	0.298367182	0.022621654
Fsip1	0.02948771	0.078785449	0.068361582	0.035651484	0.114364842	0.163207524	0.120469095	0.13657148	0.042174823	0	0.124642637	0.028562045	0.053281222	0.079325774	0.036428146	0.038168753	0.017664154	0.956584067	0
Gpr176	0.062143852	0.158935445	0	0.362512077	0.329709577	0.367740727	0.461786168	0.460866225	0.790232758	0.535715452	0.708434217	0.87434145	0.415387762	0.667279333	0.31917981	0.389616064	0.405861472	0.09805246	0.010751499
4930412B13Rik	0	0	0.120780941	0	0	0	0	0	0	0	0	0	0	0	0	0	0	0	0
Ino80	0.611355004	0.793885849	0.449780787	1.053239948	0.872456555	0.9889464	0.861037277	1.108614032	1.198054287	0.590086374	1.002777015	0.882186224	0.608999986	1.087462384	0.519922286	0.925385419	0.667488687	1.020414462	0.757826488
Rmdn3	0.851635454	1.053348161	0.394008825	1.100548279	1.256221432	1.08019233	1.197819514	1.188452433	1.391892529	1.321478673	1.386648298	1.394264114	1.415345284	1.364258972	1.284522283	1.330543805	1.336806398	1.383606807	0.7782534
Vps39	1.225155048	1.761315486	1.423486456	1.824753898	1.807921504	1.908189285	1.882702426	1.765432577	2.090882071	2.011757913	1.989257007	2.00995638	1.871240767	1.822218745	1.652194866	1.762161314	1.66271308	1.518199217	0.835890578
Pla2g4e	0.027024113	0.114957178	0.117698319	0.452153734	0.501009463	0.427816971	0.694711539	0.513570896	0.713468972	0.831506363	0.879350402	1.033590703	1.378284654	0.932170501	1.520137484	0.607693015	1.518431622	0.008008591	0
Mga	1.766352929	1.945929783	1.477920661	1.965450674	2.041729564	1.980200294	1.948785062	1.950880821	2.03580255	1.749326402	1.851090748	1.814444079	1.412737355	1.916319116	1.357295099	2.01941964	1.432406777	1.84706972	1.651537506
Tyro3	0.066218369	0.348863431	0.327792429	0.847578824	0.791602289	0.723242798	0.628999521	1.001947929	1.191709835	0.713582595	0.824158339	1.222446947	0.41790382	1.168788968	0.826410459	0.961480936	0.822281135	0.932023522	0.702029502
Ganc	0.258441962	0.476476178	0.194143974	0.896909126	0.531938502	0.649111394	0.728892945	0.847998646	0.798897356	1.269030134	0.774716787	0.953369537	0.834097627	0.851374482	0.62231434	0.729076619	0.614889151	0.74478781	0.191364775
Trp53bp1	2.195959011	2.235635459	1.567664904	2.285291808	2.257635768	2.26133468	2.234545862	2.264991216	2.149905072	1.722109749	2.19489244	2.209537074	1.835067686	2.224469384	1.887826072	2.195827311	1.88465716	2.040154335	1.463592229
Ttbk2	1.325887371	1.766126325	1.268535164	2.132585549	2.146677523	2.044948687	2.010137338	2.071698281	2.049990831	1.813325849	2.00674736	2.076871903	2.034452637	2.064324936	1.97858887	2.071986726	1.967482291	1.317352603	0.85509585
Cdan1	0.535996668	0.718372643	0.389954079	0.867382286	0.675574616	0.880062678	0.807942392	0.774094597	1.386886572	0.730898169	0.973722718	1.166142012	0.778103232	1.103871338	0.660148431	0.98639292	0.729037924	0.660363966	0.491653481
Strc	0.055961779	0.069449206	0.309988766	0	0	0.035339232	0.004179241	0.020476318	0.012381073	0	0.007243456	0	0.008655954	0.029165729	0.029559229	0.049516406	0.017821473	2.058202132	0
Mfap1a	0.582394606	0.931400661	0.462500282	1.013500198	0.897022294	0.974260041	0.889717626	0.887845028	1.057521039	1.114295406	1.045475811	0.882001216	0.943266378	1.053443572	0.986581877	1.013416474	0.961456686	0.986538992	0.461959424
Tmem62	0.441168975	0.996207188	0.305588768	0.922046717	0.812540574	1.042062659	0.956263485	1.074174881	1.345257754	1.116677806	1.070852052	1.054175379	1.057823465	1.269022025	0.983824828	1.077657745	1.209733157	0.950190664	0.091496775
Casc4	1.013915029	1.595886345	1.018277191	2.017419617	1.968280366	1.970141476	1.898645357	1.985706813	2.02327884	2.086645163	1.929111796	1.949516589	1.921949644	1.977929021	1.890687649	1.920965881	1.893251585	1.863391062	1.33032286
Duox2	0	0.004732342	0.091681834	0.025559348	0.007747794	0	0.006105347	0	0	0	0.009420418	0	0	0	0	0	0	0	0
Patl2	0.021042251	0	0	0	0	0	0	0	0	0	0	0	0.011599461	0.018131684	0	0	0	0.007601049	0.005273066
4930517E11Rik	0.0484549	0.072733147	0	0.036524224	0	0.044777788	0.007252713	0.046819627	0.020144453	0	0.010605033	0	0	0.007915932	0.008853842	0.014696386	0	0	0
Sema6d	1.699569982	1.204953516	0.656741194	0.82102449	0.57601951	0.891831037	0.49996519	0.842765052	1.396042865	1.324952008	0.391479674	0.762940792	0.921109738	0.455270128	0.724139835	0.512928706	0.832060014	1.061548053	0.762316358
Cep152	1.516658741	0.715032853	0.59046886	0.67784937	0.637344798	0.687194515	0.681255495	0.693122293	0.41959463	0.369484368	0.531364968	0.479985326	0.265334143	0.566648531	0.218359994	0.526225356	0.149084478	1.274294314	0.306315394
Slc12a1	0	0.013095221	0.043922051	0	0.029565094	0.003153628	0	0.015764974	0	0	0.010955294	0	0.003475738	0.015127768	0	0.0064505	0	0.033664268	0.010140257
Hdc	0	0.013806873	0	0.046886791	0	0.011114958	0	0	0.010689505	0	0.005224391	0.018180263	0.021716817	0.030835184	0.021703418	0.006581966	0.001416719	0.270670606	0
Atp8b4	0	0.003354126	0.139500062	0.016727298	0	0.015355972	0.01488805	0	0.014551887	0	0.005522502	0	0	0.006122844	0	0.008237589	0.003274662	0.104567906	0.015758678
Fam227b	0.025872798	0.01374274	0.053443697	0	0.012130514	0.019131502	0.00591536	0.007612886	0	0	0.007120171	0	0.00954239	0	0.003617861	0.004855639	0.015612735	0.025677463	0.004098059
Usp8	0.898843949	1.396555551	0.441603559	1.532538657	1.326868379	1.400299988	1.652914741	1.372938065	1.921655128	1.732788427	1.779715414	1.776737336	1.90849119	1.821199837	1.84754863	1.757567613	1.847301288	1.899901141	0.924781227
Galk2	0.839749092	1.048520599	0.647616715	1.12664782	1.129146421	1.252477321	1.285450833	1.055047173	1.626832623	1.40665345	1.301528981	1.43613565	1.037526988	1.517029014	1.127877047	1.375900634	1.145063137	1.683338181	0.731564141
Prom2	0	0.004145723	0.205301708	0	0	0.003488034	0.008369219	0	0	0	0.002994691	0	0	0	0	0.021076183	0	0.266651843	0
Stard7	1.518751397	1.810013256	1.159041497	2.063265227	1.879383743	1.886790441	1.955758503	1.97181159	2.211738096	1.64249645	2.112456038	2.087666658	1.844781488	2.153746332	1.922503449	2.14607941	1.837051841	1.898342089	1.055539319
Ap4e1	0.675340606	0.874357409	0.890012633	0.996661802	0.925969093	0.939863403	0.931314624	0.957365026	1.273264807	0.786262876	1.041295891	1.071898396	0.792957702	1.180539176	0.636230024	1.102528169	0.674226953	0.809664223	0.505396165
Gm14005	0	0	0	0	0.012060548	0	0.008493732	0	0	0	0	0	0	0	0	0.007186772	0	0.267386812	0.025377384
Mertk	0	0.036015938	0.08171477	0.064535437	0.019333346	0.067817033	0.067205749	0.014044344	0.424096863	0.059465902	0.120794078	0.127793741	0.046208213	0.175548472	0.088054644	0.189531011	0.100827662	0.314046168	0.551976002
Tmem87b	1.307056603	1.341073463	0.545115959	1.50789487	1.515501246	1.490603442	1.616321179	1.468212872	1.78395099	1.756070767	1.739848898	1.802389625	1.467031679	1.637939338	1.599498516	1.697105201	1.513925427	1.476152786	0.908462719
Sirpa	0.156726516	0.738175824	0.243419466	1.154356772	1.222264482	1.361790755	1.337777108	1.458024376	1.626182222	1.320223791	1.365305956	1.369411451	0.687596029	1.271578242	0.733407104	1.070456057	0.768300795	1.101715748	0.79970638
Polr1b	0.481069903	0.86271548	0.186204291	1.021972072	0.983395937	0.78474208	0.928070629	0.755513778	1.473518731	0.483748427	1.032964198	1.29490595	0.62255734	1.15658322	0.669457819	1.18212328	0.647200111	1.140993969	0.467972093
4930402H24Rik	1.76835672	1.997813169	1.234333469	2.078363105	1.954634652	1.955945771	2.057597966	1.992900711	2.080549701	1.71568604	2.097106296	2.018347301	1.516915627	2.119443172	1.45715231	2.083320845	1.497205373	1.235136113	1.106645876
Ptpra	1.52062637	1.720297919	0.81371092	1.65192926	1.818907496	1.804359714	1.836642832	1.912164405	1.987614854	2.029675404	1.967881864	1.958349092	1.824100557	1.942061217	1.811957791	1.923570458	1.802869264	1.72236658	1.374186346
Atrn	0.738310769	1.316298716	1.058766057	1.686292721	1.572782134	1.645993305	1.627718789	1.656121935	1.907748108	1.827949172	1.795691214	1.782764028	1.686430527	1.795676811	1.657071548	1.705557269	1.715143975	1.584390833	0.89283932
4930473A02Rik	0.215323349	0.26228796	0.138981454	0.294787761	0.312345409	0.271558134	0.295863559	0.362593382	0.351711055	0.304608514	0.354549335	0.343342767	0.234015055	0.424205133	0.22891365	0.369527448	0.223855664	0.266451128	0.266383354
Itpa	1.41449755	1.536502148	0.884081831	1.770357925	1.714218715	1.733089505	1.676785818	1.798715682	1.807555493	1.809065382	1.794285604	1.774205313	1.793895515	1.777158194	1.782124994	1.71651981	1.759847593	1.613177197	1.217226203
Rnf24	0.770744947	1.146840369	0.500470838	1.445097265	1.372479963	1.300174504	1.259924801	1.330118914	1.235246229	1.06993317	1.134233203	1.211717783	0.836278359	1.286230087	0.688240986	1.318636245	0.829338526	1.551611454	0.666919214
Erv3	0	0	0	0	0	0	0.019461708	0	0	0	0	0	0	0	0	0	0	0	0.005815585
Mir3098	0.011606884	0	0.028133348	0	0	0.00312016	0	0	0	0	0	0	0	0	0.001901678	0	0	0	0
Prokr2	0.085582395	0.018053789	0.074906118	0.022467967	0	0.008981418	0.013843862	0.044572463	0	0	0.004521322	0	0	0.012769644	0	0.01233011	0	0.027385132	0.028046819
Fermt1	0	0.007769059	0	0	0	0.008013803	0.004755413	0	0	0	0	0	0	0.012501582	0	0	0	0.133438427	0.021007538
AU019990	0.02396646	0	0.072320869	0	0.016118448	0.002755284	0	0	0	0	0	0	0	0	0.002339967	0.005142566	0.002288817	0	0.004003013
1700026D11Rik	0	0	0	0.008806272	0	0	0	0	0	0	0.002286896	0	0	0	0	0	0	0	0
Bmp2	0	0.022890836	0.070087871	0.112741072	0	0.032195475	0.014588739	0.065112058	0.055753562	0	0.008955149	0	0	0.006101103	0	0.060260239	0.011366437	0.416288912	0.576759413
Tmx4	1.229116061	1.719099511	1.302092689	2.102390419	2.130564418	2.0996896	2.00000933	2.245317586	2.008669901	2.209927689	1.979887482	1.961253323	1.956996121	1.97244917	1.900985031	1.799282201	1.909133017	1.374310153	1.358254681
Plcb4	0.488910314	1.072749376	0.746380793	1.380467945	1.190835649	1.36611917	1.133097559	1.36876632	1.209571061	1.280598711	1.337711573	1.198779162	1.435929175	1.501278309	1.603608498	1.330481905	1.415037739	1.030048953	0.299019499
Slx4ip	0.434692386	0.462858826	0.172928995	0.548160088	0.603356749	0.652063448	0.660341086	0.519179928	0.721132028	0.400187552	0.609652397	0.568630777	0.320681073	0.563511488	0.254912161	0.723308611	0.340744152	0.601794074	0.182700533
Btbd3	1.58838919	1.505375336	1.203644122	2.063616154	1.915466617	1.546297991	1.163153253	1.627681461	1.21295992	0.764720145	1.310535075	1.276614409	1.602523928	1.516297342	1.526669188	1.461500992	1.5616809	1.055134005	0.717059843
Tasp1	0.261408532	0.564457064	0.280216121	0.925656558	1.019940953	0.793033871	0.730247924	0.813423543	1.162830505	1.176069231	0.860118494	0.879884664	1.029716713	1.009610064	0.970728103	0.961455814	1.085738166	1.030867356	0.500276039
Sptlc3	0	0	0.134965677	0	0	0	0	0.010052816	0	0.064646267	0	0	0	0	0.001284827	0	0	0.283738097	0.006308346
Ism1	0	0.011157513	0	0.031437001	0.02145068	0.047064317	0.061839532	0.067721525	0.040399051	0.470605921	0.049335486	0.058960201	0.064971686	0.022508198	0.010789827	0.005543502	0.039432604	0.786107771	0.055188396
Sel1l2	0	0.006867453	0.107292837	0	0	0.002915767	0	0	0	0	0	0	0	0.015857075	0	0	0.008594125	0	0
Kif16b	0.182782919	0.420287408	0.204237755	0.641067589	0.479807409	0.620101955	0.507998738	0.580241236	1.063203753	0.966142481	0.758660356	0.672324199	0.488704481	0.762200042	0.47368103	0.721242445	0.520001256	1.290988405	0.690256742
Ovol2	0	0.023281088	0	0	0	0.00337137	0	0	0	0	0	0	0	0	0	0	0	0.20816336	0
Banf2	0	0	0	0	0	0	0	0	0.014551887	0	0.003083778	0	0	0.004862165	0	0	0	0	0
Sec23b	1.296151722	1.422106184	0.90281993	1.530577404	1.681482033	1.654780229	1.861417443	1.787812679	2.031204559	1.985545689	1.963157421	2.105707904	1.961793464	2.005708226	1.908322774	1.93313725	1.859924875	2.262371648	1.008801307
Pcsk2os2	0.231892225	0.173268742	0	0.059791618	0.056492378	0.055549087	0.040611582	0.045783928	0.048488467	0	0.02203528	0.069215831	0.004206148	0.013735533	0.018310672	0.135393209	0.033282611	0	0.003591193
Gm5535	0	0.007397732	0	0	0	0.002915767	0.00678653	0	0	0	0	0	0.003644923	0.015606255	0.024151141	0	0.010312745	0.02664892	0
Dstn	2.645943033	2.509435201	1.968987325	2.533142416	2.588346573	2.600436005	2.544959952	2.632065099	2.730505202	3.093459515	2.597840428	2.583281388	2.920220238	2.562778085	2.747837691	2.541028305	2.739768589	2.587163477	1.971065654
Slc24a3	0.260299108	0.36167365	0.277640793	0.650596233	0.517428274	0.549546062	0.487320945	0.728363261	0.851811663	0.532502775	0.737525239	1.022681996	0.684681541	1.083734471	1.103140868	0.940264883	1.250290485	1.373003462	0.542514336
Ralgapa2	1.02143465	1.685146983	1.257476326	1.978222538	1.855703867	1.847698773	1.962351996	1.983056118	1.868628452	1.453867208	1.872277047	1.7925754	1.090071161	1.858766474	1.055110125	1.795139456	1.031938268	1.453621246	0.46727501
Nkx2-2os	0	0	0.081978667	0	0.012130514	0.004771935	0.020459475	0	0	0	0	0	0	0	0	0	0	0.020109146	0
Xrn2	1.864097344	1.880340754	1.068307281	1.94547224	2.043413997	1.952422112	1.937139495	1.958930443	2.055846037	2.001028697	1.982749093	1.935476625	1.806475608	1.911470508	1.78686694	1.985085836	1.816136003	1.815793119	1.648677419
Kiz	0.566736649	0.813213779	0.626777707	0.94587424	1.113782684	1.204243823	1.283846232	1.268689564	1.472898225	1.198797128	1.445504937	1.367253099	1.173473538	1.540871432	1.117035589	1.336114885	1.156631522	2.012612329	0.55448381
Apmap	0.906256614	1.324925318	0.29596452	1.304043897	1.251123464	1.463799453	1.542554114	1.359609125	1.90358648	1.707618056	1.632754462	1.829042234	1.763706107	1.847618846	1.635857967	1.610137715	1.585229078	1.346155674	0.573380282
3300002I08Rik	0.166918842	0.265361146	0.066680577	0.230403063	0.292221571	0.27043005	0.251442787	0.309759221	0.327124389	0.229101824	0.357763323	0.38953679	0.304447798	0.367010153	0.301678471	0.352796264	0.260981733	0.152860303	0.179293594
Abhd12	1.14904558	1.593508158	0.774238152	1.915719795	2.002176855	1.933049987	2.027916958	2.00417807	2.272038208	2.384786555	2.190910866	2.245028959	2.35010219	2.19081342	2.393680887	2.116094173	2.412059557	1.747694698	1.134419713
Angpt4	0	0.00586385	0.046233681	0	0	0	0	0	0	0	0.002430335	0.040271602	0.045173103	0	0.016148457	0	0	0.007061047	0.009317771
Rad21l	0	0.004518859	0.028133348	0	0.025142362	0.026280507	0.034186471	0.029962526	0.121403715	0	0.047586908	0	0.060198765	0.052276784	0.018422801	0.031302622	0.021743176	0.224153403	0
Bcl2l1	1.442769312	1.887180807	0.598799929	1.821007194	2.116218382	2.022876176	2.023028854	2.052023493	2.104944436	1.763619667	2.063809279	1.94972011	1.72743918	1.998133152	1.714907805	1.825301916	1.573444151	2.194482797	0.882783838
H13	2.441140919	2.363822352	1.618421122	2.333319022	2.445295726	2.407097103	2.367482495	2.461657623	2.428913954	2.401756786	2.365111634	2.342594208	2.002544328	2.304169593	2.107123616	2.285059952	2.063782571	2.132138139	2.105064811
Tbc1d20	0.583602528	0.801135185	0.112561049	1.091109896	1.096454721	0.993749879	1.058994437	1.013424311	1.374068452	1.163781301	1.259273392	1.333903512	1.065199313	1.402051266	0.967429149	1.14603951	0.984888696	1.278581642	0.882360918
6820408C15Rik	0	0.056078198	0	0.199939465	0.096079878	0.094593006	0.125039317	0.149222019	0.218161927	0.617366102	0.255443104	0.357747204	0.693206988	0.388459837	0.695228375	0.30782645	0.70300963	0.230787478	0.020032131
Mapre1	2.600820712	2.577787752	1.861223544	2.524789158	2.474771382	2.520876671	2.54421235	2.554267547	2.582725398	2.524111543	2.519122574	2.583579751	2.416114653	2.529301668	2.352328024	2.510268476	2.406139529	2.48839282	2.235651729
Bpifb2	0	0	0.100109785	0	0	0	0	0	0	0	0	0	0	0	0	0	0	0	0.009677688
Tspyl3	0.295959245	0.702251606	0.269660479	1.268061478	1.101303731	1.068588103	1.364107555	1.193459123	1.448019985	1.260077618	1.487832263	1.520726681	1.3491357	1.38259236	1.184429253	1.188970001	1.104269629	0.827444359	0.220392939
Nol4l	1.714349868	2.147962145	1.630145459	2.275893595	2.287835171	2.224231864	2.178337488	2.339290024	2.167605076	1.817180639	2.100975387	2.234465337	1.628343633	2.162609902	1.56229309	2.20862501	1.594613002	1.999907711	0.419565899
Bpifa2	0	0	0	0	0	0	0.008815747	0	0	0	0	0	0	0	0	0	0	0	0
Asxl1	0.99128578	1.328421869	1.199108489	1.433405403	1.479737511	1.495100807	1.41709085	1.560995072	1.769252691	1.715778879	1.564877163	1.682857214	1.335233143	1.749303614	1.390004878	1.661459953	1.464407455	1.334930823	1.26615128
Cbfa2t2	0.832803596	1.210631724	0.634837747	1.580879986	1.501018073	1.584506795	1.645725565	1.546682992	1.766904379	1.574262806	1.621100267	1.647854856	1.465379295	1.692280353	1.54431131	1.67867666	1.590143449	1.689648999	0.851261441
Snta1	0.177313584	0.225358513	0.097748922	0.367719988	0.619834571	0.503816967	0.551590632	0.531056532	0.871470716	0.276115869	0.789871733	0.863878822	0.617154657	0.776785069	0.53366791	0.535981268	0.433183792	0.930755369	0.321022645
Chmp4b	0.429996405	0.675569158	1.071441812	0.891909847	0.867534058	0.894188851	0.749554075	0.86900203	0.87186554	0.977050205	0.765883569	0.654275909	0.867652951	0.724250165	0.946468382	0.781059337	0.893010376	0.873808919	0.597838431
Cep250	1.47479884	1.208322233	1.05857105	1.410718175	1.19798355	1.36512487	1.212119974	1.30476364	1.392767154	0.698772771	1.342301687	1.311293944	0.662552494	1.405444956	0.570649036	1.310667929	0.699986367	1.74357523	0.979964322
Rbm12	1.042055029	1.173667062	0.53358348	1.377255196	1.402705812	1.34135856	1.236981565	1.525592946	1.862967988	0.901050497	1.492904416	1.412709638	1.089442296	1.59320172	1.013457073	1.602721403	1.033739053	1.574675055	1.258576663
Gss	0.396862792	0.945040465	0.356463044	1.189869102	1.097259117	1.095339279	1.165588317	1.182372474	1.3319952	1.518044507	1.417691011	1.168142349	1.548020017	1.453482809	1.615356276	1.266907458	1.655931669	1.224258229	0.410674411
Edem2	1.008693275	1.012885069	0.247240532	1.140239262	1.225172206	1.127840092	1.268642277	1.044539023	1.528843086	1.207076175	1.297056429	1.333898035	1.163721142	1.462668266	0.937251712	1.321915569	1.087558773	1.747096071	0.572951172
Pigu	0.690333446	1.519336513	0.481722143	1.452156112	1.430994954	1.506895778	1.517238709	1.537563175	1.852296379	1.803717434	1.80189154	1.828500901	1.866366041	1.765919156	1.875598384	1.56125579	1.831998256	1.358524365	0.840157256
Cpne1	1.411985598	1.504210851	0.485629557	1.544061248	1.629587672	1.441691165	1.442041892	1.502500471	1.854254746	1.547291693	1.560099626	1.764440925	1.523256346	1.669334827	1.453284086	1.497221045	1.460619278	1.584356712	1.535934657
Cnbd2	0.188623537	0.303567764	0.166407874	0.278379259	0.407128363	0.40167652	0.257557027	0.363810461	0.416823687	0.424837182	0.370056191	0.453435525	0.381202621	0.377436564	0.365433784	0.346398221	0.366091392	0.253852669	0.199093416
Dlgap4	2.289990573	2.108912285	1.814329378	1.982929351	1.962907964	1.971396245	1.985002467	1.928930343	1.937195924	1.182363673	1.889691962	1.792490464	1.282470648	1.840071095	1.407874038	1.946409426	1.409445418	2.081792965	1.53247316
Epb4.1l1	0.821374943	1.651854734	1.045904706	1.965729919	1.925714436	1.795261483	1.838757283	2.028980635	2.106102848	1.949499715	2.00487272	2.02772084	1.776306416	2.064048605	1.837355969	1.858029393	1.786133253	0.5679734	0.896922218
Soga1	2.112713622	2.055100526	1.452006801	2.204272274	2.022096898	2.047843076	1.962441183	2.062918189	1.956152834	1.382722869	1.885028782	1.911121176	1.191973449	1.920132056	1.326468361	1.944948495	1.442964206	1.727294514	1.539513468
Ctnnbl1	1.239218589	1.407734165	0.739313301	1.545416743	1.579026453	1.450281748	1.558197579	1.631450948	1.704682386	1.552763902	1.713570163	1.819432335	1.456056492	1.841674582	1.64391837	1.743543668	1.721553861	1.466138511	1.147492688
D630003M21Rik	0.123601031	0.124818462	0.114188633	0.209281743	0.241745146	0.292214565	0.225787291	0.265261839	0.147032242	0.065836824	0.364230367	0.354361991	0.091247117	0.451950589	0.123865141	0.252168192	0.056602646	0.019563492	0.442014872
Vstm2l	0.405257713	0.387141938	0.303344342	0.604388439	0.653578844	0.547066427	0.316369274	0.799748834	0.279538283	0.838359611	0.570131735	0.844380728	1.202461372	0.704529817	1.460953693	0.629493347	1.557068221	0.0062572	0.019185682
Rprd1b	1.168002242	1.247240172	0.655089005	1.350928654	1.329986139	1.290167791	1.394419786	1.223785979	1.592701207	1.541693172	1.521896808	1.730415787	1.200533506	1.69408581	1.374906035	1.563934543	1.379303824	1.784004708	1.10447159
2010009K17Rik	0.009580416	0	0	0	0.011417316	0.002838429	0	0.005008382	0	0	0	0	0	0	0.016798659	0.006360456	0	0.00861815	0.00961352
Ralgapb	1.262000869	1.506127144	0.74674411	1.791301499	1.802039453	1.758363795	1.64427426	1.753248648	1.765772686	1.884263515	1.745942149	1.789730864	1.792158297	1.713728642	1.752885672	1.674937042	1.75999284	1.452884769	0.964514075
Gm14204	0	0.009952674	0.055683601	0	0.008398964	0.008257692	0.022562331	0	0	0	0	0	0	0.013909699	0	0.004330558	0	0	0
Ppp1r16b	0.286346306	0.924947574	0.489395078	1.257253445	1.344564972	1.361659318	1.548969882	1.521918943	1.585375016	1.525677982	1.60358262	1.622960799	1.711293328	1.486735283	1.654896626	1.355029716	1.600959613	0.147718543	0.053311111
Chd6	1.72694001	1.931906237	1.584762589	2.043069217	2.092521649	2.06551297	2.000626227	2.016037399	2.054818339	1.865098329	2.041012059	2.016400545	1.796561846	2.035210706	1.745463669	2.022881506	1.766649774	1.639414792	1.932144549
Top1	1.922758238	2.029142991	1.853608685	2.074025892	2.168527269	2.139589727	1.94707136	2.157652329	2.062564393	1.997809342	2.089988755	2.048402163	1.901364891	2.063810957	1.912762884	2.095241379	1.907014821	2.068103785	2.21658126
Zhx3	0.455187922	0.636872029	0.317280677	0.80321225	0.767081516	0.734931814	0.58592882	0.710771613	0.672007718	0.759402433	0.654883627	0.783243069	0.459569067	0.854536273	0.402964139	0.726301976	0.385652977	0.80360996	0.316295543
Tox2	0.342532451	0.05573387	0.111395251	0.047197596	0.02481558	0.028640474	0.055772721	0	0.527895477	0.111306775	0.234609306	0.271830179	0.082703805	0.27016853	0.056758457	0.22002225	0.041750602	0.976444638	0.035110322
Gdap1l1	2.253550763	2.298327961	0.983220423	2.295921573	2.321509974	2.349736773	2.382285877	2.392177993	2.288729448	2.02521396	2.366318703	2.318340158	2.168981444	2.347930275	2.172672142	2.29430592	2.140428173	1.843588997	0.039892352
Pkig	1.24682696	1.523365613	1.075563481	1.695267254	1.762493344	1.890068727	1.749618008	1.924506735	1.895513972	1.804794022	1.932518863	1.954335744	1.821841033	1.763676135	1.614475152	1.830658338	1.682999615	2.391140939	1.003471178
Stk4	1.111424847	1.032434097	0.60092609	1.093977518	1.209533232	1.133899575	0.941353848	1.16667884	1.392228279	0.954778101	1.271590929	1.061180391	0.894127587	1.268474982	0.837490209	1.327877755	0.816990761	1.85088252	0.528795366
Slc35c2	0.955889663	1.271400487	0.314135436	1.452321645	1.282724243	1.325897262	1.452690511	1.473765563	1.677182191	1.609734538	1.615921756	1.751123602	1.462738783	1.619039678	1.415427293	1.498729647	1.261142138	1.853530854	0.912393825
Slc13a3	0	0.006209698	0.072320869	0.01430109	0	0.003676886	0	0	0	0.097293744	0.003353693	0.038178035	0	0.021679718	0.016330902	0	0.00994081	0.042067551	0
Dnttip1	0.667639715	0.86947373	0.377374891	1.067315922	0.888498509	1.053953194	1.093698493	0.976929875	1.379689092	1.449901713	1.073114557	1.260462	1.409785312	1.061515763	1.348229801	1.020090388	1.245164895	1.204840824	0.625183401
Pcif1	1.282955748	1.261064299	0.321252452	1.295305795	1.428285345	1.296031652	1.333813007	1.254762579	1.656889697	1.466636675	1.486646625	1.479856225	1.067757178	1.54907062	1.099080977	1.491526743	1.141400172	1.510627206	0.957454974
Ncoa5	1.611619088	1.593089741	0.81713175	1.721002576	1.64040423	1.688314731	1.698527361	1.717032177	1.810490094	1.564714707	1.614957742	1.752689268	1.262242317	1.701653545	1.189792346	1.626297337	1.163430857	1.770881187	1.089289101
Cdh22	0.176256561	0.032672328	0.12903225	0.372406057	0.124126034	0.43971649	0.299034956	1.039718994	0.640842262	0.247551731	0.593431059	1.724432165	0.54554036	0.514219001	0.328864886	0.123446556	0.070219289	0.207918314	0.030470168
Zmynd8	1.859177663	1.769624772	1.217354921	1.954946046	1.883257409	1.853792795	1.839754842	1.950961256	2.066702416	1.376043944	1.905867897	1.767753528	1.295748445	1.902085669	1.262900902	1.909144903	1.289367389	1.637628307	1.174790562
Ncoa3	1.492559442	1.779915104	1.033201704	1.832979642	1.920235188	1.95987995	1.909452518	1.998863477	2.010245567	1.965349016	1.967497467	1.968413333	1.860241849	1.861004206	1.647928574	1.877728376	1.650543649	1.681884328	1.047193493
Kcnb1	0.024577879	0.597055161	0.777492848	0.911247371	1.166294423	1.108253375	0.966180971	0.856426938	0.794390733	0.691675561	1.129086396	0.840011179	0.558327962	1.394257401	0.486693093	1.150881975	0.532915168	1.783063261	0.172256341
Arfgef2	0.653341242	1.230405056	0.968250009	1.657456172	1.436721889	1.507572603	1.577809562	1.579440204	1.615275206	1.578927599	1.666801864	1.685265045	1.47488231	1.770119903	1.32861293	1.631022163	1.424629103	1.29839167	0.426886345
Stau1	1.770969126	2.030183374	1.130868493	2.128035959	2.101198009	2.061100384	2.166825097	2.162792939	2.255781995	2.10727166	2.222909103	2.175332114	2.039797014	2.160597528	1.963125504	2.107510504	2.016251219	1.970719511	1.889152339
Rnf114	1.600856234	2.115245607	1.126955225	2.164776352	2.213341144	2.199288905	2.245838609	2.187023479	2.353596836	2.046096944	2.244399366	2.100033348	1.751599299	2.257628211	1.839416307	2.079644916	1.8073833	2.229736644	1.292014198
Atp9a	1.55883275	2.235194279	1.754876744	2.35392821	2.311631863	2.361074717	2.4155435	2.426559667	2.408612551	2.109931458	2.412949653	2.432424252	2.118724834	2.425393638	2.100769768	2.334138119	2.081525622	1.707545615	1.031331093
Zfp64	0.704679579	0.99475842	0.36043289	1.195601462	1.100145997	0.994618153	1.194979757	1.115914151	1.369986301	0.78222409	1.25719654	1.253147759	1.017170028	1.399600036	0.992663918	1.323162603	0.986880409	1.087025157	0.730849295
Dok5	0.136961489	0.942479141	0.392879503	1.193915914	1.041297651	1.543070215	1.402334679	1.82337683	1.85340602	1.816865172	1.490150775	1.756229883	1.669208651	0.932914816	0.065254067	0.248636825	0.051977873	0.926787197	0.184934998
Zfp217	0.142033665	0.172634809	0.222049605	0.10971535	0.113420031	0.199691818	0.192042231	0.058818992	0.301181383	0.104188232	0.236326387	0.128899545	0.112300994	0.155618704	0.088789258	0.135502829	0.042798385	0.646835766	0.336216489
Bmp7	0.014734922	0.030716588	0	0.079131849	0.053639036	0.018402861	0.103120324	0.015612407	0.623760906	0.021972714	0.315596837	0.632757691	0.102015293	0.552400927	0.084062189	0.436379186	0.097672993	1.471046071	1.368926009
Rab22a	0.401050651	0.683642679	0.499283158	0.867636041	0.927986449	0.86071571	0.61735441	0.934450506	1.186655802	1.198438386	0.869667311	1.012980642	1.060031012	0.854766202	1.047089007	0.871498235	1.013057995	0.731800812	0.698329489
Gnas	3.062705613	3.119876411	3.02315339	3.201166521	3.130164047	3.214416345	3.168627805	3.266637989	3.236832449	3.48318016	3.151562382	3.227557237	3.369687521	3.121276627	3.326334445	3.093903784	3.330443674	2.822953925	3.449357499
Tubb1	0	0.006353248	0	0.007984763	0.009354324	0.01336088	0	0.015023656	0	0	0	0	0	0	0.002539532	0	0.007116607	0	0
Gm14405	0	0	0	0	0	0	0	0	0	0	0.002423359	0	0	0	0	0	0	0	0
Gm14420	0.171983222	0.139795727	0	0.092603811	0.179611461	0.16903278	0.206541051	0.045103753	0.353595181	0.25537767	0.222337296	0.143090553	0.166189416	0.310949072	0.224894003	0.280668851	0.250512772	0.288985107	0.154303442
Sycp2	0.055362045	0.171713715	0.172683935	0.132787052	0.165122501	0.090033497	0.084821298	0.122633283	0.202893093	0.074640751	0.061796805	0.114666438	0.049772937	0.061010661	0.07038568	0.049433828	0.07538834	0.324494145	0
Cdh4	0.717296542	2.554556276	2.056925766	2.757420817	2.625833499	2.340863021	2.081647049	2.585745169	2.227551325	1.770703165	2.069420055	2.294048439	1.459856793	1.97016372	0.817587677	2.327654922	1.370104851	2.04153257	0.164641696
Lama5	0.051110316	0.079308667	0.185842879	0.149423179	0.123868329	0.134211649	0.161939436	0.156471925	0.331670998	0.140386076	0.136185003	0.450619364	0.150180635	0.226689346	0.120110805	0.200156199	0.133009125	1.821000004	0.099863702
Taf4a	0.475955588	0.631838505	0.432456959	0.820681675	0.972999071	0.926965461	0.717037313	0.898624312	1.097527329	0.654607353	0.83301403	0.994155054	0.575446751	1.019702511	0.560314731	0.861276633	0.652953654	0.807331218	0.44659738
Col20a1	0.146735798	0.168636912	0.15943523	0.097832277	0.131201165	0.115578351	0.11069549	0.090502046	0.231174288	0.217369502	0.141713607	0.148163738	0.058865387	0.210274267	0.033055169	0.270813207	0.069583066	0.936999568	0.086078668
Col9a3	0.409397623	0.774017198	0.539713938	1.093675429	1.20619633	1.278869396	1.489869404	1.565589319	2.145838851	1.758121207	1.857123249	1.798340951	1.121514407	1.780346803	0.951309588	1.470323147	0.854714253	1.725176558	2.063356533
Gmeb2	0.936254131	0.979892174	0.456760041	1.084955318	1.013092244	0.926153737	0.845166805	1.140029575	1.089372661	0.862921922	0.87449688	0.881742595	0.403148726	1.066579704	0.607586473	0.990825295	0.645652432	0.970686373	0.829906637
Myt1	2.02301395	1.738469216	1.567193047	1.270988229	1.598332577	1.639676613	1.484843943	1.377869066	1.521985322	1.243812659	1.411851389	1.027220554	0.743940046	1.462447759	0.653821158	1.499768278	0.687706148	1.065904483	0.047963911
Dnajc5	2.034447141	2.426043247	1.406272482	2.50237524	2.502205161	2.467556264	2.518565747	2.465915753	2.500294664	2.401693577	2.519343723	2.562729413	2.546431063	2.545847804	2.518349431	2.508906712	2.554366344	2.29487198	1.838249984
Nmt2	1.870430983	2.203183556	1.714246442	2.378964754	2.406675539	2.468239329	2.401365609	2.515443924	2.549116172	2.672407298	2.540022212	2.563067736	2.718602397	2.513875142	2.618109236	2.44181101	2.607625096	1.588412228	1.489603542
Acbd7	0	0.092265535	0.149141792	0.125645201	0.163950386	0.158045647	0.197542796	0.120053376	0.222490319	0.229016413	0.448123496	0.50692747	0.855355655	0.456490933	1.173783922	0.468627487	1.099810282	2.927713566	0.009859586
Olah	0	0.004684104	0.083643227	0.013970571	0	0.003379116	0.052037633	0	0.165904907	0	0.003808453	0	0	0.017120394	0.02821996	0.005142566	0.006500519	0.039521762	0.013976126
Rpp38	0.427646826	0.34830184	0.19827388	0.408510252	0.287562229	0.282611858	0.307266097	0.354841191	0.508074064	0.552113867	0.381793146	0.52158289	0.495942293	0.521296082	0.437264959	0.579609049	0.504411187	1.162116268	0.233280638
Meig1	0	0	0.049089239	0	0.020557961	0	0	0.01052506	0	0	0.016816657	0.023567339	0.027050052	0.031756418	0.034188964	0.027553637	0.041402001	1.291057741	0
Suv39h2	0.457260982	0.705336005	0.476621932	0.838223543	0.669981216	0.826161674	0.504992164	0.715272602	0.60677762	0.490856012	0.410591132	0.446400183	0.563992497	0.732195784	0.443887232	0.503984862	0.599173145	0.637025149	0.68977408
Dclre1c	0.53727406	0.738510542	0.576114597	0.69809358	0.850801561	0.901047848	0.813340691	0.752117391	0.938366634	0.382609135	0.84198505	0.877121971	0.615613039	0.780980343	0.457151466	0.79447192	0.525210379	0.822765773	0.310363483
Cdnf	0	0.003105888	0.180850371	0.066105471	0	0.012253679	0.01297537	0	0.07035716	0.162645629	0.016016556	0	0.039912643	0.046391314	0.050158836	0.027208118	0.053945439	0.121837076	0
Fam107b	0.937035061	1.134003645	0.308676456	1.397991448	1.246545157	1.265327932	1.180324741	1.329441406	1.640232534	0.865411625	1.145732816	1.107838941	0.646924073	1.269401946	0.619638162	1.180030685	0.688029482	2.089509123	1.210074922
1700080N15Rik	0	0.055865089	0.03653997	0.225104231	0.164221762	0.289373121	0.276925147	0.298647898	0.233970616	0.130434052	0.3869678	0.299260432	0.195357336	0.28451993	0.210789894	0.280883133	0.198200166	0.019142204	0.00643004
Prpf18	1.308773053	1.399160911	0.86079869	1.556092744	1.554276558	1.508960873	1.536154951	1.583412458	1.760454792	1.6611356	1.637684977	1.64516323	1.387417413	1.617223093	1.465475602	1.506385445	1.568780697	2.041385493	0.753129281
Sephs1	1.322787392	1.718003646	1.265644427	1.678054584	1.818786961	1.803424138	1.700474166	1.783305818	1.940455041	1.793239872	1.824917198	1.91333156	1.85511273	1.889482353	1.796415956	1.937314654	1.833879162	1.594085855	1.551500671
Phyh	0.926532096	1.62602998	1.122444695	2.1365909	2.065189411	2.098858908	1.989703953	2.283922921	2.30799973	2.649713301	2.361207326	2.411114029	2.693640505	2.383231051	2.697836206	2.270062006	2.668950414	1.627103136	0.846193847
Optn	0.15539983	0.346573201	0.051515241	0.701877776	0.73735739	0.729787618	0.827765502	1.002533239	1.167843939	0.99426905	1.184071163	1.393982853	1.257236631	1.066707285	1.073154738	0.880571008	1.094082762	0.213123902	0.228856364
Ccdc3	0	0	0	0	0.019257017	0.015316364	0.032098173	0.01494978	0.039476344	0	0.011550698	0	0	0.006339369	0	0	0	0.384306424	0.328821278
Cdc123	1.738055899	1.979840156	1.176201667	2.018756568	2.112981479	1.952419647	2.05007469	1.992489954	2.084901275	2.159969313	2.091649927	2.084051326	2.133150542	2.107325835	2.095937873	2.027915494	2.124436593	1.980714996	1.560114365
Nudt5	0.692845489	0.795516928	0.199792702	0.909901944	0.75224257	0.952482686	0.960191508	0.989728028	1.420465876	1.42788627	1.223908046	1.42331646	1.57804981	1.269109422	1.375213764	1.226603462	1.454006692	1.347695162	0.779328185
Sec61a2	1.513719966	1.848329543	0.774777985	2.012777566	2.077826628	2.014198724	2.111428378	2.109409705	2.122866172	2.09588824	2.142073234	2.155379524	1.95146571	2.127328468	1.906740949	2.064746159	1.882599052	1.650331573	1.578253463
Proser2	0.031772621	0.132311723	0.046233681	0.083352729	0.092137261	0.183423802	0.205671602	0.200148978	0.29256046	0.256393234	0.210420104	0.193149553	0.137603762	0.211220836	0.07934509	0.130010498	0.066993362	0.697438819	0.24109851
Gm10857	0.0262081	0.025430341	0	0.033254142	0.02071682	0.036487651	0.061696288	0.004241302	0.083644553	0.051106311	0.053811074	0.110776561	0.032565858	0.02025942	0.017900275	0.043148905	0.021267276	0.014642017	0.057035689
Echdc3	0.058705709	0.053791424	0.076145272	0.105379091	0.169679376	0.108651946	0.142350159	0.058926081	0.200143895	0.132923961	0.181973849	0.201025919	0.152327577	0.181771185	0.107137004	0.109364368	0.029451622	0.251842261	0.061779229
Gata3	2.562708394	3.062765519	2.680368435	2.745476341	2.91415391	3.039809487	2.918839848	2.93422784	3.003159772	2.892360097	2.607951582	2.378250316	2.277438471	2.150403512	1.654281319	2.268943839	1.603146392	1.852298012	0.222179758
4930412O13Rik	0.430229671	1.311821561	0.849940667	1.050448997	1.249896854	1.429001755	1.03025193	1.180817564	1.498052745	0.393870059	0.979779715	0.817723244	0.444352995	0.704661305	0.153037906	0.70211571	0.120445497	0.812016021	0.015551702
9230102O04Rik	0.09831644	0.93444627	0.676893553	0.640514115	0.90756732	1.052475942	0.72198453	0.845134274	0.781742526	0.838684536	0.372837686	0.215284115	0.277116196	0.188682567	0.079769927	0.320399253	0.100299887	0.65162365	0.006085382
Atp5c1	2.440937396	2.705520288	2.315054082	2.835275566	2.815308714	2.817868156	2.770273949	2.844465913	2.822013405	3.051115683	2.889931306	2.911640324	3.199410363	2.904491773	3.181627424	2.902546902	3.194783653	2.681801303	2.468005231
Itih2	0.059348861	0.022640724	0.188189657	0.017411761	0.045953406	0.010094477	0.009197063	0	0.072201983	0	0.002845159	0	0	0.013637407	0	0	0	0.009931521	0.170785165
Mir669i	0	0	0.061275967	0	0	0	0	0.006139191	0	0	0	0	0	0	0	0	0	0	0.005741562
Gm13293	0	0	0	0	0	0.004544213	0	0	0	0	0	0	0	0.006043125	0	0	0	0	0
Rbm17	1.425152742	1.807247413	1.386218779	1.833104202	1.935695355	1.893921399	1.817502987	1.885011298	1.935457293	1.638529914	1.947222204	1.878726043	1.674455383	1.95504137	1.717573168	1.93429884	1.78397689	2.179702121	1.197383343
Il15ra	0	0.038193854	0.048594544	0.031141866	0.070026959	0.029428989	0.060915535	0.054526517	0.02946212	0.153030293	0.036741784	0.188197594	0.222634182	0.058105432	0.177843484	0.05854036	0.304587027	0.136290305	0.057550367
Fbxo18	1.434281577	1.818486486	0.748888769	1.918216712	1.791457946	1.851024824	1.906748334	1.999456105	2.170816202	2.054071267	2.125246655	2.070122663	1.864136635	2.162078629	1.896389255	2.039610295	1.83204017	1.662616247	1.167871044
Ankrd16	0.836321398	1.104924633	0.712790266	1.268337655	1.304280977	1.195159809	1.326594323	1.222387792	1.53918278	1.251159356	1.304072722	1.283103381	1.074791863	1.46626249	0.920897527	1.308711455	1.030184688	1.211934987	0.748055863
E030013I19Rik	0	0.006539499	0.087658275	0.065091896	0.125013212	0.006564108	0.029327329	0.070168752	0.020131685	0.169389079	0.105446633	0.080237261	0.197421077	0.272550598	0.593069516	0.10386025	0.340721965	0.888375967	0.074563346
Fam188a	1.428975154	2.112881814	1.342485878	2.008272602	2.275530416	2.263886056	2.394476177	2.40096814	2.330614773	2.654615766	2.430020485	2.566154398	2.703393952	2.367082641	2.666432202	2.176528055	2.491873934	1.261771996	0.648927635
C1ql3	0.765045324	1.024020313	0.585411608	1.065671433	1.635080698	1.527124476	1.30349839	1.48695697	1.285963563	1.592016755	1.439021004	1.330133397	1.856787317	1.538398014	1.891961659	1.363787657	1.758465484	0.03266971	0.072702099
Trdmt1	0.33499486	0.208255453	0.16366532	0.506901251	0.298460763	0.32553737	0.395571558	0.322901541	0.723643413	0.348235714	0.512945689	0.474390101	0.472440242	0.588736299	0.500477074	0.512874012	0.550728968	0.877237263	0.353551748
Ptpla	0.826403942	1.100955294	0.865157131	1.276670656	1.359952231	1.406032713	1.164800779	1.445597903	1.292397516	1.523552628	1.313630029	1.424033538	1.476894114	1.232040956	1.361969931	1.147998139	1.288878678	1.38458578	0.381886395
Stam	1.771719657	1.739991005	0.817805861	1.951727295	1.924959441	1.862865185	2.013382142	1.925155101	2.062932764	2.138595206	1.961259186	1.95808372	1.985113518	2.052072503	1.960476572	1.938017257	1.912880072	1.590134716	1.167639603
Stamos	0.07884796	0.042877221	0.143092825	0.120700293	0.079491617	0.093606294	0.069415682	0.038134121	0.104209967	0.1177643	0.079502242	0	0.074256003	0.088905578	0.147910138	0.052413351	0.065249762	0.279419787	0.048420948
Tmem236	0	0.018146817	0.070788337	0.011163207	0.020662759	0.025286654	0.028561428	0.033082642	0	0.219733919	0.007561462	0	0.037969527	0.018158468	0.014764279	0.010030074	0.026879377	0.009807423	0
Gm13315	0.12117474	0.201610088	0.089474703	0.224490922	0.299799878	0.287304292	0.235565356	0.227039722	0.381805556	0.205803074	0.288350818	0.272972362	0.181195273	0.289614174	0.137553817	0.251952437	0.106510966	0.397123514	0.282861248
Nsun6	0.442466242	0.514424667	0.512714076	0.674024962	0.646954251	0.545724272	0.624455595	0.661743604	0.721759339	0.689309682	0.723659332	0.522214669	0.44004652	0.829376014	0.558256934	0.677853315	0.5186243	0.494244798	0.298762487
4930515L03Rik	0	0	0	0	0.012899021	0	0	0	0	0	0	0	0	0	0	0	0	0	0
Mir6419	0	0.00527406	0.046233681	0	0	0.00318235	0	0	0	0	0.004141264	0	0	0	0	0	0	0	0
A930004D18Rik	0.115310747	0.201995226	0.094493081	0.235666772	0.255737664	0.239379971	0.289496554	0.33355892	0.606303269	0.131023969	0.366888713	0.652526443	0.42856278	0.358756035	0.172848056	0.280661124	0.236330889	0.250565749	0.099397322
Gm17762	0.163116155	0.137336141	0.141936068	0.159704927	0.156315943	0.228703187	0.200153581	0.247433121	0.177796362	0.142880164	0.23745039	0.244960696	0.301347663	0.186743969	0.203432521	0.131587706	0.185839049	0.082307546	0.054584834
H2afb1	0	0	0	0	0	0	0	0	0	0.040638481	0	0	0	0	0	0	0	0	0
Skida1	0.453717019	0.285455792	0.193220942	0.383238144	0.547322968	0.589216951	0.441616632	0.686598529	0.582595531	0.539831505	0.699822269	0.721936182	0.622214812	0.581518666	0.381344228	0.498115103	0.367330073	0.62639732	0.2718094
Mir7655	0	0	0	0	0	0	0	0	0	0	0	0	0	0	0.002595882	0	0.004843831	0	0.006870801
Bmi1	0.758743392	1.289820769	0.962804248	1.504034489	1.481889241	1.357543468	1.416052952	1.366496468	1.424951033	1.404004798	1.317569568	1.249374422	1.050044327	1.228256248	0.983837927	1.177673615	1.059440739	1.138446555	0.683826956
Commd3	1.520818949	2.072106319	1.726914873	2.053537733	2.216711378	2.210077253	2.159670162	2.218239665	2.153946318	2.398304105	2.195198213	2.186911913	2.364940521	2.137109851	2.271481412	2.131623652	2.263416847	1.803211903	1.576332945
4930426L09Rik	0.052939148	0.036209094	0.073327641	0.019966858	0.035018876	0.052470825	0.01806299	0.020908843	0.114803247	0	0.045357894	0.017658257	0.098771703	0.045925714	0.065212201	0.042776854	0.049643584	0.253047631	0.022248502
Msrb2	0.37736811	0.834881392	0.256021588	0.964804548	1.07474485	1.131390682	1.215492926	1.071258143	1.529298875	1.363769598	1.200092347	1.304477436	1.398285117	1.139357157	1.081416266	0.929704137	1.024886529	1.298303185	0.326754319
Ptf1a	0	0.007063988	0	0	0	0	0	0	0	0	0	0	0	0.004980533	0	0	0	0	0
Otud1	0.102991912	0.12803168	0.044464688	0.275461533	0.264058711	0.162781051	0.137998835	0.209361637	0.3613846	0.352041077	0.16984201	0.211129849	0.2216222	0.188004367	0.191968476	0.265010023	0.243022981	0.372054071	0.079678498
Gm3230	0.038848252	0.034798215	0.061275967	0.048775085	0.046101594	0.035441356	0.023996758	0.058454389	0.074519075	0.107477489	0.045317141	0.037853176	0.0914178	0.056135078	0.034147711	0.042322301	0.050541874	0.084259208	0.032776967
Arhgap21	1.891888944	1.515010308	0.966040277	1.712858458	1.83646619	1.649154079	1.416318214	1.772931292	1.719865778	1.447376138	1.615182293	1.667477523	1.245337298	1.69914624	1.293711923	1.841504467	1.289726388	1.064188402	1.156417324
Gm13375	0.160046556	0.311146934	0.287367648	0.380978452	0.60338844	0.436132473	0.305626603	0.393934768	0.242094102	0.477783358	0.328883459	0.211445139	0.695615545	0.372503459	0.571682263	0.333990921	0.726543788	0.294564936	0.141635962
Enkur	0.114185009	0.146001786	0.108548437	0.198463344	0.111327237	0.147697143	0.085651067	0.120094302	0.125364391	0.074541115	0.067066152	0	0.017857983	0.039240667	0.054017003	0.096677802	0.093800452	2.116491272	0.086642777
Thnsl1	0.75693057	0.953433356	0.236843132	1.185140419	1.008664707	1.087746205	1.147478876	0.947896397	1.312329513	0.812841773	1.20923055	1.167506245	1.018775569	1.215475403	0.957012858	1.218556412	0.886188811	1.355086432	0.129106355
Abi1	1.245066805	1.437537032	0.672825204	1.589633512	1.685509615	1.676222364	1.666795094	1.812941557	1.928577065	1.950177039	1.838147613	1.859378171	1.930091397	1.897344699	1.87194331	1.870064622	1.939483157	1.523662546	0.962617194
Yme1l1	1.748994479	1.836196073	1.537921763	2.001416934	1.981991124	2.006505883	1.91529572	1.965208383	2.174011779	2.287159988	2.097543692	2.137749549	2.193718372	2.104765649	2.093018754	2.024551095	2.130586795	1.864349635	1.667177194
4931423N10Rik	0	0.02291659	0	0	0	0.02048439	0	0.013645746	0	0	0.007747442	0.021719575	0.009089854	0.023727891	0.023375037	0.008667933	0.023745694	0.016870362	0.003684209
Spopl	0.283480248	0.332459992	0.348825147	0.403815712	0.354606881	0.394568357	0.332311036	0.345568132	0.589833421	0.408368605	0.398089696	0.647680961	0.514877204	0.466360817	0.521495741	0.439116059	0.409820028	0.390755133	0.337529816
Tbpl2	0	0	0.079445139	0	0	0	0.011263743	0	0.011248926	0	0.006703961	0	0	0	0	0	0	0	0
Hnmt	0.025214562	0.033624147	0	0.179099104	0.050417297	0.082421264	0.139505271	0.20607308	0.7735705	1.116028403	0.230023555	0.404878524	0.607721358	0.257821346	0.177005876	0.119578288	0.186361558	0.009988843	0.039921687
Il1f9	0	0.005746203	0.070771956	0	0	0	0	0	0	0	0	0	0	0	0	0	0	0	0
Il1f8	0	0	0.048594544	0	0	0	0	0	0	0	0	0	0	0	0	0	0	0	0
Il1f5	0	0	0.067684574	0	0	0	0	0	0	0	0	0	0	0	0	0	0	0	0
Il1rn	0	0.006033311	0.073044938	0	0.027006282	0.00457064	0	0	0	0	0.004833147	0	0	0.005202141	0	0	0	0	0
Pax8	0	0	0.070668205	0	0	0	0.006105347	0	0	0	0.003199038	0	0	0.006305256	0	0	0	0	0.003877256
Psd4	0.012692945	0.005970025	0.124547351	0	0	0.023212942	0.029497363	0.025984623	0.079550038	0.132504665	0.027341831	0.030006191	0.017494365	0.043951503	0	0.013779	0	0.008906972	0
Dph7	0.475616552	0.986457763	0.721295868	1.125413401	1.041974111	0.938277386	0.98941809	0.960290181	1.475481139	0.912733003	1.20965758	1.263799156	1.027689739	1.474330466	1.088997075	1.271190186	1.05228973	1.130158695	0.506669947
Zmynd19	0.4524413	0.52665688	0.086758179	0.871830286	0.779329563	0.667135973	0.638701601	0.666375452	0.691948664	0.489993087	0.663922589	0.597127219	0.849232285	0.74656088	0.605107767	0.66292522	0.770355305	0.502960342	0.34018098
Mrpl41	1.396826516	1.518744346	0.948991806	1.651502655	1.754022152	1.623105474	1.628976222	1.704477295	1.738080011	1.930141994	1.736490726	1.786857877	1.98997398	1.755153411	1.994920312	1.786983676	2.031575206	1.428534942	0.839505933
Arrdc1	0.420036305	0.994586128	0.591372628	1.210905829	1.421209289	1.370949768	1.236724226	1.281059834	1.48569284	1.168401251	1.600940265	1.670427879	1.122602497	1.649618384	1.253705654	1.41623088	1.184266732	1.671743346	0.276830484
Nsmf	1.485241361	1.577931135	1.005020463	1.846291749	1.923879936	1.873009719	2.10362876	1.96658052	2.248812252	1.808313547	2.232744857	2.225119213	1.890635126	2.277364068	1.800881878	2.231418078	1.833830579	2.043736504	1.346337544
Entpd8	0	0.004175102	0	0	0.021951899	0.013422112	0.005165553	0	0	0	0	0	0	0	0	0	0.0124594	0.015168953	0
Noxa1	0	0.008834313	0.163280241	0	0.012060548	0.009075461	0	0	0	0	0	0	0	0.006305256	0	0.008564409	0.013152597	0.060168499	0.005815585
Nelfb	1.784987789	2.057358882	1.365495589	2.11413456	2.110069854	2.13441258	2.174380462	2.148148365	2.238019541	1.943538234	2.169469876	2.181064529	1.821927318	2.248026835	1.754879933	2.178347673	1.75277407	2.025908551	1.482812532
Rnf208	0.444642232	1.116367428	0.529450797	1.589173669	1.369391306	1.375670182	1.356593997	1.546056868	1.515103303	1.595191626	1.535211829	1.636018753	1.875019975	1.561786545	1.877612315	1.516652395	1.8613958	1.006599603	0.109146268
4933433C11Rik	0	0.004611035	0.048347662	0	0.009354324	0.009879707	0	0	0	0	0.004657453	0	0.004206148	0.006984275	0	0.004646142	0.008797878	0.010164398	0.010024173
Lrrc26	0	0.005836645	0	0.060383519	0	0.007210961	0.010990986	0	0	0	0.013891424	0.08219176	0.017182979	0	0.01429136	0.013233902	0.008253273	0.336840928	0
Tubb4b	1.835588598	1.604414391	0.919816917	1.923036069	1.845060861	1.782275214	1.828404978	1.901230677	2.209097926	2.174439566	1.912405472	2.155517037	2.23107474	1.985845969	2.233138759	1.908641263	2.275188054	2.633790302	1.733189831
Tor4a	0.009137766	0.076994893	0.18227736	0.009263655	0.052844027	0.037030286	0.039805737	0.014207422	0.034096241	0	0.018025307	0	0.015196264	0.045831255	0.001736138	0.041526564	0.020729931	0.555804253	0.055866828
Tmem203	0.281588344	0.298294365	0.217058409	0.331277023	0.508543271	0.359055493	0.350238054	0.433649256	0.686631699	0.545220069	0.558773353	0.396188984	0.704383308	0.540700633	0.525613724	0.557088579	0.631737509	0.907732114	0.324854295
Ndor1	1.138548978	1.248632615	0.319008235	1.415026775	1.342142134	1.290584442	1.344166962	1.201876928	1.473329145	1.473507982	1.376509743	1.331341595	1.360890728	1.450300244	1.192348661	1.540684251	1.329848573	1.087649611	0.67187067
Ssna1	1.876021205	1.734123292	0.953496079	1.816177745	1.781899216	1.832138666	1.802672793	1.825045248	2.018109462	2.012910423	1.901723481	1.951827206	1.898561174	1.941407195	1.939552392	1.92786375	1.961252526	1.669842452	1.516591433
Slc34a3	0	0	0	0	0	0.005673424	0	0	0	0	0	0	0	0.008950425	0.001600619	0	0	0.524838684	0
Cysrt1	0	0.010401567	0	0	0	0	0.028348097	0	0	0	0.003620555	0	0.014053464	0.009711506	0.032329216	0	0.033032573	0.047981718	0
Tmem210	0	0	0	0.02217134	0	0.010986054	0	0.010032474	0	0	0.002762121	0	0.004621424	0.006787526	0.015097576	0	0.007012036	0	0
Nrarp	0.348683681	0.152838731	0.107281154	0.205610815	0.304716213	0.134212678	0.217531905	0.132929602	0.378562703	0.663898224	0.201101185	0.298301794	0.958385856	0.263782473	0.891599034	0.221863724	0.924131577	0.866518115	0.09837763
Fam166a	0	0.005871586	0.139066465	0.030063349	0	0.010228398	0.022999246	0	0	0.126611216	0.009203483	0	0	0.011542133	0.024515549	0.016305717	0.021968771	0.031373007	0.006497381
Rnf224	0	0.006183097	0.089118958	0.018275012	0	0.002284914	0.060159549	0.027846268	0.011405227	0	0.013695614	0	0.010331383	0.052812284	0.013641116	0.008002055	0	1.222055597	0
Tprn	0.184269767	0.324823335	0.05902075	0.407316774	0.285928457	0.30846604	0.49716303	0.39851005	0.479946151	0.494610452	0.497192708	0.682969807	0.461144321	0.658732957	0.416754674	0.505604205	0.47932894	1.568629739	0.159188342
Anapc2	1.894897086	2.243118197	1.25589577	2.349956996	2.244004387	2.252865008	2.370738983	2.27427685	2.422300556	2.183593818	2.335102663	2.38102732	2.008670983	2.388848371	2.029015674	2.327967937	1.990844742	1.909781372	1.751331996
Fut7	0	0.015791956	0.089424902	0.017314902	0.053142074	0.016914864	0	0	0.013196802	0	0.032638765	0.027667671	0.026703881	0.032460722	0.008241564	0.041832138	0.021282425	0.019920394	0
Dpp7	0.556288153	0.774762327	0.493346912	0.974471818	0.857334948	0.935007415	0.955507644	0.930165574	1.376646471	1.179975558	1.175550415	1.380217724	0.958675191	1.228133171	0.923232072	1.124177595	1.051118908	1.350467435	0.415425409
Sapcd2	0.031713318	0.049362538	0	0.034955168	0.039958549	0.045974986	0.056510217	0	0.251813149	0.082181664	0.120234211	0.245283203	0.011706244	0.168380222	0.022588828	0.184755006	0.009648673	0.5608393	0.288402643
Npdc1	2.470972582	2.472896132	1.512544428	2.464891211	2.491546668	2.475706757	2.525520245	2.509357776	2.497403595	2.424063671	2.471097046	2.513944558	2.393647311	2.490899751	2.407603714	2.473624946	2.399504131	1.911163033	1.39914151
Uap1l1	0.02436669	0.041340914	0	0.146830312	0.077618474	0.079103169	0.144996872	0.095597647	0.614584704	0.464786819	0.350434617	0.472734911	0.665684887	0.474134821	0.763066613	0.397844225	0.838916082	0.394157546	0.235201159
Man1b1	1.295396809	1.276844867	0.583942994	1.218000464	1.36788106	1.347357669	1.209277133	1.233643269	1.553579703	1.093336213	1.292298125	1.311634583	0.98857503	1.404005481	0.962761989	1.283519601	0.981480741	1.253240422	1.093915189
AA543186	0.024337758	0.037940449	0.066680577	0.07026544	0.062342942	0.071973667	0.062518555	0.058249297	0.142712821	0	0.093200812	0.042655373	0.027176928	0.100946832	0.022618482	0.090785316	0.035887927	0.28401305	0.023652387
Ptgds	0	0.02910738	0.04221096	0.050512699	0.136293335	0.096564576	0	0.085226927	0.08200114	0.337045993	0.009413737	0.043428828	0.177923981	0.047516579	0.181067917	0.051572074	0.107670889	0.351369967	0.052794536
C8g	0.217495226	0.330186541	0.132696167	0.47550715	0.453874612	0.335993275	0.483556146	0.41727667	0.480870461	0.657405527	0.461441051	0.457012101	0.479429577	0.57417016	0.47033648	0.43302132	0.309967064	0.507081951	0.169099193
Mir3087	0.010724428	0	0	0.023523905	0.009053499	0.004410491	0.00591536	0.010835369	0	0	0.007805773	0	0	0.005621666	0.001476178	0.005079447	0.00209992	0.006807837	0
Abca2	0.638255349	1.109285946	0.523136249	1.371779643	1.371432431	1.310636081	1.308036471	1.379378964	1.543778066	1.081802255	1.391230365	1.661338377	1.005373791	1.379075656	1.085402845	1.354064002	1.003561172	1.859013724	0.518785083
Traf2	0.294390661	0.441066201	0.028133348	0.438816525	0.436354525	0.45264342	0.465545342	0.502414595	0.670211297	0.409237754	0.646707349	0.650290995	0.564305066	0.844173898	0.605747406	0.779542849	0.630542548	0.766446657	0.5086011
Clic3	0.02150631	0.051371501	0	0.064399799	0.039750535	0.06787813	0.050817794	0.007644957	0.058503038	0	0.077805729	0.089903891	0.006528287	0.031431671	0.004419313	0.053477255	0.017865029	0.125665651	0.052007635
Fbxw5	1.590211713	1.819306873	0.851679667	1.922484835	1.967249437	1.882211793	2.146143258	2.016654328	2.126955567	1.941183544	2.113978319	2.080047894	1.949528273	2.123967439	1.940626247	2.050075845	1.899660911	2.062280267	1.05718077
Lcn12	0	0	0	0	0.029743411	0	0.011263743	0	0	0	0	0	0	0	0	0	0	0	0
BC029214	0.74766507	1.126207821	0.500824998	1.316391578	1.377031203	1.397353736	1.325658144	1.355628967	1.459749993	1.722816223	1.412417673	1.559407529	1.62870569	1.469257639	1.723655645	1.472519625	1.661606152	1.234139508	0.492186175
Lcn5	0	0	0.079445139	0	0	0	0	0	0	0	0	0	0	0	0	0	0	0	0.009983682
Tmem141	0.326705103	0.673840989	0.290262268	0.89372435	1.035555535	1.017695362	0.95102953	1.067119914	1.183840489	0.863262117	1.192045791	1.17749314	0.807108126	1.20806217	1.033152655	1.033177299	0.813428191	1.292737983	0.331369646
Lcn6	0	0	0	0	0	0	0	0	0	0	0.004833147	0	0	0	0	0	0	0	0
Lcn10	0	0	0	0	0	0	0.008782703	0	0	0	0	0	0	0	0	0	0	0.009829915	0
Lcn8	0	0	0	0	0	0.005673424	0	0	0	0	0	0	0	0	0	0	0	0	0
Ccdc183	0.047481195	0.044758873	0.10740009	0.062271814	0.07849765	0.057930199	0.074236185	0.015758586	0.08230636	0.291594671	0.097114911	0.054001313	0.193224373	0.09499132	0.173716024	0.116511709	0.139775786	0.010718982	0.015114691
Phpt1	1.505948165	1.844188589	1.195130762	1.85068358	1.894744289	1.872285334	1.78460099	1.897692748	1.958057149	2.053351181	1.932748866	1.902655663	2.15405735	1.94134553	2.13090408	1.904089091	2.11886038	2.069449135	1.871415034
Fcna	0	0	0.04221096	0	0	0.012805057	0.02716005	0	0	0	0	0	0	0.006305256	0	0.008002055	0.001490791	0.742673304	0
Rabl6	1.321015495	1.711188196	1.151537295	1.606871374	1.667801194	1.792807845	1.795268411	1.686307873	1.973838226	1.656058862	1.797177723	1.882454484	1.409302522	1.795742135	1.421647815	1.812403462	1.421932331	1.78266801	1.42800529
Mamdc4	0.226191356	0.17471431	0.181336957	0.240500046	0.250084783	0.219952642	0.166439958	0.183610469	0.340151189	0.186545948	0.221953439	0.300373054	0.091790277	0.245663741	0.096599008	0.322705625	0.091311626	0.328536527	0.211278281
Gm996	0.05818362	0.665124893	0.259261035	1.151533228	1.036113333	0.915465049	1.022139384	1.061042023	1.183162749	0.978800947	1.252450028	1.368870909	1.065976981	1.17121547	0.983263887	1.092018734	0.982494833	0.329199527	0.080636248
Obp2a	0	0	0.036870672	0	0	0	0	0	0	0	0	0	0	0	0	0	0	0.024979324	0
Obp2b	0	0	0	0	0.026334634	0.002267896	0.008006162	0	0	0	0.015227126	0	0.010751682	0	0	0.014005568	0.016723368	0.297310046	0
Lcn3	0	0	0	0	0	0	0	0	0	0	0.002994691	0	0	0	0	0	0	0	0
Glt6d1	0	0	0	0	0	0	0	0	0	0	0	0	0	0.008655821	0	0	0	0.013283554	0
Bmyc	1.256175826	1.517293609	1.215304882	1.778659449	1.718020587	1.707781163	1.704434497	1.811886346	1.835691624	1.918248182	1.829921621	1.945082654	1.963304665	1.818875891	1.951228825	1.764307576	1.955216578	1.531709447	1.018188535
Gm13539	0	0.002119524	0.065262041	0.056267955	0.012777538	0.085720205	0.086681806	0.204668236	0.286842705	0.258516252	0.245290388	0.494531495	0.145352674	0.24693244	0.227684292	0.08794296	0.042076202	0.034788869	0
Kcnt1	0.221552851	0.837410093	0.501907629	1.478828205	0.99327791	1.168908955	1.571428066	1.225533523	0.619908485	0.148941628	1.859916166	1.650113421	1.368918048	2.097778203	1.761720333	1.950827594	1.761875586	0.179736807	0.137418486
Lcn9	0.021042251	0.007292484	0	0	0	0.006803025	0	0	0	0	0	0	0	0	0	0	0	0	0
Sohlh1	0.009882728	0	0	0	0	0.005352896	0	0	0	0	0	0	0	0.006368136	0	0	0	0	0
Ubac1	1.219378681	1.744109908	0.992501432	2.048200997	2.004636902	2.002008504	1.953294755	2.037387448	1.904808284	2.015947819	1.970993996	2.033283714	2.128837598	1.988087342	2.179335664	1.955003141	2.236083594	1.773120333	1.019754719
Lhx3	0	0	0	0	0	0.018594897	0.022107653	0.009293541	0.016875274	0	0.027523105	0.016295234	0.005276766	0.020147528	0.019784457	0.034019855	0.007058082	2.226429636	0
C330006A16Rik	0.586024196	1.052538757	0.428981308	1.324872241	1.36171813	1.276635681	1.371545701	1.315137626	1.891438858	1.786284205	1.682184243	1.902344595	1.832331643	1.876287586	1.702883119	1.720429199	1.737005996	1.92677505	1.233490756
4932418E24Rik	0.045307202	0.006209698	0.125407765	0	0	0.008710628	0.040310292	0.0107385	0	0	0.011911868	0.051539673	0.009250899	0.0165898	0.006204762	0	0	0.188365815	0
Dnlz	1.107498986	1.360537811	0.636318095	1.439517293	1.427568685	1.525736287	1.46525663	1.532081836	1.716067582	1.558457	1.58327001	1.764676932	1.627636044	1.663604222	1.58146256	1.672760319	1.599826211	1.532914801	0.884968893
Snapc4	0.50568336	0.859901087	0.326625662	0.89905395	0.987541441	0.927575681	0.887429937	1.035056742	1.164538197	0.587032952	1.091758948	0.993756022	0.543282427	1.250582963	0.58070841	1.018237589	0.489638088	0.864527606	0.47073297
Pmpca	1.380099531	1.485369281	0.511116862	1.753853998	1.65622817	1.562405578	1.651818369	1.675198401	2.0552356	1.974570047	1.949231049	2.108029049	1.961566516	1.983518826	1.903306144	1.921071736	1.870705493	1.791044441	1.20652884
Inpp5e	0.953309366	1.287157482	0.346520293	1.270236203	1.307162485	1.329433541	1.459998724	1.398854622	1.718191277	1.322403119	1.534862304	1.421021436	1.03922082	1.640153557	1.11923738	1.549678052	1.23355858	1.446809969	0.731764221
Sdccag3	1.838535093	1.931403419	1.096819612	1.903290122	2.008544974	1.978116383	2.058832449	2.009935775	2.115719385	2.087861578	2.063788642	2.058105748	1.869823776	2.164294163	1.866501645	2.10054639	1.966623765	2.12098347	1.492953493
Card9	0	0.043783528	0	0.018485752	0.02093699	0.030728809	0.076223956	0.031464439	0.012381073	0	0.048582438	0.039945337	0.01222173	0.011350226	0.011410076	0.048194707	0.0045812	0.09221754	0
Sec16a	1.423311788	1.55586895	1.11592224	1.77532794	1.737533413	1.669467665	1.777113729	1.699920642	1.960314159	1.669139277	1.7616385	1.911884662	1.425102046	1.777489747	1.400858088	1.719689393	1.481392724	1.765012516	1.913987386
Mir6996	0	0.003217549	0	0	0	0	0	0	0.011390037	0	0	0.038014809	0	0	0	0	0	0	0
Egfl7	0.030423367	0.171342131	0.087646465	0.371173755	0.382821785	0.514794074	0.380475722	0.663024381	0.949804314	0.650764193	0.640653588	0.887083834	0.569281642	0.522511636	0.568089291	0.441423595	0.652408468	0.640163602	0.283682923
Agpat2	0.069513305	0.132594304	0.071263875	0.241969261	0.324086318	0.303310103	0.415773915	0.366315069	0.747627687	0.518892274	0.615351842	0.442216897	0.168570561	0.569609312	0.233588238	0.306545142	0.204201442	0.582109241	0.473950768
Mir126a	0	0	0	0	0	0	0	0	0	0	0.001734614	0	0	0	0.00273042	0	0	0	0.004028316
Fam69b	0.88262041	1.680232969	0.814782329	1.694739166	1.872591938	1.839046546	1.911451729	1.926897509	1.86481248	1.895027479	1.938926196	1.92868166	2.076902914	2.037171566	2.087048119	1.856620692	2.036249516	0.815439875	0.829417006
Snora43	0.066424783	0.069479524	0.071666398	0.094412049	0.050071514	0.061398562	0.080033544	0.051395541	0.091714569	0	0.041486377	0.030382098	0.028313277	0.047253826	0.033827861	0.11429076	0.03992638	0.076141822	0.036084614
Snora17	0.018707147	0.017652904	0.081116319	0.042189295	0.063912456	0.014571896	0.006543915	0.006137002	0.047923378	0	0.016769598	0	0.003950702	0.014465564	0.005779807	0.023268137	0.011740693	0.021898696	0.009713453
Lcn4	0	0	0.058085219	0	0	0.005161058	0	0	0	0	0	0	0	0	0	0	0	0.008443041	0
Snhg7	0.404445175	0.617312464	0.489561725	0.859210829	0.830248841	0.661641849	0.625074577	0.641768311	0.747534788	1.14693442	0.583358276	0.582625711	0.65347777	0.860524737	0.705183955	0.958317995	0.722290339	0.760428855	0.504180635
Abo	0	0.003353792	0.165651137	0	0	0.00457064	0	0	0	0	0	0	0	0.00484679	0.019297757	0	0.015083241	0.012639074	0
Med22	1.358423166	1.890099822	0.850616959	1.882631001	2.156157118	2.033926829	1.980373884	2.01231751	2.085858544	1.821938933	2.052680343	2.018200421	1.905518953	2.078406929	1.878783457	1.986547451	1.877976972	1.795414388	1.068983379
Rexo4	0.772793558	0.981540905	0.391739436	1.11094952	1.049633957	1.154932703	1.109136482	1.051407708	1.56051855	1.488586866	1.380254676	1.545343028	1.25989967	1.364231182	1.230670331	1.307965495	1.23653132	1.545509931	1.115913862
Surf2	0.816898898	1.226129919	0.667875561	1.373199418	1.268244055	1.310373284	1.352906774	1.374172838	1.433374348	1.593468703	1.382679204	1.41458446	1.544518018	1.48493236	1.487944801	1.37280285	1.627439477	1.253860323	0.57363791
Surf1	0.915607341	1.335334388	0.77500217	1.677386009	1.623906499	1.631963548	1.588699892	1.651157387	1.728828912	1.753011564	1.682564961	1.83797917	1.948578579	1.726191582	1.910372755	1.766043238	1.952067857	1.625040856	0.746603641
Rpl7a	1.532145701	1.560958571	1.174459769	1.4973075	1.548767451	1.559737972	1.485328797	1.60964553	1.593460168	1.476077029	1.539342017	1.510036489	1.420636377	1.571869721	1.446610772	1.581303977	1.439689406	1.651973173	1.809046373
Stkld1	0	0.014515512	0.115262531	0	0	0.009692975	0.031759039	0.010662521	0	0.029184009	0.009214913	0.030701532	0	0.027013477	0.034078792	0.038810822	0.008391648	0.105429347	0.017570466
Surf6	0.539701366	0.990849313	0.482094021	1.258587847	1.207796345	1.178590259	1.343047383	1.220432784	1.388387993	0.900598228	1.466770923	1.108646842	0.799834064	1.339351273	0.80929645	1.270103788	0.831640474	0.959089363	0.540959641
Cacfd1	1.74493974	2.07585813	1.350464925	2.107275586	2.225771203	2.187191935	2.204266598	2.173034992	2.108374042	2.126226096	2.166132627	2.186836975	2.02206058	2.194441611	2.007582444	2.159033719	2.107277536	2.466039461	1.366848114
Tmem8c	0	0.00279555	0	0	0	0	0	0	0	0	0	0	0	0	0.007717174	0	0	0.040611628	0.012373129
Slc2a6	0.176560354	0.308005274	0.081682144	0.616616151	0.564702346	0.440389926	0.564475538	0.516078803	0.886234273	0.871223768	0.817696226	0.987288111	1.169806624	1.042465044	1.173114273	0.643882004	0.923666153	0.39646837	0.008335036
Adamtsl2	0	0.011463266	0.134801611	0.768254957	0.122664863	0.143178082	0.081651162	0.778892051	0.360057313	0.335926266	0.324211555	1.071982111	0.178675461	0.563590156	0.344363704	0.359941519	0.191949125	0.116123652	0.383001312
Dbh	0	0	0.166292864	0	0	0.004466354	0	0	0	0	0	0	0	0	0	0	0	0	0.008999163
Dbhos	0	0	0.048594544	0.017563853	0	0.004941836	0.022488267	0	0	0	0	0	0	0.018777669	0	0	0	0	0
Brd3	2.282172461	2.270217615	2.05508633	2.162974445	2.244563616	2.277007813	2.211055835	2.217066617	2.20466591	1.91259706	2.235639805	2.16984817	1.866725433	2.20278471	1.891104626	2.219280974	1.921658339	2.209821821	2.196548439
Mir7578	0	0.019406696	0	0.013970571	0.013134398	0	0	0	0.01459264	0	0.015018955	0	0	0.004510619	0	0	0	0.007629518	0.007091491
Rxra	0.78151259	0.864969224	0.913647994	1.02187794	0.855499012	0.792385029	0.681494314	0.767382101	1.256758697	0.205774483	0.772028338	1.17189572	0.209014421	1.091052769	0.339934379	1.153375581	0.415861324	1.598473261	1.078911122
Fcnb	0	0.003354126	0.066680577	0	0	0.0022803	0.014921095	0	0	0	0	0	0	0	0	0	0	0	0.00962828
Olfm1	2.383122203	2.52559496	2.159845079	2.37790837	2.586887822	2.646391869	2.658136452	2.549054464	2.4528042	2.475848953	2.548648034	2.505198356	2.466682533	2.481484871	2.499303208	2.362102191	2.445537438	1.867110163	0.753097858
Cel	0.022957928	0.020799693	0	0.025933594	0	0.009845773	0	0.013019494	0.011405227	0	0.005826785	0	0	0.013820942	0.005462348	0.01361393	0.010280716	0.411361325	0.018557461
Mrps2	1.328402918	1.239210192	0.301236014	1.523487393	1.435369526	1.372234732	1.563637969	1.371499096	1.645736949	1.445736212	1.632055458	1.676771021	1.689176008	1.708262121	1.58454078	1.728216973	1.646229975	1.565140427	0.808206389
Gbgt1	0	0.004303881	0	0	0	0	0.021453118	0.007116893	0.029508967	0	0.014978259	0.023104101	0.008822454	0.017210609	0.00596007	0.017010417	0	0.130123833	0.039053673
Ralgds	2.239269459	1.972318159	1.31403973	2.194868118	2.093182291	1.928396823	1.904620575	2.059096935	1.84047618	1.113220641	1.745219232	1.853177364	0.968921732	1.858909012	1.1688493	1.861648256	1.229992626	1.894926273	1.344749932
1700007K13Rik	0	0	0	0.019454437	0.015545172	0.016367877	0.031822928	0.00998863	0.020109216	0	0.027075742	0	0.027218738	0.011497775	0.033047607	0.010201762	0.024297527	1.855619164	0
Ppp1r26	0.321743148	0.864625042	0.361798971	0.984832478	1.100014653	1.080829884	1.272043015	1.012719429	1.26588245	0.768720982	1.326587675	1.161462476	0.69816792	1.323479559	0.67481523	1.196891047	0.730186568	1.046277167	0.232858441
Tsc1	1.307310623	1.611846506	1.122501871	1.554211279	1.639905395	1.572874624	1.635654203	1.643885962	1.415056619	1.265251083	1.502093549	1.440303879	1.256681321	1.54980939	1.045263402	1.427763521	1.217804002	1.062428675	0.909887573
1700026L06Rik	0	0.010334746	0	0	0	0.012898739	0.028032618	0.015091193	0.014860904	0	0.021822186	0	0.002518157	0.017676967	0	0.031278487	0	0.440107573	0.009870436
Gfi1b	0	0	0	0	0	0.00652552	0.008782703	0	0.021924045	0	0	0	0	0.005640703	0	0.010326015	0	0	0
Ddx31	0.805212727	0.836417792	0.269862963	0.843776483	0.759799268	0.645742743	0.609784088	0.752797704	0.82120768	0.451953993	0.654159526	0.752054639	0.57956416	0.75642644	0.593873281	0.756087867	0.60836195	1.295584757	0.340431169
Barhl1	0.06719239	0.007861783	0.158742624	0.017745132	0	0.017112963	0	0.005510021	0	0	0.002262929	0	0.001552232	0.012881392	0.006110031	0.015273328	0.003036058	1.974197895	0.003982597
Ttf1	0.514209957	0.623355889	0.522922993	0.483914307	0.541247176	0.599593025	0.690456329	0.617841625	0.745518148	0.742703233	0.662141202	0.587951064	0.41401919	0.778852612	0.344463274	0.729989683	0.388774013	0.92930475	0.509844613
Setx	1.603636637	1.642656339	1.156825166	1.791628746	1.811789079	1.900006096	1.678814666	1.889323134	1.807155106	1.416514655	1.767684163	1.742137146	1.497705452	1.826644456	1.474408726	1.856652165	1.423816747	1.595134932	0.973048938
6530402F18Rik	0.528967933	0.681848731	0	0.448330506	0.950319017	1.415083741	1.370962661	1.435510466	1.289113426	1.619743273	1.475511866	1.389607874	1.625851869	1.066527947	0.973592158	0.569058692	0.729724391	1.156953381	0.088509954
Mir133c	0.013997737	0.004487234	0	0	0.009690422	0.005917983	0.018216236	0.020241585	0	0	0.002274224	0	0	0	0	0	0	0.007249126	0
Gm13547	0	0.012034657	0.051515241	0	0.017755008	0.012651431	0	0.01975636	0	0.038807727	0.010237125	0	0.015991319	0	0.003231403	0	0	0.026886244	0
Trub2	0.852417976	0.998454114	0.408252566	1.229614461	1.246437231	1.128849719	1.031429558	1.101633268	1.282696542	1.017557454	1.171480447	1.479900987	1.17292475	1.27549708	1.178744024	1.148982082	1.288265898	1.397869636	0.65915474
Cercam	0.110925174	0.259409717	0.354341734	0.299343393	0.431378663	0.566800418	0.553245246	0.724967858	0.750173922	0.545820486	0.747640825	0.925082231	0.415282562	0.850334218	0.39399751	0.767195225	0.473964266	0.661869129	0.598935272
Urm1	0.580783356	0.862450233	0.227636326	1.09475391	1.113779894	0.967809867	0.79440294	1.077997527	1.073684649	1.384866814	1.011535976	1.010570649	1.320962223	1.116746037	1.299173397	1.071272767	1.362216144	0.594616142	0.649768892
Coq4	0.625027875	0.975537893	0.415950021	1.306956026	1.06822478	1.117821146	1.019853385	1.125046992	1.421319233	1.270570267	1.28662533	1.306977395	1.253354206	1.374812669	1.371351966	1.340894398	1.397165711	2.045850417	0.492325176
Slc27a4	1.05905653	1.471460959	0.895259907	1.627293497	1.515669933	1.654444871	1.795128284	1.786121444	1.949035303	1.707390765	1.95327078	2.049826547	1.795180803	1.982039287	1.80235552	1.809723878	1.78017702	1.009508485	0.549532694
Odf2	1.162440705	1.478342007	0.748789941	1.628442739	1.510058621	1.714827186	1.65822308	1.690685105	1.871339011	1.521022561	1.780605405	1.780008583	1.238287008	1.706701174	1.212285312	1.698565362	1.220571457	2.056529895	1.02629944
Gle1	1.163751466	1.611281712	0.909271275	1.73181418	1.664074457	1.579914929	1.600966036	1.567007358	1.838365873	1.606766644	1.748922901	1.880375234	1.547067507	1.804953653	1.488288108	1.823331096	1.563715248	1.463933581	1.096760157
Mir6997	0.036497001	0.025586586	0.030866715	0.035409504	0.048281729	0.038877401	0	0.032987451	0.026828831	0.028665773	0.042042327	0.034581356	0.054307586	0.010267027	0.03958226	0.045038705	0.029697774	0.017436941	0.00401317
Set	1.637373317	1.714180352	1.653220865	1.80196237	1.875850903	1.885635611	1.728813839	1.803618069	1.874888068	1.872375057	1.848897336	1.787055574	1.82046402	1.877842427	1.787711176	1.834163084	1.809845711	1.68848456	1.754950103
Zer1	0.722173902	1.147825305	0.811461037	1.148373946	1.275266254	1.321850443	1.170200461	1.254691836	1.332043963	1.314072478	1.297285606	1.303507638	1.311666907	1.238366674	1.354634715	1.24212352	1.25860824	1.047983241	0.736137156
Pkn3	0	0.008103591	0	0.052377928	0.034938231	0.098059019	0.089585789	0.022310866	0.15399424	0	0.109072717	0.221729381	0.040785797	0.088439575	0.01768867	0.095777565	0.026557098	1.291285396	0.073641988
Zdhhc12	0.572508584	0.640075203	0.286568857	0.964566607	0.768502534	0.820265308	0.897022289	0.938174474	1.25433268	0.885830783	0.867556807	0.971908353	0.384100095	0.904300078	0.346060336	0.771824469	0.451447564	1.202398173	0.282460882
Wdr34	0.502909383	1.056280098	0.752037033	1.304407056	1.40524186	1.425258034	1.372681561	1.467063639	1.5804923	1.505586074	1.510838282	1.383480799	1.233422497	1.519348699	1.121414791	1.329386912	1.07552439	2.156235874	0.602212099
Endog	0.201604772	0.459287453	0.165097087	0.599331414	0.444444589	0.569358328	0.612734179	0.752794694	0.645971415	1.058718835	0.703506267	0.796364498	1.174368148	0.806115374	1.154587741	0.617959513	1.187593758	0.928342176	0.160585946
D2Wsu81e	0.882821323	1.186439885	0.473432491	1.38036059	1.286654193	1.315087725	1.418441431	1.374303235	1.557916617	1.528605143	1.557530487	1.644232735	1.422770408	1.572279088	1.38287353	1.51000004	1.417378563	1.719187056	1.090508761
Lrrc8a	2.048885286	2.128728102	1.794028163	2.300089442	2.253880895	2.271473052	2.161167638	2.284526369	2.274668561	2.366121349	2.254007914	2.26002248	2.306139881	2.272931773	2.273782086	2.234740341	2.289497814	1.787839886	1.845156403
1700084E18Rik	0.065565436	0.026814941	0	0.031853778	0.06314807	0.036586614	0	0.011885239	0	0.084220909	0.064199409	0.040848286	0.048908378	0.049349082	0.058290664	0.051770026	0.047488133	0.079977511	0.031280694
Ccbl1	0.467745643	0.784445982	0.404635003	0.881019107	0.807498264	0.763829546	0.737946775	0.827015593	1.04098154	0.761265782	0.861140057	1.073426827	1.066755685	1.070074802	1.077446842	0.978747095	0.978240408	1.320932577	0.251421972
Dolpp1	1.128422862	1.391776138	0.730972334	1.480169645	1.511149159	1.44288804	1.402588286	1.446007579	1.5217263	1.408533925	1.433068624	1.588687369	1.174239185	1.64794323	1.269111518	1.489033656	1.167411051	1.357625343	0.641345832
Nup188	0.890808411	1.043361423	0.383403593	1.243064172	0.984385727	1.124319731	1.053278209	1.115620114	1.432348543	0.46687693	1.124675838	1.104563052	0.706169449	1.288486309	0.681806538	1.229319741	0.697259376	1.365056574	1.082369822
Fam73b	0.545988531	0.925163326	0.494679693	1.150361553	1.239947002	1.141664384	1.327578131	1.209056157	1.65019367	1.196118219	1.564524468	1.613985894	1.528528698	1.737846636	1.481322965	1.511116566	1.442376104	1.302754261	0.656278432
Dolk	0.64438427	0.790466553	0.387730841	1.002564007	0.869469067	0.934795803	1.170170303	0.939439486	1.457953846	1.388552183	1.315991836	1.416828704	1.361761026	1.383918417	1.459396775	1.340322935	1.440877474	1.353419431	0.491846537
Sh3glb2	1.471532592	1.995324932	1.710111341	1.94054324	2.009727621	2.010241177	2.027119312	1.9824	2.051755571	1.946935549	1.995176513	1.97928805	1.777068359	1.932643535	1.761352415	1.925827413	1.822347505	2.010112616	0.955139929
Ppp2r4	1.847627203	2.231790684	1.364319655	2.221263475	2.258510394	2.301922513	2.347974257	2.367815508	2.390017716	2.193200917	2.350671261	2.415236064	2.084188517	2.272625204	1.904718395	2.250918575	1.915513328	2.210793896	1.90398903
Ier5l	0.167663747	0.248137381	0.228020501	0.309625368	0.382514953	0.316293897	0.260009149	0.292856461	0.296546928	0.230988816	0.253635349	0.229941065	0.395433293	0.31333732	0.442205181	0.227973575	0.409636402	0.114050344	0.614970315
Cstad	0	0	0.083450687	0.014203276	0.023128269	0.030919497	0.038391807	0.053112172	0.014551887	0	0.021903999	0.068828038	0.081237335	0.070996319	0.133069907	0.057174626	0.130687783	0.040935099	0.00768173
Mir3089	0	0	0	0	0.013488429	0	0	0	0	0	0	0	0	0	0	0	0	0	0
Ntmt1	1.521867088	1.730476712	0.768499794	1.726403328	1.537795677	1.699045847	1.750235017	1.739061171	1.858135785	1.668222058	1.822045743	1.858459762	1.815631713	1.863905869	1.762728918	1.84522267	1.889548703	1.617870332	1.124528126
Prrx2	0.010877285	0.038921534	0.076331069	0.231537346	0.333903901	0.647796016	0.557043597	1.188570596	1.434455049	1.866997906	1.256376874	1.528160422	1.675576807	0.907933662	0.966693935	0.264289368	0.703835507	0.078078	0.795402971
Ptges	0.028083196	0.021099933	0	0.021793325	0	0.032386799	0.081763092	0.027001295	0.054525891	0.031315826	0.062178691	0.061684155	0.024817354	0.140554395	0.036203574	0.138525922	0.065998253	0.3014323	0.566621208
Asb6	1.082944841	0.963441328	0.206963143	1.079328376	1.067660401	1.094053515	1.28048593	1.219281629	1.563683618	1.406028464	1.362463143	1.427020001	1.222041531	1.341909501	1.202839419	1.332457368	1.171424934	1.089021271	0.831097886
Usp20	0.80551187	1.204781981	0.46894577	1.373214843	1.284566203	1.205556562	1.514418931	1.257869008	1.719222833	1.298699657	1.531849732	1.537664293	1.146414813	1.666761663	1.108855717	1.44467224	1.022313833	2.135351758	0.373010294
Tor1a	1.08693931	1.311090958	0.709140366	1.680008047	1.575599341	1.535142118	1.590600951	1.52550385	1.822896491	1.460194071	1.670337	1.748026242	1.629792815	1.757464689	1.63266944	1.788234088	1.648673077	1.617752086	1.049402041
BC005624	1.258238503	1.409145441	0.26338714	1.484268007	1.49811584	1.512622781	1.467576192	1.632014143	1.609140413	1.650765283	1.667550294	1.634035843	1.580137483	1.655946222	1.591906211	1.645652309	1.61673808	1.544277498	0.817665672
D330023K18Rik	0.204629154	0.289704555	0.177093633	0.568586981	0.400263828	0.515338971	0.396029972	0.55622527	0.491522835	0.684312416	0.609041119	0.567750762	0.870799387	0.633399376	0.868032061	0.6318352	0.808088008	0.764578002	0.217738694
Ncs1	1.991020516	2.36511365	1.517927554	2.610186179	2.549448475	2.423221712	2.539691804	2.585143692	2.638130426	2.54054728	2.594641352	2.632754108	2.579530805	2.618935098	2.519110979	2.581605829	2.538688824	0.938319139	1.003784615
Ass1	0	0	0	0	0	0	0	0	0.010943419	0.02161699	0	0	0.01041361	0.004918421	0.006573717	0	0.017885456	0	0.004970471
Exosc2	0.814601023	1.279318881	0.744825821	1.314414118	1.317267827	1.292185464	1.198980243	1.364508749	1.45427275	1.578270005	1.48120512	1.460755343	1.23949266	1.468978686	1.344713729	1.455124206	1.385986183	1.089939129	0.805409122
Prdm12	0	0	0	0	0	0.01214574	0.010600328	0	0	0	0.005448183	0	0	0.005809783	0.005611444	0	0	0.323895295	0.004598158
Mir6998	0	0.014434557	0	0.038519275	0.017929077	0.014123741	0.006070744	0.011294762	0.015579904	0	0.015797221	0.024524031	0.006917767	0.021870516	0.010772357	0.02930814	0.002248844	0	0.013089902
Fibcd1	0	0.052427556	0.144265871	0.269034209	0	0.060631208	0.054649615	0.113947806	0.058396451	0	0.059350292	0.156213549	0.017450191	0.093257295	0.017255149	0.106673601	0.07087292	0.056077527	0.012047127
Qrfp	0	0.023169216	0.051515241	0.033191148	0.136507564	0.053987974	0.027508075	0.029997713	0.053818146	0.041734335	0.039360332	0.066573768	0.015877562	0.059373846	0.004176724	0.050456018	0.021916097	0.11430495	0.011062591
Lamc3	0	0	0.081116319	0.029510701	0.021871396	0.005055083	0.01974922	0	0.023111081	0	0.048077282	0.077733166	0.090447536	0.144469706	0.214284585	0.155851889	0.342613424	0.337805166	0.072716873
Ppapdc3	0.482810262	0.726503299	0.278182608	1.189788051	1.238944396	1.091842268	1.042725522	1.259778988	1.401408211	1.294263475	1.576749608	1.650387331	1.714561163	1.530990671	1.651136878	1.532122335	1.677127342	0.773902782	0.084310649
Fam78a	0.036112881	0.026447051	0.141522538	0.174289153	0.139460905	0.140724361	0.169298607	0.219649444	0.253406033	0.021726147	0.453482149	0.636301087	0.680555905	0.606061814	0.57618193	0.278347273	0.643249609	0.299421482	0.011267889
Mir7674	0.04133037	0.03645035	0	0.008916063	0.054855467	0.020519305	0.032558011	0.004565287	0.042855955	0.018234178	0.012130144	0.033377106	0.014725606	0.026644102	0.010398192	0.019846187	0.035251823	0.08095391	0.032670955
Prrc2b	2.616701171	2.9504313	2.678575197	2.929121214	2.978176487	3.024763277	2.962549735	3.040485724	2.997307385	2.671879269	2.899726035	2.874334049	2.436949049	2.826899396	2.332938644	2.758798873	2.307117572	2.225778023	2.573110686
Swi5	2.106892274	2.29012877	1.524734174	2.277802718	2.347148497	2.345850312	2.247922935	2.41061919	2.276030715	2.407881555	2.292094664	2.318201617	2.366017086	2.276715937	2.357941901	2.258933367	2.368447882	2.323178256	2.244036886
Golga2	0.796771915	1.437458459	0.786957981	1.657990677	1.750806146	1.692716003	1.680566165	1.817156429	1.973934558	1.722739671	1.927707128	1.876130675	1.666495766	1.920063966	1.592443881	1.854670598	1.59884903	1.638067154	0.90038504
Dnm1	0.425462052	1.712056976	1.479847975	2.007442864	2.029519085	2.04331947	1.941123988	2.116315241	1.997817283	2.418511016	2.001165927	2.086782047	2.46894098	1.976148792	2.413388748	1.839193597	2.441230524	1.406125862	1.220852676
Mir199b	0	0	0	0	0	0	0	0	0	0	0	0	0	0	0	0	0	0	0.014657805
Uck1	0.773080322	1.103575072	0.624928849	1.16750185	1.006320668	1.077793401	1.220960576	1.146542921	1.534919634	1.500449995	1.260619304	1.356856596	1.23965713	1.262000154	1.231117276	1.199537656	1.235500202	1.300339575	0.800288759
Slc25a25	1.427447368	1.625360885	0.868733619	1.975362233	2.056607111	1.932118742	1.948216324	2.01369022	1.922145551	1.660210328	2.077910399	2.043626707	1.754105046	2.051883489	1.792221006	1.971307671	1.806311574	1.946897237	0.909265681
Lcn2	0	0.006591684	0.068484122	0	0	0.004720629	0.013879683	0	0	0	0	0	0	0.005202141	0	0	0	0.031984298	0
1110008P14Rik	1.133417587	1.640571853	1.254826928	1.869477847	1.940320561	2.014579853	1.886138348	2.071080489	1.98284106	2.106277443	2.010165064	2.102638633	2.319124853	1.95525053	2.234802758	1.819784601	2.221913001	1.952986436	0.738028402
Ptges2	1.009903048	1.296646934	0.510000175	1.492364393	1.350157443	1.465635045	1.580904313	1.562517313	1.492656848	1.744616781	1.631818405	1.62892243	1.935328303	1.654452645	1.929863686	1.664239917	1.91357805	1.35314044	0.409449497
Naif1	0.271612313	0.36372463	0.146740413	0.318987979	0.38459	0.349241455	0.301742544	0.404111531	0.487810116	0.241164051	0.440923265	0.34795827	0.209193301	0.430573743	0.230171137	0.382266533	0.184986363	0.482733795	0.307943254
Ak1	0.97218807	1.319052607	0.827837961	1.655164301	1.731968022	1.672202249	1.615018962	1.757514841	1.747262842	1.297389839	2.006703532	2.123245965	2.123270774	2.024977052	2.258188495	1.961921614	2.200235366	1.606323965	0.219036995
St6galnac4	0.333694223	0.49528311	0.358135819	0.805618276	0.872021965	0.865183836	1.146513358	0.962064159	1.203530706	1.013092582	1.287544621	1.417154823	1.205232738	1.250118666	1.288963304	1.078239039	1.259440102	0.597506342	0.5810154
Dpm2	1.420544683	1.755595625	0.964585906	1.710696935	1.913953457	1.79636703	1.765809108	1.832100244	1.867646093	1.979457191	1.806319261	1.93587062	1.883830772	1.838827943	1.893541932	1.873679707	1.868217779	1.704953966	1.190384346
Pip5kl1	0.037054102	0.314258398	0.070764003	0.43054158	0.604395312	0.8048621	0.809395498	0.670634134	0.94646218	0.702093891	0.959988672	0.983833545	1.126023939	0.86657288	0.909926607	0.575705385	0.756715285	0.079171335	0
St6galnac6	0.1291154	0.338762925	0.143320422	0.613026878	0.567289465	0.768103534	0.788797108	0.935702243	1.184082417	0.395634191	1.198404795	1.4559543	0.653825776	1.082297855	0.642483153	0.83402455	0.620287656	0.306703743	0.299193807
Eng	0	0.024347634	0	0.008806272	0.029710747	0.04233561	0.007304588	0.038209906	0.168817194	0	0.054843507	0	0	0.052824068	0.006191802	0.082804866	0.003866283	0.034445929	1.128504446
Mir2861	0	0.002972736	0	0	0	0.008611848	0	0.015995218	0.010323253	0	0.004962207	0	0	0	0.008330755	0	0.00418145	0	0.003766531
Fpgs	0.294011849	0.465559953	0.18117816	0.738920804	0.725325749	0.62689329	0.736891067	0.602191478	0.903026765	0.578227423	0.834849279	0.892245531	0.60437966	1.093873604	0.646471363	0.690507216	0.396998125	1.005928133	0.83000823
Cdk9	0.928317937	1.118872692	0.69865697	1.171178202	1.396759231	1.300809175	1.108723248	1.187225263	1.383375821	1.29379365	1.210964256	1.200156915	1.116001023	1.332633352	1.03111787	1.295821373	1.213258402	1.254689439	1.024956474
6330409D20Rik	0.434328311	0.240974308	0.055165052	0.311346159	0.23137748	0.171434486	0.22782571	0.28472581	0.061883001	0.274854734	0.18213408	0.262206192	0.354004635	0.227269543	0.325997443	0.240838945	0.376928868	0.007365708	0.028523069
Sh2d3c	2.135780864	1.628860301	0.819535255	1.798963672	1.882801277	1.604055034	1.105494893	1.661203099	1.001211792	0.773927982	1.017931177	0.907646108	0.9860425	1.241883086	1.165181735	1.398095955	1.131942882	0.445956435	0.429632984
Mir3960	0	0.003387591	0	0	0	0	0	0.004872939	0.010323253	0	0	0.016364859	0.004683784	0	0.001306333	0	0.004959682	0	0
Mir8093	0	0.009144593	0	0.016379294	0.019999335	0.024630537	0.029844697	0.021853277	0.014551887	0.029016191	0.028658751	0.029429054	0.032808969	0.042967677	0.0143412	0.032353147	0.018979923	0.040512584	0.090605817
Ptrh1	0.031583384	0.08284228	0	0.113900124	0.174427796	0.167053379	0.193099636	0.181715036	0.275704479	0.129768919	0.229702442	0.19214125	0.202445985	0.249165198	0.137952921	0.158709263	0.150168394	0.515638169	0.139580347
1700019L03Rik	0.024595403	0.05192844	0.145716183	0.049020637	0.090910559	0.056485181	0.042907047	0.082784974	0.074995013	0	0.072080833	0.14232293	0.069612644	0.029981576	0.050937382	0.052441341	0.031203912	0.419246951	0.012836866
Stxbp1	2.666144665	2.703475497	2.274664171	2.760524574	2.696674127	2.693524216	2.753508229	2.758724477	2.685457871	2.820280279	2.751726799	2.840129239	3.036545503	2.794867545	3.065752414	2.765807677	3.084905964	2.036535044	0.811310659
Snora65	0.252490463	0.341669795	0.09738826	0.461314689	0.439269033	0.363762743	0.347671183	0.337012518	0.408298296	0.321320874	0.325436954	0.33694261	0.275420432	0.458918702	0.253248809	0.408921808	0.302797595	0.229335632	0.457566068
Slc2a8	0.648542079	1.019408276	0.443527497	0.882503065	1.019393265	1.020489864	1.2971147	1.148746293	1.682348304	0.855297154	1.219302676	1.208961664	0.988247172	1.341945994	0.950644416	1.122794896	0.993221561	1.422074824	0.546865938
Lrsam1	0.942310591	1.316358685	0.590088902	1.555524648	1.370259863	1.349965176	1.505663704	1.637394731	1.854818932	1.481036961	1.692229214	1.739335794	1.314166601	1.739293422	1.637624845	1.591863865	1.659239395	1.040862869	0.415299468
Rpl12	0.225456243	0.300697579	0.087429606	0.35759372	0.363608872	0.304852833	0.294285914	0.353384848	0.373683326	0.265183009	0.316592496	0.261670276	0.257737685	0.399140767	0.242051614	0.326256986	0.265251169	0.219408999	0.357413383
Zbtb43	0.678516249	0.875884575	0.720325731	0.960744973	1.03459334	0.987300292	1.070009344	0.990595143	1.44891526	0.95930588	0.951556542	1.125447483	0.625384443	1.073466151	0.654428546	1.100053779	0.539045024	1.299522255	0.589591316
C130021I20Rik	0	0	0.048594544	0.010014948	0	0.00457064	0	0	0	0	0	0	0	0.012427111	0	0	0	0.02108308	0
Nron	0.140578773	0.106272793	0.072320869	0.136465319	0.149894699	0.126732122	0.089663478	0.203435429	0.181960354	0	0.194930787	0.123473692	0.029418678	0.203118254	0.030259454	0.271822489	0.005589162	0.727621743	0.115091987
Fbxw2	1.342873189	1.771842848	0.881764089	1.903250076	1.845739597	1.763291895	1.91423784	1.840016088	2.020034867	1.897127924	2.009481463	2.037607837	1.946951767	2.034896109	1.950071059	1.945579967	1.923015438	1.807363399	1.458641092
Rabepk	0.322277459	0.719976083	0.39543452	0.988478936	0.980647254	0.914770155	1.027872854	0.886398423	1.362497489	0.962230347	1.271376799	1.376933202	1.423212476	1.33668674	1.370488014	1.160628907	1.466365432	1.283393936	0.49221627
Phf19	0	0.017494077	0.225954756	0.012373539	0.015734513	0.016890922	0.060257652	0.006563421	0.20759876	0	0.082367823	0.104764119	0.0067112	0.128218549	0.021008438	0.093300755	0.045217992	0.179758424	0.121556291
Traf1	0	0.011986152	0.051515241	0.012817463	0	0	0	0	0.097442261	0.046536531	0.025536529	0	0.020794266	0.046552474	0.047509109	0.067387752	0.031825351	0.11921187	0.070735952
Cutal	0	0	0.095897148	0	0	0.012617612	0.008782703	0	0	0	0.005535958	0	0	0	0	0.007114629	0.00457277	0.127064147	0
AI182371	0.019873495	0.013492921	0	0.017813688	0.025147381	0.008022327	0.02821344	0.007539943	0.044614865	0	0.009108647	0	0.039359253	0.050495099	0.007920845	0.014011351	0.005250749	0.015952085	0.007695413
Rab14	2.250795814	2.440584221	1.853828117	2.464128142	2.393491057	2.480947755	2.473160622	2.475201842	2.516694291	2.682305018	2.519493911	2.55756934	2.679084869	2.520275755	2.657728919	2.507853563	2.713831183	2.262576154	2.1408585
4930568D16Rik	0	0	0	0	0	0	0.012800043	0	0	0	0	0	0	0	0	0	0	0	0
Stom	0.308908902	0.170796462	0.164789538	0.073503771	0.108343357	0.279815487	0.21698701	0.227622852	0.274168224	0.137610668	0.182151311	0.422555297	0.091875584	0.217060335	0.04914664	0.165082699	0.094451595	1.485795674	0.363187566
Ggta1	0.089636801	0.051039851	0	0.097297655	0.020574128	0.055707126	0.119458313	0.040035612	0.401854735	0.088073765	0.187767051	0.279576266	0.038087822	0.329814658	0.040327891	0.293903564	0.024906227	1.562644773	0.368447017
Gm13446	0	0	0	0	0	0.005509613	0	0	0	0	0.002831602	0	0.079458158	0.005985746	0.080084258	0	0.098108562	0.067280201	0.019568969
9030204H09Rik	0	0.013482849	0	0.051364765	0.104134112	0.036506228	0.025648749	0.03795324	0.055822021	0	0.028585467	0.028562045	0.023711667	0.028870448	0.006158304	0.017056921	0	0.100658973	0.00427118
Rbm18	2.173670897	2.088632212	1.546744239	2.137902656	2.053719273	2.041301176	2.1210463	2.102622833	2.193793609	2.212322879	2.120411088	2.162530385	2.094544713	2.232728999	2.149586919	2.171883445	2.217949806	1.983888	1.438518181
Morn5	0	0.007901737	0.091419978	0.076264998	0.03840896	0.096468566	0.027580022	0.070011111	0.120759349	0.056132918	0.023565789	0.053194429	0.025231141	0.020709673	0.015075532	0	0.01320384	1.403283184	0.00427118
Lhx6	0.299608337	0.089043875	0.045724869	0.017299782	0.07074882	0.035516984	0.127526825	0.039167153	0.120287221	0.037970427	0.088048308	0.057714982	0.029109379	0.054762613	0.018070986	0.207771108	0.013653229	0.067193195	0.153761146
Ptgs1	0	0	0.183983361	0	0.051951385	0.016887049	0.078515448	0	0	0	0.019745192	0.018408576	0	0.017721534	0	0.0070393	0.010644523	0.091252361	0.166166315
Olfr338	0	0	0	0	0	0	0	0	0	0	0.003906643	0	0	0	0	0	0	0	0
Olfr339	0	0	0	0	0	0	0	0	0	0	0	0	0	0	0	0	0	0	0.00427118
Olfr342	0	0	0	0	0	0.00457064	0	0	0	0	0	0	0	0	0	0	0	0	0
Olfr341	0	0	0	0	0	0	0.008782703	0	0.014551887	0	0	0	0.010191158	0.006305256	0	0	0	0	0
Olfr345	0	0	0	0	0	0	0.008815747	0	0	0	0.00398184	0	0	0	0	0	0	0	0
Olfr50	0	0.010574051	0.128854475	0	0	0	0	0.013194499	0	0	0	0	0	0	0	0	0	0	0
Olfr347	0	0	0	0	0	0	0.008782703	0	0	0	0	0	0	0	0	0	0	0	0
Olfr3	0	0.003354126	0	0	0	0	0	0	0	0	0	0	0	0	0	0	0	0	0
Olfr351	0.038585015	0	0	0	0	0	0	0	0	0	0	0	0	0	0	0	0	0	0
Olfr353	0	0.007531755	0	0	0	0	0	0	0	0	0	0	0	0	0	0.005127794	0	0	0
Olfr352	0	0	0	0	0.012060548	0	0	0	0	0	0	0	0	0	0	0	0.002329987	0	0
Olfr356	0	0.007291611	0	0	0	0	0	0	0	0	0	0	0	0	0	0.005142566	0	0	0
Olfr355	0	0	0	0	0	0.005507423	0	0	0	0	0	0	0	0	0	0	0	0	0
Olfr358	0	0.005179775	0.115275122	0	0	0	0.005921961	0	0	0	0.004123251	0	0	0.014827902	0	0	0	0	0.009780706
Olfr361	0	0	0.167200658	0	0	0	0	0	0	0	0	0	0	0	0	0.005127794	0	0	0
Olfr357	0	0	0	0	0	0	0	0	0	0	0	0	0	0	0	0.005127794	0	0	0
Olfr362	0	0	0	0	0	0.004244608	0	0	0	0	0	0	0	0	0	0	0	0	0
Olfr365	0	0	0.055804776	0	0	0.003932779	0	0	0	0	0	0	0	0	0	0	0	0	0
Olfr366	0	0	0	0	0	0	0	0	0	0	0	0	0	0	0	0	0	0.008391946	0
Olfr368	0	0	0	0.018173635	0	0	0	0	0	0	0	0	0	0	0	0	0	0	0
Snord90	0	0.004917142	0.028133348	0.009780821	0	0	0	0	0	0	0	0	0	0	0	0	0	0	0
Zbtb6	0.462534263	0.521499603	0.17206039	0.518410861	0.613362305	0.625891119	0.591102336	0.521693448	0.729836382	0.61967036	0.609439992	0.694681125	0.437593201	0.670214805	0.478138291	0.61716968	0.342736345	0.767965214	0.314380739
Rc3h2	1.727275694	1.92636148	1.106851109	1.859999544	1.971024845	2.03582284	1.823786778	2.001604794	1.91612721	1.577993228	1.808287008	1.712877604	1.740386398	1.828620011	1.658866538	1.793555764	1.642395189	1.933719993	1.270051304
Zbtb26	0.451227288	0.575344227	0.421947035	0.745265457	0.816863302	0.606654976	0.548237035	0.484036002	0.819630659	0.485137082	0.770892906	0.853026002	0.512311998	0.706273129	0.583436058	0.896872001	0.586348734	1.069487154	0.302777708
Gpr21	0.073145359	0.130674464	0.054684939	0.201410711	0.261754613	0.310088381	0.11418763	0.239374384	0.470975427	0.083921637	0.1828821	0.424802283	0.096221536	0.24263861	0.091586317	0.177926501	0.11672327	0.05027742	0.032813503
Crb2	0.062557603	0.020857703	0.076318433	0.035870836	0.055103185	0.025759134	0.042870393	0.036147004	0.014551887	0.054005282	0.039012296	0.102062866	0.019431763	0.043142145	0.010832302	0.023414999	0.053173757	0.2820632	0.02158077
Lhx2	0.016402293	0	0	0	0	0.003422525	0	0	0	0	0	0	0.002652785	0.006368136	0	0	0	0	0.004872017
Psmb7	2.184069215	2.32162301	1.75991077	2.33812907	2.345041908	2.322879316	2.294359772	2.359735616	2.424134371	2.583456391	2.36551324	2.415571029	2.567724784	2.346702568	2.497198723	2.330741279	2.508040993	2.241103477	1.939642984
Nr5a1	0	0	0.025432717	0	0	0.00373848	0.006105347	0	0	0	0	0	0	0	0	0.011098205	0	0.024920159	0
Mir181b-2	0.023011611	0.033779225	0	0.027039797	0.091269386	0.049132294	0.012363816	0.050265258	0.011573395	0.046805142	0.017757809	0	0.026830555	0.059952858	0.006215454	0.02835722	0.03076268	0.018143702	0.038166047
Mir181a-2	0.038634237	0.017775483	0	0.01005639	0.013081018	0.031193608	0.01195143	0.015793239	0.030318354	0.014888973	0.021027934	0.085774565	0.006980483	0.008510549	0.002929242	0.026076323	0.025668175	0	0.02941158
Arpc5l	1.414473131	1.75145419	0.913733848	1.909111446	1.936074602	1.869183641	1.895496109	2.048261695	2.068696776	2.300464488	2.022962677	2.092068209	2.227732597	1.985325421	2.158579494	1.934791747	2.187889249	1.697240554	1.109920049
Rpl35	0.685253462	0.642872301	0.855023553	0.865195582	0.977121866	0.975045545	0.67685144	0.912538479	0.721574628	0.8491804	0.857914879	0.882680255	0.67802253	0.747963709	0.767333666	0.902769878	0.782612388	0.814852727	1.003947358
Wdr38	0	0.002881466	0	0	0.01124601	0.006566437	0	0	0.03168095	0	0.010594686	0.020543282	0.003262961	0	0.00453681	0	0.003547026	0.596262999	0.004212334
Gm16523	0.291240644	0.380499661	0.230814392	0.317021838	0.335139562	0.313513857	0.356230401	0.453803967	0.349835694	0.219535413	0.411997741	0.543058584	0.132013482	0.471825218	0.098348346	0.453770698	0.141313183	0.518375341	0.234049229
Ppp6c	1.409099513	1.107972746	0.181402572	1.269567876	1.325936571	1.235091828	1.303263732	1.353039744	1.576722187	1.471736085	1.513567552	1.691638916	1.636353259	1.591117413	1.547301843	1.333990283	1.611551053	1.425397865	1.057904263
Arhgap15os	0	0.0029433	0	0	0	0	0	0	0	0	0	0	0.002172331	0.007868544	0.004701113	0	0	0.00710954	0
Mir5129	0.031349192	0	0	0	0	0.007665998	0	0	0.01515302	0	0.012102381	0	0	0.01448604	0	0	0	0	0
1700019E08Rik	0	0.009999512	0	0	0	0	0.011298588	0	0	0	0	0	0	0	0	0	0	0	0
Orc4	0.999009295	1.231996013	1.009830681	1.520641286	1.490318175	1.504130643	1.319257703	1.442589371	1.700873709	1.594130489	1.544923488	1.533078762	1.778255998	1.588804993	1.798033566	1.581405337	1.824386341	1.502095019	1.104452874
Mmadhc	1.408016815	1.712969635	1.05485452	1.947396824	1.914394243	1.874787335	2.052320636	2.008143312	2.202510887	2.227737648	2.113281514	2.082175238	2.297192588	2.178197044	2.233264368	2.144432966	2.284239165	1.910577637	1.492904349
Gm13498	0.033370323	0.079399978	0.03019953	0.045525817	0.105283116	0.066935325	0.072739921	0.050974603	0.036920518	0.156290771	0.045588019	0.03574378	0.053262805	0.055774402	0.064657871	0.024415802	0.060059679	0.033817314	0.061546375
Gm13490	0	0	0	0	0	0	0.015572133	0.011530652	0	0	0.002733796	0.02560839	0	0	0.008890911	0.013355699	0	0.051999075	0.005276686
Rbm43	0.025411551	0.02843642	0	0.063388723	0.043208672	0.120074109	0.198329816	0.159884292	0.582026966	0.704348925	0.437042492	0.380825092	0.732867473	0.418046842	0.470589428	0.244228055	0.341797449	0.438345461	0.257086397
Nmi	0.029075416	0.02220234	0.039489961	0.017783067	0.008070998	0.021842046	0.080614895	0.025815419	0.157628735	0.212076653	0.142292201	0.166984124	0.137993893	0.251062037	0.135523578	0.274742976	0.12598198	0.16183437	0.52254079
Rif1	0.825787873	1.148068452	0.812071562	1.076112176	1.255293041	1.405258113	1.275732096	1.207902875	1.519829377	1.241364228	1.434698313	1.310595451	1.121925875	1.418472908	0.983095743	1.350078697	1.055133115	1.424258375	1.402168801
Arl5a	1.48095228	1.903758596	1.068088382	1.94203746	2.229697369	2.349081303	2.202138275	2.365817289	2.165795088	2.202677812	2.304027721	2.223954879	2.218256113	2.149452602	2.046446233	1.891976824	1.974139121	1.335872774	0.772419403
Stam2	0.898790505	1.342933419	0.707075715	1.527887286	1.356024248	1.547140159	1.569195074	1.558813836	1.783918256	1.689991474	1.66698584	1.607435433	1.420367458	1.632986937	1.324537086	1.531427178	1.396508714	1.389274575	0.894337842
Rprm	2.121309842	1.656141252	0.761537683	2.378762967	1.541381766	1.519039007	1.486478961	2.275645293	2.092908422	1.71082982	1.188033705	1.958406074	0.443292582	1.16518429	0.375177352	1.209490446	0.78976937	1.909346635	0.177220824
4930555B11Rik	0	0	0	0	0	0.002995126	0.008782703	0	0	0	0	0	0	0.005647387	0	0	0	0	0.005269184
Galnt5	0	0.097662286	0.068361582	0.581946614	0.179177678	0.283556006	0.535623268	0.719767654	0.939232722	0.902919359	0.303954226	0.183915784	0.029413049	0.139101368	0.006767817	0.065460977	0.01237721	0.300693328	0.075086986
Ermn	0	0.004883683	0	0.052419101	0	0.02032039	0.012235455	0.04751071	0.084784449	0.059307314	0.024092042	0.122781546	0.017195475	0.036968724	0.01052698	0.017956107	0.009257315	0.064240995	0.009240777
Gm13546	0	0	0.039214484	0	0	0.003676886	0	0	0	0	0	0	0	0	0	0	0	0.011246397	0
Cytip	0.009580416	0	0.084974143	0	0	0.008952297	0.01736909	0	0	0	0	0	0	0.019972431	0	0	0	0	0
Gm13544	0	0.00371148	0	0	0	0.007951903	0	0	0	0.029016191	0.004123251	0	0	0	0	0	0	0	0
Dapl1	0	0	0	0	0	0	0.011263743	0	0	0	0	0	0.021262864	0	0.045737497	0.008643501	0.012366983	0.206730684	0
5330411J11Rik	0.034005774	0	0.155668516	0	0	0.002110409	0	0	0	0	0	0	0	0	0	0	0	0.182215646	0
Wdsub1	0.43358741	0.523383366	0.390403213	0.509930154	0.648179961	0.733108076	0.81176091	0.656948759	1.187082024	0.666116815	1.014717519	1.161968611	1.249042049	1.130575699	1.229022254	0.718077042	0.913730715	1.957999237	0.638946356
7-Mar	1.651321045	1.58980552	0.502477807	1.587432502	1.74625867	1.793566273	1.779313999	1.726759725	1.859594904	1.795726382	1.83471234	1.749652769	1.676728867	1.863786058	1.694134358	1.864008921	1.778993865	1.614161379	1.599610492
Cd302	0.104585644	0.321295663	0.275740543	0.690091176	0.598946304	0.66140046	0.825933296	0.886116148	1.082340038	0.637525522	1.45016673	1.875426544	1.926213897	1.588794121	2.104144611	1.120575844	1.957266371	0.489713635	1.150498693
Ly75	0.08587794	0.068676596	0.081991326	0.04435002	0.121528395	0.075788553	0.116399659	0.056477082	0.043584928	0	0.085823218	0.066297398	0.019828147	0.122178798	0.054497036	0.048057923	0.07886541	0.523835038	0.13530581
Gm13580	0	0	0	0	0	0	0	0.014558828	0	0	0	0	0	0	0	0	0	0	0.00629298
Gm13582	0	0.005074905	0.051515241	0.017082994	0	0.002694397	0	0.019629898	0	0	0.002678942	0	0.002125555	0.016360819	0.002117742	0.011262482	0	0	0
Tbr1	0	0.017506592	0	0	0.047699871	0.020252195	0.019467348	0.008220408	0.020782622	0	0.037939713	0.061973163	0.028235215	0.058441484	0.022712896	0.024010603	0.022148678	0.016613817	0.037250021
Gcg	0	0	0	0	0	0	0	0.020140789	0	0	0	0	0	0.006339369	0.007271507	0	0.005084541	0	0.010711011
Ifih1	0	0	0	0.022961122	0	0.006541118	0.004915752	0	0.102624308	0	0.022684003	0.157473012	0	0.140930085	0.021268456	0.087418699	0.023229712	0.089090117	0.112579841
Gca	0.0551362	0.205449643	0.335044415	0.478394138	0.223094991	0.323566528	0.250571724	0.153943138	0.374699238	0.530985062	0.27209966	0.1651238	0.265242984	0.337505541	0.385620115	0.334102923	0.467926098	1.160302313	0.089032816
Slc38a11	0	0.002802155	0	0	0	0	0	0	0	0	0.007572869	0	0.00410016	0	0	0	0	0	0.004579195
Scn2a1	0.362026828	1.319382713	1.385069789	1.625936105	1.669992694	1.713601301	1.688007416	1.556382226	1.880350415	1.687938588	1.90694017	1.980132999	1.586479989	1.961621429	1.599454909	1.824177218	1.359264715	0.221344468	0.143326475
Galnt3	0.072134602	0.045024328	0.168885581	0	0.031002634	0.020411101	0.032012653	0	0.074913988	0	0.023416735	0	0.028536255	0.033308329	0.024685246	0.061916199	0.024547245	0.537083739	0.044708413
Gm1322	0	0.002194085	0.114253725	0.018392898	0	0.009199581	0.025019022	0.010898412	0.011405227	0	0.020243596	0	0	0.031727777	0.020124435	0.089610897	0.021447527	2.204978364	0
Mir7224	0	0.002749117	0	0	0.026340162	0.005003329	0.01307153	0.010993518	0	0	0.017934581	0	0	0.007868544	0.001901678	0.004627087	0.002643841	0.00710954	0.003683143
Mir6335	0.014128971	0.010908564	0	0.008916063	0	0.020602956	0	0.004568328	0.014551887	0	0.007639581	0	0	0	0	0.003656846	0.003918899	0.008344976	0.004778821
B3galt1	0.996158698	0.919405466	0.645002977	1.238076659	1.093155186	1.165149545	1.042075501	1.312807604	1.28578143	1.435483444	1.134889613	1.182655937	1.570331117	1.377042795	1.584058975	1.265511187	1.79647849	0.688172731	0.254376416
4933409G03Rik	0	0.003206964	0.046233681	0	0	0.003062106	0.008782703	0	0	0	0	0	0	0	0	0	0	0	0.01624218
Nostrin	0	0.039209653	0.049089239	0.011266054	0.036183239	0.017611676	0.040818237	0.041306517	0.030230812	0.048322956	0.016802471	0	0.013385598	0.02150497	0.006371942	0.042267758	0.002925803	0.193005399	0.010638641
G6pc2	0	0	0.057089456	0	0	0	0.008815747	0.007812167	0	0	0	0	0	0.008618801	0	0.019256042	0	0	0
Dhrs9	0	0	0.079445139	0	0	0	0.008815747	0	0	0	0	0	0	0.006339369	0	0	0	0	0.010530677
Bbs5	0.156011845	0.485105793	0.303909098	0.490749406	0.66883262	0.574599299	0.669631218	0.635180458	0.79725147	1.288876386	0.749589593	0.852420392	1.104144679	0.937373469	0.961567125	0.858495698	0.981623497	1.729919848	0.273670065
Fastkd1	0.351383955	0.497441089	0.317665873	0.824354718	0.725853722	0.730401285	0.717067097	0.904556705	0.879781335	0.573407795	1.028625225	1.019085806	1.165309553	1.171308646	1.01186324	0.887623001	1.105642391	0.552814991	0.141026287
Klhl41	0.017517597	0.021548097	0.075476539	0	0.017426911	0	0.029417768	0.009300911	0	0.063613977	0.085117978	0.156926724	0.398011782	0.107154222	0.368675373	0.028137824	0.259738651	0.275893777	0
Phospho2	0.539254382	0.740305853	0.431779352	0.947092076	0.691880582	0.930433747	0.994060989	0.934332661	1.337932665	1.096694298	1.143555923	1.265893231	1.595429267	1.190784934	1.441756939	0.967880655	1.515190895	1.011342216	0.327264681
Klhl23	0.514814878	1.27078885	0.79200154	1.712902576	1.68602656	1.723105773	1.660145321	1.776826958	1.74461183	1.29076876	1.816102129	1.791145669	1.645487452	1.886204491	1.718739229	1.724192303	1.704101353	1.02429028	0.611964991
Ccdc173	0.325186433	0.251194943	0.237061724	0.247172945	0.175589273	0.29884588	0.22995518	0.24964692	0.361425947	0.29302027	0.33583291	0.256865586	0.239900652	0.31476535	0.159060797	0.379389455	0.253641496	0.997061861	0.13599788
Ssb	2.17184945	2.080132724	1.849640737	2.121679911	2.128751823	2.178206961	2.083911964	2.126554376	2.266905835	2.543105829	2.234001889	2.205731811	2.508087906	2.209329962	2.465305258	2.228466287	2.499789199	2.168101277	2.279940899
Mettl5	0.454824989	0.559205666	0.19221785	0.818473301	0.723571952	0.728509379	0.716914723	0.800889188	0.960235076	1.446263163	0.969247727	0.961934907	1.383062163	0.99663574	1.336766732	0.864982141	1.298579244	1.0535754	0.350742295
Sp5	0	0	0.031950412	0	0	0.003983548	0	0.008806121	0	0	0.003808453	0	0.006345349	0.005414656	0.007221655	0.011978534	0	0.563223639	0.177916994
Gad1	0	0	0	0	0	0.005244542	0	0	0	0	0	0	0	0	0	0	0	0.863624006	0.01647813
Gorasp2	1.736279439	2.013188583	1.050911411	2.209658844	2.153273146	2.121965952	2.169744241	2.231108825	2.32136213	2.287649263	2.285318142	2.314394253	2.224409914	2.327780869	2.229663803	2.268224997	2.218680442	2.42511562	2.192266721
Dcaf17	0.68376807	1.038600879	0.952396674	1.316497841	1.354207729	1.235466376	1.321027963	1.265998473	1.505427816	1.226218099	1.402949272	1.522648845	1.444653085	1.536090388	1.379549888	1.375614609	1.176528959	1.460164146	0.523359008
Cybrd1	0	0.016198442	0.104682132	0.016908267	0.028839671	0.022358173	0.010839178	0	0.457190842	0.152551482	0.092884021	0.153328289	0.219570717	0.215056484	0.161552386	0.174245346	0.264562289	1.298059537	0.207576483
Dync1i2	2.533914274	2.697965338	2.748565485	2.781538497	2.769082267	2.750014462	2.655516882	2.734261663	2.693276792	2.779885576	2.748484809	2.737164518	2.65347658	2.812544199	2.723769166	2.833425186	2.740088494	2.142576488	1.657800191
Gm1631	0.026281985	0.008794266	0.12150473	0	0.026986261	0.002910432	0	0	0.040968805	0	0.004015448	0	0.037374162	0.008549444	0.009358796	0.005040461	0.009032245	0	0
Pdk1	0.092755836	0.735929073	0.606872949	1.092652295	1.323298804	1.202843992	1.429984732	1.164472166	1.444281855	1.342778686	1.539652479	1.43922658	1.24331986	1.691254794	1.032064154	1.166796327	1.008552792	2.297368131	1.147765355
6430710C18Rik	0	0	0.098645783	0	0	0.008495042	0	0	0	0	0	0	0	0.005640703	0	0	0	0	0
Sp3os	0.335128664	0.441216017	0.307608816	0.660026336	0.531780024	0.568123028	0.412102632	0.476119334	0.513063717	1.013461699	0.589027679	0.563950717	0.810648409	0.657593172	0.743980865	0.632866841	0.712521835	1.072833477	0.281615646
Gpr155	0.245331396	0.559419642	0.304789355	1.021194229	1.024428675	0.882660418	0.934405525	0.915277922	1.348220192	1.585960952	1.074274513	1.058214382	1.560908969	1.234652828	1.598526756	1.1280449	1.524768994	2.044833169	0.13448223
Cir1	0.387331868	0.442810289	0.373720771	0.579978432	0.525612429	0.551615795	0.372668892	0.534783182	0.524462435	0.544480105	0.523497268	0.477668771	0.555098701	0.466905219	0.610199445	0.574757029	0.651792066	0.593913688	0.306915028
Sp9	0	0	0	0	0	0.004758155	0	0	0	0	0	0	0	0	0.004768149	0.006540776	0	0	0
Scrn3	0.050860925	0.177782622	0.222234222	0.323322782	0.172954277	0.30627022	0.302051005	0.249636071	0.613535798	0.550820142	0.459009869	0.764096938	0.787662849	0.654151296	0.583009352	0.48522028	0.7240762	1.053051066	0.138388547
Wipf1	0.331987885	0.389997434	0.090047075	0.197888104	0.326482768	0.279689654	0.225951082	0.219050363	0.723238501	0.032234371	0.212878959	0.219584528	0.12427899	0.40268128	0.142661632	0.359857335	0.149858261	0.842549442	0.721581984
Chrna1	0	0.031055585	0.051515241	0.06719102	0.009923649	0.048785606	0.098237084	0.076937955	0.019800039	0.062591219	0.107329556	0.122147536	0.066860479	0.050631428	0.022971533	0.02351253	0.032692037	1.954040217	0.02463583
Chn1os3	0.123570602	0.267920132	0.28011615	0.176340534	0.23651541	0.205847025	0.155807335	0.149488676	0.12673028	0.023334906	0.156488038	0.172365642	0.010498015	0.160821695	0.013480445	0.098704908	0.004621685	0.319760441	0.040627233
Atf2	1.965990967	2.017336451	1.15308882	2.010582124	2.067224618	2.013370883	1.943733351	2.026857454	2.007968349	1.867964242	2.006147411	1.907775715	1.789344361	2.038951021	1.651083352	2.006803145	1.847723943	1.599922363	1.544500346
Atp5g3	2.489489728	2.636542404	2.707343505	2.816351238	2.765143545	2.775826577	2.662451702	2.835721536	2.720306598	2.935158366	2.81229836	2.869533736	3.183363352	2.83336746	3.177077119	2.807795809	3.157415834	2.468270113	2.283785551
Lnp	1.457278807	1.743599801	1.208679005	2.008770864	2.009231872	2.053112317	1.84752471	2.042945155	1.970587063	1.733436682	1.96588194	2.087150935	2.025865652	1.972142654	1.924655475	1.90776075	1.887855343	1.132864325	0.82025364
Hoxd9	0	0	0	0	0	0	0	0.005604758	0	0	0	0	0	0	0	0	0	0	0
Hoxd8	0	0.010589588	0	0	0	0	0.014713192	0	0	0	0	0	0	0.006368136	0	0	0	0	0.019229023
Hoxd13	0	0.006204077	0	0	0	0	0.008815747	0	0	0	0	0	0	0	0	0	0	0	0
Hoxd11	0	0	0	0	0	0.003921043	0	0.005464402	0	0	0	0	0	0	0	0	0	0	0
Hoxd12	0	0	0.061047577	0	0	0.002421955	0	0	0	0	0	0	0	0	0	0	0	0	0.021961703
Hoxd1	0	0	0	0	0	0.002172357	0	0	0	0	0	0	0	0	0	0	0	0.009431778	0
Hoxd4	0	0	0.046233681	0	0	0	0.01759845	0	0	0	0	0	0	0	0	0	0	0	0
LOC102634401	0	0	0	0	0	0	0	0	0	0	0	0	0	0.005202141	0	0	0	0	0
9430019J16Rik	0	0	0	0	0	0	0.009789201	0	0	0	0	0	0	0	0	0	0	0	0.005741562
Hnrnpa3	0.791011035	1.171635368	1.051936442	1.36364447	1.34668278	1.348143672	1.218740626	1.359113623	1.370668664	1.165778242	1.259832342	1.209372761	1.034702605	1.283409168	1.002569329	1.223310568	1.023926078	1.19543053	0.901936012
Ttc30a2	0	0.01874084	0.061825537	0.035463859	0.039908404	0.039051851	0.015950665	0.006606849	0	0	0.019318883	0	0.001804319	0.017345051	0.001867669	0	0.018667502	0.009243912	0
Ttc30b	0.19412144	0.403947632	0.208947693	0.408854048	0.520916251	0.461088826	0.699182829	0.383762329	0.708380958	0.610372884	0.618027617	0.878836637	0.723982947	0.672071041	0.622701708	0.658703843	0.783243992	1.965697382	0.236317621
[truncated: 18,701 more rows]
