# Supplementary material for: Single-cell RNA-sequencing analysis of the developing mouse inner ear identifies molecular logic of auditory neuron diversification
Source: Nat Commun. 2022 Jul 5;13:3878. doi: 10.1038/s41467-022-31580-1 (PMC9256748; doi:10.1038/s41467-022-31580-1)
Supplement: Supplementary file 5 — Supplementary Data 2 [file 41467_2022_31580_MOESM5_ESM.xlsx]

## Sheet: Leiden 1
Supplementary Data 2_related to Fig. 1e_leiden clusters_all differentially expressed genes
Cluster 1
names	scores	logfoldchanges	pvals	pvals_adj
Neurod1	13.8665	8.7775	1.0109e-43	2.09247e-39
Casp3	13.7762	3.4579	3.54343e-43	3.66727e-39
Rapgef6	13.5243	3.31698	1.12456e-41	7.75908e-38
Syt13	13.2585	3.82608	4.02713e-40	1.66715e-36
Nhlh2	13.1458	5.56376	1.79952e-39	6.20806e-36
Gpr56	13.1305	5.77212	2.20266e-39	6.51327e-36
Ppp1r17	13.1114	13.2766	2.83317e-39	7.33047e-36
Tubb3	12.9076	2.57991	4.07757e-38	9.287e-35
Rgs4	12.9002	7.27144	4.48669e-38	9.287e-35
Trp53i11	12.823	4.84261	1.21896e-37	2.29374e-34
Tuba1a	12.6058	1.19557	1.96178e-36	3.1236e-33
Isl1	12.5695	2.39255	3.10546e-36	4.59142e-33
Tmem2	12.3129	2.97917	7.72355e-35	9.4041e-32
Ccser2	12.1929	2.62318	3.39012e-34	3.54129e-31
Basp1	12.1922	1.7663	3.4217e-34	3.54129e-31
Thsd7b	12.1773	4.71134	4.10888e-34	4.04999e-31
Pcbp4	12.1085	1.74693	9.5214e-34	8.21181e-31
Tacc2	12.0082	4.55807	3.21713e-33	2.37827e-30
Gap43	11.9995	2.19724	3.57332e-33	2.55049e-30
Adam11	11.9849	3.47083	4.26411e-33	2.92946e-30
Fam65b	11.9825	4.53745	4.38732e-33	2.92946e-30
Elavl3	11.9553	2.53775	6.08899e-33	3.93862e-30
Tubb2b	11.9404	2.20196	7.28621e-33	4.57022e-30
Nnat	11.8543	1.77649	2.04458e-32	1.14638e-29
Sdk1	11.8541	5.7805	2.04919e-32	1.14638e-29
Bicd2	11.7243	3.15167	9.56383e-32	4.94904e-29
Ppp1r14a	11.5833	7.65547	5.01041e-31	1.85197e-28
Afap1	11.4909	2.02373	1.46573e-30	4.97363e-28
Tmsb4x	11.4858	1.57582	1.55484e-30	5.19092e-28
Chd7	11.4815	2.83847	1.63498e-30	5.33431e-28
Epha5	11.4807	2.80346	1.64933e-30	5.33431e-28
Ptms	11.3989	1.32904	4.23324e-30	1.28859e-27
Actg1	11.3963	1.28949	4.36376e-30	1.30906e-27
Tagln3	11.3832	1.96878	5.06772e-30	1.47742e-27
Nhlh1	11.2634	7.5919	1.98912e-29	5.6401e-27
Zfp536	11.1965	2.93226	4.23925e-29	1.1518e-26
Kcnmb2	11.1956	3.54271	4.28467e-29	1.1518e-26
Ddah2	11.1614	1.57428	6.29777e-29	1.6501e-26
Ube2e3	11.143	1.68623	7.74608e-29	2.0042e-26
D930015E06Rik	11.1048	3.70503	1.18938e-28	3.02461e-26
Irx1	11.0859	2.66423	1.46912e-28	3.66377e-26
Npr2	11.0845	3.73792	1.49098e-28	3.67403e-26
Shh	11.0531	6.16445	2.11766e-28	5.09691e-26
Chrdl1	11.0253	3.66008	2.88428e-28	6.70807e-26
Fabp5	10.9931	1.51608	4.1234e-28	9.37914e-26
Epb4.1	10.9882	2.95531	4.35397e-28	9.79596e-26
Hist3h2ba	10.9198	2.03408	9.2739e-28	1.99136e-25
Mreg	10.9192	2.25598	9.33194e-28	1.99136e-25
Adarb2	10.9069	4.61982	1.06816e-27	2.21099e-25
Figf	10.9011	7.01141	1.13918e-27	2.33464e-25
Crmp1	10.8982	1.91226	1.17521e-27	2.38486e-25
Rgmb	10.8418	2.5394	2.18235e-27	4.30215e-25
Srebf2	10.7973	1.63834	3.54552e-27	6.85877e-25
Tubb5	10.7853	0.976209	4.03982e-27	7.74262e-25
Ebf1	10.5802	2.09645	3.68272e-26	6.24824e-24
D130009I18Rik	10.5608	5.01158	4.52712e-26	7.61845e-24
Fgf13	10.5503	3.3234	5.06173e-26	8.44942e-24
Eml1	10.5173	3.69818	7.19191e-26	1.18147e-23
Vav3	10.4445	4.55782	1.55317e-25	2.45413e-23
Grin3a	10.4354	5.56701	1.70881e-25	2.6796e-23
Tmeff2	10.3014	4.02788	6.94407e-25	9.98162e-23
Fscn1	10.271	1.26749	9.5217e-25	1.33169e-22
Ctxn1	10.2604	1.47568	1.06245e-24	1.47595e-22
Necab2	10.2538	5.09805	1.13771e-24	1.56996e-22
Chst8	10.2077	2.48913	1.83109e-24	2.46115e-22
B230216N24Rik	10.1845	5.83373	2.32568e-24	3.08585e-22
Ncor2	10.1721	1.93642	2.64091e-24	3.48179e-22
Klf7	10.1383	2.227	3.73487e-24	4.7721e-22
Nav1	10.1161	2.05622	4.68613e-24	5.95082e-22
Stmn1	10.112	1.32224	4.88924e-24	6.17087e-22
Clmp	10.1029	2.41283	5.36313e-24	6.64739e-22
Uts2b	10.0948	6.96959	5.82613e-24	7.17828e-22
Eif4e3	10.039	3.24641	1.02742e-23	1.21523e-21
Bach2	10.0047	2.58133	1.45347e-23	1.68074e-21
Mapk7	9.96862	3.17779	2.09123e-23	2.37837e-21
Ntrk1	9.90723	10.0354	3.87221e-23	4.26334e-21
Isl2	9.87664	2.6984	5.25679e-23	5.60877e-21
Cacna1e	9.83357	2.36724	8.07026e-23	8.28515e-21
Tmsb10	9.83339	1.02539	8.08542e-23	8.28515e-21
Kcnh6	9.81998	4.7505	9.23659e-23	9.37197e-21
Akap6	9.81421	2.17471	9.77961e-23	9.87454e-21
Celf3	9.80354	2.56522	1.08703e-22	1.08698e-20
Shox2	9.78673	2.31292	1.28375e-22	1.27752e-20
Six1	9.78333	1.49725	1.32762e-22	1.31486e-20
Ptprs	9.7567	1.19236	1.72675e-22	1.69394e-20
Clvs1	9.72601	3.1084	2.33569e-22	2.23826e-20
Meis3	9.70552	2.01173	2.85614e-22	2.65109e-20
Cntfr	9.66444	1.81524	4.26941e-22	3.85907e-20
Celf4	9.66095	2.17428	4.41758e-22	3.97563e-20
Insm1	9.57973	4.54675	9.72953e-22	8.28772e-20
Rd3	9.51693	10.2489	1.78362e-21	1.44216e-19
Msc	9.46802	5.36886	2.85205e-21	2.25323e-19
Ptma	9.45924	0.937468	3.10204e-21	2.44141e-19
Myo1b	9.44847	2.83806	3.4382e-21	2.67508e-19
Mfap4	9.36518	7.0861	7.5922e-21	5.65291e-19
Cdh2	9.35743	2.07372	8.16961e-21	6.03938e-19
Abhd15	9.3564	6.51232	8.2503e-21	6.07733e-19
Pcdh17	9.35479	4.61163	8.37655e-21	6.14845e-19
Klhdc8b	9.34573	2.23272	9.12622e-21	6.67504e-19
Nuak1	9.27669	3.99656	1.7482e-20	1.2225e-18
Rbfox2	9.24846	1.37648	2.27756e-20	1.55077e-18
Dlgap4	9.2477	1.67657	2.29372e-20	1.55664e-18
Runx1t1	9.22674	2.90319	2.79001e-20	1.88112e-18
Spock1	9.21106	3.66584	3.22917e-20	2.17015e-18
Ctnna2	9.17234	2.13301	4.62849e-20	3.05112e-18
Ppp1r2	9.11918	1.47365	7.56976e-20	4.80633e-18
Cdk14	9.04193	2.50523	1.53932e-19	9.56827e-18
Hnrnpu	9.03881	1.0556	1.58383e-19	9.8155e-18
Prkg1	9.0356	2.96429	1.63103e-19	1.00778e-17
Cfl1	9.02701	0.532401	1.7643e-19	1.08366e-17
Draxin	9.02163	4.63138	1.85319e-19	1.13489e-17
Tmem132a	8.97875	1.74253	2.73856e-19	1.62422e-17
Jup	8.97233	2.53775	2.90307e-19	1.70712e-17
Rn45s	8.97101	0.78177	2.93813e-19	1.72284e-17
Apc2	8.96138	1.97529	3.20652e-19	1.85396e-17
Sox11	8.92927	1.64056	4.28837e-19	2.4386e-17
Pou4f1	8.89886	3.71915	5.64232e-19	3.1565e-17
Glul	8.8609	1.78138	7.9373e-19	4.33494e-17
Sh2d3c	8.81897	3.14146	1.15519e-18	6.19464e-17
Dpysl3	8.80877	1.2671	1.26527e-18	6.74996e-17
Nebl	8.78837	3.8539	1.51743e-18	7.95174e-17
Myt1	8.78308	2.83648	1.59053e-18	8.31376e-17
Nacad	8.77213	1.73253	1.7532e-18	9.11795e-17
Shc2	8.75192	1.74046	2.09754e-18	1.07468e-16
Cntn2	8.72699	2.74295	2.61543e-18	1.32041e-16
Irx2	8.70451	1.63009	3.1894e-18	1.59462e-16
Islr2	8.68279	2.70253	3.86165e-18	1.90315e-16
Enah	8.5808	1.36116	9.42122e-18	4.50369e-16
Fgd3	8.57703	5.24957	9.7357e-18	4.63263e-16
Ftl1	8.56758	0.725608	1.05679e-17	5.00562e-16
Rai1	8.55021	1.60766	1.22868e-17	5.75393e-16
Esyt1	8.53302	2.62366	1.42576e-17	6.60218e-16
Zbtb20	8.5316	2.71911	1.44333e-17	6.65377e-16
Dbn1	8.51546	1.13052	1.65937e-17	7.54885e-16
Chn1	8.47428	2.02584	2.36534e-17	1.05746e-15
Dcbld2	8.4671	2.88325	2.51568e-17	1.12224e-15
Coro1c	8.46163	1.78815	2.63671e-17	1.17309e-15
Spsb4	8.44642	2.05832	3.00362e-17	1.3172e-15
Dpysl4	8.43774	1.14345	3.23544e-17	1.41587e-15
Marcksl1	8.41687	0.737721	3.86691e-17	1.67801e-15
Nrcam	8.35586	1.82128	6.49573e-17	2.77227e-15
Rprm	8.32253	3.08581	8.61087e-17	3.60073e-15
Carhsp1	8.30109	2.67631	1.03162e-16	4.27924e-15
Chd4	8.27389	1.29009	1.29656e-16	5.2934e-15
Synpo	8.24877	3.51043	1.60031e-16	6.43198e-15
Syt11	8.23366	1.32197	1.81575e-16	7.24166e-15
Dclk1	8.21515	1.36545	2.11894e-16	8.3862e-15
Dusp8	8.19211	1.64789	2.56683e-16	1.00818e-14
Celsr3	8.18352	2.2211	2.75676e-16	1.07868e-14
Myadm	8.15745	2.08888	3.42161e-16	1.31156e-14
Cxcr4	8.15113	3.33371	3.6055e-16	1.37949e-14
Cecr2	8.10636	4.05781	5.21568e-16	1.97366e-14
Acly	8.09787	1.28252	5.59319e-16	2.10881e-14
Aplp1	8.08427	1.28774	6.25393e-16	2.34511e-14
Tnfaip8l1	8.0548	3.55036	7.96068e-16	2.9216e-14
Acsl1	8.02581	2.20507	1.00857e-15	3.67541e-14
Ralgds	8.01212	1.87885	1.12749e-15	4.07293e-14
Stra6	8.0005	4.61407	1.23912e-15	4.45286e-14
Igf1r	7.99097	2.18671	1.33886e-15	4.79465e-14
Miat	7.98417	2.01307	1.41475e-15	5.02299e-14
H3f3a	7.96679	0.734608	1.62849e-15	5.72294e-14
Elmo1	7.95669	2.29617	1.76709e-15	6.16813e-14
Tppp3	7.95196	1.27742	1.83578e-15	6.3971e-14
Cep152	7.87859	3.75428	3.31101e-15	1.11438e-13
Cdhr1	7.87604	3.80724	3.37924e-15	1.1355e-13
Sptbn2	7.84459	1.89615	4.34365e-15	1.44781e-13
Cyth2	7.84233	0.867039	4.42279e-15	1.46946e-13
Palm	7.841	1.33986	4.46961e-15	1.48026e-13
Cep120	7.82249	1.38319	5.17869e-15	1.70419e-13
Srrm3	7.81286	1.78539	5.5904e-15	1.83369e-13
Kmt2e	7.80096	1.00955	6.14366e-15	2.00264e-13
Dpf2	7.77962	1.56193	7.27424e-15	2.35265e-13
Peak1	7.75998	1.95834	8.4944e-15	2.71755e-13
Bcar1	7.75412	1.239	8.89559e-15	2.82408e-13
Gipr	7.74695	5.61778	9.41288e-15	2.98372e-13
St18	7.72938	6.67019	1.0807e-14	3.40999e-13
Smarca4	7.67527	1.13634	1.6507e-14	5.04695e-13
Dctn1	7.65761	1.06751	1.89424e-14	5.69895e-13
Syn2	7.61587	1.8511	2.61919e-14	7.69003e-13
Hs3st5	7.60038	2.90791	2.95254e-14	8.55947e-13
Mfng	7.59906	5.94323	2.98286e-14	8.63527e-13
Hn1	7.58036	1.00025	3.44588e-14	9.93402e-13
Mospd1	7.57451	2.35688	3.6049e-14	1.03492e-12
BC005764	7.5543	1.12764	4.2112e-14	1.20397e-12
Coro2a	7.54882	2.60196	4.39212e-14	1.25224e-12
Wdfy3	7.54391	0.990218	4.5608e-14	1.29144e-12
Cep170	7.53834	1.2607	4.75991e-14	1.33684e-12
Pde4dip	7.52578	1.28581	5.24064e-14	1.46194e-12
Cep85l	7.51643	2.33453	5.62917e-14	1.5661e-12
Add2	7.49972	1.52739	6.39561e-14	1.76275e-12
Pcbp3	7.48971	1.1326	6.90279e-14	1.89246e-12
Hnrnpab	7.47233	0.720658	7.8787e-14	2.14017e-12
Phc2	7.47195	1.59523	7.90135e-14	2.14351e-12
Cic	7.46761	1.29619	8.16654e-14	2.20678e-12
Plekha6	7.45524	2.03739	8.9706e-14	2.41006e-12
Angel1	7.42001	3.11382	1.17108e-13	3.06839e-12
Rbmx	7.41576	1.35208	1.20926e-13	3.1644e-12
Eif4a1	7.41	0.620369	1.26296e-13	3.29245e-12
Srrm2	7.40188	0.713628	1.34268e-13	3.48709e-12
Nova2	7.36704	2.64544	1.74464e-13	4.45831e-12
Sema6d	7.36052	3.27779	1.83196e-13	4.65844e-12
Agrn	7.35221	1.23697	1.94957e-13	4.91524e-12
Klhl25	7.34758	3.55611	2.01824e-13	5.06986e-12
A930011O12Rik	7.32973	2.01944	2.3061e-13	5.75108e-12
Agfg1	7.327	1.92443	2.3537e-13	5.85568e-12
Dapk1	7.27798	2.24126	3.38846e-13	8.30033e-12
Nedd4l	7.26372	2.07149	3.76576e-13	9.14875e-12
Uba1	7.26269	0.731265	3.7948e-13	9.20851e-12
Glipr2	7.25721	2.57846	3.95161e-13	9.53315e-12
Malat1	7.23964	0.555261	4.49866e-13	1.079e-11
6330415B21Rik	7.22888	2.66615	4.87002e-13	1.16537e-11
Sept6	7.19753	1.53897	6.13151e-13	1.45213e-11
Btbd17	7.1894	4.76504	6.50747e-13	1.5324e-11
Tenm4	7.15087	2.48669	8.62266e-13	1.99866e-11
Pirt	7.13605	2.32697	9.60521e-13	2.20419e-11
Frat1	7.13388	1.95845	9.75809e-13	2.23432e-11
Calm1	7.1335	0.607274	9.78492e-13	2.23799e-11
Scn5a	7.12991	3.83495	1.00434e-12	2.29205e-11
Mycn	7.12698	3.27373	1.02593e-12	2.33616e-11
Patz1	7.10687	1.91446	1.18706e-12	2.67366e-11
Alk	7.09459	5.66763	1.29734e-12	2.90624e-11
Kdm6b	7.07363	1.11245	1.50935e-12	3.33783e-11
Synpr	7.05427	1.67062	1.73512e-12	3.8167e-11
St8sia2	7.04237	1.93968	1.88998e-12	4.13976e-11
Gdi1	7.00167	0.645914	2.52933e-12	5.44226e-11
Hsp90ab1	6.9756	0.338068	3.04559e-12	6.47236e-11
Map7d1	6.93556	0.959035	4.04604e-12	8.47663e-11
Ccdc50	6.93367	1.21314	4.10046e-12	8.57327e-11
Zfp664	6.91469	1.31734	4.68875e-12	9.74423e-11
Plxna3	6.9129	1.7633	4.74847e-12	9.85843e-11
Iqsec1	6.91063	1.72839	4.82496e-12	9.99718e-11
Celf1	6.86899	0.966902	6.46593e-12	1.3186e-10
Fbxl16	6.86228	1.25647	6.77689e-12	1.3793e-10
Frmd4a	6.84443	1.20636	7.67787e-12	1.55253e-10
Neurod6	6.82744	6.64288	8.64456e-12	1.73722e-10
Etv5	6.82281	2.56831	8.92775e-12	1.78892e-10
Csnk1g3	6.80203	1.23097	1.03153e-11	2.05898e-10
Ap2a2	6.79863	0.902495	1.05616e-11	2.10409e-10
Cd24a	6.75689	0.664125	1.40982e-11	2.75821e-10
Ntm	6.75132	1.58272	1.46504e-11	2.86354e-10
Ttll7	6.74292	1.37901	1.55238e-11	3.01715e-10
Myo6	6.71034	1.59118	1.94175e-11	3.70676e-10
Pde2a	6.71024	1.54917	1.94301e-11	3.70676e-10
Kmt2a	6.64074	1.25883	3.12115e-11	5.78895e-10
Ina	6.63979	1.71176	3.14121e-11	5.81054e-10
Celsr1	6.63809	3.53249	3.17764e-11	5.86744e-10
Gramd1a	6.63045	0.88884	3.34675e-11	6.16321e-10
Gadd45g	6.61817	2.84412	3.63675e-11	6.6617e-10
Pcbp1	6.61656	0.550469	3.67645e-11	6.72846e-10
Cbx2	6.60448	3.6061	3.98926e-11	7.26881e-10
Igfbp2	6.58313	2.73597	4.60635e-11	8.31271e-10
Stmn4	6.57624	1.59232	4.82494e-11	8.66187e-10
Traf4	6.56122	1.12162	5.33676e-11	9.49017e-10
L1cam	6.55896	1.60245	5.41849e-11	9.61074e-10
2610028E06Rik	6.55103	6.27948	5.71432e-11	1.00922e-09
Csnk1e	6.54612	1.12043	5.9053e-11	1.03852e-09
Tmem132c	6.52723	4.16974	6.69979e-11	1.16831e-09
Bcl7a	6.52421	1.01592	6.83625e-11	1.18711e-09
Clasp1	6.50844	0.856217	7.59373e-11	1.30986e-09
Cacnb3	6.44035	0.770752	1.192e-10	1.99869e-09
1810041L15Rik	6.41844	1.96117	1.37678e-10	2.29084e-09
Idh1	6.40843	1.00327	1.47026e-10	2.43075e-09
Mast1	6.40786	1.21594	1.47573e-10	2.43785e-09
Dyrk3	6.38104	3.50948	1.75885e-10	2.86891e-09
Syt2	6.36065	3.30462	2.00907e-10	3.25653e-09
Hnrnph1	6.30672	0.555128	2.85004e-10	4.53096e-09
Pik3ip1	6.29209	2.21473	3.13228e-10	4.94924e-09
Ccnjl	6.28906	3.71903	3.19385e-10	5.035e-09
Ralgps2	6.27131	1.14257	3.58022e-10	5.59298e-09
Khdrbs3	6.18877	2.72679	6.06337e-10	9.2013e-09
Igsf9	6.18292	2.50098	6.29268e-10	9.50745e-09
Ssbp3	6.16535	0.909851	7.03253e-10	1.05026e-08
Pex5l	6.16073	1.80604	7.24115e-10	1.07986e-08
Atp6v1g1	6.15856	0.830328	7.34115e-10	1.09398e-08
Fgf5	6.14685	5.02724	7.9039e-10	1.1711e-08
A830010M20Rik	6.14363	2.18696	8.06542e-10	1.19247e-08
Gnao1	6.1035	1.24584	1.03771e-09	1.51691e-08
Plcg1	6.08905	1.37098	1.13582e-09	1.64984e-08
Soga1	6.08339	1.0899	1.17671e-09	1.70565e-08
Amotl2	6.07914	1.48966	1.20832e-09	1.7478e-08
Mex3a	6.06469	1.56165	1.32211e-09	1.8978e-08
Ddr1	6.04939	1.16663	1.45396e-09	2.06558e-08
Zfhx2	6.03834	1.59754	1.55708e-09	2.19849e-08
Ebf2	6.02672	5.08615	1.67316e-09	2.35596e-08
Arhgap33	6.01332	1.50146	1.81767e-09	2.53873e-08
Eya2	6.01048	3.82545	1.84973e-09	2.57828e-08
Nrp2	6.00689	2.93663	1.89112e-09	2.6342e-08
Arhgap21	6.0033	1.35039	1.93341e-09	2.68408e-08
Hist1h1e	5.99547	1.76605	2.02902e-09	2.80927e-08
Amer2	5.99424	1.8168	2.0444e-09	2.82679e-08
Prkx	5.9831	1.51946	2.18936e-09	3.02091e-08
Pcsk2	5.95571	1.80856	2.58945e-09	3.53323e-08
Sh3kbp1	5.94702	2.27174	2.73065e-09	3.71853e-08
Rnf165	5.94551	1.96252	2.75596e-09	3.74807e-08
Homer3	5.93456	2.10126	2.94641e-09	3.98873e-08
Kctd10	5.9203	1.35208	3.21361e-09	4.325e-08
Top2b	5.91255	0.494298	3.36845e-09	4.52716e-08
Dscaml1	5.91246	5.14648	3.37038e-09	4.52716e-08
Slc45a3	5.88639	3.4624	3.94711e-09	5.26425e-08
Rtn4rl2	5.86902	1.22976	4.38382e-09	5.82044e-08
Spen	5.8541	1.18306	4.79605e-09	6.32718e-08
Egf	5.84957	4.35941	4.92859e-09	6.47727e-08
Tbc1d9	5.79083	1.33548	7.00407e-09	9.0048e-08
Phip	5.78082	0.991404	7.43388e-09	9.49838e-08
1500004A13Rik	5.77761	1.32542	7.57709e-09	9.66348e-08
Daam1	5.77761	1.80097	7.57709e-09	9.66348e-08
Nkain1	5.76826	1.76115	8.00956e-09	1.01463e-07
Prkar1a	5.7675	0.390161	8.04553e-09	1.01856e-07
Tbcc	5.75749	1.05425	8.53731e-09	1.07294e-07
Peg10	5.71311	3.85978	1.10932e-08	1.37331e-07
Ppp1r14b	5.7047	1.06498	1.16546e-08	1.43424e-07
Igf2bp1	5.69885	2.10598	1.2062e-08	1.4791e-07
Usp22	5.69696	0.53034	1.21963e-08	1.49468e-07
Ctnnd2	5.68006	1.26021	1.34651e-08	1.63661e-07
Ccdc88b	5.67127	4.86603	1.41741e-08	1.71472e-07
Fam124a	5.64899	1.83174	1.61397e-08	1.93219e-07
2700081O15Rik	5.60989	1.22691	2.02455e-08	2.38374e-07
Khdrbs1	5.59894	0.691397	2.15672e-08	2.52499e-07
Gng2	5.59742	1.13651	2.17559e-08	2.54565e-07
Sema3a	5.59478	2.02272	2.20901e-08	2.57892e-07
Slc17a6	5.58713	2.65673	2.30851e-08	2.686e-07
Mapre1	5.56806	0.448364	2.57598e-08	2.98044e-07
Neurod2	5.55833	7.78796	2.7237e-08	3.14433e-07
Gnb2	5.55587	0.54987	2.76227e-08	3.18176e-07
Apbb1	5.54331	0.559257	2.968e-08	3.39982e-07
Sepw1	5.51168	0.320709	3.55428e-08	4.02023e-07
Pbrm1	5.5028	0.832936	3.73804e-08	4.20052e-07
Raver2	5.5011	2.77394	3.77426e-08	4.23893e-07
Morc2a	5.48968	1.27394	4.02674e-08	4.51026e-07
P2rx3	5.47022	1.29323	4.49474e-08	4.99391e-07
Pafah1b3	5.46928	0.569788	4.51875e-08	5.01252e-07
Dynlt1a	5.46843	1.06953	4.54047e-08	5.03391e-07
Maged1	5.46087	0.438389	4.73801e-08	5.22772e-07
Kdm5b	5.45379	0.720649	4.93075e-08	5.42592e-07
Nrxn3	5.44652	3.52075	5.13653e-08	5.62843e-07
Hnrnpa2b1	5.44369	0.466786	5.21894e-08	5.70665e-07
Epn2	5.44199	1.08582	5.269e-08	5.75227e-07
Mtus2	5.44057	1.49182	5.31107e-08	5.79514e-07
Nhsl1	5.39892	1.32532	6.70421e-08	7.19763e-07
Vcan	5.39439	2.6219	6.87566e-08	7.36261e-07
Hnrnph3	5.39137	1.20818	6.99232e-08	7.47593e-07
Ankrd24	5.39061	1.05844	7.02178e-08	7.49968e-07
Map3k12	5.37305	1.01658	7.74167e-08	8.19666e-07
Enc1	5.36559	4.54038	8.0686e-08	8.52102e-07
Midn	5.35208	1.21663	8.69472e-08	9.131e-07
Hnrnpl	5.35095	0.684998	8.74935e-08	9.17441e-07
Nav2	5.34755	2.02459	8.91524e-08	9.32003e-07
Lcor	5.33112	1.39113	9.76094e-08	1.01071e-06
Akap13	5.3298	1.27753	9.83226e-08	1.01657e-06
Unc45a	5.30808	1.4074	1.10788e-07	1.13581e-06
Gng3	5.30317	1.15297	1.13811e-07	1.16335e-06
Kcne1l	5.28938	3.94249	1.22732e-07	1.2496e-06
Gse1	5.28334	1.32465	1.26853e-07	1.28965e-06
H2afy2	5.2806	0.779468	1.28764e-07	1.30715e-06
Rnf152	5.27559	5.69971	1.32329e-07	1.34005e-06
Lmnb1	5.27078	2.15521	1.35849e-07	1.37234e-06
Anp32a	5.26709	0.703668	1.38601e-07	1.39947e-06
Uchl1	5.25236	0.897127	1.50162e-07	1.50591e-06
Igfbpl1	5.24953	1.9837	1.5249e-07	1.52704e-06
Hdac5	5.23546	1.03423	1.64577e-07	1.64173e-06
Rnf44	5.19315	0.721044	2.06765e-07	2.02932e-06
Srrm4	5.19202	1.30225	2.08028e-07	2.04075e-06
Ewsr1	5.18701	0.585948	2.13695e-07	2.09138e-06
Gprc5c	5.18673	0.725646	2.1402e-07	2.09358e-06
Nono	5.18569	0.539636	2.15217e-07	2.10429e-06
Tra2a	5.15245	0.57833	2.57107e-07	2.47528e-06
Igdcc3	5.14036	2.62307	2.74211e-07	2.62166e-06
Gm6537	5.13262	3.99441	2.8574e-07	2.72559e-06
Slc6a1	5.11637	3.50391	3.11464e-07	2.94115e-06
Sgta	5.10145	0.0759332	3.37054e-07	3.16116e-06
Trpv2	5.07567	1.5924	3.86126e-07	3.56327e-06
Hnrnpdl	5.07218	0.496358	3.93286e-07	3.61805e-06
Gpc2	5.06217	1.84677	4.14513e-07	3.80319e-06
Zfp821	5.05273	0.869107	4.35549e-07	3.98913e-06
Erf	5.05178	1.84363	4.37708e-07	4.00713e-06
Fbrsl1	5.04649	1.11967	4.49993e-07	4.10869e-06
Mllt4	5.0243	1.11325	5.0527e-07	4.56507e-06
Foxo6	5.02288	3.78607	5.09012e-07	4.59287e-06
Smarce1	5.01911	0.762101	5.19122e-07	4.67798e-06
Rnf122	4.99267	1.64967	5.95517e-07	5.31319e-06
Csnk1d	4.987	0.509119	6.13243e-07	5.45723e-06
S100a13	4.98568	2.45277	6.17452e-07	5.48761e-06
Sipa1l2	4.98228	1.47311	6.28402e-07	5.57774e-06
Txnrd1	4.97019	0.497195	6.68874e-07	5.89651e-06
Kif3c	4.94771	0.586089	7.509e-07	6.55264e-06
Mapk8ip1	4.9462	0.985362	7.56749e-07	6.6009e-06
Cdk5r1	4.93827	1.17041	7.88183e-07	6.83477e-06
Hnrnpa1	4.92127	0.592325	8.59832e-07	7.40952e-06
Pik3c2b	4.91665	1.50629	8.80398e-07	7.57413e-06
Chrna3	4.91561	2.97425	8.85079e-07	7.61124e-06
C2cd5	4.91088	0.943109	9.06663e-07	7.77746e-06
Actc1	4.91088	5.74032	9.06663e-07	7.77746e-06
Trim62	4.90248	0.842465	9.46341e-07	8.07766e-06
Bcl11a	4.89464	0.928344	9.84848e-07	8.37525e-06
Gna13	4.89143	1.56286	1.00105e-06	8.50607e-06
Dock7	4.88048	0.803625	1.0583e-06	8.95205e-06
Rfx2	4.87576	2.71604	1.08393e-06	9.15392e-06
Hnrnpm	4.87084	0.539554	1.11122e-06	9.35388e-06
Rbm42	4.84091	0.248943	1.29247e-06	1.07744e-05
Ptov1	4.81739	0.454813	1.45445e-06	1.20471e-05
Snx18	4.78038	1.00574	1.74967e-06	1.42753e-05
Fam171b	4.77915	0.829393	1.76039e-06	1.43402e-05
4833420G17Rik	4.77811	1.16324	1.76951e-06	1.44087e-05
Chst2	4.77188	1.94352	1.82517e-06	1.48037e-05
Fam212b	4.7664	3.54119	1.87547e-06	1.5182e-05
Gm5468	4.7613	2.38151	1.92349e-06	1.55161e-05
H2afy	4.76017	0.610243	1.93433e-06	1.55914e-05
Por	4.75393	0.911032	1.99496e-06	1.60613e-05
Fus	4.74676	0.8637	2.06704e-06	1.65836e-05
Shd	4.73731	0.607098	2.16569e-06	1.73214e-05
Kcnab1	4.72645	1.65447	2.28474e-06	1.81907e-05
Trim24	4.707	1.53232	2.51388e-06	1.98228e-05
Pvrl1	4.70351	0.849816	2.55731e-06	2.00963e-05
Stmn2	4.69746	1.43477	2.63413e-06	2.06608e-05
Brd2	4.69727	0.243655	2.63657e-06	2.06721e-05
Dpysl5	4.69708	1.14578	2.63901e-06	2.06834e-05
8430431K14Rik	4.67367	2.50032	2.95872e-06	2.29889e-05
Ythdf2	4.67263	0.51548	2.97373e-06	2.30795e-05
Ckmt1	4.66913	1.84191	3.02475e-06	2.34141e-05
Slc22a15	4.66828	2.59379	3.03728e-06	2.34935e-05
Atxn2l	4.66196	0.149154	3.13219e-06	2.41645e-05
4833439L19Rik	4.6527	0.483635	3.27616e-06	2.51906e-05
Srsf3	4.65251	0.300673	3.27916e-06	2.5195e-05
Tulp4	4.651	0.696585	3.30328e-06	2.53615e-05
Arhgdia	4.64779	0.495756	3.3551e-06	2.56832e-05
Klc3	4.60038	4.33105	4.21713e-06	3.16614e-05
Akirin2	4.58527	0.518019	4.53391e-06	3.39044e-05
Lmo1	4.57847	1.58274	4.68378e-06	3.49242e-05
Zswim4	4.57168	1.41633	4.83839e-06	3.59734e-05
Arid1b	4.56903	0.86893	4.89983e-06	3.63779e-05
Ptk7	4.55449	1.46731	5.25132e-06	3.87927e-05
Igsf21	4.53617	2.14318	5.72855e-06	4.20778e-05
Prkcd	4.53371	0.543953	5.79558e-06	4.254e-05
Kcnip4	4.53031	2.08919	5.88963e-06	4.31843e-05
Cyb5r1	4.52257	0.639589	6.10934e-06	4.4653e-05
Hdac2	4.52219	0.512721	6.12025e-06	4.47012e-05
Zbed4	4.51435	1.84832	6.35101e-06	4.61748e-05
Ccnl2	4.49566	0.609028	6.93559e-06	5.01256e-05
Rpph1	4.49499	1.35758	6.95717e-06	5.02465e-05
Tgfbr1	4.49386	1.05423	6.99431e-06	5.04795e-05
BC005537	4.4831	0.485247	7.35678e-06	5.27279e-05
Elavl2	4.47743	0.866903	7.5547e-06	5.39968e-05
Prmt1	4.4763	0.492664	7.59489e-06	5.42279e-05
Bdkrb2	4.46723	3.3677	7.92386e-06	5.6421e-05
Smarcd1	4.46723	0.620674	7.92386e-06	5.6421e-05
Sept3	4.4593	0.975748	8.22284e-06	5.83092e-05
Satb1	4.44334	1.5677	8.85734e-06	6.24449e-05
Tet3	4.43493	0.569756	9.21004e-06	6.4689e-05
Nrxn1	4.42304	1.24048	9.73237e-06	6.80116e-05
Cmtr1	4.41746	0.505435	9.98657e-06	6.96235e-05
Ppp1r18	4.41614	1.45383	1.00478e-05	6.99327e-05
Rnf38	4.41359	0.849372	1.01669e-05	7.07142e-05
Gm6642	4.41208	2.56291	1.02382e-05	7.10664e-05
H13	4.4083	0.595354	1.04183e-05	7.22201e-05
Rcor2	4.40641	1.87833	1.05096e-05	7.27549e-05
Nkain3	4.39574	3.43188	1.10394e-05	7.6219e-05
Trhde	4.38734	1.74758	1.14746e-05	7.89077e-05
Bscl2	4.37846	0.572655	1.1952e-05	8.18913e-05
Zfp292	4.37733	0.676475	1.20142e-05	8.22908e-05
Ccdc92	4.3728	0.449146	1.22665e-05	8.37416e-05
Usf1	4.35806	0.460094	1.31218e-05	8.91101e-05
Tmod3	4.35117	0.724714	1.35413e-05	9.15682e-05
Ncam1	4.35089	0.653479	1.35588e-05	9.16567e-05
Bax	4.34465	0.381483	1.39495e-05	9.3991e-05
Padi2	4.33464	2.56142	1.45996e-05	9.80521e-05
Amigo1	4.3269	1.66122	1.51222e-05	0.000101299
Tbpl1	4.31245	0.451174	1.61454e-05	0.000107388
Ddx17	4.30367	0.534761	1.67992e-05	0.000111201
Cnst	4.27968	0.520951	1.87159e-05	0.000122401
Sobp	4.27704	2.61765	1.89395e-05	0.000123668
Ebf3	4.26363	1.52048	2.01133e-05	0.000130387
Rbm18	4.26061	0.40638	2.03872e-05	0.000131997
Foxg1	4.24673	1.19593	2.16917e-05	0.0001397
Gstm7	4.24531	1.65379	2.18292e-05	0.000140498
4930480K15Rik	4.23974	1.81645	2.23781e-05	0.000143718
Mapk11	4.22831	1.52071	2.35452e-05	0.00015056
Scn3a	4.22642	1.13239	2.37436e-05	0.000151735
Fam135a	4.20942	0.933572	2.56022e-05	0.000162508
Ric8	4.18903	0.414209	2.80154e-05	0.000176419
Nsfl1c	4.18223	0.367419	2.88667e-05	0.000181339
Irf2bp2	4.1793	0.96742	2.92408e-05	0.000183411
Msi1	4.16447	1.27663	3.12072e-05	0.00019439
Casc3	4.16202	0.688067	3.15447e-05	0.000196197
Pde4a	4.16145	0.988443	3.16231e-05	0.000196626
Snrpe	4.159	0.360611	3.19649e-05	0.000198572
Zmynd8	4.15465	0.666445	3.25783e-05	0.000201777
G3bp1	4.12368	0.439018	3.72871e-05	0.000228345
Dnajc7	4.12321	0.279041	3.73636e-05	0.000228746
Ctbp1	4.11688	0.0323743	3.84039e-05	0.000234629
Gnai3	4.11235	0.571845	3.91659e-05	0.00023851
Parp6	4.11112	0.557448	3.93748e-05	0.000239641
Rnpep	4.10668	0.446329	4.01388e-05	0.000243932
Slc47a1	4.10479	4.05171	4.04681e-05	0.000245573
Dnm3	4.09119	0.596675	4.29161e-05	0.000258759
Galnt14	4.08685	2.16901	4.37273e-05	0.000263267
Coro1a	4.07977	0.910878	4.50811e-05	0.000270709
Eif5	4.06371	0.409644	4.82985e-05	0.000288356
Capn10	4.06116	1.01697	4.88291e-05	0.000290853
Gm2694	4.05757	1.77827	4.95852e-05	0.000295017
Pln	4.04624	1.61338	5.20466e-05	0.000308068
Zfp386	4.04039	1.11042	5.33632e-05	0.00031496
Apba2	4.03481	0.6804	5.46454e-05	0.000321702
Dvl3	4.01791	0.638575	5.87164e-05	0.000343811
Tnpo3	4.01121	0.262181	6.04094e-05	0.000352527
Cachd1	4.00847	1.91718	6.11141e-05	0.000356137
Cep250	3.99846	1.16938	6.37567e-05	0.000369871
Frat2	3.99562	1.56792	6.4524e-05	0.000373903
Sbk1	3.99487	0.768818	6.47301e-05	0.000374783
Hes6	3.99289	0.502609	6.5274e-05	0.000377615
Fbxo45	3.98845	0.565323	6.65072e-05	0.000383891
Npdc1	3.98845	0.446974	6.65072e-05	0.000383891
Rnasel	3.98184	1.38278	6.83847e-05	0.000393959
Dnpep	3.97627	0.188805	7.0006e-05	0.000402739
Cit	3.96994	1.87446	7.18913e-05	0.000412324
Rab2a	3.96635	0.510051	7.29818e-05	0.000418347
Tmem164	3.96503	0.92902	7.33875e-05	0.000420323
Smarca5	3.95889	0.479904	7.52991e-05	0.000430201
Brip1	3.95691	3.3303	7.59268e-05	0.000433308
Gm1673	3.94803	0.540923	7.87972e-05	0.000448329
Slco4a1	3.94425	3.19829	8.00495e-05	0.00045483
Bhlhe22	3.93991	1.97401	8.15129e-05	0.000462003
Rasgef1b	3.93859	0.498388	8.19633e-05	0.000464302
Kcnh4	3.93386	2.38168	8.35911e-05	0.000472488
Zfp207	3.9265	0.502498	8.61915e-05	0.000485728
Golm1	3.92404	2.01328	8.70752e-05	0.000490041
Ifitm2	3.92253	0.653682	8.76233e-05	0.000492589
Acap3	3.9163	0.302476	8.99186e-05	0.000504124
Kdm7a	3.91488	0.961365	9.04482e-05	0.000506407
Pard3	3.89892	0.82796	9.66214e-05	0.000537048
Prpsap1	3.89307	0.520317	9.89843e-05	0.000548855
Ppm1b	3.87239	0.413401	0.000107775	0.000593147
Zfpm2	3.86304	1.33866	0.000111986	0.000614525
Gdap1l1	3.86247	0.652373	0.000112246	0.000615789
Chtf8	3.85699	0.274023	0.00011479	0.000628248
Fmn1	3.84944	1.51489	0.000118388	0.000646576
BC068157	3.84453	0.796786	0.000120784	0.000658271
Rhobtb2	3.83537	0.713904	0.000125376	0.00068043
Mcc	3.83225	2.76478	0.000126975	0.000688027
Rbm39	3.82923	0.302117	0.000128545	0.000696348
Arid4b	3.82177	0.098251	0.000132497	0.000715512
Unc5c	3.81809	0.83936	0.00013449	0.000724575
Panx1	3.81469	0.397882	0.000136355	0.000733096
Tnik	3.8093	0.741614	0.000139358	0.000748462
Map3k13	3.80751	1.19799	0.000140373	0.00075313
Sowaha	3.79637	1.34787	0.000146832	0.000784127
Dab2ip	3.78409	1.4641	0.000154272	0.000821525
Strn4	3.77748	0.246518	0.000158423	0.00084082
Csrp2	3.76332	0.681693	0.000167676	0.000884711
Gng8	3.75425	2.254	0.000173862	0.00091432
Mapk6	3.73933	0.174289	0.000184512	0.000965425
Zfp358	3.72365	0.460293	0.000196361	0.00102097
Fat4	3.72035	2.42095	0.000198949	0.00103313
Insr	3.70835	0.345301	0.000208611	0.00107735
Ctbp2	3.70354	0.835914	0.000212613	0.00109475
Wscd2	3.68323	1.60356	0.000230293	0.00117758
Dclk3	3.67464	2.01368	0.000238184	0.00121373
Tubb4a	3.66727	0.872071	0.000245149	0.00124769
Gmip	3.66624	1.87427	0.000246147	0.00125122
Svil	3.65472	1.83788	0.000257468	0.00130429
Trp53	3.64546	0.168778	0.000266913	0.00134884
Arnt2	3.64452	0.334547	0.000267895	0.00135314
Celf5	3.63772	1.01228	0.000275065	0.00138699
Epb4.1l4a	3.63243	0.857953	0.000280766	0.00141298
Wdr6	3.63054	0.441735	0.000282829	0.00142163
Helt	3.62827	4.61004	0.000285323	0.00143243
Ilf2	3.62648	0.258679	0.000287312	0.00144101
Lrig2	3.62506	0.381997	0.000288891	0.00144823
2900008C10Rik	3.62506	1.95234	0.000288891	0.00144823
Rpf1	3.61156	0.898423	0.000304362	0.00151551
Calb1	3.61024	1.82313	0.000305918	0.00152253
Zmiz1	3.60929	0.409913	0.000307034	0.00152735
Sema6b	3.60466	1.21674	0.000312556	0.00155258
Asic1	3.58125	0.62473	0.000341961	0.0016853
Cotl1	3.57501	0.371253	0.000350211	0.00172227
Prr13	3.57454	0.507742	0.000350844	0.00172415
Prkacb	3.56755	0.473778	0.000360332	0.00176658
Cdkn1c	3.56661	0.499394	0.000361632	0.0017717
Chd8	3.5633	0.319912	0.000366218	0.00179205
Cdc42ep3	3.56085	1.20756	0.00036966	0.00180718
Vezf1	3.53308	0.412968	0.000410743	0.00198181
Slc38a10	3.52685	0.404264	0.000420534	0.00202575
Ilf3	3.51136	0.338682	0.000445814	0.0021351
Ntn3	3.50494	1.48922	0.000456707	0.00218021
Spag8	3.48823	1.71386	0.000486235	0.00230469
Hivep3	3.48653	1.16349	0.000489336	0.00231673
Hist1h4d	3.48511	1.31166	0.000491934	0.00232744
Brd3	3.48473	0.436496	0.000492629	0.00232966
Dynlt1b	3.47642	0.521417	0.000508151	0.00239704
Baz2a	3.47604	0.65582	0.000508867	0.00239987
Ehmt1	3.47434	0.415698	0.000512102	0.00241403
Pitpnm2	3.46528	0.989249	0.000529681	0.00248839
Trim28	3.4548	0.0985671	0.000550707	0.00257898
Uchl1os	3.45338	1.16543	0.000553607	0.00259139
Jmjd1c	3.45111	0.531568	0.000558277	0.0026103
Bbc3	3.44762	1.03067	0.000565549	0.0026437
Klhdc2	3.44318	0.706277	0.000574913	0.00268384
Ntrk2	3.4428	0.682801	0.000575717	0.00268637
Arid1a	3.44063	0.470985	0.000580357	0.0027062
Eif4h	3.43988	0.245172	0.00058198	0.00271193
Soga3	3.43676	0.570577	0.000588717	0.00274024
Kdm4b	3.42722	0.505984	0.00060979	0.00282625
Ccng2	3.42694	0.967023	0.000610426	0.00282857
Ltbp1	3.42467	2.38382	0.000615541	0.00284972
Ngfrap1	3.41693	0.260718	0.000633318	0.00292548
Atf2	3.41164	0.270048	0.000645732	0.00297618
Tnpo1	3.40692	0.952816	0.000657007	0.0030241
Ptgir	3.39927	2.10485	0.000675661	0.00310306
Ubap2	3.39833	0.255061	0.000677998	0.00311172
Thsd7a	3.39823	1.17802	0.000678232	0.00311211
Tmem39b	3.39729	1.35167	0.000680577	0.00312149
Smarcc1	3.38614	0.24251	0.000708824	0.00323884
Col26a1	3.37576	0.675817	0.000736134	0.00335031
Abca7	3.37462	0.95907	0.000739171	0.00336118
Cdc42bpb	3.3733	0.248725	0.00074273	0.00337662
Cog1	3.37198	0.436697	0.000746304	0.0033899
Fam60a	3.36971	1.29509	0.000752469	0.00341565
Stx1a	3.36244	0.263577	0.000772569	0.00349845
Smg1	3.34421	0.427322	0.00082516	0.00371466
Slc38a2	3.34006	0.243994	0.000837606	0.00376413
Plxnb1	3.32995	0.398527	0.000868602	0.00389244
Fgf10	3.32759	0.797837	0.000875995	0.00392303
Tpm3	3.32504	0.207553	0.000884046	0.00395566
Ccdc88a	3.32363	0.339934	0.000888548	0.00397408
Rbm5	3.32249	0.419208	0.000892165	0.00398768
Srrt	3.32212	0.412563	0.000893374	0.00399222
Nefm	3.31522	0.725071	0.000915701	0.0040823
Dixdc1	3.30946	0.57754	0.000934754	0.00416186
Sort1	3.30068	0.584455	0.000964509	0.00427686
Btaf1	3.29454	0.653786	0.000985824	0.0043583
Dusp14	3.29228	2.52708	0.000993804	0.00438983
Rbm22	3.28963	0.291616	0.00100319	0.00442562
Atxn7l2	3.27603	1.0489	0.00105277	0.00462069
Zfp644	3.26206	0.277626	0.00110607	0.00483519
Zfp276	3.2562	1.10024	0.00112914	0.00492354
Maml3	3.246	1.71147	0.00117038	0.00508409
Rtn1	3.24468	1.18757	0.00117583	0.00510133
Smad1	3.23221	0.753862	0.00122835	0.00530584
Plxnb2	3.20993	0.60543	0.00132768	0.00569
Zyx	3.20955	0.112357	0.00132943	0.00569138
Lrrc58	3.20936	0.436262	0.0013303	0.00569394
Gtf3c4	3.20719	0.656037	0.00134039	0.0057307
Nktr	3.2071	0.209073	0.00134083	0.0057307
Fam212a	3.20011	1.674	0.00137377	0.00585818
Ubb	3.19878	0.134776	0.00138008	0.00588147
Hyls1	3.18462	1.80212	0.00144944	0.00613915
Samd14	3.18462	0.145819	0.00144944	0.00613915
Snapc3	3.18009	0.627528	0.00147231	0.00622581
Dchs1	3.17574	0.499115	0.00149453	0.00630948
Pop4	3.17272	0.0575003	0.00151018	0.00637032
Slc7a6	3.17008	0.4584	0.00152399	0.00642072
Atf5	3.16535	1.3759	0.00154894	0.00651259
Suv420h2	3.16214	0.479576	0.00156612	0.00657949
Nt5dc2	3.16196	0.380094	0.00156714	0.00658242
Ptbp2	3.16044	0.526403	0.00157529	0.00661531
Abracl	3.15808	0.779636	0.0015881	0.00666371
Rbm14	3.1578	0.338989	0.00158964	0.00666884
Ddah1	3.15591	0.0262121	0.00159997	0.00670266
Mad2l2	3.15062	0.488976	0.00162923	0.0068128
Slc25a24	3.1392	1.76534	0.00169412	0.00705706
Gtf3c2	3.13221	0.139936	0.00173497	0.00719537
Bach2os	3.12853	2.01206	0.00175686	0.00727886
Arpc3	3.12399	0.218611	0.00178415	0.00738159
Brd4	3.11682	0.0768109	0.00182816	0.00754407
Riok3	3.1137	0.239365	0.00184758	0.00761055
Rala	3.11209	0.207556	0.00185765	0.00764597
Raf1	3.11172	0.251806	0.00186003	0.00764968
Rrad	3.10898	3.86734	0.00187736	0.00771481
Naa15	3.10492	0.344995	0.00190333	0.00780601
Rimkla	3.10142	0.42736	0.00192593	0.00789247
Srsf7	3.10038	0.172551	0.0019327	0.00791394
Tmem178b	3.09717	1.76515	0.00195376	0.00798752
Leo1	3.08962	0.163561	0.00200414	0.00817412
Pabpn1	3.08962	0.0595985	0.00200414	0.00817412
Dusp4	3.08697	1.30463	0.00202205	0.00824231
Tmem132d	3.08433	2.01204	0.00204011	0.00831265
G3bp2	3.08206	0.273974	0.00205571	0.00837291
Dnajb5	3.08187	1.32013	0.00205701	0.00837658
Ptprf	3.08074	0.56286	0.00206486	0.00840026
Mapk1ip1l	3.0798	0.530227	0.00207142	0.00842197
Kin	3.07678	0.885269	0.00209253	0.00849947
Apc	3.07659	0.249363	0.00209386	0.00850319
Zfp574	3.07545	0.622358	0.00210183	0.00852887
Fbxo21	3.07394	0.169092	0.0021125	0.00856715
Hnrnpc	3.0611	0.0522511	0.00220526	0.00889626
Mthfr	3.05789	0.829217	0.00222903	0.00898513
Fam213b	3.05751	0.181313	0.00223184	0.00899471
9430076C15Rik	3.05147	2.45415	0.00227726	0.0091475
Ruvbl2	3.05014	0.122717	0.00228731	0.00918252
Ip6k2	3.04656	0.288135	0.00231479	0.00928744
Sfpq	3.03126	0.255957	0.00243537	0.00970539
BC005561	3.02691	0.320356	0.00247064	0.0098327
Polr1c	3.00463	0.00436532	0.00265907	0.0104958
Ube2i	3.00208	0.176592	0.00268144	0.010562
F2r	2.99462	1.46221	0.0027479	0.0107991
1700024G13Rik	2.99141	4.07769	0.00277696	0.0109009
Cpeb4	2.98933	0.531038	0.00279591	0.0109711
Mesdc1	2.98914	0.570051	0.00279764	0.0109758
Prmt2	2.98687	0.469992	0.00281846	0.011047
Ciapin1	2.9864	0.0823623	0.00282282	0.0110578
Trim35	2.98565	0.345685	0.0028298	0.0110789
Six4	2.98423	0.709426	0.00284294	0.011124
Glis2	2.98064	0.514245	0.00287646	0.0112382
Tle2	2.97932	1.49817	0.0028889	0.0112761
Epb4.1l3	2.97705	0.0893935	0.00291034	0.0113534
Dmtf1	2.97497	0.238259	0.00293013	0.011422
Abhd16a	2.96648	0.062613	0.00301234	0.0117072
Unc13b	2.95392	0.765034	0.0031377	0.0121329
Mnt	2.94768	0.894201	0.00320165	0.0123548
Mau2	2.94173	0.302373	0.0032638	0.0125618
Ror2	2.93475	2.06353	0.00333821	0.0128172
Tiam2	2.93172	2.25022	0.00337087	0.012933
Osbp	2.9134	0.354481	0.00357513	0.0136233
Dctn2	2.9066	0.305534	0.00365375	0.0138973
Snn	2.89461	0.406684	0.00379629	0.0143866
Eif3c	2.89319	0.344357	0.00381345	0.0144463
Mir6935	2.89149	1.42289	0.00383414	0.0145167
Cct7	2.88904	0.164871	0.00386421	0.0146119
Ccar2	2.88876	0.0543161	0.00386769	0.0146187
Crkl	2.88611	0.0633448	0.00390034	0.0147296
C530008M17Rik	2.88007	0.633687	0.0039759	0.0149849
Eps15	2.87478	0.312567	0.0040431	0.0152132
Proser1	2.85759	0.255699	0.00426868	0.0159923
Zfp579	2.85703	0.601688	0.00427631	0.016018
Dynll1	2.85693	0.266919	0.00427758	0.0160198
Mex3d	2.84588	0.853411	0.00442885	0.0165355
Zbtb18	2.84447	1.64205	0.00444859	0.0165962
Dtx3	2.83748	0.200528	0.00454715	0.0169283
Mllt10	2.83616	0.457181	0.00456602	0.0169863
Chrnb2	2.8116	0.0597849	0.00492953	0.0182045
Arid3b	2.8082	0.631106	0.00498188	0.0183814
Fdps	2.80055	0.218748	0.0051015	0.0187626
Slc38a1	2.79867	0.405142	0.00513143	0.0188526
Fam89a	2.79857	1.37491	0.00513293	0.0188548
Hist3h2a	2.79687	0.311343	0.00516001	0.0189442
Btbd3	2.79659	0.602457	0.00516454	0.0189473
Epc1	2.79007	0.35777	0.00526964	0.0192885
Bahcc1	2.78365	1.154	0.0053751	0.0196294
Txlna	2.77421	0.318723	0.00553365	0.0201692
Dusp18	2.77411	0.426083	0.00553526	0.0201715
D430019H16Rik	2.77232	0.157072	0.00556586	0.0202759
Rangap1	2.76476	0.189779	0.00569641	0.0206642
Rundc3a	2.76476	0.509682	0.00569641	0.0206642
Fam183b	2.76439	2.49439	0.00570301	0.0206845
Thrap3	2.75362	0.253813	0.00589402	0.021325
Igf2bp3	2.75069	0.797436	0.00594695	0.0214977
Sac3d1	2.74871	0.295239	0.00598304	0.021598
Ipo13	2.74304	0.384952	0.00608727	0.021936
Kmt2d	2.74229	0.0632022	0.00610129	0.0219789
Phf23	2.73945	0.357827	0.00615412	0.0221422
Galr2	2.73851	4.56764	0.00617182	0.0221866
Cryba1	2.73785	5.33348	0.00618424	0.0222274
Spag9	2.73738	0.279988	0.00619313	0.0222555
Sec11a	2.73605	0.34723	0.00621806	0.0223257
Hnrnpr	2.73067	0.0749434	0.00632053	0.0226582
Smarcc2	2.73039	0.259042	0.00632596	0.0226738
Actl6b	2.71122	0.459173	0.00670364	0.023928
Nisch	2.70905	0.0840339	0.00674768	0.0240686
Cct4	2.70149	0.268559	0.00690292	0.0245462
Slu7	2.69186	0.23563	0.00710549	0.02518
Atp6v0e	2.68525	0.539295	0.00724758	0.0256353
Sema4c	2.68308	1.18612	0.00729482	0.0257715
Tmie	2.6726	2.61704	0.00752671	0.0265003
Pcdhgc3	2.66797	0.593733	0.00763116	0.0268224
Slc44a2	2.66561	0.353501	0.00768495	0.0269978
Cnppd1	2.65777	0.319745	0.00786599	0.0275729
Acvr2b	2.65352	0.763989	0.00796573	0.0278753
Dysf	2.64181	1.51169	0.00824645	0.0287556
Ncor1	2.63728	0.0494841	0.00835747	0.0291084
H2afz	2.63652	0.356052	0.0083761	0.0291684
Sh3bgrl	2.63312	0.141904	0.00846041	0.0294323
Arrb2	2.62821	0.657252	0.00858353	0.0298255
Cct5	2.62698	0.0998652	0.00861456	0.0299183
Eif3e	2.62311	0.0395316	0.00871308	0.0302097
Srsf6	2.62292	0.244401	0.00871792	0.0302214
Chac1	2.61386	2.15516	0.00895266	0.0309367
Trp53bp1	2.60451	0.437686	0.00920064	0.0317037
Actr3	2.60026	0.120808	0.00931537	0.0320457
Slc39a6	2.59988	0.0018789	0.00932563	0.0320703
4933426M11Rik	2.59478	0.841793	0.00946513	0.0325068
Tram1l1	2.58572	0.0778413	0.00971772	0.0332695
Cplx2	2.58335	0.753842	0.00978448	0.0334684
Gm11346	2.58241	3.98385	0.0098113	0.0335233
Pcgf3	2.58024	0.354284	0.00987323	0.0336904
Calm3	2.57287	0.306057	0.0100859	0.0343423
Trip12	2.56683	0.23322	0.0102633	0.034895
Pip5k1a	2.56626	0.85974	0.0102801	0.0349406
Ssna1	2.55342	0.187871	0.0106671	0.036155
Tub	2.54284	0.31386	0.0109955	0.0371524
Zfp106	2.52792	0.135262	0.011474	0.0386054
Cpsf6	2.5215	0.171476	0.0116856	0.0392153
Pafah1b1	2.51697	0.134364	0.011837	0.0396656
Ncln	2.51234	0.224951	0.0119934	0.0401505
Ogfr	2.51224	0.201946	0.0119966	0.0401548
Ldlrad3	2.51168	0.220698	0.0120159	0.0402128
Rnf150	2.51073	1.15945	0.012048	0.0403075
Tbl1xr1	2.51007	0.179742	0.0120706	0.0403765
Rgs12	2.50951	0.0903249	0.01209	0.0404283
Mapk8ip3	2.50903	0.157788	0.0121062	0.0404758
Vat1	2.50639	1.0665	0.0121971	0.0407469
Rb1cc1	2.50554	0.279589	0.0122265	0.0408318
Anapc5	2.50242	0.0684738	0.0123346	0.0411731
Scg3	2.49997	0.58951	0.0124204	0.0413795
Ddx6	2.49921	0.444352	0.012447	0.0414545
Racgap1	2.49638	0.537697	0.0125468	0.0417535
Ddx54	2.48429	0.129821	0.0129809	0.0430734
Bcl11b	2.48193	1.83846	0.0130672	0.0433321
E130309D02Rik	2.47504	0.559661	0.0133222	0.0440787
Uba2	2.46465	0.263082	0.0137147	0.0452689
Abca3	2.45728	0.217698	0.0139992	0.0460609
Mcmbp	2.45511	0.606668	0.0140841	0.0462884
Dnmt1	2.44727	0.0844999	0.0143941	0.047158
Actr1a	2.4468	0.130829	0.014413	0.0472049
Fam193b	2.44586	0.388282	0.0144508	0.0473063
Kcna6	2.44425	0.425665	0.0145153	0.0475098
Zfp423	2.43783	0.582191	0.0147757	0.0482553
Rab6b	-2.59176	0.184818	0.00954867	0.0327448
Bex2	-2.78441	0.175859	0.00536259	0.0195906
Klc1	-3.68815	0.0545152	0.000225895	0.00115652
Stmn3	-7.43852	0.108369	1.01818e-13	2.7089e-12

## Sheet: Leiden 2
Supplementary Data 2_related to Fig. 1e_leiden clusters_all differentially expressed genes
Cluster 2
names	scores	logfoldchanges	pvals	pvals_adj
Lrrc16b	20.4719	2.5365	3.83399e-93	7.93597e-89
Plch2	20.4198	4.65966	1.11577e-92	1.15476e-88
Kalrn	19.9779	2.74806	8.57424e-89	5.91594e-85
Jph4	19.7457	2.78552	8.73892e-87	4.52217e-83
Sema3a	19.3521	3.70272	1.95594e-83	8.09718e-80
Nefm	19.0797	1.94179	3.72405e-81	1.28473e-77
Hmcn1	19.0461	5.16492	7.08365e-81	2.09464e-77
Ctnna2	18.5028	2.3066	1.96163e-76	5.07548e-73
Gnao1	18.3597	1.99713	2.76271e-75	6.35392e-72
Crtac1	18.3285	5.41494	4.89932e-75	1.01411e-71
Syt13	18.0482	2.75327	8.1521e-73	1.534e-69
Etv4	17.961	4.96343	3.93488e-72	6.78735e-69
Ina	17.7237	2.13515	2.75264e-70	4.38283e-67
Tmeff2	17.7149	3.92677	3.21573e-70	4.71256e-67
D130009I18Rik	17.7116	4.7352	3.41506e-70	4.71256e-67
Tubb2b	17.6788	1.70757	6.11358e-70	7.90906e-67
Cacna1e	17.6695	2.28185	7.19886e-70	8.76525e-67
Gata3	17.6034	2.77174	2.31949e-69	2.5269e-66
Pcbp4	17.5851	1.25309	3.20548e-69	3.31751e-66
Chrna4	17.5156	2.4696	1.08903e-68	1.07342e-65
Elavl3	17.3476	2.05055	2.05527e-67	1.77259e-64
Adam11	17.187	2.41581	3.32285e-66	2.75119e-63
Apc2	17.0488	2.19651	3.57063e-65	2.73735e-62
Cacnb3	17.005	1.54785	7.54526e-65	5.57784e-62
Adarb2	16.7681	3.87041	4.17679e-63	2.98122e-60
Fam124a	16.5055	2.90853	3.35201e-61	2.16823e-58
Sox11	16.3549	1.62313	4.01582e-60	2.51889e-57
Cnr1	16.3092	2.18379	8.49671e-60	5.02496e-57
Rai1	16.2048	1.71662	4.66392e-59	2.68163e-56
Celf5	16.1595	2.53101	9.73477e-59	5.44594e-56
Mtus2	16.0555	2.90144	5.2302e-58	2.84895e-55
Trp53i11	15.9895	3.23911	1.51135e-57	8.02139e-55
Rbfox2	15.9817	1.20284	1.7146e-57	8.87262e-55
Sorbs2	15.8849	2.16028	8.06492e-57	3.97466e-54
Shc2	15.8811	1.80013	8.56175e-57	4.12139e-54
Celf3	15.8365	2.24943	1.74373e-56	8.20305e-54
Ntm	15.637	2.33902	4.07296e-55	1.83274e-52
F2r	15.6314	3.55803	4.44885e-55	1.95929e-52
Cdh4	15.6167	2.68689	5.60588e-55	2.41742e-52
Gpc2	15.5815	3.05052	9.72128e-55	4.10655e-52
Prkg1	15.5494	2.74255	1.60617e-54	6.54542e-52
Thsd7a	15.5491	2.34359	1.61272e-54	6.54542e-52
Fmn1	15.517	3.42681	2.66397e-54	1.06041e-51
Runx1t1	15.4887	2.58002	4.13359e-54	1.61436e-51
Carhsp1	15.4504	2.72352	7.50268e-54	2.8236e-51
Meis3	15.2543	1.83485	1.54109e-52	5.59631e-50
Pde4dip	15.1621	1.43209	6.29749e-52	2.24744e-49
Jup	15.0412	2.3744	3.94397e-51	1.3383e-48
Pou4f1	15.0151	3.75713	5.84713e-51	1.95209e-48
Arid1b	14.9678	1.75756	1.19252e-50	3.91808e-48
Pcsk2	14.9564	2.6558	1.41433e-50	4.57426e-48
Gdpd5	14.9115	2.8526	2.77519e-50	8.8375e-48
Ctxn1	14.9043	1.23177	3.09047e-50	9.69236e-48
Map7d1	14.89	1.35367	3.82597e-50	1.182e-47
Tbc1d8	14.8531	2.20869	6.64123e-50	1.90926e-47
Crmp1	14.844	1.65928	7.60807e-50	2.15725e-47
Nnat	14.7702	1.21154	2.28155e-49	6.38186e-47
Igfbp2	14.6842	3.30182	8.13929e-49	2.18799e-46
Asic1	14.6181	1.66995	2.15263e-48	5.64017e-46
Rgmb	14.5936	1.66951	3.08268e-48	7.87759e-46
Rapgef6	14.5867	1.66661	3.41465e-48	8.60711e-46
Kcnc2	14.5859	2.48235	3.45133e-48	8.60711e-46
Chrdl1	14.5607	2.83797	4.99156e-48	1.21553e-45
Tmem132a	14.5386	1.64165	6.90329e-48	1.66152e-45
Gfra1	14.5279	3.57574	8.06149e-48	1.91799e-45
Smarca4	14.4772	1.16886	1.68792e-47	3.97025e-45
BC005764	14.3685	1.22757	8.15842e-47	1.81582e-44
Spock1	14.3314	3.11272	1.39241e-46	3.03384e-44
Ckmt1	14.2908	3.00485	2.49886e-46	5.33236e-44
Ptms	14.2802	0.833581	2.9083e-46	6.0807e-44
Wdr6	14.2665	1.03212	3.53685e-46	7.1077e-44
Vcan	14.252	3.81279	4.35858e-46	8.67482e-44
Zfp536	14.2239	2.00109	6.50748e-46	1.27074e-43
Daam1	14.2012	2.40683	9.00644e-46	1.74228e-43
Zfhx2	14.1566	1.93182	1.6997e-45	3.19837e-43
Fam65b	13.9712	2.77732	2.33655e-44	4.28002e-42
Srrm2	13.9479	0.701253	3.24128e-44	5.88521e-42
Ttll7	13.8344	1.57396	1.58023e-43	2.77197e-41
Bach2	13.8003	1.88192	2.53772e-43	4.37736e-41
Ddah2	13.7223	1.0066	7.46537e-43	1.25631e-40
Igsf9	13.7151	3.15059	8.24305e-43	1.36498e-40
Hsp90ab1	13.7082	0.358656	9.06219e-43	1.48872e-40
Cyb5a	13.613	1.26773	3.3539e-42	5.42363e-40
Ntrk2	13.6042	1.57279	3.78031e-42	6.06579e-40
Tacc2	13.5699	2.73132	6.04078e-42	9.61832e-40
Nrep	13.5663	0.655794	6.34873e-42	1.00315e-39
Ptprs	13.4509	0.839139	3.04084e-41	4.62811e-39
Ptprf	13.397	1.12022	6.29817e-41	9.44679e-39
Celsr3	13.3473	2.07147	1.22741e-40	1.78917e-38
Unc5c	13.2389	1.99036	5.23192e-40	7.31726e-38
Stmn4	13.1929	1.79119	9.63939e-40	1.32136e-37
Rn45s	13.1672	0.620198	1.35464e-39	1.84472e-37
Tagln3	13.1596	1.54543	1.49808e-39	2.02671e-37
Arhgap33	13.0236	1.79109	8.98008e-39	1.16174e-36
Spred3	13.0023	2.7569	1.18751e-38	1.50799e-36
D930015E06Rik	12.9888	2.50182	1.41643e-38	1.76619e-36
Irx1	12.9846	1.7031	1.49666e-38	1.85505e-36
Vgf	12.9815	2.28614	1.55899e-38	1.9208e-36
Elavl2	12.9758	1.71204	1.67888e-38	2.05629e-36
Ebf1	12.9617	1.43678	2.01683e-38	2.44131e-36
Pvrl3	12.953	1.94479	2.2604e-38	2.70451e-36
Cd24a	12.8784	0.676878	5.95943e-38	6.96917e-36
H2afy2	12.8632	1.19813	7.25116e-38	8.43212e-36
Fnbp1	12.8567	1.4433	7.88817e-38	9.07096e-36
Sept3	12.7728	1.50033	2.3277e-37	2.59038e-35
Cdh13	12.7633	3.89685	2.62903e-37	2.91007e-35
Hn1	12.7312	0.936726	3.96685e-37	4.32157e-35
H3f3a	12.7131	0.594084	4.99903e-37	5.34798e-35
6330415B21Rik	12.6474	2.57384	1.15684e-36	1.21551e-34
Chd7	12.6348	1.56855	1.35794e-36	1.41959e-34
Zfhx4	12.6132	1.55136	1.78685e-36	1.85859e-34
Plekha6	12.5886	1.90114	2.43857e-36	2.5238e-34
Sptbn2	12.5826	1.68148	2.63242e-36	2.71087e-34
Sncg	12.5623	1.46658	3.40353e-36	3.47043e-34
Clec18a	12.5368	1.6487	4.69742e-36	4.74302e-34
Wdfy3	12.5086	0.827809	6.69928e-36	6.69895e-34
Sbk1	12.4599	1.27467	1.235e-35	1.229e-33
Pitpnm2	12.4017	2.10727	2.55831e-35	2.5337e-33
Stmn1	12.3549	1.07449	4.58377e-35	4.45443e-33
Slitrk3	12.345	1.78177	5.18022e-35	4.98722e-33
Nefl	12.3305	1.4597	6.20834e-35	5.92195e-33
Etv5	12.2579	2.42663	1.5233e-34	1.41393e-32
Hist3h2ba	12.2408	1.19898	1.88156e-34	1.72329e-32
Miat	12.1963	1.78369	3.25329e-34	2.96652e-32
Rasgef1b	12.1367	1.3402	6.75223e-34	6.07672e-32
Pirt	12.1068	2.34441	9.72406e-34	8.67579e-32
Csnk1e	12.0754	1.25062	1.42417e-33	1.26519e-31
Chd4	12.0136	0.977644	3.01536e-33	2.6447e-31
Nhlh2	11.9812	2.58063	4.45911e-33	3.86189e-31
Tenm3	11.9588	1.1142	5.83677e-33	5.01308e-31
Nav3	11.942	2.03475	7.14602e-33	6.06211e-31
Ralgps2	11.929	1.4088	8.35619e-33	7.05979e-31
Aplp1	11.9214	1.15723	9.15491e-33	7.67196e-31
Irx2	11.9205	1.38415	9.25849e-33	7.70126e-31
Epha5	11.9204	1.57985	9.26428e-33	7.70126e-31
Dpysl5	11.9137	1.63922	1.00419e-32	8.31432e-31
Rnf165	11.9006	2.16335	1.17529e-32	9.65368e-31
Fscn1	11.8425	0.71751	2.35419e-32	1.88145e-30
Dlgap4	11.8247	1.14206	2.90896e-32	2.29819e-30
Gramd1a	11.7826	1.0228	4.79963e-32	3.76317e-30
St8sia2	11.7353	1.98478	8.40195e-32	6.44118e-30
Usp22	11.7114	0.727434	1.11482e-31	8.45262e-30
Dpysl3	11.6671	1.12942	1.87721e-31	1.40784e-29
Rapgef5	11.6168	1.72856	3.38594e-31	2.52107e-29
Palm	11.5985	1.32059	4.1952e-31	3.09027e-29
Vav3	11.5612	2.72847	6.48075e-31	4.72342e-29
Cdh2	11.5408	1.3715	8.2182e-31	5.94785e-29
L1cam	11.4947	1.63206	1.40195e-30	9.97218e-29
Lancl1	11.4938	0.912774	1.41725e-30	1.00465e-28
Rgs4	11.4929	3.29287	1.43272e-30	1.01214e-28
Myt1	11.4592	2.00894	2.11379e-30	1.48317e-28
Efnb3	11.4491	1.90547	2.37657e-30	1.66192e-28
Rtn1	11.4135	1.391	3.57966e-30	2.48642e-28
Prmt1	11.3928	0.784038	4.54204e-30	3.13385e-28
Dbn1	11.3872	0.874863	4.84484e-30	3.32064e-28
9230102O04Rik	11.3656	2.0896	6.20293e-30	4.1959e-28
Hnrnpab	11.3475	0.619072	7.63222e-30	5.1126e-28
Samd14	11.3179	1.04357	1.06987e-29	7.07517e-28
Ssbp3	11.3179	0.963683	1.06987e-29	7.07517e-28
BC068157	11.2435	1.80885	2.49429e-29	1.63384e-27
Trim2	11.2355	1.15803	2.72984e-29	1.78249e-27
Srrm3	11.1638	1.36576	6.13228e-29	3.89362e-27
Insr	11.1172	0.998002	1.03427e-28	6.44829e-27
Dpf1	11.0931	2.10738	1.35546e-28	8.35021e-27
Gabbr1	11.0695	1.11802	1.76406e-28	1.06456e-26
Smarcc1	11.0594	1.09032	1.9733e-28	1.18736e-26
Sptb	11.0438	2.70747	2.34841e-28	1.40085e-26
Auts2	11.0224	1.07821	2.97952e-28	1.77222e-26
Chst8	11.0216	1.37102	3.00549e-28	1.78254e-26
Ap1g2	11.0113	2.74468	3.37205e-28	1.99423e-26
Gng2	10.9764	1.36451	4.96386e-28	2.92727e-26
Nisch	10.9159	0.698907	9.67313e-28	5.64011e-26
Ptpro	10.8911	1.68247	1.2703e-27	7.3242e-26
Cyp1b1	10.8456	3.0317	2.0929e-27	1.19342e-25
Shox2	10.83	1.51315	2.48109e-27	1.40397e-25
Nsg2	10.83	1.56011	2.48251e-27	1.40397e-25
Pdxp	10.8243	1.20576	2.6412e-27	1.48561e-25
Macf1	10.823	0.829817	2.67748e-27	1.50193e-25
Basp1	10.8169	0.809397	2.86313e-27	1.60173e-25
Mblac2	10.7833	1.25398	4.12994e-27	2.26752e-25
Uba1	10.7486	0.575016	6.01814e-27	3.2868e-25
Laptm4b	10.7182	0.91337	8.36416e-27	4.52036e-25
Ehmt1	10.7176	1.05442	8.4161e-27	4.53659e-25
Nrcam	10.7077	1.3102	9.37083e-27	5.01206e-25
Dapk1	10.7073	1.87911	9.4025e-27	5.01604e-25
Prr15	10.7056	2.03209	9.58397e-27	5.09971e-25
Mapt	10.699	1.7172	1.02873e-26	5.44596e-25
Eef2	10.6887	0.379073	1.14973e-26	6.04016e-25
Nrxn1	10.6575	1.48105	1.60939e-26	8.34905e-25
Neurod1	10.6387	2.74331	1.96833e-26	1.01856e-24
Tbc1d9	10.5949	1.50691	3.14609e-26	1.60792e-24
Ncan	10.5458	1.2997	5.3138e-26	2.63135e-24
Ptov1	10.5439	0.509001	5.41783e-26	2.67646e-24
Esrrg	10.5243	1.55336	6.67834e-26	3.28349e-24
Rnasel	10.5047	2.13687	8.21988e-26	4.01281e-24
Akap6	10.49	1.38953	9.60295e-26	4.64419e-24
Scn3a	10.4823	1.50098	1.04187e-25	5.02696e-24
Traf4	10.4659	1.05775	1.23838e-25	5.91991e-24
Tia1	10.4569	0.89263	1.36266e-25	6.499e-24
Epb4.1l4a	10.3942	1.60378	2.63517e-25	1.23686e-23
Mex3a	10.3812	1.55817	3.02043e-25	1.40811e-23
Tmem151b	10.3735	1.49137	3.27429e-25	1.52302e-23
Dpysl4	10.3512	1.0423	4.1336e-25	1.91412e-23
Sgms1	10.2966	1.67197	7.29879e-25	3.33505e-23
Acap3	10.2687	1.11015	9.75089e-25	4.40685e-23
Plxna3	10.2629	1.60284	1.03583e-24	4.661e-23
Ddx17	10.2388	0.671111	1.32857e-24	5.92674e-23
A930011G23Rik	10.2178	1.56758	1.65085e-24	7.30146e-23
Tmem2	10.2109	1.42474	1.77303e-24	7.8127e-23
Tmem132d	10.2108	3.24067	1.77398e-24	7.8127e-23
Kcnq2	10.204	1.57282	1.90315e-24	8.34603e-23
D630045J12Rik	10.1691	1.15187	2.72295e-24	1.17667e-22
Gpr56	10.1419	2.04904	3.59991e-24	1.54594e-22
Top2b	10.1308	0.709567	4.03257e-24	1.72816e-22
Ptpn5	10.1212	1.5815	4.44753e-24	1.90206e-22
Prrc2b	10.1174	0.768558	4.6261e-24	1.97434e-22
Snx18	10.0988	1.45424	5.58949e-24	2.37571e-22
Clmp	10.0855	0.986688	6.40605e-24	2.71163e-22
Ctnnd2	10.0834	1.26126	6.53988e-24	2.76263e-22
Dpf2	10.0679	1.04124	7.66223e-24	3.22359e-22
Opcml	10.0531	2.3716	8.89946e-24	3.71391e-22
Ypel1	10.0508	1.80671	9.10883e-24	3.79363e-22
Agrn	10.0484	0.918036	9.33293e-24	3.87139e-22
Mapk8ip3	10.0274	0.845537	1.15509e-23	4.74891e-22
Cndp2	10.0203	1.03586	1.24093e-23	5.08632e-22
Slc6a1	10.002	3.61973	1.49354e-23	6.09757e-22
Ccser2	9.99611	0.816857	1.58496e-23	6.45807e-22
Hpcal1	9.99085	1.38311	1.67135e-23	6.7967e-22
Foxp4	9.98794	1.81268	1.72124e-23	6.9722e-22
Arhgef2	9.98466	0.881581	1.77913e-23	7.19263e-22
Frmd4a	9.97575	1.02166	1.94617e-23	7.8221e-22
Dclk3	9.95659	2.71054	2.36014e-23	9.43099e-22
Add2	9.92327	1.38192	3.2978e-23	1.31271e-21
Mad2l2	9.91796	1.33516	3.47804e-23	1.37916e-21
Kif5c	9.91608	1.17455	3.54396e-23	1.40261e-21
Igf1r	9.89567	1.5552	4.34689e-23	1.71057e-21
Plxnb1	9.88067	1.47204	5.04921e-23	1.97568e-21
Cacng5	9.78559	1.39374	1.29831e-22	4.94911e-21
Slc7a6	9.77778	0.85344	1.40248e-22	5.30712e-21
Khdrbs1	9.7718	0.612875	1.48792e-22	5.62014e-21
Mprip	9.72176	0.838994	2.43545e-22	9.09951e-21
Ftl1	9.70936	0.390712	2.7505e-22	1.02397e-20
Unc13b	9.70108	1.89791	2.98312e-22	1.10659e-20
Pex5l	9.68421	1.46294	3.51907e-22	1.29842e-20
Mapk4	9.67739	2.84756	3.76189e-22	1.38554e-20
Nhsl1	9.67406	1.26298	3.88647e-22	1.42635e-20
Lypd1	9.67281	2.73806	3.93424e-22	1.44132e-20
Sept6	9.66146	1.15507	4.39559e-22	1.60184e-20
Acsl1	9.59684	1.33078	8.24331e-22	2.95205e-20
Chrnb2	9.58429	1.14159	9.3095e-22	3.31665e-20
P2rx3	9.58335	1.53599	9.3944e-22	3.34114e-20
Plekha5	9.54211	1.42087	1.3995e-21	4.94338e-20
Cnih2	9.54045	0.97381	1.42217e-21	5.0149e-20
Samd10	9.53618	1.02927	1.48193e-21	5.21676e-20
C2cd5	9.51582	1.25558	1.80288e-21	6.31434e-20
Ogt	9.46922	0.494409	2.81952e-21	9.79217e-20
Actl6b	9.44188	1.19753	3.66153e-21	1.26317e-19
4930412O13Rik	9.43329	2.13585	3.97433e-21	1.36652e-19
Mcf2l	9.42792	1.17497	4.18285e-21	1.43346e-19
Celf1	9.42709	0.704825	4.21619e-21	1.4425e-19
Dclk1	9.41631	0.922936	4.67208e-21	1.5932e-19
Zfp428	9.41517	0.766816	4.72331e-21	1.60802e-19
Spsb4	9.40012	1.26199	5.45015e-21	1.84636e-19
Srebf2	9.38117	0.772406	6.52476e-21	2.17832e-19
Nacad	9.35508	1.20992	8.3538e-21	2.74905e-19
Rnf44	9.32253	0.818164	1.13594e-20	3.72628e-19
Smpd3	9.29957	1.39938	1.41013e-20	4.58935e-19
Esyt1	9.29317	1.34679	1.49765e-20	4.86653e-19
Cep170	9.28765	0.840089	1.57736e-20	5.11753e-19
Kcnmb2	9.27848	1.56656	1.71909e-20	5.55991e-19
Dync1h1	9.27739	0.663363	1.73682e-20	5.60848e-19
Dusp4	9.25474	1.96446	2.14755e-20	6.89179e-19
Cacna1h	9.24688	1.45517	2.31149e-20	7.34954e-19
Dcbld2	9.24667	1.72002	2.316e-20	7.35258e-19
4930480K15Rik	9.24198	2.0062	2.41973e-20	7.64673e-19
Eif4e3	9.2149	1.47313	3.11553e-20	9.81559e-19
Ncor2	9.19783	0.729955	3.65264e-20	1.14208e-18
Fgf13	9.12982	1.43363	6.86116e-20	2.10711e-18
Sobp	9.12342	3.16138	7.27916e-20	2.22557e-18
Zfp60	9.11733	1.05058	7.70008e-20	2.3508e-18
Kmt2c	9.10837	0.948123	8.36291e-20	2.54565e-18
Nova2	9.06968	1.78095	1.19365e-19	3.58598e-18
Marcksl1	9.04182	0.457708	1.54079e-19	4.60213e-18
Amotl2	9.03709	1.21491	1.60904e-19	4.79907e-18
Chgb	9.02537	1.4607	1.79089e-19	5.3261e-18
Camsap3	9.01121	1.05686	2.03801e-19	6.03502e-18
Myt1l	8.99861	1.36465	2.28602e-19	6.75976e-18
Frat1	8.98788	1.20172	2.52046e-19	7.43178e-18
Bicd2	8.96039	1.0172	3.23543e-19	9.4993e-18
Dab2ip	8.95924	1.81044	3.26921e-19	9.58491e-18
Faxc	8.90457	1.06952	5.35947e-19	1.55372e-17
Prep	8.8891	0.964901	6.16045e-19	1.77598e-17
Rere	8.85911	0.862235	8.06558e-19	2.30275e-17
Dnm3	8.85546	1.20703	8.33356e-19	2.37598e-17
Neto2	8.85385	1.75222	8.45503e-19	2.4073e-17
Lbh	8.81251	1.50969	1.22378e-18	3.43703e-17
Mtss1	8.81053	1.21785	1.24557e-18	3.48407e-17
Ing4	8.8073	0.584574	1.28196e-18	3.58101e-17
Kcnh4	8.79387	2.57899	1.445e-18	4.01477e-17
Ntrk3	8.77533	1.29671	1.70405e-18	4.72183e-17
Soga1	8.75471	0.966673	2.0463e-18	5.64e-17
Atp6v1g1	8.74544	0.718113	2.22147e-18	6.09842e-17
Eml1	8.71024	1.63083	3.03228e-18	8.25858e-17
Nbea	8.69868	0.911522	3.35761e-18	9.07301e-17
Ccar2	8.67541	0.94871	4.12076e-18	1.10773e-16
Slc4a4	8.65952	1.65405	4.73734e-18	1.27018e-16
Nt5dc2	8.64734	0.904242	5.27134e-18	1.40789e-16
Pafah1b3	8.64703	0.537939	5.28579e-18	1.40993e-16
Fbrsl1	8.64599	1.16245	5.33422e-18	1.42102e-16
Fubp1	8.57075	0.562816	1.02817e-17	2.70078e-16
Fbxl16	8.5671	0.933972	1.06123e-17	2.78056e-16
Pacs1	8.56335	0.959727	1.09633e-17	2.86527e-16
Sh2d3c	8.56236	1.4988	1.10578e-17	2.88633e-16
Atxn2l	8.56174	0.570373	1.11179e-17	2.89836e-16
Rfx3	8.54487	1.49937	1.28685e-17	3.3379e-16
Dpp10	8.54258	1.61558	1.31263e-17	3.40051e-16
Zfp292	8.54211	1.17818	1.31796e-17	3.41007e-16
Scn11a	8.53081	2.53673	1.45329e-17	3.74617e-16
Ptma	8.51191	0.413872	1.71097e-17	4.38852e-16
Gm20554	8.49707	1.77847	1.94442e-17	4.94443e-16
Cplx2	8.49582	1.16573	1.96546e-17	4.99179e-16
Ilf3	8.49051	0.809069	2.0574e-17	5.21251e-16
Eya1	8.48238	0.725492	2.20629e-17	5.57607e-16
Klhdc2	8.47384	0.96303	2.37427e-17	5.9933e-16
Prkar2b	8.47322	1.13731	2.38705e-17	6.01821e-16
Ilf2	8.45926	0.594283	2.69072e-17	6.72647e-16
Coro1a	8.41084	1.36221	4.07091e-17	1.00195e-15
Akirin2	8.39501	0.758449	4.65859e-17	1.14116e-15
Kdm5b	8.39308	0.666429	4.7356e-17	1.15729e-15
Wnk2	8.39188	0.970615	4.7841e-17	1.16639e-15
Trim46	8.38704	1.12853	4.98527e-17	1.20973e-15
Numa1	8.38392	1.15599	5.11945e-17	1.23939e-15
Syt5	8.37835	1.34458	5.36765e-17	1.29644e-15
Ptbp2	8.37554	0.762381	5.49738e-17	1.32468e-15
Bcl11a	8.347	1.07327	7.00186e-17	1.67745e-15
Adam22	8.32648	0.93895	8.32785e-17	1.98136e-15
Pde2a	8.32388	1.30074	8.51291e-17	2.02306e-15
Rgma	8.32024	1.16088	8.77883e-17	2.08386e-15
Dlg4	8.31638	1.19854	9.06885e-17	2.14778e-15
Rusc2	8.31055	1.03512	9.52587e-17	2.25087e-15
Chn1	8.29941	1.11827	1.04631e-16	2.4583e-15
Akap13	8.28275	1.12664	1.20367e-16	2.82161e-15
Hnrnpm	8.28108	0.578673	1.22064e-16	2.85814e-15
Slc38a10	8.27941	0.851617	1.23784e-16	2.89188e-15
Son	8.27343	0.494016	1.30165e-16	3.03752e-15
Six1	8.26452	0.695685	1.40257e-16	3.26566e-15
Tmem164	8.25822	1.36547	1.4786e-16	3.43497e-15
Sox4	8.25031	0.998675	1.5799e-16	3.64981e-15
Nrxn2	8.23099	0.941423	1.85676e-16	4.27509e-15
Spag9	8.21203	0.630245	2.17472e-16	4.97949e-15
D430019H16Rik	8.20704	1.04623	2.26716e-16	5.18542e-15
Msi1	8.19324	1.32532	2.54293e-16	5.80331e-15
Rundc3a	8.17288	0.849295	3.0112e-16	6.83429e-15
1810041L15Rik	8.16778	1.39732	3.1413e-16	7.12177e-15
Tuba1a	8.16652	0.503545	3.174e-16	7.18803e-15
Col26a1	8.16049	1.20428	3.33682e-16	7.54027e-15
Phip	8.16028	0.810424	3.34258e-16	7.54505e-15
Kctd1	8.1584	1.34294	3.39486e-16	7.6547e-15
Kmt2a	8.15726	0.948912	3.4272e-16	7.71922e-15
Afap1	8.15648	0.712063	3.44943e-16	7.76083e-15
Dpp3	8.15158	0.818288	3.59197e-16	8.06402e-15
Pvrl2	8.15038	1.01873	3.62773e-16	8.13546e-15
Ccnl2	8.137	0.542729	4.05189e-16	9.03771e-15
A930011O12Rik	8.13679	1.34945	4.05886e-16	9.04352e-15
Sema4g	8.13268	1.14955	4.19904e-16	9.33576e-15
Bzrap1	8.1306	1.13356	4.27183e-16	9.4874e-15
Apba2	8.11711	1.15305	4.77414e-16	1.05352e-14
Gprin1	8.10946	1.07663	5.08468e-16	1.11847e-14
Rbms3	8.10769	0.738679	5.1593e-16	1.13368e-14
Syt11	8.10352	1.05891	5.33914e-16	1.17071e-14
Limk2	8.10144	0.87929	5.43136e-16	1.18967e-14
Mical3	8.09212	1.03622	5.86367e-16	1.27895e-14
Ngfr	8.09081	1.46006	5.92668e-16	1.29133e-14
Shd	8.08717	0.963716	6.1067e-16	1.32776e-14
Coro1c	8.08082	0.952576	6.4334e-16	1.39586e-14
Hist3h2a	8.07353	0.82458	6.82957e-16	1.47563e-14
Triobp	8.06436	1.21977	7.36185e-16	1.58402e-14
Tenm4	8.0615	1.65575	7.53642e-16	1.61654e-14
Synpr	8.05895	1.33542	7.69538e-16	1.64722e-14
Rffl	8.04812	1.67709	8.40772e-16	1.79599e-14
Baz2b	8.04656	0.820813	8.51569e-16	1.81531e-14
Lrfn5	8.0402	1.33988	8.96899e-16	1.90997e-14
Rnf38	8.01349	0.944359	1.11498e-15	2.36464e-14
Smarcc2	8.00782	0.788752	1.16764e-15	2.46623e-14
Trim28	7.99412	0.523127	1.30502e-15	2.75077e-14
Chrm3	7.9747	2.21899	1.52753e-15	3.20348e-14
Ptchd2	7.91898	1.72869	2.3946e-15	4.98149e-14
Rprm	7.91133	1.59674	2.54655e-15	5.28167e-14
Ralgds	7.90909	1.03887	2.59277e-15	5.37214e-14
Prkx	7.90847	1.10655	2.60581e-15	5.39377e-14
Slc29a4	7.90555	1.13424	2.66754e-15	5.51603e-14
Prkce	7.89451	1.79074	2.91457e-15	5.99093e-14
Akap9	7.89284	0.626577	2.95376e-15	6.05945e-14
Prmt2	7.8766	0.870404	3.36414e-15	6.88086e-14
Scrt2	7.84973	1.03713	4.16933e-15	8.46918e-14
Has3	7.84103	1.66082	4.46849e-15	9.05023e-14
Mapk11	7.8338	1.61417	4.73354e-15	9.56831e-14
Ndfip2	7.82724	0.839849	4.98713e-15	1.00711e-13
Trp53bp1	7.80474	0.622955	5.96236e-15	1.19588e-13
Cdk5r1	7.78303	1.03148	7.08087e-15	1.41748e-13
Pik3cd	7.77569	1.32322	7.50393e-15	1.49782e-13
Cacna1b	7.77287	1.25639	7.67246e-15	1.52998e-13
2700081O15Rik	7.76454	0.960073	8.19398e-15	1.62771e-13
Huwe1	7.74023	0.479354	9.92397e-15	1.96195e-13
Hcfc1	7.71174	0.561508	1.2411e-14	2.42811e-13
Ankrd13b	7.7107	0.868541	1.25127e-14	2.44539e-13
Znrf1	7.69685	0.682539	1.39459e-14	2.71303e-13
Lasp1	7.68607	0.80304	1.51719e-14	2.94048e-13
Idh1	7.67051	0.839756	1.71321e-14	3.29569e-13
Ppp1r14b	7.66884	0.813827	1.73561e-14	3.33569e-13
Smarcd1	7.64801	0.619109	2.04113e-14	3.89753e-13
Bbc3	7.64405	1.17536	2.10488e-14	4.01558e-13
Med12	7.6427	1.02218	2.12714e-14	4.05057e-13
Rab3b	7.63786	1.00736	2.20867e-14	4.20196e-13
Fgd3	7.62942	2.77231	2.3581e-14	4.48211e-13
Kcna6	7.61745	1.29248	2.58745e-14	4.90007e-13
Psd	7.61	0.897772	2.74097e-14	5.18132e-13
Itsn1	7.60505	0.760086	2.84788e-14	5.36869e-13
Gtf2i	7.60261	0.365045	2.90228e-14	5.46626e-13
Dusp8	7.59917	0.829699	2.98039e-14	5.60261e-13
Src	7.59266	0.792982	3.13404e-14	5.86012e-13
Rangap1	7.58178	0.78442	3.40853e-14	6.35614e-13
Ptpn9	7.57168	0.818254	3.6844e-14	6.85206e-13
Phc1	7.56376	0.866338	3.91579e-14	7.26932e-13
Prr12	7.55272	0.743841	4.26254e-14	7.85666e-13
Acvr2b	7.54632	1.36436	4.47738e-14	8.2453e-13
B230219D22Rik	7.54465	0.493432	4.53499e-14	8.34398e-13
Adcy6	7.5332	1.40678	4.95133e-14	9.05367e-13
Hdac7	7.532	1.22835	4.99696e-14	9.12905e-13
Birc6	7.52679	0.413021	5.20024e-14	9.45038e-13
Rps6ka2	7.52502	1.29562	5.27119e-14	9.57091e-13
Wsb1	7.52283	0.469754	5.36015e-14	9.7239e-13
Sema6a	7.51919	0.871648	5.51171e-14	9.99009e-13
Zfp57	7.51086	0.968889	5.87412e-14	1.06377e-12
Pxylp1	7.50273	1.02769	6.24999e-14	1.12986e-12
Patz1	7.49867	1.1099	6.4467e-14	1.1644e-12
Zmiz1	7.4969	0.498712	6.53433e-14	1.17817e-12
Ube2i	7.49669	0.479666	6.54472e-14	1.17902e-12
Epn1	7.49034	0.638347	6.86943e-14	1.23644e-12
Tnrc18	7.48659	0.897928	7.06844e-14	1.27115e-12
Pcdh17	7.47566	1.93089	7.68183e-14	1.37668e-12
Mapk7	7.46337	1.17167	8.43372e-14	1.50751e-12
Malat1	7.45499	0.294944	8.9877e-14	1.601e-12
Agap3	7.44462	0.619574	9.72205e-14	1.72655e-12
Sbno1	7.4428	0.652851	9.85717e-14	1.74537e-12
Chd3	7.4416	0.69299	9.94697e-14	1.75976e-12
Rnf112	7.43796	1.3455	1.02252e-13	1.80745e-12
Alg10b	7.40823	0.568114	1.27999e-13	2.2396e-12
Slc12a7	7.39016	0.791844	1.46653e-13	2.55735e-12
Tectb	7.38693	2.85753	1.50257e-13	2.61358e-12
Ssbp4	7.38474	0.544151	1.52747e-13	2.65467e-12
Apbb1	7.37777	0.894952	1.60967e-13	2.7905e-12
Cxcr4	7.37745	1.68139	1.61345e-13	2.79471e-12
Midn	7.37376	0.84881	1.65885e-13	2.87095e-12
Snrnp70	7.37048	0.550435	1.70019e-13	2.94004e-12
Aars2	7.36522	1.27423	1.76858e-13	3.05185e-12
Zfp664	7.36454	0.646666	1.77758e-13	3.06362e-12
Draxin	7.35996	2.14682	1.83967e-13	3.168e-12
Csmd1	7.35548	1.30758	1.90242e-13	3.26789e-12
Lcor	7.3435	1.06727	2.08073e-13	3.56531e-12
Gprc5c	7.32585	0.920143	2.37385e-13	4.03906e-12
Brd3	7.32518	0.428806	2.38586e-13	4.05459e-12
Sf3b1	7.31763	0.311869	2.52397e-13	4.28227e-12
Anks1b	7.30351	1.33383	2.80347e-13	4.7332e-12
Dennd6b	7.30325	0.82105	2.8089e-13	4.7385e-12
Sema6d	7.29789	1.64854	2.92314e-13	4.91919e-12
Nono	7.27331	0.386573	3.50774e-13	5.84125e-12
Dtx3	7.2679	0.427778	3.65123e-13	6.06069e-12
Nkain1	7.26233	1.22379	3.80487e-13	6.30561e-12
Ap2a2	7.26217	0.575169	3.80927e-13	6.30784e-12
Tcp11l1	7.25384	1.0138	4.0512e-13	6.68155e-12
Brd2	7.24592	0.464229	4.29498e-13	7.06692e-12
Kdm4b	7.24494	0.952994	4.32645e-13	7.11304e-12
Dtx1	7.23051	1.25891	4.81176e-13	7.87341e-12
Zfp219	7.22697	1.01483	4.93884e-13	8.0686e-12
Fbxl19	7.22666	1.34018	4.95021e-13	8.08079e-12
Adamts10	7.22192	1.08517	5.12584e-13	8.35432e-12
Sema6c	7.21958	1.37293	5.21494e-13	8.49284e-12
Dio3	7.20594	5.55854	5.76469e-13	9.34403e-12
Rasef	7.20557	2.32342	5.78013e-13	9.36173e-12
Rnf150	7.17428	1.69011	7.26906e-13	1.16819e-11
Nol4l	7.16719	0.988573	7.65501e-13	1.2264e-11
Gapvd1	7.16719	0.652593	7.65501e-13	1.2264e-11
Usp25	7.15928	0.96274	8.11018e-13	1.29631e-11
Gpatch8	7.15001	0.697505	8.67705e-13	1.38265e-11
Dennd1b	7.14715	1.28787	8.85995e-13	1.40962e-11
Mapk3	7.14106	0.671233	9.26169e-13	1.46789e-11
Rhobtb2	7.1347	0.90994	9.69963e-13	1.53496e-11
Usf1	7.11512	0.675814	1.11812e-12	1.76267e-11
Sbf2	7.10638	0.883423	1.19129e-12	1.86807e-11
Cyth2	7.09982	0.48667	1.24923e-12	1.95448e-11
Kmt2d	7.09815	0.455034	1.26438e-12	1.97669e-11
Svop	7.09024	1.00723	1.33884e-12	2.08995e-11
Igf2bp1	7.08628	1.45462	1.37767e-12	2.1457e-11
Ptbp3	7.07805	1.00834	1.46196e-12	2.27357e-11
Zfp358	7.07128	0.755173	1.53509e-12	2.38371e-11
Bax	7.06233	0.553272	1.63739e-12	2.53685e-11
Fnbp1l	7.04389	0.688899	1.86942e-12	2.8791e-11
Madd	7.03254	0.808561	2.02805e-12	3.11645e-11
Dvl3	7.01906	0.462638	2.23373e-12	3.41226e-11
Pisd-ps1	7.01317	0.688121	2.32976e-12	3.55108e-11
Prrc2a	7.00843	0.495185	2.41002e-12	3.66532e-11
Syn3	7.00182	0.958678	2.52658e-12	3.83696e-11
Unc5b	6.9926	1.41442	2.69831e-12	4.08576e-11
Tmem57	6.98396	0.851903	2.86974e-12	4.33582e-11
Cic	6.97766	0.687304	3.00138e-12	4.52151e-11
Cyfip2	6.97224	0.726575	3.11924e-12	4.69565e-11
Mapre3	6.9624	0.752196	3.34517e-12	5.02115e-11
Kif21b	6.95027	1.28153	3.64586e-12	5.45272e-11
1500004A13Rik	6.92726	0.955368	4.29083e-12	6.38504e-11
Gtf3c1	6.92132	0.823342	4.47456e-12	6.6251e-11
Camsap1	6.91747	0.76766	4.59792e-12	6.80289e-11
Trrap	6.91205	0.479741	4.77696e-12	7.04763e-11
Mast1	6.90736	0.907653	4.93739e-12	7.27395e-11
Nmrk1	6.90507	1.29647	5.01774e-12	7.38706e-11
Tmem44	6.88654	0.925093	5.7167e-12	8.38031e-11
Slc38a1	6.86508	0.492233	6.64522e-12	9.70024e-11
Cdk14	6.85233	1.27657	7.26584e-12	1.05541e-10
Parp6	6.84363	0.687967	7.72107e-12	1.11918e-10
Zswim4	6.8403	1.14322	7.90284e-12	1.14073e-10
Fam57b	6.83894	0.798524	7.97787e-12	1.14996e-10
Gpsm1	6.83457	0.645144	8.22509e-12	1.18312e-10
Pcdh7	6.81635	1.3961	9.33851e-12	1.33493e-10
Ubr4	6.78937	0.447611	1.12621e-11	1.59887e-10
Podxl2	6.77709	0.651103	1.22624e-11	1.73493e-10
Nfkbie	6.77375	1.75998	1.25484e-11	1.77418e-10
Cacna1a	6.76271	0.99989	1.3543e-11	1.9044e-10
Dclk2	6.7612	0.846234	1.3685e-11	1.92175e-10
Acly	6.73715	0.656327	1.61526e-11	2.24844e-10
BC005537	6.73366	0.57464	1.65449e-11	2.29995e-10
Tmsb10	6.72918	0.450966	1.70621e-11	2.36708e-10
4930402H24Rik	6.72366	0.777063	1.77214e-11	2.4569e-10
A730017C20Rik	6.72012	1.03121	1.81574e-11	2.5123e-10
Kdm4a	6.7196	0.587598	1.82224e-11	2.51961e-10
Mapre1	6.71809	0.400551	1.84122e-11	2.54416e-10
Prkar2a	6.71273	0.732781	1.91021e-11	2.63596e-10
Atp8a1	6.71085	0.963206	1.93491e-11	2.66649e-10
Synm	6.70752	1.07532	1.9796e-11	2.72446e-10
Tubb3	6.70408	1.41121	2.02675e-11	2.78564e-10
Morn4	6.70377	0.59781	2.03109e-11	2.78975e-10
Zbtb20	6.69086	1.06976	2.21867e-11	3.04134e-10
Rims3	6.6894	1.03969	2.24089e-11	3.06976e-10
Sez6l2	6.68758	1.03712	2.26896e-11	3.10617e-10
Dctn1	6.68044	0.645104	2.38221e-11	3.25474e-10
Parvb	6.66461	0.84734	2.65362e-11	3.60652e-10
Cbx5	6.66269	0.594707	2.68866e-11	3.65174e-10
Grxcr1	6.66034	1.77152	2.73187e-11	3.70557e-10
Ldlrad3	6.65233	0.743446	2.88498e-11	3.90302e-10
Clasp1	6.6479	0.557451	2.97306e-11	4.01692e-10
Sox12	6.64493	0.648647	3.03359e-11	4.09336e-10
Rnf122	6.61629	1.1412	3.68319e-11	4.93771e-10
Ctbp1	6.61254	0.385724	3.77772e-11	5.05789e-10
Ylpm1	6.60734	0.658459	3.91296e-11	5.22881e-10
Fry	6.60458	0.897705	3.98654e-11	5.3237e-10
Apc	6.60213	0.621354	4.05293e-11	5.4019e-10
Os9	6.58677	0.725333	4.49501e-11	5.95661e-10
Pcbp3	6.58088	0.95768	4.67656e-11	6.18136e-10
Kif1b	6.57047	0.550369	5.01564e-11	6.60424e-10
Pogz	6.5537	0.733542	5.6127e-11	7.37166e-10
Bahcc1	6.55074	1.36746	5.7254e-11	7.51491e-10
Elmo1	6.54829	0.887227	5.82e-11	7.62456e-10
Shisa7	6.53548	1.13928	6.34059e-11	8.26473e-10
Ptprg	6.52949	1.3505	6.59932e-11	8.57498e-10
Cacna2d1	6.52892	0.866471	6.62461e-11	8.60243e-10
Atp1a1	6.52684	0.515832	6.71734e-11	8.71739e-10
Hgs	6.52002	0.491851	7.03004e-11	9.10036e-10
Dnmt1	6.51726	0.802704	7.16055e-11	9.26351e-10
Fam115a	6.51382	0.588523	7.32639e-11	9.46623e-10
Vopp1	6.5058	0.649574	7.72811e-11	9.97282e-10
Atcay	6.49794	0.979592	8.14287e-11	1.05015e-09
Cabin1	6.49716	0.843504	8.18525e-11	1.05496e-09
Zswim8	6.48799	0.736498	8.6988e-11	1.11836e-09
Ncor1	6.47779	0.434025	9.30782e-11	1.1937e-09
Sdc3	6.46831	0.746522	9.91054e-11	1.26629e-09
Chn2	6.45821	1.8278	1.0595e-10	1.35124e-09
Arid1a	6.45087	0.394539	1.11213e-10	1.41574e-09
Akap11	6.4443	0.644695	1.16131e-10	1.47292e-09
Twf2	6.44279	0.659517	1.17293e-10	1.48674e-09
Trim35	6.4378	0.581934	1.21221e-10	1.53371e-09
Mapk6	6.43764	0.456869	1.21345e-10	1.53435e-09
Fblim1	6.42993	1.4766	1.2766e-10	1.61124e-09
Ptprq	6.40405	1.97306	1.51304e-10	1.89006e-09
Prr18	6.39703	1.7361	1.58433e-10	1.97793e-09
Slc29a1	6.39109	1.34095	1.64708e-10	2.05132e-09
Slc45a3	6.38656	2.12018	1.6966e-10	2.10792e-09
Unc79	6.38526	0.969369	1.71109e-10	2.12465e-09
Igf2bp3	6.38344	1.19134	1.73159e-10	2.14753e-09
Pabpn1	6.38333	0.52079	1.73277e-10	2.1477e-09
Stx1a	6.38104	0.692641	1.7589e-10	2.17748e-09
Strn4	6.37604	0.413464	1.81724e-10	2.24702e-09
Asic4	6.37177	3.28499	1.86857e-10	2.30911e-09
Tmem47	6.37125	0.919817	1.87493e-10	2.31558e-09
1700109K24Rik	6.3688	1.68177	1.90509e-10	2.35002e-09
Slc4a8	6.36729	0.913886	1.92393e-10	2.37185e-09
Cacng2	6.35032	0.747927	2.1487e-10	2.63639e-09
Bag6	6.33501	0.483342	2.37326e-10	2.88966e-09
Nav1	6.3322	0.749704	2.41693e-10	2.93592e-09
Pou6f2	6.33126	1.59592	2.43166e-10	2.95208e-09
Cadm4	6.32105	0.649541	2.59784e-10	3.14828e-09
Epb4.1	6.31913	0.763625	2.63043e-10	3.18219e-09
Arnt2	6.30054	0.733646	2.96612e-10	3.56123e-09
Rab4a	6.28534	0.582272	3.27148e-10	3.92104e-09
Ankrd24	6.28054	0.657013	3.37389e-10	4.03212e-09
Myc	6.27778	0.890912	3.43431e-10	4.09958e-09
H2afy3	6.24868	0.666084	4.13943e-10	4.91296e-09
Usp11	6.24035	0.559857	4.36603e-10	5.17005e-09
Rnf114	6.23186	0.431626	4.60933e-10	5.45191e-09
Actg1	6.22842	0.371847	4.71156e-10	5.56012e-09
Tubb4a	6.22764	1.03188	4.7351e-10	5.58472e-09
Tbcc	6.22322	0.682917	4.87069e-10	5.73157e-09
Baz1b	6.22118	0.633361	4.93416e-10	5.80296e-09
1110038B12Rik	6.22087	0.535268	4.94399e-10	5.81123e-09
4833420G17Rik	6.22066	0.867391	4.95056e-10	5.81564e-09
Sh3glb2	6.21941	0.591239	4.99015e-10	5.85882e-09
Six2	6.21921	0.815383	4.99678e-10	5.86328e-09
Prpf19	6.21546	0.829046	5.11756e-10	5.99481e-09
Rasd2	6.20723	1.34769	5.39268e-10	6.29927e-09
Txnl4a	6.20692	0.305143	5.4034e-10	6.30824e-09
Gmip	6.20244	1.68486	5.55947e-10	6.47947e-09
Lypla2	6.20067	0.478833	5.62237e-10	6.5491e-09
Trim67	6.20004	1.0348	5.64474e-10	6.57145e-09
Ldoc1l	6.199	0.615881	5.68221e-10	6.60764e-09
2410002F23Rik	6.18776	0.492704	6.10269e-10	7.06881e-09
Peak1	6.1813	0.725816	6.35764e-10	7.34357e-09
Hnrnph1	6.17318	0.260929	6.69317e-10	7.71822e-09
Tsc1	6.17099	0.866713	6.78642e-10	7.81704e-09
Vps72	6.15724	0.41353	7.40225e-10	8.47921e-09
Sh3bp2	6.15651	1.19023	7.43639e-10	8.5136e-09
Myadm	6.14855	0.607821	7.81961e-10	8.9375e-09
Fam89b	6.14777	0.471838	7.85821e-10	8.97666e-09
Enah	6.13766	0.523882	8.37438e-10	9.53472e-09
Rnpep	6.1361	0.760562	8.45709e-10	9.61304e-09
Phc2	6.11288	0.713076	9.78498e-10	1.10798e-08
Fabp5	6.10918	0.668545	1.00143e-09	1.13333e-08
Sh3bp5l	6.10741	0.482583	1.0126e-09	1.14535e-08
Csnk1d	6.10548	0.433136	1.02489e-09	1.15798e-08
Cyth3	6.10205	0.633628	1.04718e-09	1.18123e-08
Gabrb3	6.10116	0.753539	1.053e-09	1.18714e-08
Setd2	6.1008	0.491912	1.0554e-09	1.18921e-08
Btbd9	6.08559	0.505249	1.1606e-09	1.29926e-08
Zmiz2	6.08013	0.466562	1.20088e-09	1.34362e-08
Dchs1	6.07726	0.803003	1.22251e-09	1.36561e-08
Atat1	6.07627	0.670243	1.23008e-09	1.37332e-08
Six4	6.07299	0.898056	1.25548e-09	1.40093e-08
Trio	6.07039	0.688412	1.27601e-09	1.42153e-08
Plcg1	6.06966	0.717682	1.28181e-09	1.42646e-08
Abca3	6.05841	0.68446	1.37471e-09	1.52738e-08
Abcc5	6.05539	0.49967	1.40075e-09	1.55548e-08
Tecpr1	6.05477	0.82997	1.4062e-09	1.56069e-08
Lrrc8b	6.04081	0.812085	1.53339e-09	1.69278e-08
Snhg5	6.03925	0.556623	1.54831e-09	1.70743e-08
Ptgir	6.02722	2.00223	1.66801e-09	1.83065e-08
Dgcr2	6.01863	0.355358	1.75898e-09	1.92539e-08
Slc17a6	6.00759	2.01641	1.88298e-09	2.05352e-08
8430431K14Rik	6.00442	1.70087	1.92021e-09	2.08972e-08
Gdap1l1	5.99895	0.874786	1.98599e-09	2.1579e-08
Cacng4	5.99812	0.998603	1.9962e-09	2.16786e-08
Kif3c	5.9951	0.653028	2.03365e-09	2.20391e-08
Hic2	5.98807	1.1848	2.1235e-09	2.29647e-08
Scg3	5.98687	0.952646	2.13919e-09	2.31223e-08
Scn9a	5.98583	1.11828	2.15293e-09	2.32343e-08
Map6	5.98333	1.1187	2.18624e-09	2.3557e-08
Trp53	5.97916	0.621721	2.24288e-09	2.41171e-08
Mir6236	5.97739	0.497298	2.26738e-09	2.43679e-08
Tulp4	5.97645	0.443385	2.28046e-09	2.44957e-08
Tub	5.97635	0.912979	2.28192e-09	2.44986e-08
Snrnp200	5.95219	0.365377	2.64578e-09	2.82439e-08
Bcar1	5.94886	0.487302	2.7002e-09	2.87952e-08
Gba2	5.94646	0.457458	2.73999e-09	2.91895e-08
Aldh1b1	5.94615	1.10575	2.74523e-09	2.92302e-08
Smarcb1	5.94448	0.472096	2.7733e-09	2.94987e-08
Vars	5.94146	0.619486	2.82488e-09	3.00166e-08
Flywch1	5.94136	0.503263	2.82668e-09	3.00202e-08
Hnrnpr	5.94094	0.379485	2.83387e-09	3.00812e-08
Cnppd1	5.93938	0.557651	2.86101e-09	3.03381e-08
Txnrd1	5.93777	0.409727	2.88931e-09	3.06225e-08
G3bp2	5.93287	0.345649	2.97681e-09	3.14693e-08
Gdi1	5.9323	0.437323	2.98721e-09	3.15632e-08
Isyna1	5.93006	0.634021	3.02823e-09	3.19477e-08
Hnrnpu	5.92782	0.30309	3.0698e-09	3.23368e-08
Rnps1	5.92543	0.420205	3.11489e-09	3.27784e-08
Agap1	5.92491	0.645381	3.12477e-09	3.28657e-08
Med25	5.91584	0.43901	3.30176e-09	3.46392e-08
6030419C18Rik	5.9097	0.959227	3.4273e-09	3.58835e-08
Mex3d	5.90772	1.02103	3.4687e-09	3.62986e-08
Zfp532	5.90392	0.776942	3.54962e-09	3.71079e-08
Neurl4	5.8983	0.500827	3.67271e-09	3.83559e-08
Ubn2	5.89444	0.607033	3.75944e-09	3.92024e-08
Ddah1	5.88794	0.760658	3.9105e-09	4.07365e-08
Ehd1	5.88387	0.386332	4.00773e-09	4.17284e-08
Atg4b	5.87966	0.574157	4.11119e-09	4.27411e-08
Atf6b	5.87034	0.4139	4.34913e-09	4.51073e-08
Srgap1	5.86549	0.698422	4.47799e-09	4.63218e-08
Glg1	5.86044	0.390062	4.61635e-09	4.77054e-08
Kmt2e	5.85914	0.289873	4.65268e-09	4.80568e-08
Zfp41	5.8469	1.03662	5.00805e-09	5.14961e-08
Ccar1	5.84034	0.436076	5.20933e-09	5.34066e-08
Tnrc6b	5.8343	0.483963	5.40158e-09	5.52407e-08
Ube4b	5.83149	0.507291	5.49341e-09	5.61244e-08
Dhx30	5.82628	0.516954	5.6675e-09	5.77889e-08
Ube2e3	5.81639	0.324708	6.01317e-09	6.11629e-08
Tmem132e	5.81499	1.2167	6.06392e-09	6.16489e-08
Tnpo2	5.80744	0.627096	6.34371e-09	6.43039e-08
Hs3st4	5.80556	2.6926	6.4151e-09	6.49523e-08
Slc39a3	5.80551	0.602523	6.41709e-09	6.49523e-08
Calm3	5.7964	0.381138	6.77551e-09	6.84462e-08
Astn2	5.78963	1.17569	7.05429e-09	7.11236e-08
Amer2	5.78629	1.00406	7.1956e-09	7.24424e-08
Gpr85	5.78171	0.884603	7.3944e-09	7.43355e-08
Tnpo3	5.77723	0.463413	7.59384e-09	7.63034e-08
Nsg1	5.77296	0.760158	7.78888e-09	7.80736e-08
Ankrd10	5.76568	0.505521	8.13317e-09	8.12885e-08
Spen	5.7637	0.651794	8.22915e-09	8.21288e-08
Gm15800	5.76193	0.641237	8.31596e-09	8.29152e-08
Gm1673	5.74755	0.498327	9.05434e-09	9.00605e-08
Atf2	5.74495	0.485527	9.19476e-09	9.13694e-08
Tmcc2	5.73464	0.550284	9.77191e-09	9.65944e-08
Stk25	5.73422	0.324735	9.79595e-09	9.67859e-08
Eif4g1	5.71402	0.450974	1.10337e-08	1.08428e-07
Zzef1	5.71397	0.843359	1.10371e-08	1.08428e-07
Zfyve27	5.71225	0.596487	1.11492e-08	1.09476e-07
Dcx	5.71163	1.6502	1.11902e-08	1.09775e-07
Nrg1	5.69772	0.916623	1.21418e-08	1.18717e-07
Fxr2	5.69663	0.607949	1.22199e-08	1.19424e-07
Sorbs2os	5.69408	1.74779	1.2404e-08	1.21109e-07
Clvs1	5.68877	0.914836	1.2796e-08	1.24759e-07
Tet3	5.68403	0.349943	1.31558e-08	1.27786e-07
8430419L09Rik	5.68122	0.327231	1.3374e-08	1.29783e-07
Elavl4	5.67882	1.33759	1.35626e-08	1.31429e-07
Sel1l3	5.67731	1.26247	1.36828e-08	1.32346e-07
Npr2	5.6708	0.557705	1.4213e-08	1.37217e-07
Kansl2	5.65763	0.474408	1.53478e-08	1.47417e-07
Unc13a	5.65419	0.800212	1.5658e-08	1.50119e-07
Pik3ip1	5.63664	0.999038	1.73395e-08	1.65396e-07
Gse1	5.63211	0.67722	1.78013e-08	1.69489e-07
Tfdp2	5.62857	0.696853	1.81705e-08	1.72687e-07
Wiz	5.62758	0.510317	1.8275e-08	1.736e-07
Ep300	5.61988	0.885653	1.91092e-08	1.81275e-07
Nktr	5.61196	0.495478	2.00043e-08	1.89073e-07
Chd8	5.61165	0.570461	2.00405e-08	1.89328e-07
Shb	5.5927	0.754419	2.23568e-08	2.10443e-07
Scaf1	5.59176	0.477537	2.24779e-08	2.11486e-07
Chtf8	5.58942	0.430627	2.27833e-08	2.13776e-07
Abhd17c	5.58062	0.577261	2.39666e-08	2.24371e-07
Rab5c	5.57911	0.357514	2.41756e-08	2.25986e-07
Ifitm2	5.57885	0.565346	2.42118e-08	2.26155e-07
Isl2	5.57687	0.677464	2.44887e-08	2.28329e-07
Grik4	5.57	1.23006	2.54746e-08	2.36669e-07
Ap1m1	5.565	0.357105	2.62158e-08	2.43446e-07
Plxna2	5.56343	1.5967	2.64516e-08	2.45306e-07
Whsc1	5.56	0.510489	2.69778e-08	2.49849e-07
Gpam	5.55771	0.746535	2.73342e-08	2.52924e-07
Map1s	5.5576	0.447155	2.73505e-08	2.52962e-07
Tshz1	5.55604	1.21749	2.75963e-08	2.55007e-07
Eif4g3	5.55484	0.378883	2.77862e-08	2.56647e-07
Rtf1	5.54719	0.516431	2.903e-08	2.67658e-07
Gm10364	5.5349	1.72199	3.11406e-08	2.86607e-07
Ldb1	5.53126	0.472718	3.17948e-08	2.92368e-07
Zfand3	5.51975	0.459896	3.39487e-08	3.11344e-07
Csnk1g3	5.51897	0.527279	3.40999e-08	3.12547e-07
Gm6642	5.51824	1.8864	3.42416e-08	3.13614e-07
Fam189a2	5.50657	0.824235	3.65885e-08	3.34221e-07
Abi2	5.50194	0.541348	3.75636e-08	3.42071e-07
Fam114a2	5.50059	0.381916	3.78532e-08	3.44557e-07
Psap	5.49861	0.363159	3.82803e-08	3.47833e-07
Ulk1	5.4959	0.345184	3.88724e-08	3.5244e-07
Nudt11	5.49002	0.81758	4.01898e-08	3.63747e-07
Lmtk3	5.48866	1.31304	4.0499e-08	3.66225e-07
Enox1	5.48179	0.658554	4.21048e-08	3.80081e-07
Panx1	5.48168	0.636574	4.21296e-08	3.80139e-07
Rad54l2	5.48106	1.07209	4.22786e-08	3.81318e-07
Por	5.47971	0.6254	4.26034e-08	3.8408e-07
Pum1	5.47939	0.420003	4.26787e-08	3.84591e-07
Rexo1	5.47866	0.64256	4.28549e-08	3.86011e-07
Sgpl1	5.47663	0.524122	4.33494e-08	3.90126e-07
Dicer1	5.46216	0.680551	4.70381e-08	4.21673e-07
Slc37a3	5.46018	0.358368	4.75654e-08	4.25662e-07
Cyb561	5.45586	0.633832	4.87371e-08	4.3577e-07
Fbxo45	5.44862	0.62775	5.07622e-08	4.52509e-07
Atp2c1	5.44576	0.74048	5.15858e-08	4.59456e-07
Ythdf2	5.4455	0.251503	5.16614e-08	4.59931e-07
Ppm1g	5.4394	0.402777	5.34593e-08	4.74241e-07
Obsl1	5.43628	0.653171	5.44047e-08	4.81867e-07
Id4	5.4355	0.810262	5.46436e-08	4.83569e-07
Fbrs	5.4306	0.687035	5.61638e-08	4.95117e-07
Tcerg1	5.42628	0.34602	5.75401e-08	5.05957e-07
Dusp7	5.41821	1.1102	6.01984e-08	5.27986e-07
Slc12a9	5.40472	0.868204	6.4908e-08	5.66891e-07
Bsn	5.39587	0.592303	6.81913e-08	5.94312e-07
Bcl7a	5.39389	0.490584	6.89469e-08	6.00139e-07
Eps15	5.39098	0.691242	7.00752e-08	6.09192e-07
Pnoc	5.36927	3.08985	7.90582e-08	6.80993e-07
Gstm7	5.36682	1.13859	8.0138e-08	6.89147e-07
Rc3h2	5.35635	0.549371	8.49193e-08	7.28146e-07
Eif3b	5.35599	0.271937	8.50906e-08	7.29313e-07
Zfp445	5.35302	0.457231	8.64988e-08	7.40769e-07
Ncam1	5.34849	0.582231	8.86916e-08	7.58607e-07
Mga	5.34734	0.58941	8.92546e-08	7.63107e-07
Fbxo21	5.3463	0.351968	8.97694e-08	7.67191e-07
Mycbp2	5.34057	0.555831	9.26526e-08	7.90526e-07
Irf2bpl	5.32355	0.602311	1.01763e-07	8.62922e-07
Pigt	5.32282	0.482508	1.02172e-07	8.65573e-07
Ewsr1	5.32183	0.375478	1.02729e-07	8.69689e-07
Onecut2	5.31917	0.911996	1.0424e-07	8.81757e-07
Fus	5.31412	0.808887	1.07172e-07	9.05824e-07
Chl1	5.31391	1.10782	1.07295e-07	9.0649e-07
4930579G18Rik	5.29642	1.10835	1.18096e-07	9.92475e-07
Mmd	5.29132	0.676438	1.21439e-07	1.01975e-06
Zc3h7b	5.2884	0.44856	1.23391e-07	1.03571e-06
Sf3b3	5.27809	0.362773	1.30537e-07	1.09304e-06
Sgta	5.27726	0.325356	1.31132e-07	1.09757e-06
Ep400	5.27606	0.580694	1.31991e-07	1.10432e-06
Mtf2	5.27538	0.375365	1.3248e-07	1.10796e-06
Epha4	5.27387	0.486323	1.33575e-07	1.11667e-06
Clip1	5.27351	0.547867	1.33841e-07	1.11844e-06
Rbck1	5.26143	0.273747	1.42941e-07	1.18968e-06
Pip5k1c	5.24805	0.455047	1.53721e-07	1.27224e-06
Dctpp1	5.23175	0.550527	1.67915e-07	1.38418e-06
Casc3	5.21977	0.400561	1.79144e-07	1.47089e-06
Zfp710	5.21738	1.08784	1.81475e-07	1.48767e-06
Smarce1	5.21384	0.480666	1.84976e-07	1.51456e-06
Cdc42ep3	5.21285	0.973003	1.85965e-07	1.52206e-06
Nedd4l	5.20696	0.721683	1.91957e-07	1.56986e-06
Agtpbp1	5.20478	0.664233	1.94232e-07	1.58658e-06
Wnk1	5.20061	0.435562	1.98636e-07	1.62064e-06
Sarm1	5.19874	0.726377	2.00649e-07	1.63578e-06
Aak1	5.19728	0.600274	2.02229e-07	1.648e-06
Zfp821	5.17973	0.547602	2.22208e-07	1.80301e-06
St7	5.17593	0.68381	2.2678e-07	1.83723e-06
Mycn	5.16484	1.27046	2.40648e-07	1.94273e-06
Rbm5	5.1626	0.299793	2.43545e-07	1.96383e-06
Apex1	5.16072	0.475686	2.45997e-07	1.98051e-06
Cct3	5.15682	0.296827	2.51181e-07	2.0191e-06
Sgsm2	5.15323	0.616799	2.56043e-07	2.0542e-06
Cers6	5.15229	0.88036	2.57327e-07	2.0629e-06
Vash2	5.13677	0.663729	2.79498e-07	2.23458e-06
Cdc42bpb	5.13375	0.47594	2.84023e-07	2.26725e-06
Phf21a	5.13261	0.746468	2.85758e-07	2.28022e-06
BC018242	5.12907	0.478572	2.91184e-07	2.31995e-06
Cbx2	5.12032	1.57056	3.05022e-07	2.42646e-06
Dusp1	5.11969	0.63725	3.06034e-07	2.43358e-06
Zcchc11	5.11954	0.70348	3.06288e-07	2.43466e-06
Tmem39b	5.11865	1.10422	3.07728e-07	2.44517e-06
Olfm1	5.11443	0.693906	3.14684e-07	2.49565e-06
Mreg	5.10865	0.935732	3.24462e-07	2.56828e-06
Tmeff1	5.10652	0.716205	3.28148e-07	2.59546e-06
Nolc1	5.09866	0.445297	3.42073e-07	2.69326e-06
Marf1	5.08304	0.434252	3.71451e-07	2.91127e-06
Snrk	5.07804	0.49607	3.81355e-07	2.98212e-06
Zfhx3	5.0733	0.636837	3.90979e-07	3.05276e-06
Pnisr	5.07304	0.239475	3.91515e-07	3.05464e-06
Pde7a	5.06908	0.734576	3.99742e-07	3.11531e-06
Specc1l	5.05929	0.485022	4.20818e-07	3.26726e-06
Ankhd1	5.04909	0.621899	4.4393e-07	3.43733e-06
Fam60a	5.0432	1.09066	4.57806e-07	3.53851e-06
Soga3	5.02935	0.890418	4.92143e-07	3.78413e-06
Rnf145	5.02732	0.396742	4.97381e-07	3.82157e-06
Cul9	5.0219	0.774314	5.11615e-07	3.92219e-06
Hook1	5.01623	0.757081	5.26954e-07	4.0368e-06
Herc1	4.99597	0.516579	5.85395e-07	4.45318e-06
Lpin2	4.99504	0.772911	5.88246e-07	4.47114e-06
Cd2bp2	4.99118	0.320958	6.00104e-07	4.55837e-06
Ccng2	4.98743	0.717869	6.11864e-07	4.64428e-06
H13	4.97884	0.357525	6.39655e-07	4.8428e-06
Lars2	4.97785	0.211293	6.42933e-07	4.86584e-06
Bex1	4.97509	0.589506	6.5216e-07	4.93207e-06
Kidins220	4.97473	0.69181	6.53389e-07	4.93955e-06
Cntn2	4.97463	0.678923	6.5374e-07	4.9404e-06
Tnfaip1	4.97015	0.346292	6.69021e-07	5.04299e-06
Zfp518b	4.95546	0.651762	7.21581e-07	5.41748e-06
Sema4c	4.94698	1.09655	7.53753e-07	5.64061e-06
Znf512b	4.94411	0.264473	7.64917e-07	5.72209e-06
Tes	4.9414	0.793683	7.75618e-07	5.79586e-06
Lifr	4.93526	0.712543	8.0044e-07	5.97271e-06
Arid4b	4.92901	0.297862	8.26466e-07	6.1536e-06
Pcbp1	4.92776	0.174559	8.31768e-07	6.18863e-06
Nrg3	4.92453	1.00542	8.45617e-07	6.28941e-06
Rabl6	4.92438	0.260772	8.46293e-07	6.29218e-06
Cacna2d2	4.90527	1.11297	9.32999e-07	6.90213e-06
Runx1	4.90157	1.45058	9.50734e-07	7.02765e-06
Hdac2	4.89964	0.291131	9.60103e-07	7.08744e-06
Polr2a	4.89944	0.292341	9.61122e-07	7.09243e-06
Evl	4.89845	0.391502	9.65973e-07	7.11996e-06
Rpl22	4.89501	0.302973	9.83007e-07	7.23073e-06
Eya4	4.89293	0.854485	9.93472e-07	7.29474e-06
Jakmip2	4.88814	0.741443	1.01795e-06	7.45528e-06
Lrp3	4.88585	0.544487	1.02986e-06	7.53519e-06
Bcl9l	4.88506	0.583848	1.03395e-06	7.56245e-06
Cbl	4.8846	0.876827	1.03641e-06	7.5751e-06
Fam69c	4.8772	2.45381	1.07601e-06	7.85068e-06
1500012F01Rik	4.86892	0.442173	1.12208e-06	8.16953e-06
Cntfr	4.86262	0.584758	1.15841e-06	8.41329e-06
Arhgap35	4.85814	0.427383	1.18491e-06	8.5877e-06
Ankrd11	4.85799	0.35183	1.18585e-06	8.59146e-06
Dnajc7	4.85705	0.426385	1.19147e-06	8.62618e-06
Bop1	4.85601	0.27541	1.19775e-06	8.66255e-06
Minpp1	4.85247	0.363287	1.21934e-06	8.81254e-06
Ttbk1	4.85117	0.894129	1.22737e-06	8.86749e-06
Clasp2	4.84674	0.637183	1.25506e-06	9.0549e-06
Rps6kl1	4.84487	0.790502	1.26697e-06	9.13126e-06
Tubb5	4.84409	0.358817	1.27196e-06	9.16406e-06
Cct7	4.83575	0.309391	1.32642e-06	9.52986e-06
1810026J23Rik	4.83539	0.311933	1.32885e-06	9.54071e-06
Nrp1	4.83539	1.15713	1.32885e-06	9.54071e-06
Crebbp	4.82872	0.484315	1.3741e-06	9.84512e-06
Csk	4.82815	0.447587	1.37806e-06	9.87005e-06
Arhgef9	4.82175	0.550694	1.42306e-06	1.01607e-05
Anapc5	4.81758	0.323774	1.45309e-06	1.03572e-05
Abhd2	4.81321	0.809575	1.48527e-06	1.05721e-05
Tnfaip8l1	4.81269	1.16067	1.48914e-06	1.05924e-05
Clcn4-2	4.79904	0.45081	1.59424e-06	1.12972e-05
Armc10	4.798	0.518409	1.60255e-06	1.13445e-05
Rbm10	4.79175	0.435405	1.65329e-06	1.16876e-05
Ccnt2	4.79092	0.534516	1.66017e-06	1.17283e-05
Zfp462	4.78535	0.696096	1.70689e-06	1.20378e-05
Ddb1	4.784	0.250756	1.71844e-06	1.21151e-05
Ip6k2	4.78134	0.334139	1.7413e-06	1.22596e-05
Mgea5	4.77332	0.386237	1.81212e-06	1.27322e-05
Sox9	4.76936	1.3795	1.84808e-06	1.29672e-05
Myo1b	4.75999	0.662197	1.93601e-06	1.35246e-05
Zfpm1	4.75713	1.30174	1.96366e-06	1.37132e-05
Dach1	4.74874	0.867029	2.04683e-06	1.42651e-05
Gigyf1	4.74276	0.57509	2.10829e-06	1.46589e-05
Dixdc1	4.73979	0.656355	2.13941e-06	1.48553e-05
Ppp2r5d	4.73885	0.310733	2.14933e-06	1.49192e-05
Tbc1d24	4.7375	0.57866	2.16373e-06	1.50091e-05
Abl1	4.73719	0.637462	2.16707e-06	1.50272e-05
Cnst	4.73469	0.498344	2.19394e-06	1.52085e-05
Rtcb	4.72084	0.208405	2.34878e-06	1.62112e-05
Prdm2	4.71933	0.685061	2.36628e-06	1.63157e-05
Slain1	4.71891	1.03744	2.37113e-06	1.63382e-05
Ralgapa2	4.71761	0.654949	2.38635e-06	1.64267e-05
Stk16	4.71308	0.188106	2.44004e-06	1.67573e-05
B230216N24Rik	4.70719	1.92427	2.51151e-06	1.72195e-05
Ube3b	4.70709	0.342452	2.51279e-06	1.72226e-05
Coro7	4.70558	0.513859	2.53147e-06	1.73449e-05
Msc	4.69725	1.49274	2.63691e-06	1.80375e-05
2310003H01Rik	4.69569	0.341273	2.65714e-06	1.81639e-05
Dio3os	4.69017	5.04399	2.72983e-06	1.86362e-05
Atp8b2	4.68928	0.557475	2.74167e-06	1.87108e-05
Eif3d	4.68001	0.361504	2.86858e-06	1.95318e-05
Fnip2	4.67668	0.936246	2.91557e-06	1.98257e-05
Irgq	4.66595	0.518959	3.07189e-06	2.08476e-05
Zfp811	4.66075	1.00728	3.15065e-06	2.13401e-05
Zfp316	4.66064	0.753866	3.15224e-06	2.13439e-05
Cct5	4.6596	0.231296	3.16823e-06	2.14451e-05
Phf21b	4.65793	1.36016	3.19398e-06	2.15896e-05
Sfrp1	4.65793	0.965461	3.19398e-06	2.15896e-05
Rnf111	4.652	0.437439	3.28733e-06	2.21643e-05
Nelfb	4.64789	0.273102	3.35356e-06	2.25888e-05
Prpf8	4.64132	0.334651	3.46183e-06	2.325e-05
2900055J20Rik	4.63731	0.547904	3.52965e-06	2.36977e-05
Crkl	4.6358	0.291959	3.55551e-06	2.38619e-05
Rtn4rl2	4.63549	0.474218	3.56089e-06	2.38843e-05
Nlgn2	4.63252	0.273461	3.61234e-06	2.42058e-05
Tsc2	4.63138	0.381773	3.63239e-06	2.43244e-05
Sh3bp5	4.63127	0.387366	3.63421e-06	2.43288e-05
Yeats2	4.6269	0.670485	3.71178e-06	2.47919e-05
Csrnp3	4.62201	0.507735	3.80047e-06	2.53271e-05
Rufy2	4.6169	0.317342	3.89509e-06	2.58909e-05
Kif21a	4.61216	0.763744	3.98497e-06	2.64374e-05
Brd4	4.61034	0.357863	4.02006e-06	2.66617e-05
Fryl	4.60888	0.591376	4.04835e-06	2.68321e-05
Mllt6	4.60868	0.597726	4.05241e-06	2.68486e-05
Pdap1	4.60212	0.374116	4.18221e-06	2.76574e-05
Camsap2	4.60196	0.321935	4.18535e-06	2.76674e-05
Klhl5	4.5992	0.446111	4.24117e-06	2.79936e-05
Qrich1	4.59582	0.253975	4.31061e-06	2.84157e-05
1110032F04Rik	4.59529	0.597855	4.32139e-06	2.84686e-05
Supt6	4.59457	0.416361	4.33652e-06	2.85502e-05
Rpph1	4.59191	0.813967	4.39208e-06	2.89068e-05
Bap1	4.58879	0.360259	4.45832e-06	2.92961e-05
Usp19	4.58806	0.274982	4.47392e-06	2.93893e-05
Xpo6	4.5853	0.426733	4.53342e-06	2.97518e-05
Dctd	4.58498	1.17252	4.5402e-06	2.97869e-05
Porcn	4.58249	0.410164	4.59483e-06	3.01357e-05
Fam168b	4.57509	0.265405	4.76013e-06	3.11804e-05
Atp13a2	4.57441	0.532782	4.77554e-06	3.12517e-05
Fnbp4	4.574	0.287082	4.78505e-06	3.12941e-05
Pygo2	4.56942	0.384679	4.89087e-06	3.19558e-05
E130308A19Rik	4.56848	0.537073	4.91278e-06	3.20889e-05
Scel	4.56837	2.42987	4.91522e-06	3.20947e-05
Gcn1l1	4.56723	0.447219	4.94215e-06	3.22604e-05
4931428F04Rik	4.56645	0.453835	4.96059e-06	3.23705e-05
Atxn7l3b	4.56285	0.182317	5.04628e-06	3.28986e-05
Ddx42	4.55661	0.348396	5.19868e-06	3.37963e-05
Rhobtb3	4.55286	0.558125	5.29222e-06	3.43613e-05
Klhdc8b	4.55129	0.447421	5.33167e-06	3.45957e-05
Gal3st3	4.54859	0.388666	5.40072e-06	3.49889e-05
Gas1	4.54713	0.880879	5.43826e-06	3.52211e-05
Ctr9	4.54656	0.480119	5.45307e-06	3.53059e-05
Gna13	4.54421	0.600764	5.51408e-06	3.56786e-05
B3glct	4.54411	0.741257	5.5168e-06	3.56851e-05
Gfod2	4.53953	0.379332	5.63805e-06	3.64011e-05
Micu1	4.53203	0.383787	5.84198e-06	3.7659e-05
Sema6b	4.53078	0.80415	5.87665e-06	3.78707e-05
Pvrl1	4.52588	0.663439	6.01434e-06	3.87098e-05
Jarid2	4.52432	0.568093	6.05892e-06	3.89483e-05
Grik5	4.52115	0.526044	6.15056e-06	3.94761e-05
Rgl2	4.52099	0.441812	6.15511e-06	3.9493e-05
Map3k13	4.51766	0.807569	6.25275e-06	4.00698e-05
Lrrc55	4.51287	0.592334	6.39571e-06	4.08974e-05
Vwa5b2	4.51245	0.500313	6.40828e-06	4.09651e-05
Pcyox1l	4.51099	0.334534	6.45249e-06	4.11841e-05
Zdhhc17	4.51026	0.479774	6.47471e-06	4.13005e-05
Rbm4b	4.50318	0.297801	6.69435e-06	4.25965e-05
Cep85l	4.50271	0.731076	6.70913e-06	4.26774e-05
Ptk7	4.49964	0.797075	6.80682e-06	4.32589e-05
Mau2	4.49053	0.348574	7.10465e-06	4.50135e-05
Caskin1	4.48933	0.524478	7.1447e-06	4.52534e-05
Puf60	4.48183	0.272941	7.40045e-06	4.68017e-05
Snx30	4.48142	0.629662	7.41491e-06	4.68788e-05
Tmem178b	4.47579	1.26006	7.61281e-06	4.80713e-05
Erf	4.47225	0.866973	7.74e-06	4.88446e-05
Vav2	4.47111	1.33396	7.78158e-06	4.90621e-05
Ash2l	4.46309	0.329666	8.07868e-06	5.0796e-05
Ccdc120	4.46121	0.552952	8.14968e-06	5.12114e-05
Serbp1	4.45142	0.176001	8.53025e-06	5.34568e-05
Pnmal1	4.44768	0.907127	8.68046e-06	5.43158e-05
Ehmt2	4.44221	0.419967	8.90404e-06	5.56476e-05
Vps26b	4.44132	0.374091	8.94075e-06	5.58601e-05
Lrrc58	4.44106	0.279928	8.95158e-06	5.59109e-05
Gm9833	4.43487	0.454071	9.21295e-06	5.74567e-05
Gm2516	4.43237	1.97832	9.32043e-06	5.81095e-05
Rrn3	4.42003	0.358733	9.8689e-06	6.13811e-05
Abcf1	4.41768	0.346967	9.97646e-06	6.20315e-05
Pus10	4.41706	0.855208	1.00053e-05	6.21923e-05
Ago1	4.4131	0.757406	1.01901e-05	6.31698e-05
Cep170b	4.4068	0.419625	1.04909e-05	6.4918e-05
Vps13b	4.40352	0.404362	1.06509e-05	6.58882e-05
Zc3h13	4.39946	0.352627	1.08521e-05	6.70332e-05
Thra	4.39571	0.32405	1.10412e-05	6.81398e-05
Lrig2	4.39071	0.279406	1.12981e-05	6.95595e-05
Eif4a1	4.39061	0.208306	1.13035e-05	6.95721e-05
Ss18l1	4.38701	0.401585	1.14918e-05	7.06637e-05
Ccdc50	4.38696	0.539089	1.14945e-05	7.06637e-05
Frmd5	4.38352	1.11229	1.16774e-05	7.16818e-05
Mycl	4.38311	0.734273	1.16998e-05	7.17978e-05
Ctif	4.37733	0.621302	1.20143e-05	7.36404e-05
H2afy	4.37478	0.404782	1.21557e-05	7.44408e-05
Bcl2l1	4.37467	0.349934	1.21615e-05	7.44543e-05
Ciapin1	4.37431	0.461514	1.21818e-05	7.45568e-05
Nt5c2	4.36926	0.257867	1.2467e-05	7.62119e-05
Scn3b	4.36832	0.674867	1.25206e-05	7.65127e-05
Mnt	4.36827	0.680487	1.25236e-05	7.65127e-05
Lphn1	4.36311	0.34042	1.28224e-05	7.82003e-05
Ssrp1	4.35593	0.34873	1.32504e-05	8.05731e-05
Fbxo42	4.34072	0.35231	1.42014e-05	8.59268e-05
Uchl1os	4.33838	0.832122	1.43537e-05	8.66958e-05
Prmt5	4.33437	0.176377	1.46178e-05	8.81366e-05
Hmgcll1	4.33323	0.597778	1.46941e-05	8.85451e-05
Ncoa6	4.33177	0.473178	1.47917e-05	8.90817e-05
Cbx1	4.32885	0.497676	1.49889e-05	9.00335e-05
Slc25a27	4.31833	0.514937	1.57212e-05	9.41861e-05
Kdm1a	4.30657	0.319931	1.65809e-05	9.91071e-05
Cask	4.30542	0.53081	1.66669e-05	9.95352e-05
Knop1	4.30407	0.431089	1.67692e-05	0.000100059
Man2a2	4.30094	0.44086	1.70074e-05	0.000101276
Rnf219	4.30058	0.720878	1.70354e-05	0.000101414
Phactr3	4.29823	0.661096	1.72164e-05	0.000102344
Wdr33	4.29344	0.235894	1.75923e-05	0.000104339
Prpf40b	4.28501	0.326317	1.82732e-05	0.000108192
Cenpv	4.2784	0.575286	1.88245e-05	0.000111253
Stk32b	4.27829	1.0763	1.88334e-05	0.000111253
Thoc3	4.27751	0.0301922	1.88995e-05	0.000111581
Csde1	4.27355	0.221893	1.92383e-05	0.000113483
Ipo4	4.27189	0.00932693	1.93826e-05	0.000114237
Ubr2	4.26251	0.199553	2.0214e-05	0.000118934
Syt6	4.26012	2.63124	2.04318e-05	0.000120147
Galnt14	4.25866	1.25239	2.05655e-05	0.000120865
Rusc1	4.25288	0.441718	2.11038e-05	0.000123887
Rbm15b	4.25054	0.699088	2.13258e-05	0.000125049
Plekha1	4.24939	0.344147	2.14351e-05	0.000125583
Hecw1	4.24064	0.631321	2.22879e-05	0.000130321
Smc1a	4.23158	0.365251	2.32051e-05	0.000135302
Grm4	4.22929	2.20526	2.34427e-05	0.00013661
Gltscr1l	4.22898	0.706	2.34752e-05	0.000136723
Hp1bp3	4.22888	0.244197	2.34861e-05	0.000136748
Stox2	4.22502	0.452197	2.38916e-05	0.000139031
Msl1	4.22221	0.224342	2.41917e-05	0.000140658
Erc1	4.22075	0.492387	2.43487e-05	0.000141492
Ints1	4.21846	0.288259	2.45974e-05	0.000142857
Ap3d1	4.21539	0.292563	2.49346e-05	0.000144653
Wbp1	4.21492	0.300976	2.49865e-05	0.000144913
Arap2	4.20331	1.49818	2.6304e-05	0.000152036
Pcgf6	4.19883	0.628065	2.68295e-05	0.000154649
1500011B03Rik	4.19816	0.457814	2.69098e-05	0.000154982
Smg6	4.19045	0.570448	2.78403e-05	0.00016003
Mdga1	4.18785	1.29482	2.81615e-05	0.000161696
Lphn3	4.18493	0.57711	2.85255e-05	0.000163605
Anapc1	4.18139	0.164368	2.89734e-05	0.000166036
Rapgef1	4.17483	0.27226	2.98211e-05	0.000170705
Anapc2	4.17196	0.324637	3.01985e-05	0.000172722
Ybx1	4.16754	0.16447	3.07907e-05	0.000175817
Max	4.15931	0.418804	3.19209e-05	0.000181719
Cntnap5c	4.15785	0.640412	3.21253e-05	0.000182832
Ap3s2	4.15494	0.38008	3.25377e-05	0.000184976
Egln2	4.15275	0.182525	3.28503e-05	0.000186651
Rac3	4.14723	0.643545	3.36521e-05	0.000190944
Ggt7	4.14171	0.715941	3.44724e-05	0.000195385
Mmp16	4.1414	1.02942	3.45194e-05	0.000195597
Lrp1	4.13926	0.3367	3.48422e-05	0.000197309
Zfp668	4.13848	0.767922	3.4961e-05	0.000197883
Suv420h2	4.13609	0.450818	3.53277e-05	0.000199904
Rgs12	4.13427	0.487582	3.56092e-05	0.000201442
Mapk8	4.13057	0.320444	3.61868e-05	0.000204485
Pcnxl3	4.12536	0.529657	3.70153e-05	0.000208939
Mlxip	4.12411	0.176971	3.72169e-05	0.00021002
Fam193b	4.12245	0.453134	3.74872e-05	0.00021143
Kcna1	4.12156	0.933399	3.76315e-05	0.000212186
Prrc2c	4.12015	0.225855	3.78619e-05	0.000213369
2410089E03Rik	4.11922	0.44232	3.80162e-05	0.000214064
Hspa12a	4.11214	0.911528	3.92016e-05	0.000220498
Maf1	4.10953	0.216394	3.96462e-05	0.000222757
Cnot1	4.10255	0.444035	4.08614e-05	0.000229398
Clcn3	4.09485	0.602911	4.22445e-05	0.000236649
Safb	4.09433	0.377077	4.23396e-05	0.000237118
Acin1	4.08438	0.299183	4.41943e-05	0.000246571
Me2	4.07912	0.393659	4.52059e-05	0.000251605
Nme1	4.07704	0.290364	4.56126e-05	0.000253595
5430416N02Rik	4.07694	0.494302	4.56331e-05	0.000253641
Zfp157	4.0734	0.524513	4.63327e-05	0.000257115
Wdr83	4.07261	0.295253	4.64884e-05	0.000257841
Tmcc1	4.07006	0.523565	4.70005e-05	0.000260333
Dido1	4.06793	0.446328	4.74331e-05	0.000262588
2610307P16Rik	4.06288	0.695779	4.84716e-05	0.000267979
Mphosph9	4.06038	0.694386	4.89934e-05	0.000270719
Tnfrsf19	4.05699	1.09623	4.97085e-05	0.000274598
Sympk	4.04038	0.558882	5.3364e-05	0.000293226
2610008E11Rik	4.0359	0.591686	5.43923e-05	0.000298322
Ruvbl2	4.03538	0.251942	5.45131e-05	0.000298826
Ganab	4.03153	0.278646	5.54147e-05	0.000303286
Med22	4.03091	0.124953	5.55623e-05	0.000303933
Phrf1	4.02757	0.453273	5.63555e-05	0.000307703
Shc3	4.02185	2.43621	5.77439e-05	0.000314371
Dcaf11	4.02106	0.241715	5.79357e-05	0.000315333
Ppp1r37	4.01935	0.475219	5.83598e-05	0.000317391
Pik3r3	4.01633	0.402243	5.91124e-05	0.000321231
Strip1	4.00721	0.17685	6.14392e-05	0.000333175
Zfp512	4.00607	0.381358	6.17377e-05	0.000334531
Kdm6b	4.00581	0.325402	6.18058e-05	0.000334812
Csnk2a1	4.00508	0.35342	6.19967e-05	0.000335759
Grm8	4.00404	1.00937	6.22704e-05	0.000337153
Slc1a2	3.98748	0.958047	6.6779e-05	0.000359776
Cbfb	3.98727	0.242973	6.68376e-05	0.000359998
Ttc5	3.98227	0.231023	6.82595e-05	0.000367369
Fxyd6	3.97477	0.90765	7.0446e-05	0.000377845
Morc2a	3.97472	0.523944	7.04614e-05	0.000377845
Dlg5	3.97285	0.476039	7.10184e-05	0.000380438
Kdm2a	3.97228	0.41455	7.11895e-05	0.000381255
Tmem63b	3.97165	0.440019	7.13765e-05	0.000382158
2900008C10Rik	3.96936	1.29414	7.20662e-05	0.000385751
Pias4	3.96717	0.464977	7.27305e-05	0.000389206
Vps39	3.9628	0.19638	7.40764e-05	0.000396101
Plxnb2	3.95738	0.58138	7.57754e-05	0.000404663
Rnf187	3.95509	0.277527	7.65053e-05	0.000408245
Pja1	3.94947	0.322614	7.8325e-05	0.000416666
Edn1	3.94754	1.52368	7.89578e-05	0.000419693
Ube3a	3.94728	0.351305	7.90437e-05	0.00041995
Fkbp4	3.94582	0.208544	7.95262e-05	0.000422297
Pak1	3.92697	0.653625	8.60213e-05	0.000453183
Srrm4	3.91885	0.626558	8.89721e-05	0.000468014
Pcdhgc3	3.91739	0.504574	8.95117e-05	0.000470733
Ipo13	3.91479	0.39817	9.04831e-05	0.000475358
Satb1	3.91318	0.676808	9.10903e-05	0.000478184
Srcin1	3.90823	0.44632	9.29753e-05	0.000487461
Las1l	3.90323	0.359361	9.49174e-05	0.00049714
Golm1	3.90162	1.09258	9.55527e-05	0.000500087
Vezt	3.88719	0.471884	0.00010141	0.000529139
Ahdc1	3.88657	0.498069	0.000101672	0.000530101
4930488L21Rik	3.88391	1.58912	0.000102789	0.000535099
Ngfrap1	3.88386	0.192564	0.000102811	0.000535099
Akap8	3.8823	0.354975	0.000103474	0.000537738
Arhgap32	3.87615	0.486496	0.000106121	0.000550663
Cdkn1c	3.87438	0.609081	0.000106895	0.000554264
Megf8	3.87069	0.164575	0.000108529	0.000562175
B3gnt5	3.8698	0.810424	0.000108924	0.000563797
Sbf1	3.86751	0.0478416	0.000109952	0.000568692
Ptprd	3.86491	0.614179	0.000111132	0.000573932
Adam19	3.86168	0.582047	0.000112611	0.000581135
Zmynd8	3.8572	0.385177	0.000114693	0.000591439
Ccnt1	3.8571	0.386166	0.000114742	0.000591544
Celsr2	3.85418	0.306644	0.000116118	0.000598191
Smarcad1	3.84543	0.450311	0.00012034	0.000618555
Ash1l	3.82992	0.310941	0.000128187	0.000657095
Tpm3	3.8232	0.264134	0.000131732	0.000673763
Chfr	3.81315	0.329944	0.000137208	0.000699867
Rc3h1	3.81263	0.367398	0.000137497	0.000700998
Dnpep	3.81086	0.18139	0.000138486	0.000705343
Fam208b	3.80898	0.511621	0.00013954	0.000710361
Atp9a	3.80877	0.368209	0.000139657	0.000710785
Ptpn1	3.80836	0.229093	0.000139893	0.000711808
Gipc1	3.80815	0.150128	0.00014001	0.000712058
Homer3	3.79961	0.681055	0.000144924	0.000735059
Fam189b	3.79784	0.166525	0.000145962	0.000739784
Cds2	3.78649	0.387278	0.000152791	0.00077269
Usp48	3.78586	0.214694	0.000153176	0.000773852
Rev3l	3.78581	0.33293	0.000153208	0.000773852
Psmd3	3.78383	0.144983	0.000154431	0.000778866
Atp13a1	3.77217	0.144771	0.000161834	0.000814246
Rnf130	3.77201	0.138973	0.000161936	0.000814558
Camkk2	3.77165	0.344206	0.000162172	0.000815495
Osbpl8	3.77154	0.426336	0.00016224	0.000815495
Npdc1	3.77014	0.491945	0.000163157	0.000819705
Ipo9	3.76837	0.178513	0.000164318	0.00082511
Uts2b	3.76832	1.97154	0.000164352	0.00082511
Chmp7	3.76722	0.150589	0.000165074	0.000828531
Ppp1r8	3.76608	0.00562483	0.000165833	0.000831908
Kctd16	3.76061	0.700675	0.0001695	0.000848892
Slc39a7	3.75983	0.0922867	0.00017003	0.000851341
Csl	3.75879	0.494872	0.000170739	0.000854479
Pdlim1	3.75759	2.68289	0.000171558	0.000857748
Greb1	3.75712	1.62134	0.000171879	0.000859147
Ddx46	3.75228	0.25114	0.000175235	0.000875255
B4galnt4	3.75197	0.393692	0.000175453	0.000875742
Zfp609	3.74994	0.566384	0.00017688	0.000882227
Kdm3b	3.7491	0.369757	0.000177469	0.000884736
Dock4	3.74822	1.23429	0.000178096	0.000887436
Klhl24	3.74134	0.338034	0.000183039	0.000909875
Fam192a	3.739	0.203442	0.000184753	0.000918177
Sh2b2	3.73827	0.970544	0.00018529	0.000919959
Zcchc14	3.73254	0.417107	0.000189556	0.000939562
Pik3r2	3.73171	0.281158	0.000190184	0.000942193
Clcn2	3.73114	0.45321	0.000190617	0.000943661
Smad4	3.73109	0.464629	0.000190656	0.000943661
Ccnjl	3.72963	1.25841	0.000191763	0.000948231
Psd2	3.72853	0.556616	0.000192596	0.000951899
Fam134a	3.72067	0.325091	0.000198693	0.00097946
Naa25	3.71807	0.396811	0.000200752	0.000988666
Spint2	3.71651	0.450718	0.000201996	0.000994086
Nup210	3.71265	0.728921	0.000205098	0.00100791
2410006H16Rik	3.71245	0.305582	0.000205267	0.0010085
Ppip5k2	3.71073	0.527455	0.000206665	0.00101489
C2cd4c	3.70833	1.45137	0.000208629	0.00102405
Ube4a	3.70182	0.26109	0.000214056	0.00104944
Xylt1	3.70141	1.30345	0.000214408	0.00105067
Rab10	3.70083	0.275418	0.000214893	0.0010528
Hsf1	3.6987	0.17707	0.000216708	0.00106144
Ap3b2	3.69807	0.708884	0.000217242	0.0010638
Zfp579	3.69412	0.354779	0.000220653	0.00107919
Scrib	3.69406	0.434951	0.000220698	0.00107919
Heatr6	3.69297	0.408261	0.00022165	0.00108359
Agfg1	3.68938	0.418048	0.000224803	0.00109794
Dnajb5	3.6873	0.798271	0.00022665	0.00110592
Dmwd	3.68714	0.243814	0.00022679	0.00110611
Rcbtb2	3.68573	0.201109	0.000228045	0.00111145
Natd1	3.68261	0.314193	0.000230859	0.0011241
Rhou	3.68193	0.575551	0.000231473	0.00112656
Lmnb1	3.68105	0.824333	0.000232278	0.00113021
Hipk2	3.67771	0.449465	0.000235333	0.001144
Nradd	3.67584	0.690741	0.000237068	0.00115136
Dtnbp1	3.67574	0.292382	0.000237165	0.00115156
Srgap3	3.67464	0.594686	0.000238183	0.00115623
Usp7	3.67412	0.252626	0.000238669	0.00115832
Dis3l2	3.6737	0.152929	0.000239059	0.0011599
Csrnp2	3.67365	0.160984	0.000239108	0.0011599
Dcakd	3.67006	0.19422	0.000242494	0.00117467
Akap8l	3.66454	0.172341	0.000247783	0.00119833
Srsf11	3.66215	0.207501	0.000250112	0.00120847
Slc6a6	3.66058	0.161469	0.000251642	0.00121529
Mon1a	3.64939	0.349631	0.000262866	0.00126566
Bptf	3.64382	0.34829	0.000268625	0.00128979
Luc7l	3.63981	0.274981	0.000272842	0.00130912
Nrg3os	3.63549	0.780178	0.000277458	0.00132973
Crtc1	3.62424	0.194866	0.000289814	0.00138414
Gatad2a	3.62309	0.243422	0.000291102	0.00138901
Raf1	3.61757	0.105703	0.000297378	0.00141667
Zfp68	3.61736	0.279123	0.000297618	0.00141716
Gria4	3.61736	0.630495	0.000297618	0.00141716
Nt5m	3.61716	0.230056	0.000297857	0.00141797
Pfkfb3	3.61622	0.589568	0.000298937	0.00142246
Fbf1	3.61434	0.558773	0.000301108	0.00143147
Map2k7	3.60815	0.339665	0.00030839	0.0014634
Skiv2l	3.60549	0.261137	0.000311561	0.00147777
Hnrnph3	3.60393	0.367353	0.000313441	0.00148601
Frat2	3.60273	0.733576	0.000314889	0.00149151
Ip6k1	3.60273	0.166856	0.000314889	0.00149151
Ano4	3.60122	0.989768	0.000316724	0.00149917
Tanc2	3.60023	0.295209	0.000317931	0.00150415
Rtfdc1	3.59789	0.136157	0.000320808	0.00151608
Zfp282	3.59763	0.351088	0.00032113	0.00151725
Pisd-ps2	3.59586	0.468436	0.000323322	0.00152726
Cep70	3.59513	0.443921	0.000324228	0.00153119
Tbc1d17	3.59497	0.205948	0.000324423	0.00153176
Eml4	3.59435	0.377703	0.000325203	0.00153509
Cacfd1	3.59383	0.0844159	0.000325853	0.00153781
Vezf1	3.5906	0.0846873	0.000329917	0.00155592
Uggt1	3.59044	0.180634	0.000330114	0.00155646
Ncam2	3.58914	0.469868	0.000331767	0.00156287
Myh10	3.58888	0.186305	0.000332098	0.00156407
Gab2	3.58805	0.406551	0.000333161	0.00156872
Pla2g6	3.58623	0.605171	0.000335497	0.00157828
Bmi1	3.57951	0.420058	0.000344239	0.00161867
Ntng1	3.57425	0.980293	0.000351232	0.00164968
Dusp15	3.56389	0.647765	0.000365401	0.00171273
Spns1	3.55957	0.0855071	0.000371467	0.00173876
Nfasc	3.55951	0.580688	0.00037154	0.00173876
Sart1	3.55457	0.336211	0.0003786	0.00176899
9130019P16Rik	3.5528	1.7807	0.000381157	0.00177853
Crk	3.55259	0.0769464	0.000381459	0.00177914
Lmnb2	3.55259	0.605188	0.000381459	0.00177914
Gpaa1	3.5504	0.14532	0.000384642	0.00179318
Tln2	3.55014	0.353268	0.000385023	0.00179455
Insm1	3.54941	0.884372	0.00038609	0.00179867
Dhx57	3.54384	0.321258	0.000394342	0.00183509
Tbc1d16	3.54093	0.429652	0.000398725	0.00185424
Ppan	3.52999	0.430218	0.000415573	0.00192696
Rasa4	3.5289	0.771813	0.000417294	0.00193364
Slc9a9	3.52635	0.398542	0.000421336	0.00195106
Dcc	3.5188	0.667575	0.00043351	0.00200474
Arhgap28	3.51593	0.895616	0.000438213	0.00202333
Cramp1l	3.515	0.435068	0.000439762	0.00202957
Hsdl1	3.51208	0.0880295	0.000444616	0.00205014
Klf7	3.51161	0.492067	0.0004454	0.00205331
Igsf9b	3.51	0.503085	0.000448113	0.00206397
Polr3g	3.50922	0.926317	0.000449431	0.00206866
Mkrn1	3.50666	0.418625	0.000453762	0.00208576
Traf7	3.50661	0.1372	0.000453851	0.00208576
Dock7	3.50344	0.403525	0.000459298	0.00210845
Sart3	3.50302	0.28776	0.000460017	0.00211128
Lrrc45	3.5025	0.199211	0.000460917	0.00211442
Ephb2	3.49766	0.397042	0.000469367	0.00214991
Vapb	3.49542	0.186069	0.000473322	0.00216563
Pde1b	3.49474	0.483926	0.000474524	0.00217065
Actr1a	3.49391	0.395682	0.000476008	0.00217599
Atf7ip	3.49318	0.317932	0.000477309	0.00218049
Arid3b	3.49141	0.619377	0.000480483	0.00219451
Tmem145	3.48532	0.580053	0.000491558	0.00224015
Atn1	3.48365	0.287213	0.000494628	0.00225216
Lztr1	3.4823	0.0881172	0.000497136	0.00226159
Smchd1	3.48188	0.271154	0.00049791	0.00226411
Cacna1c	3.47938	0.652659	0.000502577	0.00228433
Pwp1	3.47907	0.320986	0.000503164	0.00228649
Usp34	3.47771	0.310868	0.000505712	0.00229656
Dhx40	3.47115	0.432304	0.000518231	0.00234826
Adrbk1	3.47105	0.194667	0.000518432	0.00234866
Mir6935	3.4698	1.00735	0.00052085	0.0023591
Heg1	3.46803	1.17165	0.000524293	0.0023721
Cmip	3.46678	0.414265	0.000526737	0.00238211
Slc10a7	3.46589	0.441177	0.000528474	0.0023884
Mbd3	3.46574	0.0146344	0.000528781	0.00238875
2010107G23Rik	3.4647	0.625239	0.000530833	0.00239697
Sv2a	3.46397	0.781648	0.000532273	0.0024019
Dnah1	3.45772	0.877805	0.000544772	0.00245242
Mex3c	3.45407	0.512299	0.000552188	0.00248203
Rbm26	3.45095	0.322252	0.00055862	0.00250767
Pgrmc1	3.45022	0.104756	0.00056013	0.00251336
Dda1	3.44168	0.264701	0.000578113	0.00258496
Rufy3	3.44158	0.814158	0.000578336	0.00258496
Bclaf1	3.43653	0.131506	0.000589227	0.00263081
Jkamp	3.41867	0.231023	0.000629291	0.00279882
Fut8	3.41856	0.555772	0.000629532	0.00279929
C2cd2l	3.41544	0.272002	0.000636798	0.00282734
Prdm4	3.41205	0.353202	0.000644757	0.00285962
Hist1h4d	3.41075	0.706114	0.000647843	0.00287016
Prr13	3.40789	0.18616	0.000654681	0.00289804
Mgrn1	3.40726	0.0246094	0.000656181	0.00290344
Dusp10	3.4069	0.909269	0.000657058	0.00290608
Dscam	3.40638	0.610854	0.000658313	0.00291038
Rfx7	3.40601	0.382597	0.000659192	0.00291365
Cxadr	3.40534	0.362798	0.000660829	0.00291964
Dopey1	3.40356	0.530143	0.000665126	0.00293674
Arhgdia	3.40159	0.175037	0.00066996	0.00295493
Trafd1	3.38925	0.0876506	0.000700852	0.00307481
Usp9x	3.38893	0.254845	0.000701651	0.00307766
Iws1	3.38763	0.183893	0.000704989	0.00309099
Txlna	3.38659	0.232996	0.000707671	0.00310143
Narf	3.38649	0.36058	0.000707939	0.00310195
Gbf1	3.3819	0.239989	0.000719854	0.00315016
Lman2l	3.37743	0.0798054	0.000731677	0.00319784
Sh3kbp1	3.37493	0.715061	0.000738355	0.00322423
Unk	3.37076	0.408149	0.000749609	0.00327069
Ormdl3	3.36732	0.256596	0.000759014	0.00330824
Ppp1r9b	3.36691	0.278512	0.000760162	0.00331254
Dolpp1	3.36248	0.298221	0.000772453	0.00336115
Hdgfrp2	3.35274	0.0595169	0.000800146	0.00347435
BC048507	3.3517	0.969167	0.000803161	0.00348598
Pum2	3.3465	0.207623	0.000818399	0.0035432
Arl4c	3.34394	0.247247	0.000825962	0.00357445
Gnaz	3.34342	0.233287	0.000827514	0.00357967
Ppp6r3	3.33962	0.253454	0.000838923	0.00362296
Nudt10	3.33639	0.45658	0.000848727	0.00366225
Med13l	3.33035	0.32652	0.000867356	0.00373632
Limk1	3.32838	0.352592	0.00087354	0.00375913
Mcmbp	3.32692	0.284159	0.000878123	0.00377493
B4galt3	3.31702	0.100062	0.000909817	0.00390145
Sec24c	3.3165	0.154077	0.000911514	0.00390711
Matr3	3.31484	0.145993	0.000916965	0.00392722
Fzr1	3.3126	0.0393707	0.000924336	0.00395633
Alg9	3.30994	0.219142	0.00093315	0.00399076
Ankrd52	3.3089	0.460744	0.000936628	0.00400481
Rbm6	3.30817	0.260686	0.00093907	0.00401442
Dact1	3.30546	0.427046	0.00094819	0.00405249
Ubap2	3.30541	0.193321	0.000948367	0.00405249
Amph	3.30208	0.484036	0.000959706	0.00409502
Arfgef1	3.30047	0.140823	0.000965244	0.00411696
Gak	3.30015	0.0856029	0.000966319	0.00412069
Ranbp10	3.29984	0.336845	0.000967396	0.00412443
Kdm2b	3.29828	0.262889	0.000972794	0.00414574
Ncoa3	3.29682	0.0693565	0.000977858	0.00416561
March4	3.2912	1.25771	0.000997618	0.00424542
Id2	3.28823	0.491389	0.0010082	0.00428514
Rab6b	3.28412	0.85072	0.00102303	0.00434194
1190005I06Rik	3.28339	0.754644	0.00102568	0.00435051
Lpgat1	3.28235	0.207525	0.00102947	0.00436572
Pde10a	3.28016	0.487552	0.00103749	0.0043961
Phactr1	3.27865	0.646231	0.00104305	0.00441788
Kmt2b	3.27641	0.313526	0.00105136	0.00445033
Drosha	3.27558	0.167476	0.00105447	0.00446256
Chmp1a	3.27224	0.162942	0.00106697	0.00450721
Ptpn23	3.27193	0.373753	0.00106815	0.00450943
Qser1	3.26912	0.365595	0.00107883	0.00454706
Klhdc4	3.26547	0.379264	0.00109281	0.00460028
Avil	3.26527	1.01731	0.00109361	0.00460188
Zfyve9	3.26261	0.987987	0.00110391	0.00464238
Whsc1l1	3.26016	0.238033	0.00111348	0.00467788
Brd9	3.25808	0.271091	0.00112168	0.00470662
Pou3f4	3.25402	0.894165	0.00113784	0.00476766
Naa35	3.25371	0.277504	0.0011391	0.00477194
Agpat1	3.25235	0.174558	0.00114454	0.00479279
Eftud2	3.24808	0.141804	0.00116185	0.00486127
Fam159a	3.2434	1.82389	0.00118113	0.00493208
Pcdha8	3.24116	1.11535	0.00119045	0.00496797
Slco5a1	3.23527	0.551911	0.00121526	0.00506538
Hnrnpul1	3.23132	0.157189	0.00123221	0.00512675
Snx12	3.231	0.329947	0.00123356	0.00513132
Ppp2r4	3.22783	0.253049	0.00124734	0.00518239
Cpsf1	3.22163	0.214187	0.00127463	0.00528834
Tbc1d14	3.21018	0.163939	0.00132654	0.0054883
Fam195b	3.20434	0.140224	0.0013537	0.00559176
Arrb2	3.20382	0.477678	0.00135615	0.00560077
Ddx39	3.20356	0.078239	0.00135738	0.0056036
Nfx1	3.20169	0.265338	0.00136624	0.00563569
Zik1	3.19456	0.408427	0.00140046	0.00576421
BC049635	3.1906	1.99243	0.00141979	0.00584142
Lrp8	3.19034	0.472342	0.00142107	0.00584309
Pbrm1	3.19029	0.200871	0.00142132	0.00584309
Tssc4	3.18976	0.0618903	0.00142389	0.0058513
Gle1	3.18898	0.173698	0.00142774	0.00586481
Chrna3	3.1881	1.15683	0.00143212	0.00587929
Rbmx	3.18643	0.246578	0.00144039	0.00591209
Ensa	3.18289	0.291596	0.00145812	0.0059813
Dot1l	3.18102	0.416279	0.00146759	0.00601776
Syt16	3.1805	0.854861	0.00147023	0.00602739
Astn1	3.17623	0.563899	0.00149204	0.00610835
Ncoa5	3.17352	0.328726	0.00150603	0.00616074
Mta1	3.17341	0.341371	0.00150657	0.00616173
Dgki	3.17123	0.66621	0.00151796	0.00620341
Gm20754	3.16238	0.650636	0.00156487	0.00638001
Agap2	3.15733	0.71228	0.00159224	0.00648263
Efr3b	3.15566	0.354351	0.00160136	0.0065185
Tnrc6c	3.15425	0.232648	0.00160909	0.00654741
Atp2b1	3.15389	0.250791	0.00161111	0.0065543
Zc4h2	3.15274	0.150971	0.00161744	0.00657749
Zfp180	3.1517	0.267032	0.00162322	0.0065984
Plcb3	3.1478	0.555164	0.00164506	0.00667932
Sema3f	3.14551	0.895262	0.001658	0.00672394
Cers4	3.14019	0.25705	0.00168836	0.00683366
Acvr2a	3.13915	0.623677	0.00169437	0.00685373
Gltscr1	3.1378	0.423837	0.00170222	0.00688033
Arhgef12	3.13759	0.268744	0.00170343	0.00688253
Mdn1	3.12863	0.355689	0.00175621	0.0070861
Ric8	3.12738	0.0497548	0.00176369	0.00711352
Bdnf	3.12551	0.823256	0.00177497	0.00714926
March8	3.12436	0.352011	0.00178189	0.00717437
Jag2	3.12301	0.367368	0.00179011	0.00720465
Usp3	3.12223	0.374207	0.00179487	0.00722226
Zfp553	3.12093	0.415504	0.00180282	0.00724875
Lxn	3.11864	0.422343	0.0018169	0.00729826
Wdr26	3.11614	0.122871	0.00183237	0.00735612
Zfp395	3.11286	0.759004	0.00185286	0.00743117
Lime1	3.10822	0.146983	0.00188216	0.00753847
Jph3	3.10468	0.163094	0.00190484	0.00762192
Zfp444	3.10458	0.215009	0.00190551	0.00762313
Nxn	3.10354	0.349656	0.00191222	0.00764558
Setd1b	3.09953	0.316267	0.0019383	0.00773624
Agpat6	3.09328	0.135848	0.00197958	0.00789036
Ddx54	3.09323	0.106713	0.00197993	0.00789036
Rbm42	3.0925	0.0754054	0.0019848	0.0079052
Ssh2	3.08781	0.29686	0.00201636	0.00802166
Preb	3.08713	0.101004	0.00202096	0.00803686
Fam193a	3.08557	0.346391	0.00203161	0.00807454
Bri3	3.08531	0.176898	0.00203339	0.00808006
Dcaf7	3.08359	0.279583	0.00204517	0.00812064
Myo5b	3.07464	0.932253	0.00210758	0.00835405
Zfp687	3.07406	0.305051	0.00211163	0.00836851
Parp1	3.07344	0.0593049	0.00211606	0.0083843
Zcchc6	3.0724	0.376815	0.00212346	0.00841054
Timeless	3.07006	0.943929	0.00214019	0.0084687
Gpr151	3.0698	2.28124	0.00214206	0.00847447
Usp36	3.065	0.457571	0.00217666	0.0085966
Zkscan2	3.06266	0.786375	0.00219378	0.00865759
Mapk8ip1	3.06157	0.604674	0.00220181	0.00868762
Golga4	3.06105	0.194889	0.00220564	0.00869776
Clstn2	3.05995	0.437195	0.00221371	0.00872294
Ppfia3	3.05959	0.357757	0.00221641	0.00873189
Cpne3	3.05397	0.200259	0.00225838	0.00887697
Thoc2	3.05235	0.24576	0.00227056	0.00891977
Glt25d1	3.05105	0.156417	0.00228043	0.00895174
Ndst1	3.04824	0.189856	0.00230187	0.00902395
Celf4	3.04808	0.397583	0.00230307	0.00902694
Zc3h4	3.04584	0.357303	0.00232029	0.00908754
Hdac5	3.04444	0.269462	0.00233116	0.00912667
Nt5dc3	3.03918	0.373023	0.00237225	0.00927699
Pogk	3.0359	0.122836	0.00239821	0.00937144
Mrps5	3.0348	0.304725	0.00240692	0.00940016
Ptk2	3.03116	0.214738	0.00243617	0.00950183
Rnmt	3.02798	0.230881	0.00246192	0.00959143
Mtor	3.02606	0.177	0.00247766	0.00965094
Man1b1	3.02423	0.285724	0.00249264	0.00970562
Sgsm1	3.02179	0.544551	0.00251288	0.00977891
Nuak1	3.0208	0.804769	0.0025211	0.0098086
Bdkrb2	3.01877	1.32754	0.00253806	0.00986208
Nxf1	3.01689	0.112633	0.00255381	0.00991769
Arhgap1	3.01523	0.0619156	0.00256788	0.0099686
Adnp	3.01012	0.120064	0.00261142	0.0101186
Phf12	3.00929	0.408993	0.00261859	0.0101426
Smg1	3.00913	0.312698	0.00261994	0.010146
Kctd10	3.00799	0.163413	0.00262984	0.010171
Mllt10	3.00679	0.162956	0.00264022	0.0102073
Mmp24	3.00622	0.304906	0.0026452	0.0102246
Fam20c	3.00377	0.353389	0.00266657	0.0102938
Spred2	2.99575	1.00503	0.00273769	0.0105585
Arhgef7	2.99461	0.105688	0.002748	0.0105923
Eif4b	2.9908	0.116385	0.00278243	0.0107108
Usp42	2.9907	0.377181	0.00278338	0.0107108
Cep120	2.99002	0.278594	0.00278956	0.0107305
Dpf3	2.98929	0.353936	0.00279622	0.0107542
Arhgef1	2.98305	0.328541	0.00285395	0.0109477
Reep3	2.98221	0.408746	0.00286173	0.0109714
C530008M17Rik	2.98143	0.434845	0.00286904	0.0109974
Exo5	2.98107	0.606749	0.00287245	0.0110083
Uhrf2	2.98065	0.377973	0.00287636	0.0110194
Rbm22	2.97951	0.00870769	0.00288714	0.0110566
Pcsk2os2	2.97664	2.25596	0.00291424	0.0111501
4930563F08Rik	2.97513	1.01007	0.00292863	0.0111968
Retn	2.96529	1.42829	0.00302397	0.0115356
Cherp	2.9642	0.0877968	0.00303474	0.0115705
Fads2	2.96295	0.460313	0.00304709	0.0116133
Cit	2.95587	0.835788	0.00311793	0.0118765
5031439G07Rik	2.95331	0.195919	0.00314382	0.0119687
Btbd3	2.95055	0.336218	0.00317204	0.0120673
1200014J11Rik	2.94774	0.386779	0.00320103	0.0121642
Fcho1	2.94045	0.268266	0.00327733	0.0124427
N4bp2	2.93712	0.589018	0.00331275	0.012561
Ubqln2	2.93311	0.288651	0.00335584	0.0126986
Snhg1	2.93009	0.201277	0.00338863	0.0128065
Telo2	2.92869	0.306352	0.00340399	0.0128575
Hivep1	2.92754	0.280471	0.00341656	0.0129003
Plxna4	2.92192	0.449194	0.00347885	0.0131164
Gabrg2	2.9215	2.19411	0.00348351	0.0131291
Zfp647	2.91806	0.728663	0.00352213	0.0132674
Gps2	2.9102	0.128112	0.00361197	0.0135664
Dbndd1	2.9064	0.115742	0.00365615	0.0137221
Smad2	2.90635	0.0297384	0.00365676	0.0137221
Arl10	2.90348	0.381179	0.00369037	0.0138382
R3hdm4	2.90093	0.14004	0.00372055	0.0139413
Plxnc1	2.90078	0.757738	0.0037224	0.0139457
Map2k2	2.89192	0.134035	0.00382891	0.0143188
Smpd4	2.88505	0.0228781	0.00391351	0.0146062
Psmd11	2.88364	0.156561	0.00393102	0.0146662
Kcnq1ot1	2.88073	0.133756	0.00396757	0.0147866
Faf1	2.87948	0.060082	0.00398333	0.0148318
Plekho1	2.87943	0.367521	0.00398399	0.0148318
Trim44	2.87781	0.192085	0.00400443	0.0149025
Reep1	2.8763	0.803112	0.00402364	0.0149686
Sap30	2.87505	0.434823	0.0040396	0.0150172
Prmt6	2.87359	0.210071	0.00405829	0.0150812
Rb1cc1	2.87313	0.0738949	0.00406432	0.015098
Mfap1b	2.86901	0.292222	0.00411755	0.0152795
Fmnl2	2.86552	0.416328	0.0041632	0.0154268
Scaper	2.86381	0.171627	0.00418585	0.0155079
Srrt	2.85954	0.0994555	0.00424261	0.0156986
Wipi2	2.85745	0.0440358	0.00427056	0.015785
Hdac10	2.85719	0.601831	0.00427406	0.0157952
Ccdc186	2.85558	0.270048	0.00429585	0.01587
BC024139	2.851	1.59498	0.00435824	0.0160862
Elmod1	2.84975	0.80468	0.0043754	0.0161466
Tmem41a	2.84766	0.326399	0.00440414	0.0162382
Hs3st2	2.84641	1.24278	0.00442146	0.0162992
Epha7	2.84569	0.298804	0.0044316	0.0163336
U2af2	2.84496	0.190598	0.00444175	0.0163681
Rltpr	2.83767	0.253097	0.00454446	0.0167139
Atp8a2	2.8361	0.696064	0.00456675	0.0167899
Lyrm9	2.83407	0.189059	0.00459587	0.016876
Iglon5	2.83215	0.55027	0.00462366	0.016966
Fam227a	2.83095	0.935492	0.004641	0.0170203
Rnf214	2.8309	0.239485	0.00464176	0.0170203
Srsf4	2.83017	0.20366	0.00465235	0.0170501
Sh3yl1	2.82996	0.354124	0.00465538	0.0170582
Nabp2	2.82887	0.130288	0.00467131	0.0171045
Ddx21	2.8273	0.362983	0.00469417	0.0171729
Ptplad1	2.82121	0.355924	0.00478425	0.0174778
Nipsnap1	2.81981	0.280126	0.00480526	0.0175484
Zfp319	2.8196	0.500207	0.00480838	0.0175567
Bahd1	2.8159	0.595308	0.00486406	0.0177318
Tmem201	2.80231	0.0146896	0.00507379	0.0184218
Dnmt3a	2.80221	0.0597654	0.00507543	0.0184245
Nmral1	2.80038	0.544685	0.00510418	0.0185256
Map3k9	2.79788	0.243701	0.00514384	0.0186467
Maml3	2.79445	0.83087	0.00519883	0.0188328
Degs2	2.79408	0.638143	0.0052047	0.0188475
Zfp827	2.7895	0.152177	0.00527892	0.0190995
Tnk2	2.78716	0.441893	0.00531725	0.0192211
Smg5	2.78195	0.179303	0.00540331	0.019511
Fam126a	2.78174	0.409861	0.00540678	0.019511
Zfp618	2.78081	0.56829	0.00542241	0.019564
Angel2	2.77841	0.181919	0.00546255	0.0196916
Prdx2	2.77633	0.103173	0.00549767	0.0198079
Vps41	2.77607	0.271557	0.00550208	0.0198203
Snhg12	2.77425	0.189772	0.005533	0.0199072
Brwd1	2.7731	0.163461	0.00555251	0.0199707
Ago2	2.7707	0.234989	0.00559352	0.0200868
Ubn1	2.76998	0.337756	0.00560605	0.0201248
Ddx31	2.76914	0.713826	0.00562041	0.0201729
Prkcsh	2.76841	0.068374	0.005633	0.020211
Fstl5	2.75571	0.825133	0.00585652	0.0209332
Tnks	2.75477	0.300836	0.00587332	0.0209751
Cdc37	2.75363	0.186955	0.00589392	0.0210451
Mbd6	2.74498	0.238287	0.00605143	0.0215591
1810058I24Rik	2.74306	0.170766	0.00608705	0.0216599
Gmeb2	2.74071	0.492746	0.00613062	0.0218037
Lrp11	2.73691	0.396687	0.00620191	0.0220383
Eif3a	2.73634	0.11583	0.00621272	0.0220692
Nhlh1	2.73582	1.07225	0.00622255	0.0220927
H2-T24	2.73332	0.395315	0.00626998	0.0222306
4930419G24Rik	2.7316	0.857491	0.00630277	0.0223392
Lig3	2.72842	0.409701	0.00636379	0.02254
Zfp629	2.72717	0.214467	0.00638794	0.0226179
Ppfia2	2.72395	0.480113	0.00645072	0.0228323
Ppp2r3d	2.72103	0.341231	0.0065079	0.0230229
Zbtb46	2.72035	0.756984	0.00652123	0.0230619
Ap1ar	2.71791	0.20145	0.00656966	0.0232136
Dhx9	2.71082	0.298706	0.00671163	0.0236789
Med14	2.7052	0.0601041	0.00682632	0.0240671
Ubp1	2.70275	0.134836	0.00687679	0.0242203
Pacs2	2.69786	0.235644	0.00697872	0.0245459
Wac	2.69406	0.180229	0.00705881	0.02481
5830417I10Rik	2.69364	0.380787	0.00706763	0.0248291
Nipbl	2.69343	0.327487	0.00707205	0.0248404
Mab21l3	2.68906	2.61642	0.00716539	0.0251512
Rpap1	2.68864	0.268794	0.00717434	0.025174
Adprh	2.68552	0.223453	0.00724176	0.0253676
Zfp398	2.68354	0.57292	0.00728475	0.0255009
Hmgxb4	2.68291	0.32435	0.00729837	0.0255443
Rap1gap2	2.68125	0.351262	0.00733482	0.0256675
Zmat3	2.67708	0.124791	0.00742664	0.0259669
Bace1	2.67172	0.136806	0.00754638	0.0263322
Arid2	2.67156	0.182765	0.00754989	0.02634
Ostf1	2.66667	0.607459	0.00766073	0.0266907
Prmt7	2.6661	0.0217437	0.00767379	0.0267317
Ntmt1	2.66432	0.14251	0.0077143	0.0268593
Mab21l1	2.66271	0.262792	0.0077514	0.0269748
Ube2j2	2.66011	0.230723	0.00781157	0.027166
Trove2	2.65688	0.12335	0.00788677	0.0273953
Ovgp1	2.65365	1.02462	0.00796262	0.0276124
Polr3gl	2.65079	0.272021	0.00803045	0.0278286
Txndc15	2.65073	0.211604	0.00803169	0.0278286
Zfp451	2.65042	0.159324	0.00803912	0.0278497
2610028E06Rik	2.64865	2.39005	0.00808135	0.0279866
Tardbp	2.64594	0.11955	0.00814632	0.0281692
Eif3c	2.64563	0.145832	0.00815385	0.0281905
Ap2b1	2.6435	0.234497	0.00820545	0.0283452
Rbm18	2.63954	0.122693	0.00830187	0.0286492
Stk11	2.6372	0.258394	0.00835944	0.0288147
Rptor	2.63605	0.325241	0.00838771	0.0289073
Lrp12	2.62814	0.099039	0.00858541	0.0295051
Ykt6	2.62605	0.177057	0.00863812	0.0296567
Gp1bb	2.62147	0.664244	0.00875511	0.0299987
Epc1	2.61803	0.0556143	0.00884378	0.0302674
Ist1	2.61606	0.132664	0.0088952	0.0304333
Usp40	2.61595	0.537494	0.00889791	0.0304376
Bach2os	2.61335	1.20732	0.00896599	0.0306553
Maz	2.61064	0.115797	0.00903728	0.0308684
Mknk1	2.61064	0.44616	0.00903728	0.0308684
Fez1	2.60845	0.663872	0.00909523	0.031051
Zmym2	2.60845	0.201851	0.00909523	0.031051
9330162B11Rik	2.60783	0.761644	0.00911185	0.0310923
Rbm33	2.60762	0.113379	0.00911739	0.031101
Hgf	2.60731	0.955379	0.00912572	0.0311191
Zbed4	2.60689	0.650977	0.00913683	0.0311519
Sec61a1	2.60502	0.114056	0.00918697	0.0312971
Hdgf	2.602	0.203975	0.00926826	0.0315377
Acaca	2.59971	0.246349	0.00933037	0.0317438
Ppp1cc	2.59731	0.319694	0.00939569	0.031939
Synrg	2.58841	0.434188	0.0096421	0.0326969
Hes6	2.58658	0.00568801	0.00969324	0.0328488
Slc5a3	2.57497	0.108083	0.0100248	0.0338726
Dpp6	2.57482	0.196222	0.0100293	0.0338823
Mex3b	2.5731	0.342521	0.0100793	0.0340228
Epn2	2.57305	0.0235102	0.0100808	0.0340228
Sugp2	2.56576	0.165451	0.0102951	0.0346784
Xpo7	2.56524	0.219552	0.0103106	0.0347135
Arrb1	2.56445	0.141759	0.0103338	0.0347748
2610318N02Rik	2.56399	0.781134	0.0103478	0.0348104
Sephs2	2.55946	0.104163	0.0104836	0.0352331
Fkbp8	2.55769	0.13583	0.0105371	0.0353838
Nfil3	2.55763	0.223715	0.0105387	0.0353838
Zmym6	2.55519	0.239247	0.0106131	0.0355989
Lmo3	2.55071	1.70572	0.0107504	0.0360245
Ppp2r5e	2.54836	0.242556	0.0108229	0.0362245
Gm10007	2.54816	1.80789	0.0108294	0.0362245
Evc2	2.54816	0.834439	0.0108294	0.0362245
Slc4a7	2.54352	0.324319	0.0109741	0.0366726
Atg13	2.53811	0.0808042	0.0111454	0.0372034
Mroh1	2.53707	0.124259	0.0111786	0.0373022
Elk1	2.53139	0.313675	0.0113611	0.0378565
Nkiras2	2.52988	0.107966	0.0114102	0.0380075
Mfsd1	2.52946	0.145451	0.0114237	0.0380343
Gstm1	2.52858	0.387995	0.0114526	0.0380997
Dcp1b	2.52743	0.573747	0.01149	0.0381997
Exosc2	2.52644	0.0195964	0.0115224	0.0382951
Ago4	2.52129	0.564577	0.0116926	0.0387674
Wdr48	2.51931	0.0767217	0.0117585	0.0389486
Herc2	2.5152	0.273419	0.0118966	0.0393556
Cep152	2.51139	0.777842	0.0120255	0.0396995
Plet1	2.51108	1.48385	0.0120362	0.0397283
Vash1	2.50921	0.207126	0.0121002	0.0399143
Carm1	2.50671	0.185764	0.0121861	0.0401656
Crb1	2.50608	0.878637	0.0122077	0.0402239
Mif	2.50374	0.140607	0.0122888	0.040459
Fam120b	2.50348	0.0814747	0.0122978	0.0404824
Rcan1	2.49999	0.287464	0.0124196	0.0408378
Atg2b	2.49848	0.146221	0.0124727	0.0409991
Ank3	2.49702	0.62235	0.0125241	0.0411289
Psmd2	2.49536	0.182862	0.012583	0.0413095
Supt16	2.49432	0.19666	0.01262	0.0414177
Phf3	2.49213	0.137105	0.012698	0.0416538
Smad1	2.4888	0.207464	0.0128176	0.0420063
Gpr156	2.48843	0.75549	0.0128308	0.0420428
Gga1	2.48807	0.0381948	0.0128439	0.0420659
Mpped2	2.4864	0.146807	0.0129042	0.0422367
Gnb2	2.48437	0.148964	0.0129781	0.0424582
Pcdha9	2.48421	1.01245	0.0129838	0.0424701
U2surp	2.48255	0.0591137	0.0130446	0.042649
Fam109a	2.47911	0.168933	0.013171	0.0430078
Gramd4	2.47807	0.386581	0.0132095	0.04312
Hnrnpc	2.46755	0.114411	0.013604	0.0442891
Osbp	2.46578	0.163332	0.0136715	0.0444666
Hnrnpa1	2.46469	0.116289	0.0137133	0.0445815
Dock8	2.46453	1.01534	0.0137192	0.044587
Tgs1	2.46302	0.226837	0.0137772	0.0447466
Mllt4	2.46042	0.230529	0.0138775	0.0450236
Dctn2	2.455	0.236279	0.0140883	0.0456289
Maged1	2.45485	0.160081	0.0140945	0.0456416
Rps18	2.45282	0.0972394	0.0141743	0.0458786
Papola	2.45089	0.17545	0.0142504	0.0461104
Grip1	2.44964	0.274176	0.0142999	0.0462557
Etv1	2.44907	0.727151	0.0143227	0.0463082
Cdc16	2.4448	0.129334	0.0144934	0.0468089
Tshz2	2.44235	0.391	0.014592	0.0470907
Spast	2.44183	0.0992013	0.0146131	0.0471439
Igdcc3	2.44006	0.88448	0.0146849	0.0473303
E130309D02Rik	2.43891	0.237991	0.0147315	0.0474521
Sec11a	2.43839	0.0988785	0.0147527	0.0475131
Yeats4	2.43714	0.0877538	0.0148038	0.0476628
Ap1b1	2.43438	0.0791954	0.0149172	0.0479899
Cotl1	2.43319	0.00303777	0.0149666	0.0481196
Rsrc1	2.43157	0.228882	0.0150335	0.0482671
Meis2	2.4311	1.15419	0.0150529	0.0483146
Zfp871	2.43006	0.103891	0.0150963	0.0484236
Myo9b	2.42173	0.150923	0.0154468	0.0494179
Eif2s3x	2.42137	0.176396	0.0154623	0.0494598
Vangl2	2.41767	0.492933	0.0156203	0.0499265
Atp6ap1	-2.56378	0.0746217	0.010354	0.0348257
Ppp2r1a	-2.56742	0.0500092	0.0102458	0.0345234
Rtn4	-2.65927	0.0843111	0.00783092	0.0272195
Cadm1	-2.75524	0.165	0.00586492	0.0209487
Map2	-2.80887	0.383675	0.00497154	0.0180886
Ywhag	-2.88151	0.176025	0.00395775	0.0147527
Fgf10	-2.91452	0.44919	0.00356234	0.0134091
Stmn2	-2.93243	1.22485	0.00336316	0.0127219
Ncs1	-2.9365	0.18837	0.00331943	0.0125795
Ank2	-2.97013	0.429016	0.00297671	0.0113639
Snap47	-2.97425	0.345031	0.00293709	0.011225
Bex2	-3.13582	0.431601	0.00171374	0.00691881
Klc1	-3.23517	0.489953	0.0012157	0.0050662
Gng3	-3.26579	0.651232	0.0010916	0.00459623
Asic3	-3.61679	0.00823603	0.000298277	0.00141964
Stxbp1	-3.73109	0.346677	0.000190656	0.000943661
Got2	-3.81206	0.0391281	0.000137816	0.000702452
Akap12	-3.85611	0.227804	0.000115207	0.000593794
Rtn3	-4.00987	0.0938172	6.07523e-05	0.000329623
Tfrc	-4.02481	0.152952	5.70204e-05	0.000310924
Atp6v1h	-4.05309	0.113812	5.0546e-05	0.000278703
Vamp2	-4.76718	0.112605	1.86824e-06	1.30954e-05
Acot7	-4.96135	0.300728	7.00059e-07	5.25972e-06
Atp6v1b2	-5.0004	0.139801	5.72115e-07	4.36017e-06
6330403K07Rik	-5.11011	0.0814086	3.21968e-07	2.55049e-06
Fkbp1a	-5.30111	0.0138721	1.15104e-07	9.68116e-07
Ywhah	-5.335	0.054665	9.55431e-08	8.12509e-07
Gap43	-5.43316	0.405715	5.53663e-08	4.88711e-07
Dner	-5.83894	0.320875	5.25348e-09	5.38325e-08
Gdpd1	-6.5812	0.014717	4.66674e-11	6.17627e-10
Syn1	-6.75449	0.044311	1.43342e-11	2.00475e-10
Atp6v0e2	-6.85123	0.202256	7.32161e-12	1.06276e-10
Map1b	-7.60031	0.630441	2.95412e-14	5.55886e-13
Spp1	-8.8714	0.158527	7.22329e-19	2.07372e-17
Camk4	-9.24313	0.0510649	2.39396e-20	7.57685e-19
Stmn3	-9.51493	0.660908	1.81829e-21	6.35757e-20
Syp	-9.7153	0.00190885	2.59485e-22	9.67764e-21
Ndrg4	-10.1779	0.0527845	2.48898e-24	1.08007e-22
Tubb2a	-10.4086	0.0108407	2.26621e-25	1.07096e-23
Rab3a	-10.6995	0.0515201	1.02297e-26	5.42933e-25
Atp1a3	-11.8471	0.556517	2.22898e-32	1.79524e-30

## Sheet: Leiden 3
Supplementary Data 2_related to Fig. 1e_leiden clusters_all differentially expressed genes
Cluster 3
names	scores	logfoldchanges	pvals	pvals_adj
Basp1	7.58219	1.70809	3.39761e-14	1.76646e-10
Lrrc16b	7.36502	2.83305	1.7712e-13	4.58275e-10
Soga3	6.07809	1.98775	1.21619e-09	1.228e-07
Sncg	5.98266	1.7139	2.19524e-09	1.88545e-07
Tmsb10	5.87607	0.898067	4.20123e-09	3.00904e-07
Auts2	5.72376	1.43823	1.04193e-08	6.10958e-07
Ptma	5.6874	0.784961	1.28986e-08	7.08192e-07
Kalrn	5.65766	2.24641	1.53454e-08	8.08228e-07
Pou4f1	5.39104	3.33534	7.00493e-08	2.43689e-06
Rpl37	5.36075	1.40353	8.28781e-08	2.75803e-06
Mycbp2	5.30842	0.622312	1.10581e-07	3.44978e-06
Phf14	5.06646	1.29297	4.05291e-07	9.45787e-06
Rps26	4.91594	1.17818	8.83596e-07	1.7093e-05
Rpl38	4.47608	0.723673	7.60258e-06	9.22426e-05
Rplp1	4.35902	0.532341	1.30643e-05	0.000140917
Son	4.28521	0.958941	1.82566e-05	0.00018389
Rps19	4.24885	0.27885	2.14867e-05	0.00020969
Rps18	4.2147	0.561208	2.50109e-05	0.000236717
Usmg5	4.115	0.544438	3.87184e-05	0.000337303
Sox11	4.1066	1.09439	4.01531e-05	0.000347027
Rtn1	4.08814	0.728695	4.34839e-05	0.000371318
Daam1	3.9726	1.74016	7.10917e-05	0.000557185
Rn45s	3.95002	0.344663	7.81455e-05	0.000601761
Serf1	3.93446	0.132953	8.33854e-05	0.000633857
Mir6236	3.86877	1.07914	0.000109387	0.000790298
Eif5b	3.82318	0.413578	0.000131739	0.000919582
Lars2	3.82208	0.0954176	0.00013233	0.000922147
Nefm	3.82139	1.32022	0.0001327	0.000923898
Ptms	3.80446	0.343037	0.000142117	0.000980231
Rala	3.80308	0.434037	0.000142909	0.000984714
Nnat	3.79027	0.877459	0.000150483	0.00102936
Rpl37a	3.78449	0.577113	0.000154026	0.00104875
Ttll7	3.78283	0.615801	0.000155053	0.001054
Dynll2	3.75543	0.971493	0.000173045	0.00115358
Tmsb4x	3.69828	0.699586	0.000217067	0.00139666
Atp5e	3.68409	0.237017	0.000229518	0.00145998
Rps24	3.65793	0.49031	0.000254262	0.00158906
Atxn7l3b	3.62557	0.205503	0.000288329	0.00176729
Atpif1	3.60794	0.840986	0.000308639	0.00186472
Rps15	3.5972	0.13901	0.000321665	0.00193213
2900060B14Rik	3.57985	2.64943	0.000343798	0.00204197
Shc2	3.56167	1.22081	0.000368507	0.00216635
Atp6v1g1	3.53936	0.123486	0.000401102	0.00232691
Dynlrb1	3.46375	0.0110918	0.000532695	0.00294269
Rps11	3.36281	0.312917	0.000771535	0.00404406
Hnrnpa0	3.36253	0.509634	0.000772305	0.00404707
Pvalb	3.36116	1.3465	0.000776166	0.00406319
Ebf1	3.35317	0.905917	0.000798916	0.00416019
Bptf	3.31282	0.448722	0.000923604	0.00469722
Zfhx3	3.28638	0.940982	0.00101484	0.00508995
Rpph1	3.24355	2.29231	0.0011805	0.00579856
D430019H16Rik	3.24272	0.618754	0.00118393	0.00580989
Dnm3	3.21325	0.723142	0.0013124	0.0063102
Gm13826	3.20898	0.365813	0.00133205	0.00638685
Fmn1	3.20802	2.07454	0.00133652	0.00640384
Meis2	3.1948	3.4692	0.00139928	0.00665066
Ddx17	3.18571	0.321535	0.00144399	0.00683335
Rps21	3.18557	0.505685	0.00144467	0.00683504
Ssbp3	3.1802	0.627069	0.00147172	0.00694238
Mapt	3.16974	1.4205	0.00152577	0.00715495
Hmcn1	3.14688	2.36662	0.00165025	0.00765371
Macf1	3.14164	0.474692	0.00168003	0.00776919
Uqcr11	3.12815	0.155516	0.00175912	0.00807004
Jph4	3.10212	1.23257	0.0019214	0.0086704
Rapgef6	3.08119	0.508446	0.00206177	0.00922338
Elavl3	3.07031	0.976198	0.00213838	0.00951674
Zfhx2	3.06301	0.815363	0.00219123	0.00971644
Plch2	3.04442	1.83215	0.00233131	0.0102215
Tia1	3.04056	0.339828	0.00236137	0.0103336
1500012F01Rik	3.03836	0.466922	0.00237871	0.0103897
Rundc3a	3.0323	0.352056	0.00242699	0.0105583
Ftl1	3.03202	0.493938	0.0024292	0.0105612
Gas5	3.02514	0.117377	0.0024852	0.0107415
Pisd-ps1	3.0188	0.422151	0.00253775	0.0109276
Dpysl3	3.00985	0.47011	0.00261375	0.0111943
Celf4	3.00448	0.642769	0.00266034	0.0113727
Cox7a2	2.95628	0.485619	0.00311373	0.0130125
Nav3	2.95298	1.18243	0.00314726	0.0131235
Ndufa12	2.94967	0.0798185	0.00318112	0.0132301
Sema3a	2.94058	1.24452	0.00327596	0.0135618
Myt1	2.91552	1.22691	0.00355098	0.014549
Rps9	2.89541	0.527081	0.00378661	0.0153624
Nrxn2	2.87916	0.469077	0.00398733	0.0160822
Gm1673	2.87118	0.205739	0.00408949	0.0164174
Sox4	2.83069	0.656079	0.00464481	0.0182851
Kif1b	2.80879	0.294257	0.00497279	0.0193991
Ccser2	2.78125	0.0541238	0.00541503	0.0208842
Rpl13	2.77271	0.321846	0.00555916	0.0213684
Zfp462	2.7599	0.96652	0.00578185	0.0220687
Scn3a	2.742	0.190053	0.00610663	0.0230617
Sfi1	2.73539	1.34609	0.00623064	0.0234701
Onecut2	2.72272	0.840823	0.00647468	0.0242877
Mtus2	2.72079	0.907555	0.00651256	0.0244032
Arglu1	2.7168	0.0157559	0.00659166	0.0246684
Ncam1	2.70138	0.395364	0.00690534	0.0256475
Rbm26	2.69903	0.340403	0.00695411	0.0258101
Cox6a1	2.65042	0.176386	0.00803914	0.0292139
Sorbs2	2.64643	0.513232	0.00813469	0.0294886
Cdk5r1	2.63789	0.656341	0.00834238	0.0301622
Wnk2	2.6299	0.445107	0.00854094	0.030762
Mroh2a	2.61668	5.50001	0.00887891	0.0317911
Ids	2.58019	0.847414	0.00987466	0.0347434
Sf3b2	2.57661	0.261528	0.00997752	0.0350458
Rpl39	2.57027	0.0524791	0.0101619	0.0355244
Uqcr10	2.55774	0.44233	0.0105355	0.036608
Rps10	2.55375	0.0319206	0.0106571	0.036956
Kif5c	2.54617	0.60797	0.0108911	0.0376416
Ppp1r14b	2.54438	0.66751	0.0109471	0.0378098
Ndufa5	2.51643	0.0943264	0.0118552	0.0404333
Atp5j2	2.50513	0.18804	0.0122405	0.0415558
Rps15a	2.50073	0.0228985	0.0123938	0.0420213
Sbk1	2.49467	0.470627	0.0126075	0.0426968
Rnf150	2.45859	1.70475	0.0139485	0.0466505
Apc2	2.43545	0.441236	0.0148732	0.0494

## Sheet: Leiden 4
Supplementary Data 2_related to Fig. 1e_leiden clusters_all differentially expressed genes
Cluster 4
names	scores	logfoldchanges	pvals	pvals_adj
Lphn2	11.6707	2.58214	1.79855e-31	3.72282e-27
Sncg	11.291	1.69358	1.45349e-29	1.50429e-25
Cdh4	11.0339	3.17334	2.6216e-28	1.80881e-24
Tenm2	10.8593	4.07611	1.80029e-27	9.31604e-24
Pirt	10.838	3.63647	2.27458e-27	9.41632e-24
Rprm	10.774	3.97549	4.56579e-27	1.57512e-23
Lsamp	10.6987	3.1701	1.03172e-26	3.0508e-23
Sez6l	10.5395	3.81184	5.67778e-26	1.46905e-22
Hpcal1	10.1805	2.19618	2.42229e-24	5.57099e-21
Cntn5	10.119	3.29045	4.54911e-24	9.4162e-21
Pdzrn3	10.0629	4.83765	8.06163e-24	1.51698e-20
Ptprq	9.94389	4.9586	2.68157e-23	4.62548e-20
Clstn2	9.88651	3.15324	4.76365e-23	7.58483e-20
Erc2	9.72599	1.95895	2.3362e-22	3.45408e-19
Tubb5	9.50922	0.77761	1.92098e-21	2.48515e-18
Trim2	9.42502	1.4341	4.30006e-21	5.2357e-18
Slc44a5	9.17713	4.25604	4.42752e-20	5.0914e-17
Tmem26	9.16306	4.03874	5.04453e-20	5.49562e-17
Pou4f1	9.12837	3.87388	6.95377e-20	7.19681e-17
Dnm3	9.07568	1.90644	1.12971e-19	1.11352e-16
Ddah1	9.02092	1.37014	1.86511e-19	1.75481e-16
Atp13a2	9.00498	1.53316	2.15697e-19	1.94118e-16
Scn11a	8.92923	4.49421	4.28996e-19	3.69991e-16
Bcl11a	8.82487	1.90991	1.09584e-18	9.0731e-16
Tuba1a	8.80209	0.728043	1.34292e-18	1.06912e-15
Ncald	8.73702	2.05389	2.39338e-18	1.83483e-15
Ncam2	8.72877	2.48542	2.57456e-18	1.90325e-15
Synm	8.71246	2.66227	2.9736e-18	2.12243e-15
Plekha7	8.67017	3.12813	4.31472e-18	2.97701e-15
Sfrp1	8.62582	3.01554	6.36334e-18	4.24886e-15
Rbms3	8.61738	1.12496	6.85007e-18	4.43092e-15
Kif5c	8.56132	1.37042	1.11586e-17	6.99912e-15
Rbfox3	8.54238	2.48315	1.31488e-17	8.00491e-15
Btbd3	8.44909	2.25725	2.93589e-17	1.73628e-14
Stmn4	8.39499	1.89697	4.6594e-17	2.67902e-14
Onecut2	8.38017	2.34041	5.28492e-17	2.87875e-14
Dcx	8.35917	2.04162	6.31597e-17	3.32599e-14
Ctnna2	8.35711	1.88357	6.42734e-17	3.32599e-14
D130009I18Rik	8.32523	3.90684	8.41638e-17	4.24904e-14
Tubb3	8.19491	1.65612	2.50787e-16	1.23596e-13
Mapt	8.00673	1.58879	1.17796e-15	5.5415e-13
Tmem132d	7.98189	3.92333	1.44113e-15	6.6289e-13
Cda	7.95001	3.09346	1.86499e-15	8.39203e-13
Bok	7.87641	2.52356	3.36927e-15	1.45293e-12
Trim67	7.86375	1.93577	3.728e-15	1.57481e-12
Rac3	7.85822	1.30475	3.89635e-15	1.61301e-12
Lphn1	7.83562	0.808175	4.66525e-15	1.89345e-12
Eya4	7.83159	2.06023	4.81734e-15	1.91758e-12
Tmeff2	7.81818	3.1139	5.3591e-15	2.09298e-12
Avil	7.80731	3.69942	5.84226e-15	2.23943e-12
Fam101b	7.79793	3.20966	6.29301e-15	2.36835e-12
Slc10a7	7.79193	2.02433	6.59928e-15	2.43926e-12
Pvalb	7.74036	2.22182	9.91329e-15	3.53785e-12
Zbtb20	7.73783	2.37719	1.01126e-14	3.54782e-12
Pdxp	7.70577	1.33537	1.3006e-14	4.48686e-12
Rtn1	7.62917	1.31699	2.36278e-14	8.01758e-12
Oprl1	7.62401	2.70465	2.45917e-14	8.21005e-12
Celf5	7.61698	2.1269	2.59686e-14	8.53213e-12
Kcnab2	7.61463	1.99703	2.64442e-14	8.55264e-12
Dpp6	7.60404	2.00233	2.87031e-14	9.14039e-12
Pkia	7.59804	1.37209	3.00655e-14	9.42919e-12
Meis2	7.59241	4.32482	3.14005e-14	9.70088e-12
Spock1	7.54609	3.0063	4.48503e-14	1.36523e-11
Ncam1	7.54178	0.882596	4.63592e-14	1.39071e-11
Mcu	7.53747	2.05799	4.7918e-14	1.41693e-11
Lypd1	7.51028	3.51278	5.90014e-14	1.69621e-11
Slit2	7.48946	2.99255	6.91551e-14	1.93438e-11
Rps26	7.4589	0.597355	8.72483e-14	2.40794e-11
Slc9a9	7.43621	2.24242	1.03615e-13	2.81716e-11
Fmn1	7.43471	2.94208	1.04798e-13	2.81716e-11
Cyth3	7.40902	1.86375	1.27237e-13	3.3765e-11
Farp1	7.35267	1.45553	1.94286e-13	5.09053e-11
Zcchc12	7.34151	2.83896	2.11193e-13	5.46435e-11
Anks1	7.33945	1.74434	2.14473e-13	5.48071e-11
Dpysl5	7.32736	1.65962	2.34739e-13	5.85404e-11
Plch2	7.30898	3.07247	2.69181e-13	6.63306e-11
Magi1	7.29932	1.47603	2.89223e-13	7.04308e-11
Pde2a	7.28076	1.89047	3.31952e-13	7.98961e-11
Gabra5	7.26238	3.43693	3.80337e-13	9.04895e-11
Nrg1	7.22938	1.81344	4.85214e-13	1.12848e-10
Myt1l	7.19731	1.88176	6.14113e-13	1.41239e-10
Gabrb3	7.14003	1.82276	9.33139e-13	2.07689e-10
Elavl2	7.14003	1.7007	9.33139e-13	2.07689e-10
Tubb2b	7.12868	1.29452	1.01336e-12	2.22304e-10
Sept3	7.12774	1.48605	1.02028e-12	2.22304e-10
Rapgef6	7.0758	1.45299	1.48589e-12	3.20379e-10
Mstn	7.07167	3.60413	1.53075e-12	3.26649e-10
Ptprs	7.02798	0.743849	2.0954e-12	4.42579e-10
Fam43b	6.98617	3.55796	2.82499e-12	5.9065e-10
Ralgds	6.97229	1.72667	3.11822e-12	6.45441e-10
Nmrk1	6.95241	2.37975	3.59089e-12	7.28705e-10
Mapk8ip1	6.90535	1.24773	5.00811e-12	1.00644e-09
Mif	6.90235	0.434182	5.11506e-12	1.01805e-09
Daam1	6.90075	2.2619	5.17279e-12	1.01973e-09
Kcna6	6.88566	1.89256	5.75214e-12	1.12324e-09
Shc2	6.88153	1.39931	5.92124e-12	1.14546e-09
Mgat4b	6.83718	1.31147	8.07652e-12	1.53875e-09
Thsd7b	6.83671	2.3569	8.10298e-12	1.53875e-09
Bcl7a	6.83071	1.22826	8.44929e-12	1.58993e-09
Stmn2	6.82321	1.51193	8.90262e-12	1.66014e-09
Ctxn1	6.78458	1.06868	1.16421e-11	2.1516e-09
Six2	6.78055	1.6891	1.19717e-11	2.19293e-09
Pcsk1n	6.77746	1.35942	1.22308e-11	2.22074e-09
Hsp90ab1	6.76218	0.30783	1.35934e-11	2.43032e-09
Plxna4	6.7619	1.93688	1.36198e-11	2.43032e-09
Chd3	6.75205	1.14739	1.4577e-11	2.57889e-09
Chd5	6.73667	1.94981	1.62053e-11	2.84266e-09
Runx1	6.72458	2.53498	1.76101e-11	3.03759e-09
Npy1r	6.71942	5.15685	1.82446e-11	3.12104e-09
Clec18a	6.68783	1.63385	2.26511e-11	3.81183e-09
Kcnc2	6.67601	2.10866	2.45532e-11	4.0986e-09
Dcbld2	6.66814	2.27304	2.59072e-11	4.29003e-09
Erc1	6.6552	1.1948	2.8292e-11	4.64774e-09
Cnih2	6.63082	1.23988	3.33827e-11	5.44085e-09
P2rx3	6.60419	1.55584	3.9969e-11	6.46342e-09
Cdk5r1	6.59754	1.52365	4.18048e-11	6.70789e-09
Frmpd1	6.5846	2.80509	4.56121e-11	7.2625e-09
Reep1	6.57794	1.40288	4.7701e-11	7.52733e-09
Rnf150	6.577	2.61792	4.80027e-11	7.52733e-09
Grxcr1	6.54503	2.96193	5.94831e-11	9.25746e-09
Kif1b	6.53219	0.755144	6.48167e-11	1.00122e-08
Mical3	6.52609	1.4217	6.75081e-11	1.03507e-08
Irf2bp2	6.52468	1.7183	6.81446e-11	1.03715e-08
Pcdh17	6.51887	3.01839	7.08381e-11	1.07028e-08
Eef2	6.511	0.380428	7.4654e-11	1.11976e-08
Micu1	6.5019	1.48576	7.9311e-11	1.18105e-08
Vgf	6.48906	2.10754	8.63755e-11	1.27706e-08
Snca	6.46534	2.64418	1.01074e-10	1.48378e-08
Nrep	6.46337	0.565023	1.02399e-10	1.49264e-08
Mycn	6.46112	2.68078	1.03933e-10	1.50442e-08
Bai1	6.44246	1.77303	1.17554e-10	1.68975e-08
Tbc1d9	6.42821	1.55711	1.29118e-10	1.84318e-08
St8sia2	6.40552	1.86014	1.4986e-10	2.12463e-08
Hsp90aa1	6.39455	0.27841	1.61023e-10	2.26736e-08
D930015E06Rik	6.38958	2.22659	1.66344e-10	2.32645e-08
Marcksl1	6.37336	0.534323	1.84933e-10	2.56908e-08
Dab2ip	6.3577	2.24033	2.04796e-10	2.77064e-08
Tmsb4x	6.32142	0.568445	2.59178e-10	3.48359e-08
Hn1	6.29854	0.833655	3.00465e-10	4.01247e-08
Lrrc55	6.29329	1.80663	3.10811e-10	4.12402e-08
Soga1	6.28072	1.40621	3.36999e-10	4.44303e-08
Lrrc16b	6.27941	1.50919	3.39857e-10	4.45234e-08
Ap2a2	6.26535	0.849904	3.71994e-10	4.84271e-08
Meg3	6.25738	1.16461	3.91503e-10	5.06482e-08
Nsg2	6.23835	1.51664	4.42224e-10	5.68546e-08
F2r	6.22953	2.80846	4.67831e-10	5.97755e-08
Adcy1	6.22522	1.6131	4.80884e-10	6.07666e-08
Bex1	6.22503	0.974803	4.81459e-10	6.07666e-08
Tbc1d8	6.22203	1.8971	4.90759e-10	6.11942e-08
Map7d1	6.22053	1.07713	4.95475e-10	6.13759e-08
Cit	6.2029	2.46316	5.54305e-10	6.78909e-08
Dos	6.18228	1.15015	6.31834e-10	7.69313e-08
Gtf3c4	6.17918	2.05851	6.4434e-10	7.79953e-08
2610203C20Rik	6.173	2.60946	6.70082e-10	8.06028e-08
Gnao1	6.17215	1.45632	6.73669e-10	8.06028e-08
Chn2	6.16821	2.90539	6.90658e-10	8.21606e-08
Syn3	6.16259	1.52481	7.15655e-10	8.46477e-08
Dusp8	6.15978	1.23537	7.28483e-10	8.56754e-08
Kif1a	6.1579	1.104	7.37159e-10	8.62059e-08
Sptb	6.14009	2.58526	8.24769e-10	9.59095e-08
Pde1b	6.13605	2.05018	8.45963e-10	9.73384e-08
Ebf1	6.13596	1.12	8.46462e-10	9.73384e-08
Nav3	6.12021	1.83031	9.34527e-10	1.06285e-07
Tmsb10	6.1143	0.565834	9.69804e-10	1.09694e-07
Ncs1	6.11046	1.01579	9.93456e-10	1.11758e-07
Tagln3	6.10061	1.24252	1.05662e-09	1.18222e-07
6330415B21Rik	6.07305	2.21647	1.25505e-09	1.39668e-07
Sh2d3c	6.0677	1.97484	1.29752e-09	1.43622e-07
Tmeff1	6.05852	0.999003	1.37383e-09	1.51261e-07
Fnip2	6.05589	2.05801	1.39643e-09	1.52935e-07
Miat	6.04258	1.61695	1.51672e-09	1.64657e-07
Ctnnd2	6.0423	1.31744	1.51937e-09	1.64657e-07
Wnt3	6.03592	1.90454	1.5806e-09	1.70208e-07
Igsf9	6.03526	2.52874	1.58704e-09	1.70208e-07
Cic	6.02326	1.04345	1.70936e-09	1.82382e-07
Sdc3	6.01229	1.40759	1.82918e-09	1.94165e-07
Syt13	5.99476	1.89611	2.03787e-09	2.14121e-07
Klhl5	5.97151	1.40736	2.35072e-09	2.44971e-07
D430041D05Rik	5.97085	1.81754	2.36019e-09	2.44971e-07
BC068157	5.97038	1.67631	2.36698e-09	2.44971e-07
Fabp5	5.9551	0.775315	2.59914e-09	2.67659e-07
Kalrn	5.95144	1.69608	2.65789e-09	2.72355e-07
6330403K07Rik	5.94207	0.830199	2.8145e-09	2.8614e-07
Jmjd1c	5.94094	1.03984	2.83389e-09	2.8614e-07
Gpr156	5.93832	2.61371	2.87964e-09	2.89347e-07
Sik1	5.91928	1.41711	3.23347e-09	3.23331e-07
Pde4dip	5.91816	0.994829	3.25566e-09	3.23985e-07
Ntrk2	5.913	1.21738	3.35929e-09	3.32698e-07
Xkr6	5.90981	1.79345	3.42494e-09	3.37585e-07
Cacna1e	5.89556	1.60954	3.73407e-09	3.66311e-07
1110038B12Rik	5.89144	0.969826	3.82851e-09	3.73742e-07
Mturn	5.88834	1.532	3.90087e-09	3.77309e-07
Slc12a7	5.88581	1.08574	3.96105e-09	3.81348e-07
Nme1	5.87887	0.513046	4.13068e-09	3.95838e-07
Snap47	5.87287	0.944748	4.28307e-09	4.0855e-07
Rpl32	5.86978	0.376255	4.36377e-09	4.14338e-07
Prkg1	5.8574	1.89594	4.70162e-09	4.43108e-07
Shisa7	5.856	2.12612	4.74159e-09	4.441e-07
Vwc2l	5.8455	5.31569	5.05063e-09	4.70915e-07
Dusp26	5.83049	1.49832	5.52636e-09	5.1296e-07
Ptprd	5.82637	1.97208	5.66465e-09	5.23449e-07
2410006H16Rik	5.82018	0.776025	5.87842e-09	5.38395e-07
Dync1li2	5.81034	0.88612	6.23477e-09	5.68518e-07
Lhfpl2	5.80518	1.35361	6.42973e-09	5.81175e-07
Rnf112	5.78268	2.07847	7.35213e-09	6.61659e-07
Homer2	5.77077	1.62548	7.89104e-09	7.07085e-07
Ccdc92	5.76543	1.19675	8.14523e-09	7.26716e-07
Fnbp1l	5.7598	0.975274	8.42139e-09	7.4813e-07
Maz	5.75736	1.0344	8.54386e-09	7.55767e-07
Jph4	5.75549	1.79945	8.63925e-09	7.60953e-07
Agtpbp1	5.75389	1.60315	8.72115e-09	7.64911e-07
Wipf3	5.74086	2.24931	9.41968e-09	8.22692e-07
Eef1g	5.73936	0.466317	9.50349e-09	8.26524e-07
Gm15800	5.73655	0.917738	9.6626e-09	8.36846e-07
Pitpnm3	5.73158	1.85746	9.95005e-09	8.5815e-07
Ikbkap	5.72267	1.24568	1.04862e-08	8.96918e-07
8430431K14Rik	5.71133	2.96955	1.12099e-08	9.50959e-07
Ryr3	5.70758	2.66645	1.14597e-08	9.68177e-07
Rabep1	5.69904	0.7701	1.20481e-08	1.01376e-06
Rgs12	5.68611	1.49124	1.29969e-08	1.08917e-06
Mcf2l	5.6771	1.36905	1.36994e-08	1.13881e-06
Srm	5.64457	0.953433	1.65595e-08	1.37106e-06
Stmn1	5.64082	0.77046	1.69243e-08	1.39568e-06
Ablim3	5.63238	1.5851	1.77738e-08	1.45992e-06
Rpl39	5.62469	0.410822	1.85838e-08	1.52042e-06
Ppfia3	5.62244	1.54876	1.88276e-08	1.5343e-06
Lgals1	5.62094	1.43245	1.89918e-08	1.54162e-06
Smarcc2	5.61166	0.9092	2.00394e-08	1.6203e-06
Spock2	5.60022	1.15773	2.14078e-08	1.71752e-06
Ralgapa2	5.5991	1.62329	2.15472e-08	1.72203e-06
Ptms	5.58803	0.590849	2.29656e-08	1.82832e-06
Cacng2	5.57716	1.47598	2.44481e-08	1.93149e-06
Rims2	5.57116	1.36355	2.53054e-08	1.99162e-06
Amigo2	5.56216	2.67926	2.66462e-08	2.08132e-06
Numbl	5.55447	1.45694	2.78459e-08	2.16685e-06
Tubb4a	5.54828	1.15984	2.88495e-08	2.23654e-06
Snx18	5.5344	1.66424	3.1229e-08	2.41197e-06
Strbp	5.53356	0.831061	3.13797e-08	2.4146e-06
Lphn3	5.52203	1.51972	3.35111e-08	2.56906e-06
Gm13826	5.51096	0.383749	3.56875e-08	2.72581e-06
1700037H04Rik	5.50787	1.13388	3.63203e-08	2.76395e-06
Kcnq2	5.4999	1.55018	3.80007e-08	2.87989e-06
Arl4c	5.49934	1.25547	3.81221e-08	2.87989e-06
Fam189a2	5.49109	1.63975	3.99469e-08	2.99587e-06
H2-T24	5.48462	1.88325	4.14366e-08	3.09638e-06
Nt5dc2	5.48359	0.993749	4.1679e-08	3.10329e-06
Tanc2	5.48096	1.12525	4.23023e-08	3.13841e-06
Sestd1	5.47121	1.027	4.46974e-08	3.30426e-06
Gm1653	5.45143	3.19222	4.99674e-08	3.65143e-06
Ndst1	5.42527	1.4708	5.78678e-08	4.20282e-06
Lypd6	5.41992	1.97278	5.96246e-08	4.28756e-06
Ptgir	5.41983	2.69634	5.96559e-08	4.28756e-06
Tmem145	5.40483	1.32787	6.48705e-08	4.63504e-06
Pik3ip1	5.40127	1.93751	6.61725e-08	4.70689e-06
Sema6a	5.39883	1.10774	6.70778e-08	4.75494e-06
Fam57b	5.38551	1.14151	7.2238e-08	5.0859e-06
Ina	5.37595	1.63648	7.61797e-08	5.34524e-06
Ppp1r14b	5.36545	1.04252	8.07479e-08	5.64662e-06
Ptprm	5.35232	1.79377	8.68321e-08	6.05164e-06
Irf2bpl	5.35073	1.08266	8.76005e-08	6.08471e-06
Cacna2d3	5.34576	1.41504	9.00384e-08	6.23313e-06
Fry	5.33788	1.26203	9.40374e-08	6.48827e-06
Tmem44	5.32813	1.60132	9.92272e-08	6.8236e-06
Rps11	5.31669	0.134044	1.05669e-07	7.24253e-06
Csk	5.31323	1.11671	1.07702e-07	7.35747e-06
Gng8	5.30807	2.56459	1.10793e-07	7.54375e-06
Rps28	5.30591	0.979531	1.12111e-07	7.60846e-06
Slc17a6	5.28604	2.73288	1.24996e-07	8.42763e-06
Ncan	5.28397	1.30995	1.26412e-07	8.49546e-06
Nmnat2	5.27113	1.20768	1.35588e-07	9.08263e-06
Meis3	5.27038	1.20983	1.36143e-07	9.09041e-06
Mtss1l	5.264	1.01949	1.40953e-07	9.37989e-06
Znrf1	5.26344	0.979191	1.41385e-07	9.37989e-06
Tmem151b	5.258	1.62157	1.45629e-07	9.6306e-06
Agap3	5.25556	1.05884	1.47572e-07	9.72797e-06
Syne1-1	5.25388	2.04709	1.48931e-07	9.77534e-06
Robo1	5.252	1.41339	1.50456e-07	9.82423e-06
Hivep3	5.25125	1.76182	1.5107e-07	9.8333e-06
Akap6	5.24647	1.27129	1.55042e-07	1.00602e-05
C1qtnf4	5.23475	1.14912	1.65209e-07	1.06201e-05
AF357425	5.22697	1.48824	1.72313e-07	1.10083e-05
Cxcr4	5.22481	1.95046	1.74333e-07	1.11031e-05
Sh3bp5	5.21637	1.6494	1.82461e-07	1.15851e-05
Tmem164	5.21553	1.66288	1.83293e-07	1.16024e-05
Basp1	5.21018	0.727495	1.88653e-07	1.19053e-05
Colgalt2	5.2085	2.42601	1.90376e-07	1.19775e-05
Crmp1	5.2055	1.35327	1.93478e-07	1.21358e-05
Efr3b	5.20006	1.32524	1.99226e-07	1.24585e-05
Pcsk2	5.19921	1.78454	2.00132e-07	1.24589e-05
Celsr3	5.19893	1.57636	2.00435e-07	1.24589e-05
Lypd6b	5.19537	1.6413	2.04312e-07	1.26619e-05
Hspa8	5.18056	0.269224	2.21225e-07	1.36284e-05
Slc29a4	5.17437	1.70057	2.28683e-07	1.4046e-05
Ldb1	5.14727	0.786674	2.64301e-07	1.61857e-05
Eif4g2	5.13499	0.294139	2.82159e-07	1.72284e-05
Usp22	5.12168	0.599139	3.02832e-07	1.84362e-05
Mycbp2	5.1183	0.768983	3.08301e-07	1.87141e-05
C1qtnf1	5.11764	2.90145	3.09375e-07	1.87244e-05
Rasgrf1	5.10255	2.91798	3.35108e-07	2.00772e-05
Nrxn2	5.09767	0.937157	3.43853e-07	2.04726e-05
Myh10	5.09749	0.775125	3.44193e-07	2.04726e-05
Myo5b	5.08445	1.26729	3.68685e-07	2.18041e-05
Atic	5.08258	1.26716	3.72345e-07	2.19577e-05
Onecut3	5.07198	3.7037	3.9369e-07	2.30849e-05
Camk2n1	5.07011	1.4786	3.97588e-07	2.32477e-05
Grcc10	5.06767	0.330728	4.02713e-07	2.3481e-05
Gnb2	5.06261	0.44043	4.1356e-07	2.39467e-05
Ubqln4	5.06233	1.06456	4.1417e-07	2.39467e-05
Nol4l	5.05623	1.35256	4.2762e-07	2.46555e-05
Chl1	5.05492	2.02357	4.30572e-07	2.47567e-05
Rps15a	5.05417	0.391998	4.32267e-07	2.47853e-05
Rnf187	5.03092	0.386405	4.88138e-07	2.76065e-05
Hist3h2a	5.02529	1.05738	5.02667e-07	2.83507e-05
Srgap3	5.02435	1.08616	5.05129e-07	2.84121e-05
Ptprr	5.02379	2.01419	5.06611e-07	2.84183e-05
Pafah1b3	5.0221	0.529612	5.11084e-07	2.85917e-05
Csnk1e	5.01198	1.02004	5.38733e-07	2.99764e-05
Cacna1b	5.00429	1.59512	5.60683e-07	3.11141e-05
Nhsl1	5.00091	1.34614	5.7059e-07	3.15257e-05
Aplp1	5.00073	0.948638	5.71145e-07	3.15257e-05
Ttll7	4.99895	1.06443	5.76446e-07	3.16821e-05
Ncdn	4.99791	1.19776	5.79537e-07	3.16821e-05
D1Ertd622e	4.99773	1.61619	5.80101e-07	3.16821e-05
Csmd1	4.9891	1.5075	6.06609e-07	3.29655e-05
Cxxc4	4.98901	1.44751	6.06904e-07	3.29655e-05
Rbfox2	4.98291	0.723777	6.26341e-07	3.38502e-05
Cdkn2d	4.97935	1.05125	6.37981e-07	3.43895e-05
Rapgef2	4.97391	1.4537	6.56151e-07	3.52771e-05
Rps9	4.953	0.211388	7.30765e-07	3.89848e-05
Shisa6	4.9501	2.28001	7.41764e-07	3.93686e-05
Elavl3	4.93378	1.26718	8.06519e-07	4.26895e-05
Zfp536	4.93331	1.25077	8.08458e-07	4.26895e-05
Rpl3	4.92891	0.431688	8.26906e-07	4.34837e-05
Zfhx2	4.92178	1.41011	8.57597e-07	4.49402e-05
Nuak1	4.91813	1.99269	8.73769e-07	4.56721e-05
Lifr	4.90612	1.1611	9.28936e-07	4.83117e-05
Celf3	4.9004	1.45486	9.56393e-07	4.9615e-05
Klf7	4.89956	1.25102	9.60509e-07	4.97039e-05
Dync1h1	4.89609	0.448175	9.77612e-07	5.04628e-05
Fam171a2	4.89009	1.62694	1.00789e-06	5.17676e-05
Acat2	4.88447	0.864717	1.0371e-06	5.31357e-05
Has3	4.87715	1.8242	1.07628e-06	5.48717e-05
Tbc1d14	4.87612	1.40358	1.08192e-06	5.50237e-05
Gnaz	4.87125	1.36741	1.10897e-06	5.6261e-05
Mapk3	4.86234	0.918111	1.16007e-06	5.87096e-05
Acap3	4.86046	1.15279	1.17111e-06	5.9124e-05
Sptan1	4.8554	0.568445	1.20144e-06	6.05073e-05
Mreg	4.85446	1.0493	1.20713e-06	6.06467e-05
Ube3a	4.84828	0.724118	1.2454e-06	6.22668e-05
Faxc	4.84621	1.15664	1.25841e-06	6.27657e-05
Hip1	4.84527	1.04849	1.26437e-06	6.29113e-05
Nt5dc3	4.84396	1.45517	1.27275e-06	6.31767e-05
Src	4.84246	1.21084	1.2824e-06	6.33519e-05
Dusp7	4.8359	1.65896	1.32545e-06	6.51676e-05
Sept5	4.83065	0.895225	1.36089e-06	6.65936e-05
Dpp10	4.82596	1.81622	1.3933e-06	6.78587e-05
Fus	4.82352	0.949878	1.41045e-06	6.85325e-05
Rims3	4.80421	1.41479	1.55365e-06	7.53138e-05
Prr18	4.79886	2.12329	1.59568e-06	7.71705e-05
Ppfia4	4.79427	1.4032	1.63268e-06	7.85928e-05
Cpeb3	4.78949	1.49988	1.67207e-06	8.03021e-05
Mex3a	4.78846	1.39147	1.68069e-06	8.0529e-05
Prmt1	4.78171	0.544199	1.73814e-06	8.28978e-05
Ptpn5	4.77402	1.50686	1.80586e-06	8.593e-05
Rab33a	4.76914	1.37551	1.85012e-06	8.78339e-05
Rplp1	4.76605	0.158971	1.87874e-06	8.89887e-05
Slc29a1	4.75714	1.91738	1.96354e-06	9.2371e-05
Tnpo2	4.75658	0.945865	1.96901e-06	9.24186e-05
Gm5468	4.74739	2.09808	2.06058e-06	9.64976e-05
Rab26os	4.74552	1.32974	2.07976e-06	9.71761e-05
Whsc1	4.74177	0.886039	2.11864e-06	9.85479e-05
Limk2	4.73839	0.959736	2.15423e-06	9.99786e-05
Macf1	4.73033	0.704238	2.24159e-06	0.000103433
Rnf130	4.73014	1.02778	2.24366e-06	0.000103433
Rpl37	4.72545	0.422633	2.29605e-06	0.000105379
Ormdl3	4.72358	1.11584	2.31734e-06	0.000106121
Irx1	4.71289	1.12824	2.44231e-06	0.000111597
Asic3	4.71082	1.38722	2.46717e-06	0.000112484
Grin2d	4.70661	1.58559	2.51876e-06	0.000114584
Sptbn2	4.70342	1.31398	2.55842e-06	0.000116133
Snrpd3	4.70173	0.635403	2.57967e-06	0.000116841
Auts2	4.7007	0.743336	2.59273e-06	0.000117177
Chst8	4.69957	1.36855	2.60705e-06	0.000117567
Fam159a	4.69845	3.33452	2.62146e-06	0.000117704
Ago2	4.68738	1.18209	2.76718e-06	0.00012371
Bicd2	4.6842	1.24175	2.8106e-06	0.00012538
Calm3	4.68195	0.488889	2.84163e-06	0.000126492
Gsto1	4.67876	1.01867	2.88617e-06	0.000128199
Tbl1xr1	4.67763	1.24872	2.90204e-06	0.000128628
Mark1	4.67632	1.483	2.92067e-06	0.000129177
Apc2	4.66985	1.35108	3.01417e-06	0.000132745
Nacad	4.66507	1.30382	3.08512e-06	0.000135294
Soga3	4.66254	1.14353	3.12332e-06	0.00013668
Micall1	4.6616	1.49518	3.13759e-06	0.000137015
Plekha5	4.65701	1.33001	3.2084e-06	0.000139645
Rplp2	4.65682	0.251159	3.21132e-06	0.000139645
Plcxd2	4.65579	1.71559	3.22744e-06	0.000140052
Tub	4.65307	1.7322	3.27031e-06	0.000141615
Socs7	4.63826	1.55482	3.51363e-06	0.000151655
Ipo5	4.63066	0.95961	3.64501e-06	0.000156857
Kifap3	4.62044	0.706249	3.82925e-06	0.000164251
Wnk2	4.62025	0.969633	3.83272e-06	0.000164251
Fam13c	4.61828	1.69731	3.86926e-06	0.000165134
Ccser2	4.61707	0.830762	3.89204e-06	0.000165573
Cct7	4.61688	0.283589	3.89556e-06	0.000165573
Psd2	4.61303	1.64566	3.96834e-06	0.000168321
Gas5	4.60919	0.355503	4.04241e-06	0.000171112
Gng2	4.60619	1.14681	4.10115e-06	0.000172695
Slc16a2	4.60525	1.89862	4.11967e-06	0.000172968
Cbfb	4.6001	1.00968	4.22298e-06	0.000176946
Psd	4.59813	1.20347	4.26308e-06	0.000178266
Bai3	4.59025	1.59807	4.42714e-06	0.000184303
Srcin1	4.5895	1.1525	4.44308e-06	0.000184303
Srgap1	4.58059	0.829646	4.63659e-06	0.000191945
Rn45s	4.56737	0.387113	4.93874e-06	0.000203639
Prr15	4.56119	1.54757	5.08657e-06	0.000208489
Zfp428	4.55425	0.7381	5.25735e-06	0.000214639
Arpp21	4.55331	1.28221	5.28085e-06	0.000215134
Atxn7l3	4.55293	1.08343	5.29028e-06	0.000215134
Cmip	4.55012	0.683288	5.36149e-06	0.000217603
Neo1	4.54084	0.799138	5.60307e-06	0.000225638
Cxxc5	4.5355	0.893985	5.74685e-06	0.000230941
Tmem74	4.53512	1.93303	5.75707e-06	0.000230941
Zfp462	4.53343	1.42562	5.80328e-06	0.000232344
Hs3st2	4.52265	2.66628	6.10701e-06	0.000243418
Clasp2	4.52237	0.766952	6.11513e-06	0.000243418
Vash2	4.51412	1.41955	6.35807e-06	0.000252118
Rnf122	4.51412	1.51366	6.35807e-06	0.000252118
Rgma	4.5129	1.01289	6.39474e-06	0.000253087
Mllt6	4.50324	1.15333	6.69245e-06	0.000264365
Clasp1	4.4994	0.786285	6.81461e-06	0.000268678
Csmd2	4.49705	1.66005	6.89015e-06	0.000271139
Dtnbp1	4.49443	1.19909	6.97569e-06	0.000273466
Rps3a1	4.48983	0.277118	7.12785e-06	0.000278902
Herc2	4.48337	0.863252	7.3475e-06	0.000286414
Fbxl16	4.48177	1.06242	7.4026e-06	0.00028802
Cntn2	4.47868	1.28739	7.5107e-06	0.000291677
Dpysl3	4.46461	0.926007	8.02134e-06	0.000309188
Parp8	4.45843	1.42913	8.25639e-06	0.000317656
Spsb4	4.45693	1.27566	8.31436e-06	0.000319293
Ywhag	4.45561	0.561654	8.3654e-06	0.000320658
Sbk1	4.44942	0.887651	8.61007e-06	0.000328819
Shf	4.44849	1.79375	8.64773e-06	0.000329649
Crebbp	4.44727	0.981385	8.69693e-06	0.000330915
BC018242	4.44342	0.983851	8.85385e-06	0.000335038
Arhgap35	4.44211	0.712495	8.90804e-06	0.000336007
Fgf13	4.44202	1.28176	8.91193e-06	0.000336007
Asic1	4.4378	1.09504	9.08837e-06	0.000342037
Slc39a6	4.43536	0.760446	9.19183e-06	0.000345302
Mtus2	4.43349	1.84636	9.27217e-06	0.000347363
Cadm2	4.4258	1.90136	9.60867e-06	0.000359007
Tspan5	4.41051	1.37841	1.03125e-05	0.000382543
Cxadr	4.4078	1.20833	1.04428e-05	0.000386683
Cyp26b1	4.40545	3.98787	1.05564e-05	0.00039019
Zmynd8	4.40142	0.998908	1.07545e-05	0.000396098
Jph3	4.39598	1.26813	1.10273e-05	0.000405425
Scx	4.39523	1.68369	1.10655e-05	0.000406106
Fkbp1b	4.38061	1.62496	1.1835e-05	0.000432814
1500012F01Rik	4.37742	0.684178	1.20094e-05	0.000437644
Hnrnpul1	4.37742	0.849542	1.20094e-05	0.000437644
Arrb1	4.37648	1.55709	1.20611e-05	0.000438758
Lingo1	4.3686	1.21573	1.25043e-05	0.000454082
Prrt2	4.36054	1.08757	1.29741e-05	0.000470318
Khsrp	4.3582	0.808735	1.31138e-05	0.000474551
Stk39	4.35698	1.08581	1.3187e-05	0.000476367
Mapk6	4.35201	0.720458	1.34896e-05	0.000486447
Rufy3	4.34798	1.02569	1.37399e-05	0.000493753
Evl	4.34535	0.541261	1.39052e-05	0.00049883
Ccdc88c	4.34254	1.61081	1.40845e-05	0.000503731
Ypel1	4.34245	1.7765	1.40905e-05	0.000503731
Atp8a1	4.3401	1.0337	1.42417e-05	0.000508256
D430019H16Rik	4.33748	1.375	1.44128e-05	0.000513478
Adamtsl2	4.33616	2.49604	1.44991e-05	0.00051478
Mtmr11	4.33485	1.52493	1.45859e-05	0.000516091
Tmtc4	4.32754	1.50447	1.50785e-05	0.000532612
Prkar1b	4.3266	1.34041	1.51428e-05	0.000533972
Rrp1b	4.32585	1.55793	1.51945e-05	0.000534881
G3bp2	4.32341	0.400033	1.53634e-05	0.00053991
Mkl1	4.32285	1.03808	1.54026e-05	0.000540372
Ostf1	4.32191	1.00957	1.54683e-05	0.000541756
Arnt2	4.31301	1.25372	1.6105e-05	0.000562155
Arhgap33	4.30935	1.29011	1.63736e-05	0.000568653
Fez1	4.30841	0.890894	1.64432e-05	0.000570112
Adcyap1r1	4.30775	2.41137	1.6492e-05	0.00057085
Hk1	4.30054	0.993179	1.70386e-05	0.000587803
Rangap1	4.29791	0.953552	1.72416e-05	0.000593817
Btbd9	4.29528	1.09157	1.74469e-05	0.00059989
Cabp1	4.29041	1.48384	1.78344e-05	0.000609166
Dock11	4.28938	1.5962	1.79174e-05	0.000610993
Prrc2b	4.27672	0.635901	1.89667e-05	0.000641489
Fam89a	4.27428	1.90631	1.91754e-05	0.000647489
Uchl1	4.27222	0.813456	1.93536e-05	0.000652445
Eml5	4.26884	1.27762	1.96488e-05	0.000660244
Mdn1	4.26716	1.25714	1.9798e-05	0.000664179
Nckap5	4.26584	1.91281	1.99147e-05	0.000667015
Diras1	4.26228	1.14578	2.0235e-05	0.000675464
Epha8	4.26163	1.52197	2.02945e-05	0.000675464
Me2	4.26106	1.40634	2.03457e-05	0.000675464
Pacs1	4.26088	0.991496	2.03628e-05	0.000675464
Kcnip2	4.26041	2.22706	2.04055e-05	0.000675799
Ube4b	4.25759	0.557673	2.06639e-05	0.000683262
Mex3d	4.25628	1.42427	2.07855e-05	0.000686188
Rps19	4.25253	0.184642	2.11368e-05	0.000696674
Nova2	4.24869	1.54799	2.15027e-05	0.000705365
Slc1a4	4.24512	1.54434	2.18473e-05	0.000714701
Ppfia2	4.24503	1.39968	2.18564e-05	0.000714701
Rere	4.24194	0.857372	2.216e-05	0.000723485
Dctpp1	4.24128	1.08058	2.22249e-05	0.000724462
Kcnj12	4.238	1.86286	2.25522e-05	0.000733974
Serf1	4.23584	0.363466	2.27697e-05	0.000739891
2900079G21Rik	4.23284	1.38055	2.30757e-05	0.000748659
Ptpn4	4.22984	1.58651	2.33856e-05	0.000757527
Fam117b	4.22881	1.07813	2.34931e-05	0.000759581
Cadm3	4.22853	1.24824	2.35225e-05	0.000759581
Zfp804a	4.22628	1.53326	2.37588e-05	0.000766018
Cdk14	4.22347	1.51174	2.40574e-05	0.00077444
Ahdc1	4.2184	1.14367	2.46039e-05	0.000790802
Rpl13a	4.2155	0.17638	2.4923e-05	0.000799815
Add2	4.21371	1.34272	2.51205e-05	0.000804905
Arhgdig	4.21278	1.03385	2.5225e-05	0.000805856
Pvt1	4.21109	1.89464	2.54142e-05	0.000807494
Syt16	4.2109	1.87202	2.54353e-05	0.000807494
Tmx4	4.20809	0.83044	2.57539e-05	0.000816357
Ebf3	4.19909	1.4813	2.67992e-05	0.000844318
Eef2k	4.18165	1.53793	2.89403e-05	0.000904886
Dact1	4.17809	1.60102	2.93972e-05	0.000917788
Pdap1	4.17677	0.437953	2.95673e-05	0.000921708
Ubfd1	4.17621	0.589981	2.96405e-05	0.000921973
Dytn	4.17105	1.62727	3.03194e-05	0.000939492
Tulp4	4.17002	0.739726	3.04569e-05	0.000942343
Ptpn23	4.16852	1.07048	3.0658e-05	0.000945738
Mpp7	4.16777	1.49109	3.0759e-05	0.000946424
Srrm4	4.16768	1.0685	3.07717e-05	0.000946424
Rps24	4.15971	0.141832	3.18653e-05	0.000977155
Sepw1	4.15493	0.133431	3.2539e-05	0.000995276
Scn3a	4.15371	1.15109	3.27129e-05	0.00099871
Fxyd7	4.1524	1.66827	3.29012e-05	0.00100298
Fam222a	4.15155	1.52843	3.30228e-05	0.0010052
Maged1	4.14752	0.286454	3.36095e-05	0.00102006
Gm6525	4.14649	2.30871	3.37612e-05	0.00102317
Lrrc58	4.13571	0.601876	3.53863e-05	0.00106929
Rpl22	4.13383	0.543856	3.56764e-05	0.00107648
Fam60a	4.13252	1.33047	3.58809e-05	0.0010795
Fam102b	4.13214	1.52973	3.59395e-05	0.0010797
Hook1	4.12192	1.29883	3.7572e-05	0.00112639
Ano3	4.11658	1.27437	3.84535e-05	0.00115022
Eno1b-1	4.11602	2.66671	3.85475e-05	0.00115136
Bdnf	4.11471	1.7802	3.87675e-05	0.00115626
Syne1	4.11058	1.17242	3.94667e-05	0.00117469
C77370	4.11039	1.80806	3.94988e-05	0.00117469
Dis3	4.11002	1.46062	3.9563e-05	0.00117491
Znhit6	4.10392	1.36882	4.06203e-05	0.00120286
Fbxo42	4.10327	0.975173	4.07358e-05	0.00120456
Arhgdia	4.07795	0.400198	4.54342e-05	0.00133019
Mast1	4.07533	1.06403	4.59499e-05	0.00134338
Klhdc4	4.07279	1.42608	4.64523e-05	0.00135317
Lsm11	4.07251	1.64703	4.65085e-05	0.00135317
Dynll2	4.07233	0.707372	4.6546e-05	0.00135317
Parvb	4.05657	0.949297	4.97977e-05	0.00144364
Epn3	4.04832	1.46839	5.15858e-05	0.00149339
Slc6a1	4.04532	2.37305	5.22509e-05	0.00150753
Flywch1	4.04026	0.813434	5.33919e-05	0.00153556
Stx1a	4.04017	1.03452	5.34132e-05	0.00153556
Sema6c	4.03895	1.37379	5.36915e-05	0.00154142
Cep120	4.03801	0.83088	5.39065e-05	0.00154544
Gfod1	4.03482	1.48858	5.46436e-05	0.00156441
Hnrnpl	4.03257	0.416192	5.51696e-05	0.00157729
Nfasc	4.02995	0.885815	5.57894e-05	0.00159281
Pid1	4.02807	1.53377	5.62362e-05	0.00160242
Bbc3	4.02788	1.17685	5.6281e-05	0.00160242
Lbh	4.0247	1.26611	5.70488e-05	0.00161983
Ccser1	4.02432	1.58724	5.71398e-05	0.00162019
Tnks1bp1	4.01776	1.39464	5.87544e-05	0.00166142
Itm2c	4.01326	0.588534	5.98864e-05	0.00168881
Ssrp1	4.01016	0.510567	6.06766e-05	0.00170877
Spast	4.00838	1.04231	6.11361e-05	0.00171937
B230219D22Rik	4.00482	0.462542	6.20648e-05	0.00174076
Trpc1	4.00369	1.50925	6.23609e-05	0.0017467
Svop	3.99919	1.2013	6.35585e-05	0.00177544
Map3k9	3.99638	1.11918	6.43181e-05	0.00179423
Sv2b	3.99057	1.40896	6.59152e-05	0.00183384
Tjp2	3.98982	1.41393	6.6124e-05	0.00183718
Cct2	3.98719	0.409033	6.68597e-05	0.00185513
Tceal5	3.98579	0.911373	6.7257e-05	0.00186309
Dhx57	3.98551	0.991649	6.73367e-05	0.00186309
Rev3l	3.98522	0.63759	6.74165e-05	0.00186309
Bcl9l	3.98288	0.934659	6.80851e-05	0.00187906
Dyrk3	3.97857	1.99944	6.93318e-05	0.00190838
Prdx2	3.97275	0.17072	7.10464e-05	0.00194676
Dvl1	3.97257	1.21991	7.11024e-05	0.00194676
Zmiz1	3.97041	0.555774	7.1749e-05	0.00196187
Tmem183a	3.96872	0.854463	7.2259e-05	0.00197138
Nrg3	3.96375	1.47332	7.37805e-05	0.00200945
C530008M17Rik	3.95832	1.24738	7.54803e-05	0.00205035
Lrp8	3.95832	1.37144	7.54803e-05	0.00205035
Mtch1	3.95606	0.613885	7.61944e-05	0.00206595
Kif21a	3.95588	0.965652	7.62542e-05	0.00206595
Zfhx4	3.95456	0.992421	7.66741e-05	0.00207461
Gria3	3.95297	1.27303	7.71868e-05	0.00208576
Stk32b	3.94425	1.69677	8.00497e-05	0.00215468
Sulf2	3.94256	1.64527	8.06152e-05	0.00216708
BC037034	3.93834	1.07633	8.20457e-05	0.00219414
Akt3	3.93506	1.06874	8.31749e-05	0.0022186
Shroom1	3.93375	1.68721	8.36307e-05	0.00222789
Coro1a	3.93047	1.4929	8.47804e-05	0.00225562
Pak6	3.92869	1.65566	8.54108e-05	0.00226947
Cxx1c	3.92569	0.865471	8.64825e-05	0.002295
Tenm4	3.92466	1.42217	8.68539e-05	0.00230191
Usp24	3.92081	1.14937	8.82512e-05	0.00233595
Adam19	3.92025	1.43061	8.84575e-05	0.00233842
Sv2a	3.918	0.953665	8.92871e-05	0.00235734
Fbxo45	3.91697	0.961805	8.96698e-05	0.00236443
Zfp804b	3.91181	2.72876	9.16067e-05	0.00241243
Herc3	3.91078	1.38054	9.19988e-05	0.00241967
Kctd13	3.90825	0.910331	9.29679e-05	0.00244206
Rtn4	3.9074	0.486339	9.32931e-05	0.00244749
Cry2	3.9059	0.856474	9.38738e-05	0.00245961
Ddx17	3.903	0.500098	9.50087e-05	0.0024862
Grm8	3.90225	1.7496	9.53037e-05	0.00249077
Ipo4	3.89943	0.748955	9.64176e-05	0.00251354
Xkr4	3.89737	1.73765	9.72422e-05	0.00253185
Mir703	3.89643	0.423997	9.76193e-05	0.00253528
St8sia3	3.894	1.30231	9.86061e-05	0.0025545
Trim32	3.89128	1.14742	9.97178e-05	0.00257685
Sorbs2	3.89025	1.28729	0.000100143	0.0025846
Hic2	3.88387	1.52252	0.000102807	0.00264676
Nmral1	3.88181	1.49341	0.000103683	0.002666
Map6	3.87956	1.24809	0.000104647	0.00268722
Rc3h1	3.87787	1.015	0.000105375	0.00269611
Plcxd3	3.87693	1.62958	0.000105782	0.00270318
Kif3c	3.87599	1.10382	0.00010619	0.00271027
Fscn1	3.86737	0.35339	0.000110016	0.00279757
Tubb2a	3.86606	0.798201	0.000110609	0.00280921
Scrib	3.86277	1.20551	0.000112106	0.00284026
Itsn1	3.86137	0.767474	0.000112754	0.00285317
Rab6b	3.86062	0.988308	0.0001131	0.00285844
Dtx4	3.85612	1.63826	0.000115202	0.00290427
Prkar2a	3.85584	0.990206	0.000115334	0.00290427
Unc79	3.85256	1.28551	0.000116892	0.00293634
Mmp24	3.85105	1.4005	0.00011761	0.00295062
Tnks	3.85077	1.16602	0.000117745	0.00295062
Lonrf2	3.84487	1.12565	0.000120618	0.0030153
Fam65b	3.84205	1.49425	0.000122009	0.00304273
Bend5	3.84055	1.1866	0.000122757	0.0030577
Pex5l	3.83465	1.08069	0.000125745	0.00312442
Dok4	3.83287	1.47325	0.000126659	0.00313978
Tcf20	3.82799	0.978725	0.000129194	0.00319878
Limk1	3.82705	1.10068	0.000129687	0.00320715
Nipsnap3b	3.82358	1.005	0.000131526	0.00324875
Gdpd5	3.82274	1.60123	0.000131977	0.00325601
Cacng4	3.81655	1.14485	0.00013533	0.00332683
Mapk4	3.81449	2.00489	0.000136465	0.00334679
Pvrl3	3.80277	1.26885	0.000143088	0.00348444
Atxn2l	3.80174	0.503594	0.000143685	0.00349487
Gal3st3	3.80014	1.24661	0.000144612	0.00351329
Skil	3.78842	1.06363	0.000151606	0.00367028
Scn3b	3.78786	1.22635	0.00015195	0.00367279
Podxl2	3.78692	0.499473	0.000152524	0.00367959
Irgq	3.7842	1.18586	0.000154201	0.0037114
Ilf3	3.78186	0.687785	0.00015566	0.00374218
2310036O22Rik	3.77886	0.405412	0.000157548	0.00378315
Hdac5	3.7768	1.01463	0.000158858	0.00381019
Shank1	3.77633	0.857207	0.000159157	0.00381294
Trim28	3.77249	0.492993	0.00016163	0.00386772
E130308A19Rik	3.76686	1.24	0.000165314	0.00394221
Dtx1	3.76564	1.38289	0.000166123	0.00395693
Ntn3	3.76442	1.34182	0.000166935	0.00397171
Alg2	3.76311	0.741881	0.000167814	0.00398804
Sowaha	3.76273	1.31639	0.000168066	0.00398945
Xpo6	3.75833	1.03092	0.000171053	0.00404643
Pepd	3.75776	1.1312	0.000171438	0.00405091
Slc24a5	3.75392	1.25729	0.00017409	0.00410888
Eif2ak3	3.75036	1.42907	0.000176582	0.00414878
Rps2	3.74492	0.107462	0.000180451	0.0042253
Adamts10	3.74408	1.18023	0.000181059	0.00423473
Eif4ebp2	3.74304	1.60611	0.000181804	0.00424736
Vash1	3.74164	1.00123	0.000182825	0.00426636
B4galnt4	3.74136	1.07179	0.000183029	0.00426636
Rpl23	3.74079	0.158688	0.00018344	0.00427111
Kif21b	3.73686	1.26423	0.000186335	0.00432393
Mbd6	3.73498	0.870444	0.000187729	0.00434654
Igfbp5	3.73386	1.67486	0.00018857	0.00435465
Asxl3	3.73386	1.15507	0.00018857	0.00435465
Cul9	3.73367	1.2774	0.000188711	0.00435465
Dclk3	3.72898	1.73166	0.000192256	0.00442659
Mlf1	3.72767	1.36651	0.00019326	0.00444476
Ids	3.72701	1.18496	0.000193763	0.0044514
Cacna1a	3.72204	1.15866	0.000197618	0.00453491
Prrt3	3.71895	1.32344	0.000200054	0.00458573
Tmtc1	3.71717	1.54891	0.000201469	0.00461306
Doc2a	3.7166	1.22865	0.000201918	0.00461823
Begain	3.71323	1.27946	0.000204631	0.00467513
Sh2d5	3.71164	1.53208	0.000205924	0.00469948
Hist3h2ba	3.70985	0.542503	0.000207379	0.00472226
Phactr1	3.70882	1.18178	0.000208225	0.00473632
Rpl41	3.70798	0.157128	0.00020892	0.00474691
4930402H24Rik	3.7076	0.995059	0.00020923	0.00474873
Acsl3	3.70067	0.824304	0.000215035	0.00486808
Slc25a27	3.70057	1.07153	0.000215114	0.00486808
March6	3.70048	0.59896	0.000215194	0.00486808
Ylpm1	3.69926	0.772347	0.00021623	0.00488618
Ddah2	3.69748	0.418203	0.000217752	0.00489919
Khdrbs3	3.69673	1.32191	0.000218396	0.00490835
Wwc2	3.69504	1.43004	0.000219852	0.0049357
Morc2a	3.6942	1.15247	0.000220583	0.0049414
Zfp329	3.6926	1.19863	0.000221971	0.00496711
Dhx9	3.6881	0.767316	0.000225933	0.00504487
Rbmx	3.68782	0.843521	0.000226183	0.005045
Sobp	3.68754	1.96423	0.000226433	0.00504514
Gpc2	3.68135	1.721	0.000232001	0.00514153
Huwe1	3.68135	0.420065	0.000232001	0.00514153
Ago4	3.67919	1.52464	0.000233972	0.00517965
Lrfn5	3.67573	1.30259	0.000237174	0.00524495
Man2a2	3.67526	1.01646	0.00023761	0.00524898
Amer2	3.67348	1.25668	0.000239274	0.00527447
Sox11	3.67291	0.844933	0.000239801	0.00528047
Acly	3.66982	0.538043	0.000242722	0.00533912
Sema6b	3.66316	1.08955	0.000249121	0.00546824
Rhobtb2	3.66269	1.05689	0.000249577	0.00547246
Man2a1	3.66241	1.25968	0.000249852	0.00547268
Anks1b	3.66166	1.33745	0.000250584	0.00548115
Ttll9	3.66119	1.91691	0.000251043	0.00548138
Wipi2	3.66063	0.9438	0.000251595	0.00548764
Tmem198	3.65997	1.38112	0.000252241	0.00549593
Mtmr4	3.65641	1.14169	0.000255771	0.00556113
Tmem130	3.65604	1.31149	0.000256145	0.00556166
Pik3r1	3.65585	1.06644	0.000256332	0.00556166
Slc7a14	3.65444	1.35158	0.000257741	0.00558638
Csrnp3	3.65304	1.24678	0.000259158	0.00560534
Taok2	3.65247	1.09592	0.000259726	0.00561177
Creb1	3.65069	1.29121	0.000261535	0.00564495
Hira	3.64713	1.19783	0.000265187	0.00571457
Rpl38	3.64347	0.355252	0.000268984	0.00577563
Plxna3	3.64272	1.33422	0.00026977	0.00578649
Arl4a	3.6401	1.30549	0.000272535	0.00583371
Camk1d	3.63841	2.03773	0.000274327	0.005866
Samd1	3.63288	1.08228	0.000280278	0.00598707
Epb4.1l1	3.62725	0.933414	0.000286453	0.00610638
Myo5a	3.62472	0.819545	0.000289274	0.00616016
Vapa	3.62435	0.403223	0.000289694	0.00616277
Lrp11	3.62088	1.04987	0.000293606	0.00623959
Avl9	3.61647	1.20865	0.000298648	0.00633372
Palm	3.61591	0.957736	0.000299297	0.006341
Unc13b	3.61019	1.52562	0.000305975	0.00646923
Trp53bp1	3.60916	0.745587	0.000307194	0.00648837
Eri3	3.60728	0.564329	0.000309422	0.00652877
Msantd1	3.60625	2.56923	0.000310653	0.00654808
Mxd1	3.60466	1.46842	0.000312566	0.0065817
Ldoc1l	3.60391	1.17375	0.00031347	0.00659402
Clvs1	3.60353	1.15813	0.000313923	0.00659491
Rab11fip2	3.60334	1.09168	0.00031415	0.00659491
Pcbp4	3.59894	0.479012	0.00031952	0.0066965
Polr1d	3.59884	0.550473	0.000319636	0.0066965
Slitrk3	3.59678	0.992599	0.00032218	0.00674297
Ppp1r21	3.59584	1.06481	0.000323343	0.00676047
Plekho1	3.59341	1.12455	0.000326384	0.0068108
Galnt5	3.59322	2.21216	0.000326619	0.0068108
Rpl37a	3.59266	0.0708153	0.000327325	0.00681426
Sbf2	3.59247	0.909353	0.000327561	0.00681426
Tmem57	3.58956	0.904273	0.000331235	0.00688377
Mkrn1	3.58862	0.781154	0.000332428	0.00689472
Mad2l2	3.58759	0.969131	0.000333746	0.0069082
Pnmal1	3.58656	1.54754	0.000335068	0.00692864
Chrna3	3.58525	1.84098	0.000336758	0.00695663
Smpd3	3.58328	1.14667	0.000339307	0.00700232
Atp9a	3.58234	0.748336	0.000340528	0.0070205
Osbpl8	3.57803	1.04236	0.000346195	0.00711608
Large	3.57728	1.18235	0.00034719	0.00712238
Sf3a2	3.57728	0.760429	0.00034719	0.00712238
Rufy2	3.57428	0.845258	0.000351195	0.00718319
Ptbp2	3.5739	0.638494	0.000351699	0.00718444
Kcnk10	3.57184	1.55434	0.000354481	0.00722897
Tln2	3.57109	0.612549	0.000355498	0.00724257
1810032O08Rik	3.57043	1.25568	0.00035639	0.0072536
Tsn	3.56518	0.33814	0.000363601	0.00738652
Lrrc4b	3.5649	0.955305	0.000363991	0.00738652
Prrc2a	3.56359	0.456948	0.000365817	0.00740905
Steap3	3.55965	1.82545	0.000371346	0.00751368
Cdkl4	3.5589	1.76158	0.000372408	0.00752781
Lrfn4	3.55478	1.05274	0.0003783	0.007632
Map3k10	3.55403	0.890341	0.000379381	0.00764635
Gnal	3.55346	1.07863	0.000380193	0.00765527
Ssbp3	3.55309	0.47646	0.000380736	0.00765874
Tmcc2	3.55215	1.00638	0.000382095	0.00767862
Isl2	3.54934	1.07332	0.0003862	0.00773858
Rnf138rt1	3.54671	2.06714	0.000390069	0.007801
Gatsl2	3.53978	1.10541	0.000400468	0.00799353
Drp2	3.53884	1.28888	0.000401893	0.00801424
Gm20554	3.53565	1.30392	0.000406773	0.00808819
Ralgps1	3.53302	1.19563	0.000410834	0.00816109
Fbll1	3.52571	1.02379	0.000422347	0.0083657
Eml1	3.52196	1.40387	0.000428367	0.00847684
Nfil3	3.51915	1.23269	0.000432935	0.00855178
Entpd6	3.50415	1.34026	0.000458073	0.00899587
Kmt2d	3.50387	0.334552	0.000458557	0.00899684
Smarce1	3.50283	0.557165	0.000460336	0.00902319
Ttbk2	3.49833	0.979795	0.000468175	0.00916816
Prmt2	3.49505	0.753498	0.000473969	0.00927286
Rab11fip3	3.49346	1.07471	0.000476807	0.00931958
Rps21	3.49233	0.230404	0.000478821	0.0093501
2700081O15Rik	3.49196	1.15811	0.000479493	0.00935441
Slc12a9	3.49083	1.09455	0.000481517	0.00937622
Atcay	3.49027	1.11472	0.000482532	0.00938715
Vps33b	3.48849	1.3769	0.000485759	0.00943105
Mblac2	3.4884	0.991905	0.000485929	0.00943105
Zfp142	3.48811	1.3164	0.000486441	0.00943105
Nfx1	3.48746	0.720857	0.000487636	0.00944207
Dusp15	3.48643	1.23563	0.00048952	0.0094697
Bop1	3.48615	0.975457	0.000490035	0.00947081
Pcdh7	3.48118	1.38915	0.000499218	0.00962133
Stxbp5l	3.48071	1.52039	0.000500092	0.00962921
D630045J12Rik	3.47977	1.03893	0.000501845	0.00965399
Plekha6	3.47293	1.08988	0.000514819	0.00987603
Tmem178	3.47189	1.94917	0.000516801	0.00989571
Synpr	3.47105	1.18286	0.000518428	0.00991768
Enah	3.46927	0.600356	0.000521878	0.00997446
Aes	3.46739	0.540547	0.000525532	0.010035
Prkce	3.46608	1.39566	0.000528105	0.0100749
Rpl14	3.46571	0.0913772	0.000528842	0.0100796
Bach2	3.46271	0.866408	0.000534774	0.010174
Ttc39c	3.4613	1.10269	0.000537575	0.0102085
Dync1i2	3.46008	0.557197	0.000540015	0.0102454
Smarcad1	3.45464	0.908675	0.000551024	0.0104256
B4galt2	3.45464	1.24371	0.000551024	0.0104256
Ank3	3.45258	0.733546	0.000555254	0.0104865
Lins	3.45183	1.55283	0.0005568	0.0104979
Rhobtb3	3.45174	0.914964	0.000556993	0.0104979
Rai1	3.44545	0.681914	0.000570102	0.010718
Rexo1	3.44377	1.15179	0.000573672	0.0107753
Rnf24	3.44283	1.30166	0.000575664	0.010803
Gprin1	3.44189	1.07299	0.000577663	0.0108307
Prr12	3.43739	0.611944	0.000587348	0.0109923
Eif4g3	3.43364	0.443854	0.000595534	0.0111254
Atp11c	3.43214	1.25905	0.000598838	0.011167
Jakmip2	3.42998	1.05933	0.000603618	0.0112359
Tmem229b	3.42951	1.13525	0.000604662	0.0112452
Nme2	3.42858	0.197087	0.000606754	0.011274
Wnk1	3.4282	0.635089	0.000607593	0.0112771
Midn	3.42736	0.822519	0.000609484	0.011292
Mta3	3.42323	0.976248	0.00061881	0.0114262
Rcan3	3.42239	1.2248	0.000620734	0.0114311
Prdm4	3.42201	1.28038	0.000621591	0.0114367
Ambra1	3.42164	0.96869	0.000622449	0.0114401
S100a10	3.42014	0.632946	0.000625892	0.0114852
Efna3	3.4193	1.1987	0.000627836	0.0115107
D030028A08Rik	3.41648	1.44386	0.000634358	0.0116097
Eif3b	3.41601	0.738429	0.000635451	0.0116132
Zfp609	3.41592	1.12342	0.00063567	0.0116132
Unc5c	3.41451	1.14599	0.000638961	0.0116585
Kif3a	3.41414	0.609481	0.000639841	0.0116585
Klhl18	3.41058	1.06896	0.00064826	0.0117889
Gpc1	3.41039	0.782891	0.000648705	0.0117889
Ept1	3.40964	0.969931	0.000650492	0.011811
Etv5	3.40861	1.29581	0.000652956	0.011835
Uba1	3.40758	0.401705	0.000655429	0.0118694
Pde4d	3.40476	1.13625	0.000662217	0.0119691
Nt5m	3.40261	1.04228	0.000667465	0.0120452
Cbr1	3.40045	0.460763	0.000672752	0.01213
Riok3	3.39867	0.734569	0.000677149	0.0121711
Ttbk1	3.39651	1.18624	0.000682507	0.0122419
Draxin	3.39501	1.59774	0.000686257	0.0122986
D16Ertd472e	3.39295	1.46174	0.000691446	0.0123808
Rab3ip	3.39023	1.13055	0.000698341	0.0124935
Brwd1	3.38845	0.631955	0.000702893	0.0125573
Per1	3.38826	0.695041	0.000703374	0.0125573
Rab40c	3.38789	1.21065	0.000704336	0.0125573
Cyp51	3.38704	1.0085	0.000706506	0.0125852
Slc36a1	3.38629	1.30002	0.00070844	0.0126088
Gsk3b	3.38357	0.322682	0.000715492	0.0127233
Sept6	3.38114	0.985789	0.00072187	0.0128147
Gabbr1	3.37626	0.824826	0.000734785	0.0130217
Fnbp1	3.37513	0.981267	0.000737796	0.0130639
Zfp57	3.37457	0.807188	0.000739306	0.0130794
Vprbp	3.37401	1.07521	0.000740818	0.0130815
Rps15	3.37213	0.132556	0.000745881	0.0131508
Macrod2	3.37063	0.930985	0.000749954	0.0132113
Rps6ka3	3.36951	1.25492	0.000753022	0.0132541
Cadm4	3.36904	0.83539	0.000754304	0.0132654
Unc5d	3.36857	1.13064	0.000755588	0.0132767
Slc4a4	3.3682	1.32037	0.000756617	0.0132835
Nhlh2	3.3652	1.47909	0.000764893	0.0134174
Lasp1	3.36135	0.816432	0.000775619	0.0135756
Bysl	3.36126	1.11328	0.000775883	0.0135756
D930016D06Rik	3.35301	1.15046	0.000799386	0.0139751
A330076H08Rik	3.35207	1.24708	0.000802098	0.0140107
Bmi1	3.34832	1.15239	0.000813032	0.0141754
Wasf1	3.34588	0.818495	0.000820214	0.0142789
Sh2b2	3.34419	1.37841	0.00082522	0.0143299
Pde3b	3.33885	1.39177	0.00084126	0.0145474
Gpr137c	3.33885	1.1883	0.00084126	0.0145474
Brap	3.33716	0.958027	0.000846385	0.0146238
Clrn2	3.33022	1.82976	0.000867761	0.0149557
Mpp2	3.32807	0.986477	0.000874507	0.0150594
Otud4	3.323	0.998042	0.000890535	0.0153024
Nle1	3.32291	1.26686	0.000890834	0.0153024
Wnk3	3.32225	1.18165	0.000892932	0.0153257
Lin7c	3.32169	0.659918	0.000894734	0.0153439
Ddhd1	3.31729	1.07018	0.000908968	0.0155622
Rsbn1	3.3155	0.838219	0.000914781	0.0156488
Larp1	3.31494	0.810614	0.000916624	0.0156674
Osbpl5	3.31447	1.23896	0.000918162	0.0156807
Satb1	3.31391	1.28589	0.000920011	0.0156864
Mllt4	3.31241	0.930663	0.000924959	0.0157448
Pisd-ps1	3.30425	0.705332	0.000952299	0.0161679
Scube1	3.29919	1.62505	0.000969643	0.0164379
Lrrtm3	3.29806	1.3301	0.000973537	0.0164904
Unc5b	3.2975	1.26094	0.000975489	0.0165075
Mgat4c	3.29731	1.72069	0.000976141	0.0165075
Rtn2	3.29506	0.774634	0.000983991	0.0166266
Myadm	3.29038	0.683058	0.00100053	0.0168511
Hnrnpa1	3.28991	0.390832	0.0010022	0.0168655
Heatr6	3.28869	0.965215	0.00100655	0.016925
Gtf2a1	3.28513	0.695828	0.00101937	0.0171183
Zfp664	3.28503	0.69335	0.00101971	0.0171183
Frs3	3.28325	1.10386	0.00102617	0.017199
Snap29	3.28269	1.26855	0.00102822	0.0172194
Apaf1	3.28213	1.33638	0.00103028	0.0172399
Stox2	3.28119	0.903698	0.00103371	0.0172808
Zfp358	3.27913	1.12902	0.00104129	0.017368
Tmem8b	3.27669	1.04716	0.00105032	0.0175046
Rfng	3.27406	0.690104	0.00106013	0.0176396
Smarcc1	3.27331	0.785068	0.00106295	0.0176723
Cd24a	3.27181	0.323385	0.00106861	0.0177521
Unc13a	3.27003	0.948973	0.00107536	0.0178499
Cacnb3	3.26947	0.729089	0.0010775	0.0178627
Ube2ql1	3.26656	1.12718	0.00108862	0.0180123
Mgat5b	3.26487	1.00054	0.00109513	0.0181055
Cdk12	3.26441	0.773224	0.00109694	0.0181125
Fstl5	3.26431	1.57678	0.0010973	0.0181125
Usp12	3.26356	1.05522	0.00110021	0.0181461
Arfgef2	3.25981	0.996551	0.00111486	0.0183645
Pcdhac2	3.25972	1.36088	0.00111523	0.0183645
Psma7	3.25925	0.183529	0.00111708	0.0183803
Usp9x	3.25437	0.813153	0.00113643	0.018669
Tfcp2	3.25137	1.01238	0.00114849	0.0188373
Grik5	3.24762	0.921263	0.00116374	0.0190245
Setd4	3.24593	1.10657	0.00117066	0.0190987
Ptplad1	3.24575	0.579695	0.00117143	0.0190987
Rnf219	3.24565	1.13497	0.00117181	0.0190987
Wrb	3.24518	0.834409	0.00117374	0.0191151
Ddx25	3.24331	1.1887	0.0011815	0.0192238
Slc25a23	3.24247	0.772066	0.001185	0.019253
Cep85l	3.24031	0.969648	0.001194	0.0193537
Atp5k	3.23975	0.239146	0.00119636	0.0193767
BC005764	3.23853	0.596473	0.00120148	0.0194445
Sh3bp2	3.23637	1.15575	0.0012106	0.0195694
Ccdc136	3.23618	0.904869	0.00121139	0.0195694
Bcr	3.23581	0.922604	0.00121299	0.0195694
Wdr6	3.23243	0.526426	0.00122741	0.0197713
A930013F10Rik	3.23206	1.15204	0.00122902	0.0197819
Adcy5	3.2315	1.15533	0.00123144	0.0198054
Tnk2	3.23075	1.0526	0.00123468	0.0198267
Jarid2	3.23075	0.959958	0.00123468	0.0198267
Pink1	3.23	0.615485	0.00123792	0.019848
Kif5a	3.22971	0.918811	0.00123914	0.0198521
Dclk2	3.22681	0.817869	0.00125179	0.0200394
Wdfy3	3.22456	0.47336	0.00126167	0.0201819
Mknk2	3.22418	1.02795	0.00126333	0.0201928
1500004A13Rik	3.22268	0.799703	0.00126996	0.0202831
Triobp	3.22137	0.934707	0.00127579	0.0203136
Mrpl34	3.21509	0.544828	0.00130405	0.0206839
Heg1	3.21481	1.42244	0.00130532	0.0206883
Zfhx3	3.21415	0.498611	0.00130831	0.0207198
Fut9	3.21124	1.85686	0.00132162	0.0209145
Crebrf	3.20843	1.2751	0.00133461	0.0210558
Jak2	3.20637	1.18777	0.00134422	0.0211911
Gripap1	3.2059	0.781773	0.00134641	0.0212095
Gpaa1	3.20365	0.743313	0.00135698	0.0213435
Csrnp2	3.20149	0.751502	0.00136717	0.0214387
Gpx1	3.20112	0.417331	0.00136895	0.0214504
Adamtsl1	3.20037	1.28099	0.00137252	0.0214901
Klhdc2	3.19774	0.486782	0.00138508	0.0216539
Fbxl19	3.19502	1.03852	0.00139819	0.021826
Dcaf7	3.19474	0.528642	0.00139956	0.0218308
Zkscan2	3.19399	1.2322	0.0014032	0.0218546
Dazap1	3.19249	0.586455	0.00141051	0.0219053
Nedd4l	3.1923	1.1206	0.00141142	0.0219053
Yod1	3.19221	1.37813	0.00141188	0.0219053
Plaa	3.19202	0.90874	0.0014128	0.0219053
Gtf3a	3.19118	0.788152	0.00141693	0.0219529
Hint1	3.18874	0.265987	0.00142893	0.0221058
Snap25	3.18837	1.2046	0.00143079	0.0221179
Dtnb	3.18677	0.915443	0.0014387	0.022207
Sox12	3.18405	0.721254	0.00145228	0.0223833
Msi1	3.1833	0.955478	0.00145605	0.0224037
Rpl36al	3.18312	0.204083	0.00145699	0.0224037
Cep131	3.18302	1.10247	0.00145746	0.0224037
Ap1ar	3.18208	0.845949	0.00146219	0.0224524
Hdac11	3.18171	1.07654	0.00146408	0.0224648
1810041L15Rik	3.17993	1.16222	0.00147311	0.0225699
Prkcb	3.17665	1.21496	0.00148988	0.0228005
Ralgps2	3.17655	0.78413	0.00149037	0.0228005
Kcnh7	3.1759	1.11907	0.00149374	0.0228353
Shroom2	3.17533	1.2885	0.00149664	0.0228627
Zc3h4	3.1743	0.980323	0.00150197	0.0229272
Tnrc6a	3.17318	0.686201	0.0015078	0.0229823
Ankrd12	3.17008	0.724733	0.00152395	0.0232018
Noc2l	3.16999	1.07523	0.00152444	0.0232018
Diap1	3.16849	1.21104	0.00153233	0.0232514
Agl	3.1684	1.07337	0.00153283	0.0232514
Rps7	3.1683	0.208755	0.00153332	0.0232514
Rnf38	3.16474	0.756961	0.00155222	0.023435
Sorcs3	3.16474	2.11813	0.00155222	0.023435
Pmfbp1	3.16324	3.54371	0.00156024	0.0235047
Adnp	3.16258	0.737763	0.00156376	0.0235406
Scg2	3.1623	2.19049	0.00156527	0.0235423
Fyb	3.16193	4.91089	0.00156729	0.0235423
Arl10	3.15874	0.957628	0.00158453	0.0237822
Zfand3	3.15761	0.598296	0.00159066	0.0238415
Acvr1b	3.15724	1.04113	0.00159271	0.0238549
Madd	3.15574	0.891721	0.00160092	0.0239433
Pclo	3.15349	0.860787	0.00161332	0.0240938
Ptprf	3.15274	0.660904	0.00161747	0.0241384
Eif4g1	3.15049	0.293711	0.00162998	0.0242652
Hsdl1	3.15011	1.02895	0.00163207	0.0242652
Rpl18	3.14993	0.155616	0.00163312	0.0242652
Hectd1	3.14974	0.575141	0.00163417	0.0242652
Ccdc40	3.14899	1.32634	0.00163837	0.0243101
Bag4	3.14805	0.806103	0.00164363	0.0243708
Htt	3.14693	0.781993	0.00164997	0.0244472
Tspan13	3.14374	0.596236	0.00166805	0.0246956
Usp29	3.14355	1.0897	0.00166912	0.0246956
Csnk2a1	3.14149	0.692739	0.00168092	0.0248524
Tsc22d1	3.14036	0.245982	0.00168739	0.0249107
Cyfip2	3.14017	0.904516	0.00168847	0.0249107
Abcg1	3.13849	0.948539	0.00169822	0.0250189
Ubqln2	3.13792	0.464782	0.00170149	0.0250491
Hsf2	3.13286	0.691971	0.00173111	0.0254491
Clcn5	3.13249	1.2081	0.00173332	0.0254635
Anapc2	3.1307	0.66719	0.00174387	0.0255722
Slc7a6	3.13061	0.331989	0.00174443	0.0255722
Eif3h	3.12545	0.163884	0.00177531	0.0259696
Pth1r	3.1218	1.15275	0.0017975	0.0262018
Zbtb39	3.12124	1.26395	0.00180094	0.0262334
Sgpp2	3.11767	1.16781	0.00182285	0.0265153
Uba52	3.11683	0.242605	0.00182808	0.0265726
Stard4	3.11486	1.33331	0.00184032	0.0267131
Cers6	3.1112	1.12552	0.00186327	0.0270082
Lor	3.10895	1.09151	0.00187752	0.0271957
Bzrap1	3.1053	1.01009	0.00190089	0.0274574
Nyap1	3.1007	1.15726	0.00193062	0.0278287
Stk25	3.10023	0.364306	0.00193368	0.0278516
Cbl	3.0992	1.21147	0.00194043	0.0278923
Gbf1	3.09573	0.795555	0.00196327	0.0281815
Glipr2	3.0947	1.16057	0.00197011	0.0282495
Vwa5b2	3.09461	0.97853	0.00197073	0.0282495
Prdm2	3.09414	1.10031	0.00197385	0.0282745
Abca3	3.09311	0.904459	0.00198072	0.0283517
Rtn4rl1	3.08898	1.1416	0.00200843	0.0287103
Rab3b	3.08786	1.13332	0.00201605	0.0287994
4930480K15Rik	3.08739	1.17827	0.00201924	0.0288051
Tgfbrap1	3.08673	1.07368	0.0020237	0.0288489
Zfp275	3.08561	1.24801	0.00203137	0.0288985
Rnf220	3.07867	0.518222	0.00207928	0.0295192
Hdx	3.07698	1.38958	0.00209109	0.0296462
S100b	3.07586	1.66464	0.00209899	0.0296972
Rnasel	3.07492	1.37342	0.0021056	0.0297704
Gapvd1	3.07304	0.792475	0.00211888	0.0299376
Elmo1	3.07239	1.16829	0.00212354	0.0299831
Zfp91	3.06995	0.886535	0.00214095	0.0301877
Glmn	3.06854	1.14126	0.00215106	0.0302778
Foxp1	3.06854	0.413431	0.00215106	0.0302778
Dgke	3.06845	1.11446	0.00215173	0.0302778
Slc4a8	3.06367	1.04948	0.00218642	0.0307242
Nop10	3.06217	0.236244	0.00219741	0.0308576
Exoc2	3.05992	1.01907	0.00221398	0.0310483
Ankrd13b	3.05664	0.873159	0.00223836	0.0313265
Atat1	3.0557	0.58276	0.00224537	0.0314034
March8	3.05457	0.772049	0.00225381	0.0314887
Zfp292	3.05354	0.945415	0.00226158	0.0315447
Sema4f	3.04885	1.08166	0.00229717	0.0319006
Fam65a	3.04773	0.886758	0.00230578	0.0319889
Plscr3	3.0436	0.75649	0.00233763	0.0323758
Rapgef1	3.04351	1.00256	0.00233836	0.0323758
Wdtc1	3.04117	0.844784	0.00235665	0.0325635
Arid1b	3.04042	0.751399	0.00236252	0.0326201
Las1l	3.04023	1.03755	0.00236399	0.0326201
Gpcpd1	3.03948	0.764806	0.00236989	0.0326593
5830417I10Rik	3.03891	0.807506	0.00237432	0.0326986
Arhgef10l	3.03423	0.949646	0.00241153	0.0330777
Ankib1	3.03404	1.09763	0.00241303	0.0330777
Ggt7	3.03273	0.904134	0.00242355	0.033156
Ahi1	3.03216	0.809686	0.00242807	0.0331959
A930011O12Rik	3.03179	0.96317	0.00243109	0.0332152
Pi4ka	3.03076	0.584503	0.00243941	0.0332953
Ube2e3	3.03066	0.511191	0.00244016	0.0332953
Ano5	3.02579	1.54358	0.00247986	0.0337923
Vamp2	3.02504	0.540238	0.00248601	0.0338539
Slc43a2	3.02401	1.10478	0.0024945	0.0339472
Rab27b	3.02335	1.58009	0.00249992	0.0339763
Brms1	3.02307	1.10885	0.00250225	0.0339856
Stk11ip	3.02073	1.22696	0.0025217	0.0342048
Ppp4r1	3.01726	0.90869	0.00255074	0.034429
Amy1	3.01716	1.16999	0.00255153	0.034429
Supt6	3.01594	0.693266	0.00256181	0.0345452
Atp6v1g3	3.01548	4.03454	0.00256577	0.0345643
Hnrnpa3	3.01416	0.70705	0.0025769	0.0346809
Eps15	3.0121	0.836886	0.00259447	0.0348721
Cep170	3.01154	0.715574	0.00259928	0.0349141
Ern1	3.01116	1.35552	0.0026025	0.0349346
Tspyl1	3.01022	0.473489	0.00261054	0.0350199
Med11	3.00976	1.01703	0.00261458	0.0350512
Bsn	3.00929	0.779462	0.00261862	0.0350827
Nf2	3.00741	0.765809	0.00263482	0.0352542
Brd4	3.00629	0.489553	0.00264459	0.035362
Whsc1l1	3.00516	0.613886	0.0026544	0.0354702
Slc35e3	3.00338	0.99237	0.00266999	0.0356435
Pianp	3.00282	0.98754	0.00267493	0.0356754
Zzef1	2.99963	0.926448	0.00270308	0.0359814
Idh1	2.99597	0.815761	0.0027357	0.0362989
Nxn	2.99597	0.954706	0.0027357	0.0362989
Heca	2.99541	1.30476	0.00274075	0.0363194
Erf	2.99447	0.960176	0.00274919	0.0363476
9330133O14Rik	2.99429	1.12878	0.00275088	0.0363476
Vezt	2.9941	0.876256	0.00275257	0.0363476
6330419J24Rik	2.994	1.08087	0.00275342	0.0363476
Tnfaip8l1	2.99222	1.31074	0.00276954	0.0365362
Tmem248	2.99204	0.84567	0.00277124	0.0365362
Kcnc3	2.99175	0.854956	0.00277379	0.0365466
Rps18	2.99129	0.12306	0.00277806	0.0365795
Ccp110	2.99091	1.11537	0.00278147	0.0366012
Clstn1	2.98585	0.586121	0.00282794	0.0371175
Trank1	2.98575	1.27212	0.0028288	0.0371175
Actg1	2.9821	0.241762	0.00286281	0.0374809
Kcnmb2	2.98163	1.27679	0.0028672	0.0375146
Csf2ra	2.98003	0.747744	0.00288216	0.0376866
Sgtb	2.97938	1.10076	0.00288834	0.0377436
Slc5a3	2.97816	0.995202	0.00289985	0.0378701
Hdac7	2.97666	1.00778	0.00291408	0.0380079
Spaca6	2.97628	1.11789	0.00291765	0.0380304
Casc3	2.97591	0.444644	0.00292122	0.038051
Galnt2	2.97553	0.607774	0.00292479	0.038051
Dennd5b	2.97535	1.01226	0.00292658	0.038051
Drosha	2.97375	0.610495	0.00294182	0.0382129
Hnrnpab	2.97366	0.297158	0.00294272	0.0382129
Rnf10	2.97103	0.379419	0.00296799	0.0385169
2810459M11Rik	2.96841	3.31965	0.00299346	0.0388231
Rgs7bp	2.96747	1.33823	0.00300261	0.038893
Mapre2	2.96578	0.778782	0.00301913	0.0390826
Ptprn	2.96241	0.987208	0.00305243	0.0394397
Pomp	2.95978	0.365883	0.00307856	0.0397029
Camta1	2.95734	0.761149	0.00310301	0.0399684
Tgs1	2.94994	0.674018	0.00317838	0.0407616
Dlg2	2.94966	1.14106	0.00318127	0.0407735
Rapgef4	2.94694	1.02753	0.00320938	0.0411083
Nudt14	2.94609	0.822695	0.00321815	0.0411951
Rragd	2.94553	1.0867	0.00322401	0.0412446
Lcor	2.94497	0.714831	0.00322988	0.0412941
Snx8	2.94028	0.935345	0.00327915	0.0418724
Ppp6r1	2.93822	1.03074	0.00330105	0.042126
Dapk1	2.93672	1.11185	0.00331706	0.0423043
Mex3c	2.93541	1.10269	0.00333113	0.0423792
Smad1	2.9339	0.647373	0.00334727	0.0425315
Mrps5	2.93372	0.663262	0.00334929	0.0425315
Dzip3	2.93353	0.78279	0.00335131	0.0425315
Fbrsl1	2.93315	0.76056	0.00335536	0.0425568
Heatr1	2.93278	1.10844	0.00335942	0.0425821
Zfp800	2.9324	1.08087	0.00336348	0.0426075
2310022B05Rik	2.93184	1.00273	0.00336958	0.0426326
Engase	2.93015	1.74794	0.00338793	0.0428254
Msl2	2.93006	1.15136	0.00338896	0.0428254
Rfx1	2.92865	0.935174	0.00340433	0.0429672
Caskin1	2.92772	0.742389	0.00341461	0.0430444
Rnf214	2.92528	0.517792	0.00344147	0.043304
Dlg3	2.9249	1.12363	0.00344562	0.0433299
Ncl	2.92247	0.20747	0.00347271	0.043644
Aldh1l2	2.92209	1.22313	0.0034769	0.0436567
Hecw2	2.919	1.0765	0.00351159	0.0440257
Cds2	2.91478	0.780595	0.00355942	0.0445443
Os9	2.91422	0.582621	0.00356584	0.0445977
Nrg3os	2.91365	1.06058	0.00357227	0.0446512
Med14	2.91234	0.799295	0.00358731	0.0448122
Grb2	2.91159	0.548499	0.00359594	0.0448658
Dennd1b	2.90878	0.992715	0.00362845	0.0451897
C2cd4c	2.90878	1.52297	0.00362845	0.0451897
Nhp2	2.9085	0.618996	0.00363172	0.045203
Nhsl2	2.90822	1.0427	0.00363498	0.045203
Mynn	2.90784	1.07852	0.00363935	0.045203
Rspo2	2.90775	1.9985	0.00364044	0.045203
Asnsd1	2.9069	0.915054	0.00365027	0.0452979
Zmym4	2.90671	0.944109	0.00365246	0.0452979
Srrm3	2.90596	0.831413	0.00366123	0.0453659
Polb	2.90587	0.542426	0.00366232	0.0453659
Tes	2.90428	1.2579	0.00368102	0.045543
Cxx1a	2.90334	0.508119	0.00369206	0.0456251
Jup	2.90146	1.149	0.00371423	0.0458716
Gp1bb	2.90128	1.1033	0.00371645	0.0458717
Kif3b	2.90043	0.919067	0.00372648	0.045968
Cblb	2.89921	1.00718	0.00374099	0.0460922
Gpr123	2.89921	1.3804	0.00374099	0.0460922
Sltm	2.89809	0.37192	0.00375444	0.0462028
Pfdn2	2.89696	0.567697	0.00376793	0.0463413
Ireb2	2.8965	0.8344	0.00377357	0.046383
Ckmt1	2.89378	1.36524	0.00380639	0.0467311
Stau2	2.89359	0.807656	0.00380867	0.0467313
Nomo1	2.89321	0.867606	0.00381322	0.0467317
Safb2	2.89321	0.93842	0.00381322	0.0467317
Fgf18	2.88984	1.10902	0.0038544	0.0471526
Casp3	2.88609	0.523881	0.00390063	0.0476057
Kdm1a	2.88346	0.634542	0.00393329	0.0478493
Pgf	2.88346	1.22416	0.00393329	0.0478493
Ttc7	2.88337	1.1558	0.00393446	0.0478493
Fam193b	2.87924	0.843361	0.0039863	0.0484513
Id1	2.87746	1.01562	0.00400888	0.0486971
Nup210	2.87559	1.09883	0.00403277	0.0489299
Ints1	2.87202	0.832107	0.00407852	0.0493692
Tmem184b	2.86987	0.960338	0.00410644	0.0496781
Irx2	2.86959	0.735751	0.00411009	0.0496932
Sptbn1	2.86696	0.428411	0.00414434	0.0499905
Prepl	-2.87371	0.206683	0.00405679	0.0491349
Rcan2	-2.8754	0.18044	0.00403517	0.0489302
Ndufs1	-3.00329	0.0521511	0.00267081	0.0356435
Cadm1	-3.04192	0.110267	0.00235078	0.0325042
Mgst3	-3.04942	0.0266547	0.00229287	0.0318738
Vdac1	-3.05448	0.00577579	0.00225452	0.0314887
Araf	-3.11617	0.00579339	0.00183215	0.0266131
Ckb	-3.1503	0.078741	0.00163103	0.0242652
Pfkp	-3.15199	0.428867	0.00162163	0.0241831
Arl8b	-3.18743	0.121334	0.00143544	0.0221732
Otub1	-3.30707	0.00431541	0.000942788	0.0160351
Gdpd1	-3.45155	0.150043	0.00055738	0.0104979
Cend1	-3.74736	0.309317	0.000178707	0.00419395
Eno2	-3.7528	0.00129551	0.000174873	0.00412267
Serpini1	-4.83112	0.126687	1.35769e-06	6.65936e-05
Spock3	-6.36136	0.205183	1.99979e-10	2.72327e-08

## Sheet: Leiden 5
Supplementary Data 2_related to Fig. 1e_leiden clusters_all differentially expressed genes
Cluster 5
names	scores	logfoldchanges	pvals	pvals_adj
Nrep	11.7088	1.12127	1.1491e-31	2.37852e-27
Dcc	9.39001	3.46015	5.99937e-21	6.20905e-17
Sox11	9.26025	1.61138	2.03947e-20	1.40717e-16
Stmn4	8.70998	1.94252	3.03928e-18	1.57275e-14
Lrfn5	8.67721	2.09045	4.05613e-18	1.67916e-14
Cdh4	8.55876	2.71791	1.14092e-17	3.936e-14
Astn2	8.47116	3.02566	2.42953e-17	7.18412e-14
Ina	8.43743	1.90032	3.24389e-17	7.57146e-14
Dcx	8.43571	2.08213	3.2921e-17	7.57146e-14
A930011O12Rik	8.37188	2.18428	5.67057e-17	1.08808e-13
P2rx3	8.36958	1.73054	5.78235e-17	1.08808e-13
Pou4f1	8.34121	3.62613	7.35314e-17	1.26836e-13
Cacna1e	8.06656	1.99413	7.23084e-16	1.15132e-12
Csmd3	8.05602	3.04274	7.88219e-16	1.16538e-12
C1qtnf4	8.04317	1.52307	8.75412e-16	1.20801e-12
Ago2	7.91821	1.97677	2.4096e-15	3.11726e-12
Zfhx2	7.88697	1.97515	3.09623e-15	3.57016e-12
Gpc2	7.87987	2.91552	3.27711e-15	3.57016e-12
Rhobtb3	7.8218	1.6536	5.20736e-15	5.33185e-12
Epha5	7.81701	1.79781	5.40939e-15	5.33185e-12
Kif5c	7.78902	1.30148	6.75286e-15	6.07728e-12
Eya1	7.73842	1.06746	1.00656e-14	8.68119e-12
Stmn1	7.67153	1.1221	1.69953e-14	1.40714e-11
Shc2	7.53296	1.57	4.96035e-14	3.94901e-11
Onecut2	7.44019	2.25452	1.00539e-13	7.70763e-11
Pde4dip	7.42812	1.29572	1.10155e-13	8.14318e-11
Rufy3	7.41911	1.24767	1.17911e-13	8.41601e-11
Ctnna2	7.39074	1.7229	1.46012e-13	1.00743e-10
Sbk1	7.318	1.28762	2.51685e-13	1.6385e-10
Daam1	7.31714	2.42638	2.53307e-13	1.6385e-10
Celf5	7.29031	2.05669	3.09245e-13	1.88535e-10
Myo5b	7.29012	1.91535	3.09685e-13	1.88535e-10
Mapk8ip1	7.27881	1.30646	3.3678e-13	1.99172e-10
Mapt	7.26424	1.70981	3.75135e-13	2.15692e-10
Plch2	7.2468	3.11929	4.26731e-13	2.38727e-10
Id1	7.23358	2.43303	4.7044e-13	2.56253e-10
Hn1	7.21153	0.927183	5.5325e-13	2.93634e-10
Tubb2b	7.20368	1.31215	5.86106e-13	3.03295e-10
Cdk5r1	7.19841	1.60062	6.09209e-13	3.06634e-10
Ncan	7.19553	1.56725	6.22186e-13	3.06634e-10
Lphn2	7.19103	1.67441	6.43063e-13	3.09552e-10
Kcnq2	7.15135	1.77042	8.5928e-13	4.04232e-10
Tmem145	7.1203	1.61865	1.07692e-12	4.95357e-10
Rapgef5	7.10784	1.95857	1.17871e-12	5.24177e-10
Nsg2	7.1065	1.61948	1.19022e-12	5.24177e-10
Kalrn	7.09404	1.93139	1.3025e-12	5.61675e-10
Gng2	7.0881	1.50447	1.35965e-12	5.74353e-10
Tagln3	7.06893	1.43347	1.56128e-12	6.46338e-10
Sept3	7.06088	1.50188	1.65446e-12	6.71484e-10
Spock1	7.04469	2.87362	1.85876e-12	7.31955e-10
BC068157	7.01508	2.10468	2.29823e-12	8.80947e-10
Pcsk1n	7.00262	1.3834	2.51223e-12	9.45466e-10
Dytn	6.97406	2.74828	3.07923e-12	1.13816e-09
Sfrp1	6.91445	2.5552	4.69676e-12	1.70558e-09
Nnat	6.88436	1.03204	5.80479e-12	2.07161e-09
Kcnmb2	6.87861	2.27357	6.04393e-12	2.1204e-09
Ncam1	6.87344	0.857451	6.2674e-12	2.16215e-09
Kif21b	6.87037	1.64608	6.40363e-12	2.17293e-09
Marcksl1	6.86644	0.601621	6.58242e-12	2.19757e-09
Lrrc55	6.82514	2.08272	8.78425e-12	2.88611e-09
Eif4g2	6.81402	0.372741	9.49094e-12	3.06958e-09
Lypd1	6.80501	3.32127	1.01042e-11	3.21764e-09
Chrna4	6.79409	1.89321	1.09002e-11	3.41853e-09
Rps26	6.78009	0.634484	1.20098e-11	3.71031e-09
Srgap1	6.75882	1.21194	1.39121e-11	4.23481e-09
Mir703	6.71531	0.87948	1.87666e-11	5.62971e-09
Mdga1	6.70669	1.69301	1.99095e-11	5.881e-09
Tuba1a	6.70477	0.605186	2.01725e-11	5.881e-09
Auts2	6.69289	1.16471	2.18812e-11	6.29055e-09
Acvr2a	6.68436	1.34935	2.31942e-11	6.5432e-09
Ube3a	6.68311	0.897307	2.33923e-11	6.5432e-09
Osbpl8	6.67966	1.51778	2.39496e-11	6.60977e-09
BC005764	6.66414	1.06307	2.66227e-11	7.15668e-09
Mif	6.66116	0.523868	2.71666e-11	7.20924e-09
Apc2	6.65283	1.6986	2.87515e-11	7.53327e-09
Dnm3	6.65014	1.40814	2.92806e-11	7.576e-09
Efnb2	6.63941	1.24966	3.1494e-11	7.94992e-09
Arpp21	6.62398	1.84298	3.4965e-11	8.71977e-09
Agap1	6.61679	1.3063	3.67072e-11	9.04527e-09
Cnih2	6.59629	1.3355	4.21586e-11	1.02664e-08
Smarcc2	6.58709	1.0512	4.48543e-11	1.06717e-08
Grxcr1	6.56715	2.84767	5.12865e-11	1.19279e-08
Bai1	6.54741	1.85143	5.85431e-11	1.34643e-08
Pcbp4	6.54559	0.830922	5.92609e-11	1.34796e-08
1110038B12Rik	6.53802	1.17266	6.23388e-11	1.40256e-08
Tbc1d8	6.53054	1.94567	6.55311e-11	1.45852e-08
Rapgef6	6.50984	1.39098	7.52287e-11	1.65655e-08
Sncg	6.50735	1.34364	7.64866e-11	1.66652e-08
Dusp8	6.49355	1.30363	8.38353e-11	1.80761e-08
Btbd3	6.481	1.74178	9.11175e-11	1.94437e-08
Ttll7	6.46519	1.37994	1.01174e-10	2.11536e-08
Irf2bpl	6.46212	1.49186	1.03246e-10	2.1371e-08
Neo1	6.45407	1.17586	1.08886e-10	2.23151e-08
Tubb5	6.45139	0.564878	1.10832e-10	2.24912e-08
Zfhx4	6.42359	1.44619	1.33093e-10	2.67466e-08
Ntrk2	6.41593	1.38914	1.39968e-10	2.78576e-08
Dpysl5	6.41401	1.57743	1.4174e-10	2.79416e-08
Eml4	6.40347	1.10393	1.51885e-10	2.96591e-08
Celf3	6.39983	1.69854	1.55552e-10	3.00913e-08
Sh2d3c	6.37874	2.26338	1.78545e-10	3.40331e-08
Tmeff1	6.37817	1.1738	1.79217e-10	3.40331e-08
Celsr3	6.33246	1.86197	2.41287e-10	4.54036e-08
Nrg3	6.32067	2.11643	2.60432e-10	4.85646e-08
Lrrtm3	6.30016	2.08058	2.97335e-10	5.49513e-08
Cdk14	6.29	2.02172	3.17459e-10	5.81512e-08
Trp53i11	6.28694	2.65886	3.23791e-10	5.87908e-08
Dusp1	6.2855	1.70047	3.26802e-10	5.88215e-08
Asic1	6.27352	1.35632	3.52975e-10	6.29848e-08
Prrc2b	6.2626	0.802981	3.78623e-10	6.64162e-08
Thsd7a	6.2626	2.03395	3.78623e-10	6.64162e-08
Pacs1	6.25962	1.2009	3.85906e-10	6.71249e-08
Ptprf	6.25684	0.968094	3.92843e-10	6.77622e-08
Isl2	6.22867	1.65998	4.70411e-10	8.04713e-08
Fnbp1l	6.22388	1.0594	4.85012e-10	8.22891e-08
Gdpd5	6.2189	2.34463	5.00667e-10	8.42546e-08
Syt5	6.2049	2.03269	5.47304e-10	9.13601e-08
Tmem164	6.19484	2.05216	5.83438e-10	9.66127e-08
Gm1673	6.17711	0.845933	6.52847e-10	1.07248e-07
Arl4c	6.17385	1.65274	6.66452e-10	1.08297e-07
Cntn5	6.17309	2.47495	6.69693e-10	1.08297e-07
2410006H16Rik	6.1658	0.955536	7.0126e-10	1.12522e-07
Nhlh2	6.1637	2.46231	7.10666e-10	1.13154e-07
Heatr5a	6.14156	1.92397	8.1716e-10	1.28527e-07
Pdcd4	6.14108	1.15474	8.19629e-10	1.28527e-07
Pcsk5	6.13495	2.0475	8.51884e-10	1.3258e-07
Csmd1	6.13169	1.81692	8.6952e-10	1.34315e-07
Tnpo2	6.1269	1.25051	8.96103e-10	1.37396e-07
Tmeff2	6.12009	2.5482	9.35217e-10	1.413e-07
Tenm2	6.11693	2.3658	9.53959e-10	1.43087e-07
Chrdl1	6.10179	2.37242	1.04889e-09	1.56194e-07
Carhsp1	6.09834	2.14864	1.07177e-09	1.58284e-07
Slc5a3	6.09738	1.56152	1.07822e-09	1.58284e-07
Gpr37	6.09077	2.19216	1.12371e-09	1.63801e-07
Miat	6.07572	1.64279	1.23432e-09	1.78666e-07
Vgf	6.0671	1.99098	1.30244e-09	1.87217e-07
Gatsl2	6.03221	1.75956	1.6173e-09	2.30872e-07
Amer2	6.02474	2.09613	1.69384e-09	2.40143e-07
Cd24a	6.01956	0.57239	1.74889e-09	2.46261e-07
Sema6a	6.00691	1.21816	1.89089e-09	2.62682e-07
Ptpro	5.99599	1.9228	2.02253e-09	2.79095e-07
Rere	5.99484	1.1635	2.03689e-09	2.79216e-07
Nt5dc3	5.98391	1.64314	2.1784e-09	2.9665e-07
Efnb3	5.98238	2.02817	2.19902e-09	2.97499e-07
Rnf44	5.96369	0.954564	2.46602e-09	3.31455e-07
Shisa7	5.96015	2.03687	2.52013e-09	3.36543e-07
Rpl32	5.95382	0.50401	2.61953e-09	3.47575e-07
Kif1b	5.95152	0.725168	2.65662e-09	3.50251e-07
Bcl7a	5.9452	1.10582	2.76126e-09	3.61743e-07
Macf1	5.93676	0.826667	2.90705e-09	3.74182e-07
Insr	5.93657	1.0656	2.91045e-09	3.74182e-07
Lphn1	5.9335	0.636927	2.96536e-09	3.77886e-07
1500012F01Rik	5.93293	0.904636	2.97577e-09	3.77886e-07
Ptprd	5.92028	2.00571	3.21395e-09	4.05644e-07
Sorbs2	5.90897	1.45578	3.44251e-09	4.31858e-07
Syt13	5.90571	1.91548	3.51125e-09	4.37828e-07
Lrrc16b	5.90178	1.48496	3.59593e-09	4.45701e-07
Thsd7b	5.90044	2.30501	3.62529e-09	4.46666e-07
Rps15a	5.89709	0.541353	3.69973e-09	4.52047e-07
Tenm3	5.89479	0.985794	3.75163e-09	4.54123e-07
6330415B21Rik	5.84879	2.22563	4.95168e-09	5.89051e-07
Scn3a	5.84419	1.59089	5.09045e-09	6.02099e-07
Gnao1	5.83882	1.42563	5.25714e-09	6.18282e-07
Pdxp	5.83652	1.17098	5.33019e-09	6.23332e-07
Rps7	5.8141	0.649413	6.09623e-09	7.08909e-07
Lingo1	5.80576	1.65255	6.40751e-09	7.40944e-07
Nt5dc2	5.79723	1.20137	6.74193e-09	7.75284e-07
Kcnc2	5.79531	2.02568	6.81938e-09	7.79859e-07
Gas5	5.78036	0.493343	7.45396e-09	8.47744e-07
C77080	5.77883	1.38999	7.5222e-09	8.5083e-07
Arhgap33	5.77059	1.66239	7.89953e-09	8.88654e-07
Mex3a	5.75928	1.64477	8.44735e-09	9.41131e-07
Fam57b	5.75909	1.23078	8.45695e-09	9.41131e-07
Mtus2	5.75813	2.04722	8.50509e-09	9.41427e-07
Ppfia4	5.75085	1.73974	8.87977e-09	9.72499e-07
Jup	5.74893	1.93591	8.981e-09	9.78409e-07
Tmsb10	5.74701	0.611996	9.08336e-09	9.8438e-07
Sema6c	5.74414	1.97792	9.23903e-09	9.96035e-07
Sptbn2	5.73494	1.56363	9.75479e-09	1.04619e-06
Magi1	5.70849	1.32687	1.13984e-08	1.21616e-06
Tbc1d24	5.70466	1.636	1.16579e-08	1.23747e-06
Nsg1	5.67476	0.896883	1.38887e-08	1.46585e-06
Smarce1	5.67399	0.897561	1.39511e-08	1.46585e-06
Ptms	5.66172	0.609923	1.49862e-08	1.56666e-06
Dact1	5.65904	2.13716	1.52223e-08	1.58335e-06
Chd5	5.6577	1.85244	1.53418e-08	1.5878e-06
Atxn2l	5.65501	0.739563	1.55834e-08	1.60478e-06
Gfra1	5.64428	2.98684	1.65874e-08	1.69134e-06
Tob2	5.63374	1.69967	1.76344e-08	1.78056e-06
Nol4l	5.62186	1.39178	1.88918e-08	1.88908e-06
Synm	5.6209	2.03932	1.89969e-08	1.89046e-06
Ntng1	5.61515	2.00294	1.96395e-08	1.94507e-06
Ank3	5.61381	1.06554	1.97925e-08	1.95088e-06
Lhfpl2	5.61045	1.44826	2.018e-08	1.97468e-06
5830417I10Rik	5.61007	1.60288	2.02247e-08	1.97468e-06
Rnf150	5.6048	2.26838	2.08499e-08	2.02616e-06
Tmem57	5.60317	1.2446	2.10469e-08	2.03575e-06
Irf2bp2	5.59876	1.54395	2.15891e-08	2.07848e-06
Vcan	5.59771	2.65967	2.17208e-08	2.08147e-06
Vopp1	5.59598	1.36227	2.19379e-08	2.09259e-06
Ly6h	5.59253	1.12131	2.23784e-08	2.12482e-06
Gata3	5.59119	2.04401	2.2552e-08	2.13153e-06
Rpl37	5.58755	0.667401	2.30299e-08	2.1668e-06
Dync1h1	5.58199	0.692773	2.37784e-08	2.2271e-06
Rnf219	5.55918	1.82392	2.71044e-08	2.51585e-06
Nova2	5.55247	2.04813	2.81658e-08	2.60269e-06
Unc13b	5.55113	2.14628	2.83828e-08	2.61109e-06
Shox2	5.55017	1.48615	2.85388e-08	2.61383e-06
Tmem2	5.54078	1.37968	3.01127e-08	2.74582e-06
Bach2	5.53848	1.50749	3.05107e-08	2.76992e-06
Nlk	5.53043	1.60032	3.19446e-08	2.88743e-06
Gm20063	5.52142	1.82507	3.36267e-08	3.02625e-06
Gal3st3	5.51414	1.57109	3.50492e-08	3.13067e-06
Pvrl3	5.51366	1.8157	3.51448e-08	3.13067e-06
Gpr85	5.51318	1.86145	3.52406e-08	3.13067e-06
St8sia2	5.50705	1.79114	3.64902e-08	3.22783e-06
Pafah1b3	5.50187	0.575861	3.75779e-08	3.3099e-06
Rps11	5.48807	0.353518	4.06344e-08	3.54891e-06
Prmt1	5.48807	0.692253	4.06344e-08	3.54891e-06
Gareml	5.48501	2.46275	4.13456e-08	3.59585e-06
Hist3h2a	5.47312	1.13324	4.42175e-08	3.82953e-06
Lcor	5.46546	1.53518	4.61719e-08	3.98214e-06
Phc1	5.4622	1.38981	4.70277e-08	4.03911e-06
Farp1	5.44533	1.23491	5.17092e-08	4.40465e-06
Zswim4	5.43805	1.88579	5.38676e-08	4.5697e-06
Map7d1	5.43517	0.979563	5.47435e-08	4.61615e-06
Sema3a	5.43479	2.10951	5.48613e-08	4.61615e-06
Wdfy3	5.43402	0.665034	5.50976e-08	4.61727e-06
Unc5d	5.41811	1.6689	6.0231e-08	5.01228e-06
Malat1	5.41562	0.351632	6.10758e-08	5.05684e-06
Jph4	5.40834	1.79148	6.36119e-08	5.24583e-06
9230102O04Rik	5.40633	1.78905	6.43304e-08	5.28403e-06
Rpl39	5.4023	0.375098	6.57912e-08	5.38265e-06
Pip5k1c	5.39454	1.0257	6.86996e-08	5.59848e-06
Zfp462	5.38994	1.59196	7.04815e-08	5.72116e-06
Arhgap35	5.38467	0.970405	7.25783e-08	5.86835e-06
Gm6548	5.37096	0.603223	7.83167e-08	6.3077e-06
Megf8	5.36694	1.22074	8.0084e-08	6.42503e-06
Ubqln2	5.36454	0.82869	8.11542e-08	6.48576e-06
Ldb1	5.36291	0.961265	8.18899e-08	6.51938e-06
D130009I18Rik	5.35908	2.63237	8.36464e-08	6.6337e-06
Psd	5.35649	1.37138	8.48526e-08	6.70301e-06
Slitrk3	5.35582	1.54345	8.5168e-08	6.70301e-06
Glul	5.3518	0.926019	8.70847e-08	6.82791e-06
Frat2	5.34231	1.97326	9.17694e-08	7.16806e-06
Kmt2d	5.33761	0.611405	9.41775e-08	7.30105e-06
Nrxn2	5.33493	0.960021	9.55809e-08	7.3822e-06
Rpl13a	5.33301	0.370676	9.65957e-08	7.43284e-06
Hist3h2ba	5.33225	0.978569	9.70045e-08	7.43665e-06
Mapk3	5.32822	1.05976	9.91785e-08	7.54741e-06
Hic2	5.3218	2.13473	1.02744e-07	7.79013e-06
Sox4	5.31864	1.13501	1.04546e-07	7.89781e-06
Rps19	5.31787	0.418463	1.04987e-07	7.90231e-06
Aplp1	5.30733	1.00767	1.11242e-07	8.34275e-06
Hspa12a	5.30196	1.18445	1.14563e-07	8.5608e-06
Zfp566	5.28567	2.16096	1.25244e-07	9.29181e-06
Bcr	5.28404	1.35014	1.26363e-07	9.31302e-06
Dbn1	5.28395	0.749167	1.26429e-07	9.31302e-06
Rnf38	5.28184	1.23721	1.27893e-07	9.38369e-06
Epc1	5.28031	1.17387	1.28968e-07	9.39969e-06
Shank1	5.27887	1.12197	1.29984e-07	9.44048e-06
Tmtc2	5.27762	1.73546	1.3087e-07	9.47163e-06
3632451O06Rik	5.27657	1.67954	1.31625e-07	9.49306e-06
Cacnb1	5.26545	1.49484	1.39845e-07	1.00161e-05
Dlg4	5.26267	1.36985	1.41976e-07	1.00748e-05
Sbf2	5.2598	1.37065	1.44214e-07	1.0188e-05
Ddah2	5.25903	0.768164	1.44816e-07	1.01958e-05
Tmem44	5.24485	1.48429	1.56411e-07	1.09748e-05
Rasa4	5.2437	2.2032	1.5739e-07	1.10061e-05
Rundc3a	5.24274	1.00078	1.5821e-07	1.10262e-05
Gm13826	5.23268	0.500314	1.67072e-07	1.16048e-05
Tnfrsf19	5.22923	2.41834	1.7022e-07	1.17839e-05
Nradd	5.22348	1.88232	1.75594e-07	1.21154e-05
Tub	5.22204	1.82373	1.76963e-07	1.21693e-05
Gabbr1	5.21619	1.02015	1.82637e-07	1.24766e-05
Rgs4	5.21064	2.6804	1.88195e-07	1.2814e-05
D430019H16Rik	5.20613	1.53537	1.92818e-07	1.30834e-05
Slc12a7	5.20556	1.02527	1.93416e-07	1.30834e-05
Irx1	5.20441	1.25778	1.94618e-07	1.3084e-05
Hecw1	5.20402	1.22516	1.9502e-07	1.3084e-05
Tubb4a	5.20115	1.13432	1.98061e-07	1.32247e-05
Rps9	5.1977	0.35341	2.01771e-07	1.34292e-05
Nhsl1	5.19195	1.48499	2.08105e-07	1.38063e-05
Csde1	5.18447	0.470104	2.16626e-07	1.43257e-05
Smad7	5.18016	1.85239	2.21695e-07	1.46142e-05
Cxadr	5.17853	1.37301	2.23639e-07	1.46555e-05
Crb1	5.17815	2.51311	2.24099e-07	1.46555e-05
Chd3	5.17786	0.94137	2.24445e-07	1.46555e-05
Igsf9	5.17288	2.29825	2.30516e-07	1.50046e-05
Ralgps2	5.17182	1.2281	2.31821e-07	1.50422e-05
Agap2	5.16809	1.58158	2.36504e-07	1.52981e-05
Polr2a	5.16665	0.970877	2.38329e-07	1.53682e-05
Rims2	5.15381	1.49113	2.55251e-07	1.64082e-05
Tmem151b	5.14978	1.49842	2.6079e-07	1.67124e-05
Sox12	5.14767	1.14595	2.63737e-07	1.68491e-05
Lbh	5.14595	1.66846	2.66173e-07	1.69523e-05
Ago1	5.14221	1.65923	2.71524e-07	1.72313e-05
Sema4g	5.14173	1.36808	2.72218e-07	1.72313e-05
Fscn1	5.13991	0.603414	2.74869e-07	1.73461e-05
Prrc2a	5.12525	0.708884	2.97146e-07	1.86572e-05
Ebf1	5.12506	1.07146	2.97448e-07	1.86572e-05
Ctxn1	5.10627	0.934097	3.28574e-07	2.04854e-05
Tfrc	5.09861	1.47595	3.42163e-07	2.12685e-05
Hdgfrp3	5.09727	0.917914	3.44596e-07	2.13556e-05
Foxp4	5.08883	1.60274	3.60276e-07	2.2151e-05
Arid1b	5.08864	1.06859	3.6064e-07	2.2151e-05
Sepw1	5.08059	0.337406	3.76264e-07	2.2953e-05
Tnrc6c	5.08021	0.794771	3.77024e-07	2.2953e-05
Eif4ebp2	5.07427	2.17812	3.88996e-07	2.36124e-05
Plcxd2	5.0666	1.87171	4.04987e-07	2.45112e-05
Rtn1	5.04571	1.22447	4.51848e-07	2.72429e-05
Eef2	5.04417	0.30639	4.55486e-07	2.73278e-05
Cdkn1c	5.04226	1.14712	4.60073e-07	2.75233e-05
4930480K15Rik	5.03775	1.92841	4.71029e-07	2.80308e-05
Cdh2	5.0367	1.16898	4.7363e-07	2.80907e-05
Atp8b2	5.02769	1.45086	4.96423e-07	2.92748e-05
Slc4a4	5.02462	1.84096	5.04421e-07	2.9662e-05
Ypel1	5.02386	2.02625	5.0644e-07	2.96963e-05
Usp22	5.01542	0.611153	5.29167e-07	3.08542e-05
Kidins220	5.01159	0.839986	5.3982e-07	3.1299e-05
Runx1	5.00891	2.09555	5.474e-07	3.16498e-05
Chrnb2	5.00067	1.48891	5.71328e-07	3.28825e-05
Rnf112	5.00047	1.79847	5.71896e-07	3.28825e-05
Ahdc1	4.99798	1.37613	5.79334e-07	3.32178e-05
Mageh1	4.98917	1.27439	6.06407e-07	3.46741e-05
Cadm1	4.98763	1.07003	6.11239e-07	3.48541e-05
Ddx17	4.97623	0.602775	6.48353e-07	3.67678e-05
Wnk1	4.97172	0.763529	6.63602e-07	3.75298e-05
Map6	4.96914	1.28032	6.72518e-07	3.79304e-05
Rem2	4.96243	2.05412	6.96174e-07	3.91579e-05
Dctn1	4.95831	0.777292	7.11101e-07	3.98891e-05
Sik1	4.95754	1.3341	7.13912e-07	3.99385e-05
Fam193b	4.95591	1.25051	7.19921e-07	4.01661e-05
Cacna1h	4.95141	1.77457	7.36788e-07	4.09967e-05
Lsamp	4.94575	1.61515	7.58501e-07	4.20917e-05
Fus	4.93876	1.08921	7.86221e-07	4.35077e-05
Smpd3	4.9377	1.56341	7.90481e-07	4.35077e-05
Rnf122	4.9377	1.76472	7.90481e-07	4.35077e-05
Tcerg1	4.93722	0.781693	7.92425e-07	4.35077e-05
Cttnbp2	4.9331	1.33134	8.09335e-07	4.41069e-05
Glcci1	4.93301	1.11336	8.09732e-07	4.41069e-05
Csnk1e	4.93301	1.04048	8.09732e-07	4.41069e-05
Map2	4.93205	1.10804	8.13716e-07	4.42076e-05
Gm20754	4.93147	1.68729	8.16115e-07	4.42219e-05
Susd4	4.92707	1.21952	8.34738e-07	4.49887e-05
Midn	4.92697	1.19596	8.35147e-07	4.49887e-05
Arglu1	4.92659	0.560197	8.36786e-07	4.49887e-05
Zfp358	4.92448	1.34562	8.45858e-07	4.53586e-05
Nrxn1	4.91988	1.17533	8.65982e-07	4.62436e-05
Cers6	4.91969	1.75321	8.6683e-07	4.62436e-05
Sema4c	4.90828	1.83329	9.18776e-07	4.88888e-05
Suv420h1	4.90234	1.28424	9.47015e-07	5.01336e-05
Shb	4.8987	1.42747	9.64733e-07	5.08117e-05
Rpl18	4.8918	0.375644	9.99185e-07	5.24108e-05
Rusc2	4.88739	1.12914	1.02181e-06	5.34056e-05
Zfhx3	4.88691	1.22895	1.0243e-06	5.34056e-05
Dennd1c	4.88595	2.11965	1.0293e-06	5.35312e-05
Bzrap1	4.8803	1.49398	1.05925e-06	5.4951e-05
Zcchc11	4.87934	1.11499	1.06441e-06	5.50806e-05
Rab3il1	4.878	1.34209	1.07167e-06	5.53182e-05
Map3k9	4.87273	1.29736	1.10068e-06	5.66739e-05
Fabp5	4.87187	0.784024	1.10549e-06	5.66951e-05
Rps28	4.87167	0.871555	1.10657e-06	5.66951e-05
Slitrk1	4.86631	1.48083	1.13703e-06	5.81119e-05
Rabep1	4.86056	0.77044	1.17056e-06	5.95893e-05
Peak1	4.86037	1.52735	1.17169e-06	5.95893e-05
Gab2	4.85826	1.65616	1.18423e-06	5.99327e-05
Hnrnpa0	4.85327	0.694134	1.2144e-06	6.13093e-05
Mycbp2	4.85078	0.720622	1.22975e-06	6.1723e-05
Sgms1	4.84436	1.63151	1.27019e-06	6.35067e-05
Dclk1	4.83813	0.912669	1.31065e-06	6.53713e-05
Zfp536	4.83545	1.50333	1.32845e-06	6.61002e-05
Zbtb12	4.82951	1.91503	1.36871e-06	6.794e-05
Acin1	4.82682	0.580108	1.38728e-06	6.86967e-05
Wsb1	4.82606	0.52127	1.39262e-06	6.87653e-05
Isl1	4.82567	1.19089	1.3953e-06	6.87653e-05
Prdm2	4.82079	1.50806	1.42993e-06	7.01378e-05
Unc5c	4.81743	1.60461	1.45417e-06	7.11582e-05
Meis3	4.81456	1.2402	1.47526e-06	7.202e-05
Basp1	4.81226	0.714329	1.49235e-06	7.26827e-05
Bcl9l	4.80402	1.02711	1.55515e-06	7.54585e-05
Snn	4.80382	1.03849	1.55664e-06	7.54585e-05
Sh3bp2	4.79252	1.6743	1.64703e-06	7.96538e-05
Prdx2	4.79098	0.228331	1.65967e-06	8.00779e-05
Cacng2	4.78523	1.38406	1.70789e-06	8.22133e-05
Rnf10	4.7837	0.766851	1.72098e-06	8.25384e-05
Atxn7l3b	4.78351	0.333234	1.72262e-06	8.25384e-05
Nf2	4.77632	1.05221	1.78532e-06	8.5345e-05
Erc2	4.77412	1.31209	1.80498e-06	8.60861e-05
Fam89b	4.77316	0.781513	1.8136e-06	8.62642e-05
Pdzrn3	4.77277	2.41062	1.81705e-06	8.62642e-05
Slco5a1	4.76779	1.47193	1.86257e-06	8.82227e-05
Rpl22	4.76262	0.611167	1.91099e-06	9.03097e-05
Pogz	4.75974	1.23176	1.93842e-06	9.1397e-05
Zbtb21	4.7377	1.58102	2.16158e-06	0.000100772
Wnk2	4.73636	0.958332	2.17593e-06	0.000101046
Ddhd1	4.73597	1.26823	2.18005e-06	0.000101046
Top2b	4.73578	0.636392	2.18211e-06	0.000101046
Fam124a	4.73367	2.03004	2.20491e-06	0.000101874
Pdap1	4.73118	0.644702	2.23215e-06	0.000102903
Abcc1	4.72907	1.85558	2.25546e-06	0.000103746
Neto2	4.72601	1.84397	2.28977e-06	0.000104858
Cacnb3	4.72601	0.975335	2.28977e-06	0.000104858
Khsrp	4.7215	0.96129	2.34108e-06	0.000106971
Dennd6b	4.71978	1.18636	2.36101e-06	0.000107645
Mapk6	4.7146	0.609332	2.42182e-06	0.000109692
Lrrn1	4.70962	1.66195	2.48179e-06	0.000112163
Wdr6	4.7032	0.663122	2.56116e-06	0.000115247
Rbfox2	4.70147	0.705476	2.5829e-06	0.000115973
Vps37d	4.69227	1.40688	2.70184e-06	0.000120608
Podxl2	4.6917	0.801906	2.70945e-06	0.000120608
Akap9	4.6917	0.739168	2.70945e-06	0.000120608
Nfkbia	4.69074	1.4611	2.72217e-06	0.000120656
Adarb2	4.69074	2.08788	2.72217e-06	0.000120656
Nmrk1	4.68902	1.82869	2.74522e-06	0.000121417
Samd14	4.68767	0.968661	2.76327e-06	0.000121955
Fchsd1	4.68662	1.53036	2.77754e-06	0.000122324
Cpsf6	4.68461	0.616144	2.80496e-06	0.00012327
Rgma	4.68279	1.13795	2.83001e-06	0.000124107
Chrm3	4.68231	2.08922	2.83663e-06	0.000124134
8430431K14Rik	4.68087	2.20607	2.8566e-06	0.000124744
Ralgds	4.67771	1.37391	2.90099e-06	0.000126416
H2afy2	4.67522	0.888854	2.93644e-06	0.000127543
Fbxl16	4.67502	1.15624	2.93918e-06	0.000127543
Psd2	4.6734	1.73606	2.96261e-06	0.000128291
Tmem132d	4.67177	2.44463	2.98621e-06	0.000129043
Nrg3os	4.66985	1.65035	3.0142e-06	0.000129981
Rffl	4.66793	1.80763	3.04245e-06	0.000130628
Fmn1	4.66602	1.94974	3.07095e-06	0.000130916
Hsf2	4.66582	0.957358	3.07382e-06	0.000130916
Med22	4.66027	1.0339	3.15801e-06	0.000134075
A930013F10Rik	4.66007	1.63363	3.16095e-06	0.000134075
Kcna6	4.65576	1.43037	3.22784e-06	0.000136632
Asxl3	4.65011	1.31524	3.31761e-06	0.000140145
Cacna1b	4.64455	1.59788	3.40819e-06	0.000143679
Dlg2	4.63995	1.68868	3.48494e-06	0.000146615
Kmt2a	4.63727	1.03251	3.53047e-06	0.00014823
Maz	4.63612	0.855882	3.55016e-06	0.000148755
Mreg	4.625	1.22647	3.74599e-06	0.000156643
Smarca4	4.61935	0.771932	3.84952e-06	0.000160648
Rplp2	4.61312	0.346021	3.96676e-06	0.000164875
Efna3	4.60593	1.64241	4.10629e-06	0.000169653
Abcc5	4.60526	0.858004	4.11955e-06	0.000169862
Calm3	4.59682	0.473091	4.28978e-06	0.000176316
Casz1	4.59625	1.31226	4.30163e-06	0.000176316
Cux2	4.58762	1.49581	4.48317e-06	0.000183394
Eif4a1	4.5836	0.270727	4.57039e-06	0.000186593
Ube4b	4.57306	0.682081	4.80657e-06	0.000195464
Mex3c	4.57248	1.56417	4.81978e-06	0.000195592
Tmem198	4.5721	1.71876	4.82861e-06	0.000195592
Chd4	4.56884	0.764446	4.90427e-06	0.000198063
Arhgef12	4.56501	1.15259	4.99475e-06	0.000201141
Ankrd13b	4.563	1.12925	5.04289e-06	0.000202685
Usp12	4.56165	1.48636	5.07522e-06	0.000203589
Spast	4.5606	0.998472	5.10077e-06	0.000204218
BC030500	4.55983	2.51738	5.11943e-06	0.00020457
Sfswap	4.55907	0.913579	5.13815e-06	0.000204922
Arih1	4.55849	1.27583	5.15223e-06	0.000205089
Crebzf	4.55552	1.14364	5.2256e-06	0.00020761
Srgap3	4.55389	1.05716	5.26625e-06	0.000208824
Mbd6	4.55025	1.01631	5.35822e-06	0.000212065
Pex5l	4.5467	1.27517	5.44925e-06	0.000215256
Rn45s	4.53789	0.391284	5.68206e-06	0.000224025
Pnn	4.52303	0.616445	6.09596e-06	0.000237628
Palm	4.52246	1.06711	6.11255e-06	0.000237827
Klhdc2	4.51556	0.906765	6.31502e-06	0.000244326
Ppip5k2	4.51479	1.01781	6.3379e-06	0.000244754
Soga3	4.51268	1.17066	6.40126e-06	0.000246282
Ylpm1	4.51038	0.961932	6.47106e-06	0.000248505
H13	4.50808	0.609075	6.54159e-06	0.000250285
AF529169	4.49984	1.80671	6.80041e-06	0.000259697
Ikbkap	4.49946	1.11219	6.81268e-06	0.000259697
Mllt6	4.49179	1.12196	7.06265e-06	0.000268731
Brsk2	4.48566	0.982948	7.26891e-06	0.000276072
Son	4.48317	0.450746	7.35434e-06	0.000278805
Nmnat2	4.48259	1.23395	7.37419e-06	0.000279046
Cep170	4.48087	0.901529	7.43405e-06	0.000279777
Akap6	4.47483	1.22466	7.64724e-06	0.000287278
Prr18	4.47291	2.09218	7.71613e-06	0.000289341
Dclk2	4.47148	1.19617	7.76819e-06	0.000290766
Dusp18	4.4708	1.70202	7.7926e-06	0.000291153
Trim33	4.46716	1.13812	7.92639e-06	0.000295219
Chn2	4.46707	1.98843	7.92994e-06	0.000295219
Lpar6	4.46458	1.9211	8.02278e-06	0.000298139
Adam11	4.45844	1.41704	8.25576e-06	0.000305699
Patz1	4.45499	1.39408	8.38964e-06	0.000309549
Kdm5b	4.45423	0.628006	8.41967e-06	0.000310105
Rhou	4.45384	1.54002	8.43473e-06	0.000310107
Myh10	4.45346	0.722851	8.44981e-06	0.000310111
Whsc1	4.4479	0.844595	8.67138e-06	0.000317118
Mycl	4.44349	1.65394	8.85105e-06	0.000323118
Cbfb	4.44167	0.961286	8.9263e-06	0.000325291
Myt1l	4.43755	1.36536	9.09885e-06	0.000330416
Tmtc4	4.43698	1.528	9.12318e-06	0.000330719
Abhd2	4.43448	1.31399	9.22933e-06	0.000333982
Nedd4l	4.43113	1.48565	9.37408e-06	0.000338039
Ubap2	4.42241	0.705395	9.76067e-06	0.000350757
Map3k13	4.4158	1.46561	1.00639e-05	0.000359939
Shisa2	4.4157	1.12785	1.00684e-05	0.000359939
Amotl2	4.41043	1.32073	1.03166e-05	0.000367544
Atp13a2	4.40861	0.87774	1.04037e-05	0.00037001
Inpp4b	4.40813	2.12491	1.04267e-05	0.000370193
Usf1	4.40631	0.911713	1.05147e-05	0.000372064
Gabrb3	4.40621	1.23681	1.05194e-05	0.000372064
Wdtc1	4.40593	1.25795	1.05333e-05	0.000372064
1700120E14Rik	4.40497	1.92516	1.058e-05	0.000373076
Rps21	4.40315	0.395872	1.06692e-05	0.000375276
Dnajb5	4.40295	1.67931	1.06787e-05	0.000375276
Cnr1	4.39193	1.4739	1.12347e-05	0.000393481
Ptprq	4.39078	2.25149	1.12943e-05	0.000394899
Dusp10	4.38877	1.99986	1.13993e-05	0.000397899
Vps13b	4.38293	1.32555	1.17096e-05	0.000407357
Zfyve27	4.38216	1.29023	1.17509e-05	0.000408108
Ssbp3	4.37631	0.705125	1.20704e-05	0.000417103
1500004A13Rik	4.3743	1.01596	1.21823e-05	0.000420267
Arid3b	4.37305	1.56111	1.2252e-05	0.000421971
Arid2	4.37104	1.07643	1.23655e-05	0.000425172
Tubb3	4.36817	1.36527	1.25294e-05	0.000430092
Zbtb17	4.36759	1.57481	1.25624e-05	0.000430511
Dpysl4	4.36529	0.86447	1.26953e-05	0.000434347
Acvr2b	4.3605	1.43072	1.29765e-05	0.000443236
Gigyf1	4.35504	1.16893	1.33044e-05	0.000453686
Pik3r3	4.35274	1.06289	1.34448e-05	0.00045772
Six2	4.34593	1.17373	1.38684e-05	0.000469825
Ttc28	4.34507	1.27727	1.3923e-05	0.000470904
Adam22	4.34229	0.970097	1.41004e-05	0.000476124
Sept5	4.34057	0.864413	1.42115e-05	0.000478525
Unc5b	4.34047	1.76435	1.42177e-05	0.000478525
Tmem26	4.33884	2.07199	1.43235e-05	0.000481303
Dctd	4.33836	1.98221	1.43548e-05	0.000481572
Khdrbs1	4.33578	0.52215	1.45247e-05	0.000486484
Agrn	4.33405	0.810557	1.46391e-05	0.000488732
Slc29a4	4.33204	1.56745	1.47735e-05	0.000492428
Mrpl34	4.32773	0.746231	1.50657e-05	0.000500554
Cacna1a	4.319	1.28322	1.56734e-05	0.00051825
Arhgef7	4.31143	0.793133	1.62199e-05	0.000534612
Hsp90aa1	4.31028	0.273687	1.63045e-05	0.000536545
Ctnnbip1	4.30473	0.675621	1.67193e-05	0.000549321
Zfp57	4.30358	1.14982	1.68063e-05	0.000551307
BC018242	4.30243	1.02257	1.68938e-05	0.000552904
Hook1	4.30223	1.33092	1.69085e-05	0.000552904
Clec18a	4.29572	1.27597	1.74129e-05	0.000567607
4930412O13Rik	4.29303	1.72877	1.76248e-05	0.00057361
Galntl6	4.29083	2.42186	1.78007e-05	0.000577517
Drp2	4.28795	1.60573	1.80326e-05	0.000583716
Mex3d	4.28776	1.44686	1.80481e-05	0.000583716
Pirt	4.28067	1.90584	1.8633e-05	0.000601532
Pik3cd	4.27732	1.56574	1.89159e-05	0.000608927
Eid1	4.27444	0.580965	1.91616e-05	0.00061588
Spock2	4.27023	1.03947	1.95275e-05	0.000625966
Trim2	4.27013	0.956828	1.95359e-05	0.000625966
Rpl23	4.26256	0.372423	2.02099e-05	0.000645563
Srek1	4.26064	0.838157	2.0384e-05	0.000650121
Nxn	4.2593	1.62225	2.05067e-05	0.000653029
Fhod3	4.25556	1.48377	2.08523e-05	0.000663015
B4galt2	4.25058	1.42101	2.13218e-05	0.000676901
Baz1b	4.24857	1.11759	2.15142e-05	0.000681964
8430419L09Rik	4.24684	1.03459	2.16804e-05	0.000686182
Rpl37a	4.24627	0.494681	2.17361e-05	0.000686895
Ap3b2	4.24282	1.1562	2.20731e-05	0.00069648
Chl1	4.24167	1.62041	2.21865e-05	0.000697932
Ilf3	4.24033	0.82003	2.23196e-05	0.000701051
Rpl13	4.23745	0.314902	2.26072e-05	0.00070901
Mapk8	4.23247	1.13767	2.31141e-05	0.000722718
H2-T24	4.23113	1.47416	2.32525e-05	0.000725947
Luc7l3	4.22969	0.543155	2.34015e-05	0.000729501
Gfod1	4.22633	1.58859	2.37529e-05	0.000739341
Dpf1	4.22269	1.44453	2.41401e-05	0.000750264
Rragd	4.22173	1.60472	2.4243e-05	0.000751845
Camk4	4.22154	1.53221	2.42636e-05	0.000751845
Prkg1	4.21934	1.46794	2.4502e-05	0.000758098
Tle4	4.21282	1.42416	2.522e-05	0.000779148
Lphn3	4.21043	1.20576	2.5489e-05	0.000786284
Tmem74	4.19873	1.78972	2.68411e-05	0.000825534
Fam189a2	4.19576	1.27398	2.71954e-05	0.000835189
Sfpq	4.19337	0.500865	2.74844e-05	0.000840323
Robo1	4.19097	1.13187	2.77762e-05	0.000846215
Mgat4b	4.19078	0.994078	2.77997e-05	0.000846215
Zfp428	4.1857	0.776069	2.84287e-05	0.000864092
Chfr	4.17966	1.25892	2.91941e-05	0.000884756
Afap1	4.17832	0.727719	2.93668e-05	0.000888689
A830082N09Rik	4.17688	1.8285	2.95529e-05	0.000893016
Sipa1l1	4.1764	1.25242	2.96152e-05	0.000893594
Eef1g	4.17478	0.355753	2.98279e-05	0.000898703
Cmip	4.17248	0.807371	3.01307e-05	0.000906506
Car11	4.16998	1.13813	3.04621e-05	0.000914587
Spns2	4.16979	1.57188	3.04877e-05	0.000914587
Tbc1d9	4.16874	1.20171	3.0629e-05	0.000917497
Fblim1	4.16663	1.85012	3.09135e-05	0.000923735
Mta1	4.16653	1.13199	3.09265e-05	0.000923735
Pisd-ps1	4.1604	0.824979	3.17689e-05	0.000944639
Klf7	4.16011	1.16772	3.1809e-05	0.000944639
Pak7	4.15676	1.57186	3.22794e-05	0.000957236
Gpr88	4.15398	1.7916	3.26742e-05	0.000967557
Unc45a	4.15178	1.28436	3.29905e-05	0.000974138
Uchl1	4.15178	0.839722	3.29905e-05	0.000974138
Traf4	4.14996	0.894811	3.3254e-05	0.00098052
Foxg1	4.14842	1.23125	3.34775e-05	0.000985706
Cnst	4.14679	1.03183	3.37165e-05	0.000991332
Rtn4rl2	4.13587	1.05999	3.53616e-05	0.00103383
Crmp1	4.13453	1.25782	3.55688e-05	0.00103782
Klhl5	4.13069	1.12612	3.61672e-05	0.00105292
Tmem178b	4.12973	1.91229	3.63183e-05	0.00105583
Frmd4a	4.1259	0.960895	3.69286e-05	0.00107207
Nipa1	4.11958	1.26866	3.7957e-05	0.00109884
Pja1	4.11823	0.676378	3.81786e-05	0.00110371
Itsn1	4.1121	0.837425	3.92075e-05	0.00113124
Cnppd1	4.11191	0.9326	3.924e-05	0.00113124
Gpr162	4.11028	1.23106	3.95179e-05	0.00113609
Ldlrad3	4.10118	0.91468	4.11056e-05	0.0011752
Bex1	4.1006	0.732299	4.12078e-05	0.0011765
Rgl2	4.09936	1.03916	4.14303e-05	0.00118008
Crebrf	4.09926	1.67776	4.14474e-05	0.00118008
Fam129b	4.09562	1.51973	4.21044e-05	0.0011955
Carm1	4.09485	1.16967	4.2244e-05	0.00119782
Wiz	4.09361	1.0526	4.24717e-05	0.00120263
Mcf2l	4.0915	1.14728	4.28598e-05	0.00120916
Atp8a2	4.0914	1.25858	4.28775e-05	0.00120916
Ep300	4.07952	1.44131	4.51292e-05	0.00126405
Vash1	4.07875	1.13452	4.52783e-05	0.00126651
Dtx3	4.07521	0.393601	4.59738e-05	0.00128423
Tulp4	4.05805	0.711993	4.94839e-05	0.0013767
Fbf1	4.05537	1.41175	5.00554e-05	0.00138887
Nbea	4.0546	0.695424	5.02199e-05	0.00139157
Enah	4.04828	0.673835	5.15962e-05	0.00142779
Zfp606	4.04578	1.45575	5.21482e-05	0.00143922
Gria4	4.04138	1.17041	5.31384e-05	0.00146265
Nme1	4.03639	0.420644	5.42793e-05	0.00148811
Atat1	4.0248	0.679211	5.70244e-05	0.00155514
Gcn1l1	4.02202	1.19387	5.77016e-05	0.00157153
Tsc22d1	4.02106	0.277353	5.79369e-05	0.00157587
S100a10	4.01953	0.652889	5.83153e-05	0.00158408
Ucp2	4.01876	1.68924	5.85053e-05	0.00158716
Lrrc16a	4.0179	1.42845	5.87198e-05	0.00159089
Xpo6	4.01713	0.954989	5.89111e-05	0.00159255
Rlf	4.01703	1.33329	5.8935e-05	0.00159255
Pabpn1	4.01531	0.622121	5.93678e-05	0.00159591
Eif4a2	4.01358	0.379778	5.98035e-05	0.00160554
Map3k10	4.01243	1.08681	6.00957e-05	0.00160921
Zmiz1	4.01176	0.493117	6.02668e-05	0.00161136
Atf6b	4.0109	0.827237	6.04874e-05	0.00161136
Rsrp1	4.01052	0.44115	6.05857e-05	0.00161191
Sestd1	4.00783	0.807096	6.1278e-05	0.00162823
Mmd	3.99806	1.06596	6.38638e-05	0.00169477
Cspp1	3.99653	1.23815	6.42787e-05	0.00170359
Usp25	3.99538	1.03818	6.45915e-05	0.00170969
Trim67	3.99346	1.19243	6.51161e-05	0.00172138
Zswim8	3.99154	0.967814	6.56448e-05	0.00173314
Gm15612	3.99049	1.33715	6.59372e-05	0.00173864
Lars2	3.98963	0.299007	6.61774e-05	0.00174054
Scrt1	3.98924	1.19517	6.62845e-05	0.00174095
Nisch	3.98886	0.482747	6.63917e-05	0.00174095
Sel1l3	3.98541	1.67499	6.73638e-05	0.00176278
Stac2	3.98388	1.86188	6.78001e-05	0.00177116
Lrch2	3.9787	1.40296	6.92927e-05	0.00180641
Parvb	3.97717	1.18412	6.97409e-05	0.00181581
Mmp24	3.97602	1.42055	7.00788e-05	0.00182231
Arhgap21	3.97362	1.15689	7.07878e-05	0.00183844
B230219D22Rik	3.96835	0.611343	7.23715e-05	0.00187019
Rgmb	3.96835	0.838874	7.23715e-05	0.00187019
Dock11	3.96682	1.44404	7.28385e-05	0.00187991
Sltm	3.9626	0.737549	7.41375e-05	0.00191105
Cep70	3.95915	1.11303	7.52165e-05	0.00193645
Sh3bp5	3.95733	1.37358	7.5792e-05	0.00194884
Gnl3l	3.95628	0.713216	7.6127e-05	0.00195503
Hcfc1	3.95398	0.606501	7.68629e-05	0.00197148
Gm5124	3.95244	1.34572	7.73573e-05	0.00198171
Ppp1r1c	3.95168	1.25159	7.76056e-05	0.00198561
Scn9a	3.94861	1.24403	7.86063e-05	0.00200625
Tshz1	3.94286	1.54224	8.05157e-05	0.00204741
Ccp110	3.93692	1.18192	8.25347e-05	0.00209618
D930015E06Rik	3.93653	1.50527	8.26666e-05	0.00209696
Srrm4	3.93548	1.07858	8.30303e-05	0.0021036
5430416N02Rik	3.93347	1.10597	8.37289e-05	0.00211354
Myt1	3.92561	1.35565	8.65102e-05	0.00216789
Tppp	3.92293	1.3664	8.74798e-05	0.00218953
Slitrk5	3.92043	1.49222	8.83893e-05	0.00220963
Cyb5a	3.91967	0.838875	8.86709e-05	0.00221399
Cul9	3.91449	1.41762	9.05942e-05	0.00225929
Ttbk2	3.91392	1.02701	9.08104e-05	0.00226191
Herc2	3.91334	0.938105	9.1027e-05	0.00226191
Hnrnpl	3.91219	0.439951	9.14616e-05	0.00226995
Rprd2	3.91066	1.0664	9.20443e-05	0.00227625
Trim46	3.90826	1.18992	9.29616e-05	0.00229346
Cacna1d	3.90807	1.60731	9.30354e-05	0.00229346
Ephb2	3.90798	1.14428	9.30723e-05	0.00229346
Gtpbp6	3.9028	1.05445	9.50856e-05	0.00233196
St8sia1	3.89609	1.50553	9.77567e-05	0.00238898
Os9	3.89581	0.636591	9.78728e-05	0.002389
Tmcc1	3.89456	1.21483	9.83771e-05	0.00239848
2310036O22Rik	3.89284	0.531219	9.90795e-05	0.00241276
Gm2694	3.88613	1.52094	0.000101856	0.00246588
Zfp266	3.88613	0.893649	0.000101856	0.00246588
Gm15800	3.88076	0.767314	0.000104131	0.00251212
Cbx8	3.87942	1.65583	0.000104707	0.00252014
Hira	3.87798	1.33641	0.000105327	0.00253019
Scand1	3.8729	0.534142	0.000107547	0.00257355
Lhfpl4	3.86936	1.24006	0.000109123	0.00260825
Slc39a6	3.86619	0.908484	0.000110547	0.00263924
Nicn1	3.86409	0.992728	0.000111506	0.00265907
Edn1	3.86322	2.21807	0.000111901	0.00266541
Msi2	3.86179	0.637784	0.000112562	0.00267806
Rbm26	3.85795	0.805888	0.000114341	0.00271105
Six4	3.85469	1.50211	0.000115875	0.00274427
Angpt1	3.85393	1.63497	0.000116238	0.00274973
Scrib	3.85115	1.2291	0.000117566	0.00277796
Msi1	3.84894	1.10246	0.000118628	0.00279668
Tmsb4x	3.84425	0.404347	0.000120923	0.00284107
Rbmx	3.84396	0.936996	0.000121065	0.00284118
Dock7	3.84109	0.806296	0.000122492	0.00286816
Smarcd1	3.84013	0.648177	0.000122971	0.00287413
Gm6525	3.83974	2.16414	0.000123163	0.00287413
Pcdhga11	3.83926	1.53093	0.000123404	0.0028765
Arl5a	3.83581	0.919909	0.000125149	0.00290736
Tmcc2	3.83457	1.09507	0.000125785	0.0029146
Tmem132a	3.83438	1.05953	0.000125883	0.0029146
Ntrk3	3.83399	1.29065	0.000126079	0.00291589
Wnt3	3.83342	1.26105	0.000126375	0.00291733
Palm3	3.83332	1.48997	0.000126424	0.00291733
2900079G21Rik	3.8316	1.20501	0.000127314	0.00293133
Cyfip2	3.82978	0.924061	0.000128259	0.00294983
Zfp292	3.82623	0.932256	0.00013012	0.002985
Astn1	3.82614	1.11657	0.000130171	0.002985
Rab11fip3	3.82604	1.08802	0.000130221	0.002985
Cep350	3.81636	1.08359	0.000135435	0.00310107
Tnks	3.81559	1.07433	0.000135856	0.00310727
Kin	3.81521	1.16752	0.000136067	0.00310867
Slc9a9	3.81454	1.35697	0.000136437	0.00311369
Rbms3	3.81301	0.707129	0.000137287	0.00312618
Ptma	3.81023	0.201124	0.000138839	0.00315113
Ubqln4	3.80975	0.911693	0.000139109	0.00315379
Pxylp1	3.80544	1.11303	0.000141555	0.00320224
Ndst1	3.79911	1.1696	0.000145216	0.00327433
Pdzd4	3.79911	1.35034	0.000145216	0.00327433
Limk2	3.79566	0.835357	0.000147251	0.00331299
Ywhag	3.79144	0.518264	0.000149774	0.0033661
Hdac7	3.79049	1.23591	0.000150353	0.00337204
Lrrc7	3.79029	1.3352	0.000150469	0.00337204
Csnk2a1	3.78665	0.846985	0.000152691	0.00341681
Iffo2	3.78531	1.23052	0.000153517	0.00342683
Amot	3.78521	1.53846	0.000153576	0.00342683
Add2	3.78397	0.932831	0.000154347	0.003439
Clcn6	3.78359	1.27726	0.000154585	0.0034406
Mknk2	3.78186	1.08863	0.000155661	0.00345977
Cadm4	3.78167	0.8648	0.000155781	0.00345977
Pdpr	3.77592	1.622	0.000159419	0.00352921
Dcakd	3.77554	0.348956	0.000159664	0.00353087
Cdk13	3.77189	1.08499	0.000162013	0.00357899
Ostf1	3.77074	1.0323	0.000162762	0.00359169
Supt6	3.77007	0.765667	0.0001632	0.00359752
Bcl2l1	3.76825	1.11368	0.000164395	0.00361509
Faxc	3.76806	0.987461	0.000164521	0.00361509
Prr12	3.76701	0.766097	0.000165217	0.00362409
Zfp862-ps	3.76691	1.60899	0.00016528	0.00362409
E130308A19Rik	3.76547	1.3118	0.000166234	0.00364114
Tmx4	3.7648	0.926415	0.000166681	0.00364707
Slc25a25	3.7603	0.943279	0.000169711	0.00370945
Mapk7	3.75752	1.29042	0.000171607	0.00374692
Tpd52	3.75656	0.951226	0.000172265	0.00375733
Agap3	3.75177	0.802752	0.000175591	0.00382184
Myef2	3.75081	0.60225	0.000176264	0.00383244
Rab3b	3.74832	1.27675	0.000178024	0.00386665
Fam171b	3.74564	1.09276	0.000179938	0.00390412
Morc2a	3.74238	1.20541	0.000182288	0.00394271
G530011O06Rik	3.74199	1.965	0.000182566	0.00394461
Zmiz2	3.74123	0.949981	0.000183124	0.00395254
Eml5	3.73931	1.11948	0.000184526	0.00396776
Agtpbp1	3.73921	1.07989	0.000184596	0.00396776
Lancl1	3.73864	0.745272	0.000185019	0.00396795
Bex4	3.73816	0.929482	0.000185372	0.00396795
Ptbp2	3.73816	0.694504	0.000185372	0.00396795
Dvl3	3.73605	0.733843	0.000186932	0.00399721
Grm8	3.73442	1.73477	0.000188146	0.00401794
Mast1	3.73222	1.10724	0.000189801	0.00404602
Rplp1	3.73155	0.17023	0.000190307	0.00405001
D030028A08Rik	3.73145	1.5768	0.000190379	0.00405001
Dclk3	3.72666	1.75415	0.000194034	0.00412351
Cbl	3.7257	1.3257	0.000194772	0.00413497
Madd	3.72244	1.16202	0.000197304	0.00417586
Slc43a2	3.7165	1.34203	0.000202	0.00426653
Nkain1	3.71535	1.21155	0.000202921	0.00428161
Igf2bp1	3.71324	1.49626	0.00020462	0.00431305
Rgs6	3.71094	1.57919	0.000206488	0.00434359
Gprin1	3.7097	1.32459	0.000207507	0.00436059
Eea1	3.70836	1.02052	0.000208609	0.00437931
AF357425	3.70337	1.03148	0.000212752	0.00445273
Plxna3	3.70289	1.10149	0.000213154	0.00445664
Trim35	3.70251	0.646471	0.000213476	0.00445888
Ubp1	3.69983	0.975568	0.000215746	0.00449721
Kmt2c	3.69791	0.811849	0.000217381	0.00452447
Ccdc23	3.69772	0.737913	0.000217546	0.00452447
Minpp1	3.69753	0.880649	0.00021771	0.00452447
Fzd1	3.69599	1.3779	0.000219028	0.00454731
4933400F21Rik	3.69389	1.56287	0.000220853	0.0045806
Rbm10	3.68833	0.761368	0.000225733	0.00466778
Fbxo33	3.68622	1.3662	0.000227611	0.00470191
Reep1	3.68411	1.16902	0.000229503	0.00473155
Slit2	3.68354	1.59095	0.000230021	0.00473752
Cdc42ep4	3.67788	1.41572	0.000235179	0.00483414
Pde1b	3.67549	1.35176	0.000237397	0.00487006
Gar1	3.67261	1.15794	0.000240085	0.00492032
Rasef	3.67079	1.90391	0.000241802	0.00495061
Gpr27	3.66868	1.24319	0.000243805	0.00498667
Tceb2	3.6659	0.201632	0.000246468	0.00503617
Lrfn4	3.66264	1.05201	0.000249625	0.00509064
Lrrc8b	3.66092	0.981299	0.000251312	0.00511999
Cpeb4	3.65891	0.957495	0.000253294	0.00515529
St7	3.65804	1.11054	0.000254147	0.00516758
Fbxo21	3.65459	0.818104	0.000257589	0.0052312
Camsap1	3.65268	0.926534	0.00025952	0.00526085
4933427D14Rik	3.65229	1.32255	0.000259908	0.00526085
Trmt2a	3.64827	1.23823	0.000264013	0.0053303
Fam60a	3.64434	1.24005	0.000268079	0.00539258
Ddx6	3.64233	0.93171	0.000270184	0.00541913
Clasp1	3.63581	0.656741	0.000277108	0.00554189
Bmi1	3.63552	1.07247	0.000277417	0.00554272
Ilf2	3.63294	0.476804	0.000280215	0.00559322
Noc2l	3.62968	1.04242	0.000283776	0.00564795
Cbx5	3.62891	0.655151	0.00028462	0.00565931
Camk2n1	3.62613	1.09772	0.000287699	0.00571504
Coro1a	3.62508	1.54816	0.000288875	0.00573166
Tet3	3.62489	0.471936	0.000289089	0.00573166
Plxnb1	3.62287	1.22178	0.000291349	0.00576541
Gls	3.62124	0.741112	0.00029319	0.00579078
Zfp282	3.62067	1.11916	0.000293842	0.00579813
Pisd-ps2	3.62029	0.861672	0.000294278	0.0058012
Huwe1	3.61837	0.482058	0.000296465	0.00583321
Fnip2	3.61741	1.24353	0.000297565	0.00584928
Hip1	3.6153	0.99138	0.000299997	0.0058915
Smad1	3.61377	0.782247	0.000301778	0.00590965
Aldh1a3	3.61032	2.0476	0.00030582	0.00597187
Numa1	3.60687	1.10508	0.000309914	0.00604263
Zfp804a	3.6038	1.21937	0.000313595	0.00610641
2310022B05Rik	3.5992	1.00497	0.000319195	0.00620376
Hsdl1	3.59518	1.15129	0.00032417	0.0062874
Pde2a	3.59499	1.37266	0.000324409	0.0062874
Dusp7	3.59345	1.29703	0.000326325	0.00631862
Ccdc120	3.59144	1.09437	0.000328856	0.00636167
Pnmal2	3.5831	1.18393	0.000339537	0.00654384
Lrp3	3.58032	0.900016	0.000343169	0.00660154
Kcnc3	3.57889	0.996575	0.000345062	0.00662564
BC005537	3.57237	0.65673	0.000353766	0.00677261
Mark1	3.56921	1.13274	0.000358064	0.00683093
Unc79	3.56787	1.11517	0.000359902	0.00685967
Abl2	3.56422	1.37142	0.000364935	0.00694405
Srebf2	3.56394	0.64463	0.000365335	0.00694405
Ppfia2	3.56087	1.15344	0.000369629	0.00701791
Rhebl1	3.55953	1.24994	0.000371522	0.00704226
Lsm14b	3.55723	1.1477	0.000374789	0.00709506
Map2k7	3.55704	0.901612	0.000375063	0.00709506
Bai3	3.55684	1.4805	0.000375336	0.00709506
Zfp521	3.55656	1.08947	0.000375747	0.00709634
Taf1d	3.55512	0.764707	0.000377808	0.00712226
Disp2	3.54822	1.12213	0.000387845	0.00730483
Ralgapa2	3.54649	1.19669	0.000390393	0.00734613
Sh2d5	3.54582	1.4628	0.000391388	0.00735817
Ptov1	3.54534	0.292533	0.0003921	0.00736087
Epha4	3.54199	0.752968	0.00039712	0.00744565
Evl	3.54074	0.52668	0.000399	0.00747412
Zfand3	3.53902	0.783991	0.000401616	0.00751633
Mical3	3.53768	0.8615	0.000403662	0.00754646
Kansl2	3.53749	0.636182	0.000403956	0.00754646
Rai1	3.53614	0.705491	0.000406013	0.00757805
Ptprs	3.53346	0.428155	0.000410157	0.0076485
Gnal	3.53212	1.25549	0.000412243	0.00768049
Vash2	3.5303	0.998256	0.000415091	0.00771965
Phax	3.52292	0.688111	0.000426821	0.00793067
Rab11fip2	3.52244	1.07441	0.000427593	0.0079379
Zc4h2	3.52187	1.26687	0.000428522	0.00794801
Cyld	3.52062	1.21555	0.00043054	0.00797829
Adrbk1	3.5187	1.11984	0.000433662	0.00802896
Lin28b	3.51822	1.36626	0.000434446	0.00803628
Atp11c	3.51794	1.32325	0.000434917	0.00803781
Ckap5	3.51449	0.860528	0.000440606	0.00813568
Draxin	3.51238	1.70712	0.000444116	0.00818451
Xist	3.51219	2.3487	0.000444437	0.00818451
Svop	3.51132	1.21961	0.000445881	0.00820382
Epc2	3.51084	1.11992	0.000446686	0.00821132
Rrn3	3.50874	0.839773	0.000450241	0.00826934
Rc3h1	3.50644	1.03821	0.00045415	0.00833374
Cacna2d2	3.50605	1.27176	0.000454805	0.00833836
H3f3a	3.50471	0.337824	0.000457103	0.00837307
Mbd5	3.50088	0.949582	0.000463728	0.00846448
Supt5	3.49934	0.621089	0.000466404	0.0085058
Fry	3.49724	1.10314	0.000470106	0.00856577
Camsap3	3.49149	0.975893	0.000480341	0.00873549
Plcg1	3.49129	0.812606	0.000480686	0.00873549
Golga4	3.48765	0.766372	0.00048728	0.00884756
Snx18	3.48631	1.17385	0.000489731	0.00887648
Slc25a27	3.48392	0.899459	0.000494136	0.00894848
Ano4	3.48152	1.51984	0.000498577	0.00902103
Runx1t1	3.47845	1.20463	0.000504317	0.00910101
Sap30	3.47615	1.21462	0.000508662	0.00917143
Bcl11a	3.47539	0.951212	0.000510118	0.00918968
Nav3	3.47452	1.12574	0.000511761	0.00920512
Mthfr	3.47443	1.28622	0.000511944	0.00920512
Gabarap	3.47424	0.268337	0.00051231	0.00920512
Stox2	3.47309	0.926272	0.00051451	0.00923664
Ncl	3.4727	0.275393	0.000515245	0.00924182
Ick	3.4704	0.720577	0.000519678	0.00931326
Zfp609	3.46897	1.13904	0.000522467	0.00934231
Smarcc1	3.46887	0.823937	0.000522653	0.00934231
Panx1	3.46523	0.897276	0.000529782	0.00944528
Ap2a2	3.46523	0.535853	0.000529782	0.00944528
Mab21l1	3.46398	1.28436	0.000532242	0.00948096
Ndfip2	3.4589	0.784765	0.00054238	0.00963386
Sema3e	3.45871	1.4692	0.000542766	0.00963386
Pdp1	3.45373	1.27269	0.000552895	0.00978151
Smg1	3.45315	0.714366	0.000554075	0.00979402
Mlf1	3.44894	1.36413	0.0005628	0.00992282
Casc3	3.44894	0.788291	0.0005628	0.00992282
Adam19	3.44817	1.2997	0.000564399	0.00994256
Mtmr6	3.44664	1.01821	0.000567612	0.00999065
Nlgn2	3.44587	0.735131	0.000569225	0.0100091
Rasd2	3.44568	1.46639	0.000569629	0.0100091
Usp7	3.4428	0.691756	0.000575719	0.0101075
Rad54l2	3.44204	1.22479	0.000577353	0.0101276
Med28	3.4382	0.561394	0.000585589	0.0102461
Sfrp4	3.43753	2.49721	0.000587041	0.0102628
Rgs12	3.43705	1.0852	0.000588081	0.0102723
Prpf8	3.43581	0.630433	0.000590791	0.0102972
Elavl3	3.43571	1.20994	0.000591	0.0102972
Atn1	3.43399	0.827697	0.000594774	0.0103543
Clasp2	3.43245	0.684071	0.000598148	0.0103941
Tspyl1	3.43226	0.471227	0.00059857	0.0103941
Mllt10	3.43188	0.947324	0.000599417	0.0104001
Hnrnpul1	3.42862	0.70529	0.000606659	0.0104805
Tmem259	3.42843	0.888839	0.000607088	0.0104805
Gltscr1	3.42527	1.11655	0.000614199	0.0105592
Spats2	3.42364	1.10774	0.000617892	0.0106139
Oprl1	3.42325	1.30872	0.000618765	0.0106201
Kcnq1ot1	3.42297	0.668191	0.000619419	0.0106225
Cyth2	3.42019	0.526118	0.000625783	0.0107227
Hnrnpa1	3.41789	0.447992	0.000631095	0.0107959
Frmd3	3.41597	1.33999	0.000635553	0.0108542
Lcorl	3.41262	1.13797	0.000643426	0.0109796
Atp2c1	3.41233	0.696818	0.000644106	0.0109822
Plxnc1	3.40964	1.49081	0.000650476	0.0110725
Plxna1	3.40715	0.745928	0.000656443	0.0111649
Cdk12	3.40648	0.842733	0.000658058	0.011174
Ldoc1l	3.406	1.12806	0.000659214	0.0111845
Msl1	3.4037	0.738262	0.00066479	0.0112606
Twf2	3.39527	1.02011	0.00068561	0.0115741
Srrm2	3.39508	0.301291	0.00068609	0.0115741
Rpl41	3.39431	0.387125	0.000688014	0.0115971
Ftl1	3.39354	0.242194	0.000689943	0.0116201
Cox19	3.39124	0.716017	0.000695759	0.0116895
Kmt2b	3.39124	1.09339	0.000695759	0.0116895
Nolc1	3.39124	0.763578	0.000695759	0.0116895
Lrp12	3.38674	0.888095	0.000707282	0.0118639
Rraga	3.38626	0.832645	0.000708518	0.011875
Cpeb3	3.38463	1.07408	0.000712737	0.011936
Dync1i2	3.38224	0.513771	0.000718982	0.0120212
Cops7b	3.38118	1.03881	0.000721746	0.0120508
Kcnc1	3.38089	1.07325	0.000722502	0.0120508
Zfp12	3.37716	1.08628	0.000732392	0.0121961
C2cd4c	3.37677	1.64381	0.000733413	0.0122033
G3bp2	3.37601	0.404728	0.00073546	0.0122275
Abi2	3.37543	0.701775	0.000736998	0.0122433
Uggt2	3.37476	1.05199	0.000738797	0.012262
Zfp326	3.37294	0.803664	0.0007437	0.0123151
Dennd1b	3.37294	1.16515	0.0007437	0.0123151
Bri3bp	3.37169	0.753101	0.000747072	0.0123511
Edem3	3.37131	1.02408	0.000748112	0.0123585
Lime1	3.36959	0.896392	0.000752811	0.0124262
Pacs2	3.36863	0.744045	0.000755433	0.0124583
Stk11	3.36844	1.15048	0.000755958	0.0124583
9430021M05Rik	3.36805	2.57968	0.00075701	0.0124657
F2r	3.36748	2.14153	0.00075859	0.0124818
Rapgef1	3.36508	1.03725	0.000765208	0.0125707
Gm12060	3.36307	0.543604	0.000770809	0.0126526
Zfp647	3.3623	1.41006	0.000772952	0.0126778
Ssrp1	3.36163	0.645416	0.000774832	0.0126985
Smim4	3.3601	0.829368	0.000779145	0.012749
Actl6b	3.35885	1.0446	0.000782666	0.0127852
Hnrnpa2b1	3.35866	0.242295	0.000783209	0.0127852
Rsbn1	3.35828	1.00142	0.000784296	0.0127929
Ube4a	3.35636	0.967894	0.000789753	0.0128717
Mrpl52	3.35512	0.405919	0.000793318	0.0129197
Prkar2a	3.35377	0.771324	0.000797174	0.0129723
Sh3bgrl3	3.35195	0.497235	0.000802436	0.0130374
Mga	3.35157	0.873883	0.000803548	0.0130452
Kcnb1	3.35023	1.332	0.00080745	0.0130983
Pfdn6	3.34869	0.612387	0.000811932	0.0131607
Ncam2	3.34716	1.26739	0.000816436	0.0132176
Tmem132e	3.34707	1.48622	0.000816718	0.0132176
Rnf214	3.34544	0.745178	0.000821532	0.0132851
Mtmr4	3.34199	0.91683	0.000831811	0.0134408
Ascc3	3.34007	1.10841	0.000837573	0.0135128
Igf2bp3	3.34007	1.21543	0.000837573	0.0135128
Usp11	3.33978	0.695254	0.000838441	0.0135163
Atp13a1	3.33489	1.02407	0.000853316	0.0137347
Dusp4	3.3302	1.25421	0.000867839	0.0139359
Jmjd1c	3.32953	0.59562	0.000869932	0.0139479
Rfk	3.32914	0.671985	0.000871131	0.0139563
Pln	3.32876	1.28426	0.00087233	0.0139635
Slc35e2	3.32857	1.18443	0.000872931	0.0139635
Cxxc5	3.328	0.637131	0.000874735	0.0139816
Gmeb1	3.32435	1.0703	0.000886239	0.0141436
Ulk1	3.32435	0.746099	0.000886239	0.0141436
Gnaz	3.32359	1.13584	0.000888678	0.0141716
Klf12	3.32186	1.23941	0.00089419	0.0142474
Syn3	3.32167	1.11268	0.000894805	0.0142474
Jph3	3.3186	1.34237	0.000904689	0.0143826
Serf1	3.31822	0.433066	0.000905931	0.0143901
Fam171a2	3.31803	1.18863	0.000906553	0.0143901
Tbc1d13	3.31726	1.21764	0.000909044	0.0144186
Stk32b	3.31506	1.49928	0.000916243	0.0145217
Top1	3.31477	0.416231	0.000917186	0.0145255
Dicer1	3.31314	0.892068	0.000922545	0.0145881
D3Ertd254e	3.31276	1.24096	0.00092381	0.0145969
Ptpn12	3.31228	1.10893	0.000925394	0.0146108
Slc25a23	3.31161	0.734703	0.000927616	0.0146236
Ncor1	3.31075	0.455385	0.00093048	0.0146575
Ubn1	3.30979	1.14181	0.000933671	0.0146966
Arid1a	3.30883	0.476648	0.000936873	0.0147124
Gdap1l1	3.30883	0.88541	0.000936873	0.0147124
Large	3.30864	1.13041	0.000937514	0.0147124
Zfp512	3.30806	1.06565	0.000939441	0.0147314
Socs7	3.30672	1.06443	0.000943952	0.0147665
Bcar1	3.30634	0.756369	0.000945244	0.0147665
Rac3	3.30634	0.832081	0.000945244	0.0147665
St8sia4	3.30394	1.57265	0.000953359	0.014882
Efr3b	3.30308	0.942973	0.000956297	0.0149166
Bcl2l11	3.30097	1.09529	0.000963512	0.0150066
Tomm6	3.3004	0.271287	0.000965488	0.015026
Kdm2a	3.29714	0.972819	0.00097676	0.01519
Dyrk1b	3.29407	1.21193	0.000987479	0.0153452
Kdm6b	3.29349	0.43128	0.000989501	0.0153588
Eno1b-1	3.2934	2.19839	0.000989838	0.0153588
Insm1	3.29215	1.39159	0.000994234	0.0154092
B4galnt4	3.29206	1.00474	0.000994573	0.0154092
Oxsr1	3.29139	1.01195	0.000996948	0.0154334
4931428F04Rik	3.2912	1.22844	0.000997627	0.0154334
Cdc42bpb	3.2887	0.941898	0.0010065	0.0155243
Rimklb	3.28727	1.06892	0.00101165	0.0155805
C1ql3	3.2866	1.24992	0.00101407	0.0156051
Mllt11	3.2864	0.977709	0.00101476	0.0156051
Lrrc20	3.28583	1.0384	0.00101683	0.0156244
Ptger1	3.2843	1.00869	0.00102238	0.0156757
Zmym4	3.28372	1.03816	0.00102447	0.0156817
Mturn	3.28334	1.04743	0.00102586	0.0156817
Gas8	3.28334	1.14058	0.00102586	0.0156817
Ppfia3	3.28324	1.04593	0.00102621	0.0156817
Lgi1	3.28314	1.22908	0.00102656	0.0156817
Srcin1	3.28247	0.977078	0.001029	0.0156959
Ctr9	3.2774	0.864514	0.0010477	0.0159224
Acsl3	3.27538	1.00101	0.00105519	0.0160127
Slc38a1	3.27145	0.475117	0.00106996	0.0161996
Uba1	3.27126	0.388918	0.00107069	0.0161996
Zik1	3.27126	1.10613	0.00107069	0.0161996
Cd99l2	3.27107	1.15527	0.00107141	0.0161996
Anapc1	3.27069	0.75212	0.00107287	0.0162034
Odc1	3.27059	0.731799	0.00107323	0.0162034
Tes	3.26915	1.27769	0.0010787	0.0162534
Hmgb3	3.26858	0.638958	0.00108089	0.0162534
Rab2b	3.26858	0.954746	0.00108089	0.0162534
Pcdh17	3.26791	1.45869	0.00108346	0.0162747
Cep120	3.26743	0.643713	0.00108529	0.0162904
Dhx57	3.26551	1.03704	0.00109266	0.0163773
Has3	3.26245	1.27829	0.00110456	0.0165196
Sp4	3.25813	1.11381	0.00112148	0.0167117
Trp53bp1	3.25794	0.64948	0.00112224	0.0167117
Mir6236	3.25459	0.488894	0.00113557	0.0168496
Fam171a1	3.25325	1.10122	0.00114095	0.0169109
Clrn1	3.25248	1.19747	0.00114403	0.0169196
Glrx2	3.25238	0.6111	0.00114442	0.0169196
Brd9	3.25219	0.606471	0.00114519	0.0169196
Ewsr1	3.24922	0.416723	0.00115722	0.0170851
Zfp318	3.24845	0.82219	0.00116034	0.017119
Shd	3.24596	0.863481	0.00117055	0.0172572
Myc	3.24567	0.987108	0.00117173	0.0172623
March6	3.2451	0.614657	0.0011741	0.0172849
Arl5b	3.24481	1.07386	0.00117528	0.0172901
Zfp316	3.2427	1.1814	0.00118401	0.0174062
Glrx	3.23945	0.920159	0.00119762	0.0175747
Akap1	3.23849	0.958578	0.00120166	0.0176155
Zc3h7b	3.2381	0.508686	0.00120327	0.0176261
Fgd4	3.23791	1.1683	0.00120408	0.0176261
Morn4	3.23695	0.954209	0.00120813	0.0176729
Acsl1	3.23619	0.933825	0.00121138	0.0177079
Mir3064	3.2336	0.771983	0.00122241	0.0178439
Zfp804b	3.22919	2.64792	0.00124141	0.018083
Ankrd12	3.2245	0.791241	0.00126195	0.0183306
Zdhhc9	3.22411	1.03475	0.00126364	0.0183423
Dhcr24	3.22258	1.22935	0.00127042	0.0184082
1810041L15Rik	3.2199	1.1686	0.00128237	0.0185621
Smchd1	3.21951	0.955834	0.00128409	0.018574
Acly	3.21894	0.663994	0.00128667	0.0185983
Dtx1	3.21645	1.03599	0.00129789	0.0187469
Rhobtb1	3.21625	1.16364	0.00129876	0.0187469
Luc7l	3.21424	0.507791	0.0013079	0.0188656
Slc39a3	3.21309	1.09166	0.00131315	0.0189081
Znfx1	3.213	1.30553	0.00131358	0.0189081
Ssh2	3.21156	1.25912	0.00132017	0.0189766
Nacad	3.21012	1.04498	0.00132679	0.0190585
Gramd4	3.20897	1.17339	0.00133211	0.0191084
Taok2	3.2082	1.13819	0.00133567	0.0191461
Prkar1b	3.20514	1.25484	0.00134998	0.0193112
Telo2	3.20437	1.07975	0.00135358	0.0193475
2700081O15Rik	3.20418	1.01001	0.00135448	0.0193475
Dlgap3	3.2036	1.00884	0.00135719	0.0193475
Ppp4r1	3.19967	0.870969	0.00137583	0.0195862
Ubr4	3.19862	0.484367	0.00138087	0.0196309
Qtrtd1	3.19757	1.13375	0.00138593	0.0196893
Epb4.1	3.19642	0.780674	0.00139146	0.0197474
Ptpn23	3.1946	0.77531	0.00140027	0.0198518
Ttbk1	3.18683	1.11013	0.0014384	0.020337
Tanc2	3.18405	0.878214	0.00145228	0.0205189
Magi2	3.18195	1.10841	0.00146289	0.0206399
Leng8	3.18156	0.763234	0.00146483	0.0206399
Hnrnpab	3.18156	0.335674	0.00146483	0.0206399
Lypd6b	3.18137	1.66677	0.0014658	0.0206399
Tro	3.18041	0.864715	0.00147066	0.0206942
Sez6l2	3.17993	1.06541	0.00147309	0.0207068
Phf2	3.17984	0.953509	0.00147358	0.0207068
Naip1	3.17869	2.02601	0.00147944	0.0207472
Hdgfrp2	3.1783	0.820689	0.00148139	0.0207606
Mdn1	3.17754	1.12294	0.00148532	0.0208012
Ccnl2	3.17735	0.514115	0.0014863	0.0208012
Kif3c	3.17677	0.889661	0.00148925	0.0208284
Nyap1	3.17591	1.24664	0.00149368	0.0208691
Kansl1l	3.17294	1.17458	0.00150905	0.0210484
Thrb	3.17054	1.43636	0.00152155	0.0212085
Wbp1	3.16949	0.533681	0.00152708	0.021271
Snx30	3.16719	0.975422	0.00153921	0.0214114
Brpf3	3.16374	1.2441	0.00155757	0.0216523
Irx2	3.16297	0.834062	0.00156168	0.0216803
Herpud1	3.16297	0.861906	0.00156168	0.0216803
Zfp629	3.16144	0.961762	0.00156993	0.0217655
Cd276	3.16105	0.889989	0.00157199	0.0217796
Myo6	3.1599	0.885206	0.00157821	0.0218291
Ahctf1	3.1599	1.22782	0.00157821	0.0218291
Cxx1c	3.15981	0.840597	0.00157873	0.0218291
Csrnp3	3.15895	0.971443	0.00158341	0.021879
Zfp760	3.15732	1.34023	0.00159229	0.0219725
Eif5b	3.15588	0.597435	0.00160015	0.0220517
B3gnt5	3.15339	1.29177	0.00161388	0.022226
Ankib1	3.15252	1.13556	0.00161865	0.0222769
Tmem201	3.15166	0.821057	0.00162344	0.022328
Trit1	3.14764	1.26218	0.00164596	0.0225775
Zswim5	3.14553	1.20341	0.00165787	0.0227108
E030024N20Rik	3.14227	1.25123	0.00167643	0.0229045
Ids	3.14217	0.951856	0.00167698	0.0229045
BC024978	3.14208	1.11444	0.00167753	0.0229045
D630045J12Rik	3.14112	0.93954	0.00168303	0.0229493
Ctdp1	3.14112	1.28591	0.00168303	0.0229493
Akap5	3.13959	1.32045	0.00169186	0.0230393
Smarcad1	3.1394	0.892288	0.00169297	0.0230393
Cpne3	3.13844	0.836934	0.00169851	0.0230996
Fam149a	3.13815	0.977762	0.00170018	0.0231071
Tmem120a	3.13307	0.728265	0.00172988	0.0234798
Ubtd2	3.13096	0.813503	0.00174235	0.0236336
Zfp821	3.13039	0.830722	0.00174576	0.0236644
Crtac1	3.12962	1.53354	0.00175032	0.0237106
Syne1	3.12943	1.09146	0.00175146	0.0237106
Prr13	3.12885	0.927504	0.0017549	0.0237416
Slc35f3	3.12636	1.11489	0.00176983	0.0238657
Wipf2	3.12588	1.14382	0.00177272	0.0238658
Rbm4b	3.12569	0.891903	0.00177388	0.0238658
Pou6f1	3.12473	1.3318	0.00177967	0.0239203
Fam115a	3.12253	0.655501	0.00179305	0.0240377
Nfx1	3.12119	0.754461	0.00180124	0.0241319
D130017N08Rik	3.11793	1.17784	0.00182127	0.0243845
Nudt10	3.11544	1.02457	0.00183672	0.0245438
Xkr6	3.11218	1.08424	0.00185712	0.0247843
Tgfbr1	3.11074	1.00421	0.00186618	0.0248813
Gga3	3.107	0.787344	0.00188994	0.0251736
Cyb561	3.10624	1.18668	0.00189485	0.0252147
Cep85l	3.10614	1.0735	0.00189546	0.0252147
Nipsnap1	3.10499	0.620779	0.00190285	0.0252967
Helz	3.1047	0.956644	0.0019047	0.0253051
Gpcpd1	3.10432	0.793511	0.00190717	0.0253216
Rfx1	3.1024	0.968419	0.00191956	0.0254698
Zfp106	3.10087	0.800604	0.00192953	0.0255529
Scaf8	3.1002	0.868712	0.0019339	0.0255782
Tia1	3.09493	0.553013	0.0019686	0.0260039
Dchs1	3.09474	0.919626	0.00196987	0.0260041
Hnrnph3	3.09244	0.773204	0.0019852	0.0261564
Ppm1g	3.09225	0.674407	0.00198648	0.0261566
Atf7ip	3.09157	0.943575	0.00199098	0.0261991
Bcorl1	3.09023	1.12679	0.00199999	0.0263011
Olfm1	3.08995	0.849396	0.00200193	0.0263098
R3hdm1	3.08745	0.654895	0.00201879	0.026456
Gtf2a1	3.08688	0.638096	0.0020227	0.0264819
Gm9833	3.0863	0.72696	0.00202662	0.0265164
Phxr4	3.08582	1.46878	0.00202988	0.0265424
Vwa5b2	3.08381	0.930164	0.00204366	0.0267057
2810403A07Rik	3.08237	0.705597	0.00205356	0.0268012
Hnrnpa3	3.0817	0.645348	0.00205819	0.0268278
Epm2aip1	3.0817	0.838026	0.00205819	0.0268278
Parg	3.07845	1.02659	0.00208083	0.0270888
Msrb1	3.07797	0.854858	0.00208418	0.0271153
Cited2	3.07758	0.844008	0.00208687	0.0271332
Cep72	3.0773	1.58323	0.00208888	0.0271423
Vps13c	3.07605	0.914474	0.00209763	0.0272306
Plekho1	3.07595	0.940946	0.0020983	0.0272306
Fam184a	3.07567	1.07959	0.00210033	0.0272398
Dhx30	3.07442	0.677322	0.00210912	0.0273195
Cxx1b	3.0727	0.523156	0.00212135	0.0274608
Cttnbp2nl	3.07212	1.08186	0.00212544	0.0274794
Ppp1r9a	3.07001	0.702611	0.0021405	0.0276395
Rev3l	3.07001	0.676317	0.0021405	0.0276395
Atp8a1	3.06886	1.02572	0.00214876	0.0277289
Usp48	3.06618	0.823656	0.00216813	0.0279441
Cdc37	3.06388	0.453183	0.00218487	0.0281073
Mef2d	3.05592	0.687734	0.00224367	0.0287485
Ppm1e	3.05573	0.929964	0.00224511	0.0287485
Cad	3.05564	0.987538	0.00224583	0.0287485
Atf2	3.05372	0.619396	0.00226022	0.0288971
Cry2	3.05161	0.720035	0.00227616	0.0290291
Gse1	3.05104	0.854066	0.00228052	0.0290668
Adamts2	3.05046	1.09975	0.00228489	0.0290867
Fam189b	3.05046	0.89388	0.00228489	0.0290867
Cdk11b	3.04471	0.684881	0.00232903	0.029594
Rnf146	3.04241	0.851055	0.0023469	0.0297662
Eri1	3.04241	1.12965	0.0023469	0.0297662
Tsc1	3.04126	0.896095	0.00235588	0.0298436
Setd7	3.04126	1.08242	0.00235588	0.0298436
Zfp623	3.03685	1.31245	0.00239061	0.0302007
2410124H12Rik	3.03015	1.4198	0.00244436	0.0307947
Zmat2	3.02842	0.623826	0.00245836	0.0309522
Fam214a	3.02727	1.19927	0.00246773	0.0310514
Cpeb2	3.02574	1.11028	0.00248028	0.0311524
Meis2	3.02459	1.92121	0.00248972	0.0312522
Caskin1	3.02325	0.786886	0.00250079	0.0313638
Pi4ka	3.02305	0.695786	0.00250237	0.0313638
Msh3	3.02296	1.20285	0.00250317	0.0313638
Dgkd	3.0221	0.865814	0.00251031	0.0313972
Gpam	3.0219	0.725295	0.0025119	0.0313972
Ikzf4	3.02162	1.14489	0.00251429	0.0313991
Dpysl3	3.01941	0.860674	0.00253265	0.0315994
Zfp319	3.01673	1.06518	0.00255518	0.0318612
Elavl2	3.01548	1.15318	0.0025657	0.0319732
Med13	3.01481	0.989426	0.00257138	0.0320054
U2af2	3.01376	0.652288	0.00258033	0.0320975
Snhg1	3.0129	0.438387	0.00258768	0.0321696
Rufy2	3.01261	0.505891	0.00259013	0.0321726
Abca3	3.01242	0.879785	0.00259177	0.0321726
Fxr2	3.01194	0.816818	0.00259586	0.032194
Ap3s2	3.01031	0.797742	0.00260983	0.0323091
Mapk8ip3	3.00849	0.613765	0.00262552	0.0324747
Phactr4	3.00839	0.970933	0.00262634	0.0324747
Avl9	3.00801	1.09461	0.00262966	0.0324963
Mettl13	3.00408	1.34037	0.00266386	0.0328993
Lasp1	3.0037	0.702545	0.00266722	0.0329211
Btbd2	3.00063	0.605133	0.00269422	0.0332347
Whsc1l1	2.99977	0.706303	0.00270186	0.0332892
Fbll1	2.99948	0.77578	0.00270442	0.0333008
Kdm4c	2.99756	0.994417	0.00272148	0.0334711
Tmem39b	2.9966	1.1926	0.00273005	0.0335566
Ppil4	2.99277	0.84541	0.00276457	0.0339123
Pcdhb20	2.99248	1.4268	0.00276718	0.0339123
Fxn	2.99248	0.758384	0.00276718	0.0339123
Parp6	2.99095	0.727084	0.00278111	0.0340427
Ubap1	2.9875	0.999414	0.00281269	0.034348
Brwd1	2.98491	0.613286	0.00283659	0.0345991
Tmem80	2.98434	0.949601	0.00284193	0.0346438
Man2a2	2.98338	1.02854	0.00285085	0.034732
Slc7a6	2.9828	0.405065	0.00285621	0.0347768
Eya4	2.98194	1.06834	0.00286427	0.0348545
Wdr48	2.97734	0.621713	0.0029076	0.0353195
Bbc3	2.9759	0.929972	0.00292126	0.0354646
Pprc1	2.97571	1.0402	0.00292309	0.035466
Mapre2	2.97495	0.769369	0.0029304	0.0355339
Src	2.97332	0.975668	0.002946	0.0357022
Sgsm2	2.97312	0.878608	0.00294784	0.0357036
Lin7a	2.97284	1.28204	0.00295061	0.0357161
Gtf3c1	2.97073	0.917043	0.00297094	0.0359202
Cyp4x1	2.9691	1.20777	0.00298673	0.0360691
Bptf	2.96862	0.725771	0.00299139	0.0361043
Fam168b	2.9644	0.368818	0.0030327	0.0365389
Lxn	2.9623	1.10548	0.00305354	0.0367686
Plekhm2	2.9598	1.02639	0.00307835	0.0370242
Zfpm2	2.95942	1.08125	0.00308218	0.0370388
Dyrk2	2.95933	1.0559	0.00308314	0.0370388
Foxk1	2.9577	0.951651	0.00309948	0.0371919
Zfp664	2.95712	0.509686	0.00310526	0.0372398
Casp3	2.95683	0.624642	0.00310816	0.0372529
Zfp811	2.95655	1.31526	0.00311106	0.0372661
Sptan1	2.95616	0.455295	0.00311493	0.0372909
Slc10a7	2.95386	1.01657	0.00313824	0.0375048
Nol4	2.95137	1.20007	0.00316367	0.0377651
Ncoa6	2.95089	0.966714	0.00316858	0.0377919
Larp1	2.9508	0.680011	0.00316956	0.0377919
Zfp574	2.94965	0.841568	0.00318138	0.0378457
Gm14057	2.94965	0.909578	0.00318138	0.0378457
Pcsk2	2.94792	1.2714	0.00319919	0.0380138
Klhl24	2.94236	0.887274	0.00325718	0.0386142
Myadm	2.94198	0.775129	0.00326122	0.0386178
Gnaq	2.93949	0.774481	0.00328755	0.0389074
Clcn5	2.93795	1.17095	0.00330386	0.039078
Eif4g3	2.9369	0.47225	0.00331511	0.0391887
Triobp	2.93163	0.990961	0.00337189	0.0398144
Man2a1	2.93067	1.1091	0.00338231	0.0398381
Sbno1	2.93048	0.680571	0.00338439	0.0398381
Rps15a-ps4	2.93038	0.517942	0.00338544	0.0398381
Rpl35	2.92856	0.603417	0.00340533	0.0400494
Abhd11	2.92789	0.655646	0.00341269	0.0401131
Zfp790	2.92703	1.16082	0.00342217	0.0402017
Plekhm3	2.92607	0.770628	0.00343273	0.0403029
Atp2b1	2.91936	0.493197	0.00350748	0.0410873
Scn11a	2.91668	1.60323	0.00353779	0.0413722
Kcnh4	2.9161	1.37027	0.00354432	0.0414251
2410018L13Rik	2.91515	0.845599	0.00355522	0.0415291
Cd2bp2	2.91495	0.888587	0.0035574	0.0415311
Utp14b	2.91438	1.35379	0.00356396	0.0415843
Sgpp2	2.91323	1.14087	0.00357712	0.0417142
Rbm19	2.91141	1.26162	0.00359803	0.0418873
Rpl36al	2.91103	0.275999	0.00360245	0.0419152
Camsap2	2.91035	0.711375	0.00361019	0.0419603
Zfp26	2.91016	1.02823	0.00361241	0.0419603
Fubp1	2.91016	0.411884	0.00361241	0.0419603
Caprin1	2.90518	0.321855	0.00367043	0.0425864
Taf7	2.90422	0.865925	0.00368168	0.0426931
Ano3	2.90403	1.14653	0.00368394	0.0426953
Arrb2	2.90288	0.869668	0.00369749	0.0428175
Ehmt2	2.90125	0.809288	0.00371677	0.0430036
Arnt2	2.89761	0.811652	0.00376019	0.0434817
Ank2	2.89502	0.842696	0.00379133	0.0438173
Acap3	2.8933	0.779741	0.00381222	0.0440341
Ap1s1	2.89215	0.565421	0.0038262	0.0441709
2410004N09Rik	2.89061	0.667696	0.00384491	0.0443623
Vprbp	2.88994	0.918538	0.00385313	0.0444323
Npdc1	2.88946	0.517161	0.00385901	0.0444505
Spire2	2.8887	1.12287	0.00386843	0.0445095
Coro7	2.88812	0.967722	0.00387551	0.0445662
Hexim1	2.88716	1.02182	0.00388733	0.0446525
Stk39	2.88573	0.850267	0.00390513	0.0448321
Atcay	2.8841	1.13484	0.00392539	0.0450147
Plekha5	2.88314	0.829769	0.00393735	0.0451269
Gtf2i	2.8795	0.245475	0.00398311	0.0456009
Csnk1g3	2.87835	0.566766	0.00399766	0.0456917
Htr7	2.87662	1.1615	0.00401958	0.0458915
Rps12	2.87585	0.860823	0.00402935	0.0459524
Rock1	2.87585	0.668541	0.00402935	0.0459524
Foxk2	2.87566	0.857905	0.0040318	0.045955
Hdac5	2.87509	0.977936	0.00403915	0.0460134
Lrrc3	2.8749	1.24255	0.0040416	0.046016
Maml2	2.87442	1.13246	0.00404774	0.0460606
Traf6	2.87308	1.16488	0.00406497	0.0461945
Cxcr4	2.87298	1.08188	0.0040662	0.0461945
Erc1	2.87298	0.791379	0.0040662	0.0461945
Synrg	2.8726	1.09162	0.00407114	0.0462252
Nfasc	2.87125	0.890296	0.00408846	0.0463964
Pou3f4	2.8678	1.22603	0.00413331	0.046854
Mark4	2.86579	0.853245	0.00415967	0.0471013
Smc5	2.86512	0.662154	0.0041685	0.0471496
Scmh1	2.86512	0.892278	0.0041685	0.0471496
Dixdc1	2.86359	0.828596	0.00418873	0.0473267
Akt1	2.86359	0.54555	0.00418873	0.0473267
Per1	2.86263	0.76961	0.00420141	0.0474183
Rtn4	2.86205	0.557868	0.00420904	0.0474555
Fth1	2.86071	0.441722	0.0042269	0.0475245
Zfyve9	2.86014	1.37988	0.00423457	0.0475849
Arl2bp	2.85937	0.765431	0.00424482	0.0476627
Nsd1	2.85851	0.362917	0.00425637	0.0477407
4930447C04Rik	2.85841	1.02206	0.00425766	0.0477407
Chd6	2.85793	0.554907	0.00426409	0.0477869
Scaf1	2.85688	0.392837	0.00427828	0.04792
March9	2.85535	0.913336	0.00429899	0.0480739
Adcy9	2.85448	1.03023	0.00431068	0.0481786
Sv2a	2.85324	1.10918	0.00432762	0.0482897
Pdcl	2.85228	0.959349	0.00434069	0.0484095
Ttc39c	2.85027	0.949347	0.00436825	0.0486906
Serp2	2.84969	0.985371	0.00437616	0.0487525
Cbll1	2.84768	0.969056	0.00440392	0.049009
Brd3	2.84567	0.306779	0.00443185	0.0492668
Skil	2.84423	0.717391	0.0044519	0.0494366
Fam98b	2.84212	0.869845	0.00448144	0.0497114
Zbed4	2.84126	1.08398	0.00449358	0.0497577
Zfp219	2.84097	0.904895	0.00449764	0.0497577
6720489N17Rik	2.84078	1.49829	0.00450034	0.049761
Zfp935	2.83925	1.13382	0.00452202	0.0499474
Chga	-2.8818	0.401179	0.00395415	0.0452944
Ppme1	-2.97245	0.0664382	0.00295429	0.0357399
Tmx2	-2.98012	0.16137	0.00288135	0.0350417
Acadl	-2.9876	0.361244	0.00281181	0.034348
Eno2	-3.02622	0.308854	0.00247635	0.0311409
Bex2	-3.03206	0.323594	0.00242889	0.0306185
Cltb	-3.03762	0.185504	0.00238454	0.0301512
Itfg1	-3.06062	0.0441977	0.00220879	0.0283712
Gas6	-3.08352	0.176756	0.00204564	0.0267146
Cntn1	-3.08736	0.145349	0.00201944	0.026456
Cplx1	-3.10068	0.247296	0.00193078	0.0255531
Sccpdh	-3.13729	0.0331419	0.00170519	0.0231599
Ogdh	-3.17965	0.0694167	0.00147455	0.0207068
Prepl	-3.30154	0.204501	0.000961539	0.0149871
Atp6v1e1	-3.44127	0.0474949	0.000578991	0.0101478
Ndufa10	-3.50318	0.00291223	0.000459742	0.00840655
Ywhah	-3.61933	0.00459777	0.00029537	0.00581718
Rap1gds1	-3.63207	0.0107984	0.000281153	0.00560654
Cs	-3.74257	0.0150961	0.000182149	0.00394271
Sparcl1	-3.91162	0.254631	9.16797e-05	0.00226995
Cend1	-3.91181	0.310544	9.1607e-05	0.00226995
Spp1	-3.94938	0.235785	7.8355e-05	0.00200231
Ndrg4	-4.42548	0.247135	9.62302e-06	0.000346412
Snap25	-4.48087	0.0613005	7.43405e-06	0.000279777

## Sheet: Leiden 6
Supplementary Data 2_related to Fig. 1e_leiden clusters_all differentially expressed genes
Cluster 6
names	scores	logfoldchanges	pvals	pvals_adj
Tle4	21.0772	2.92958	1.28749e-98	2.66498e-94
Thsd7a	19.6843	2.79277	2.93727e-86	2.76001e-82
Bai1	19.6687	2.64248	4.00021e-86	2.76001e-82
Sox11	18.5091	1.7206	1.74505e-76	9.0302e-73
Sfrp1	18.1178	3.30972	2.30464e-73	9.54076e-70
Gata3	18.067	2.71451	5.80289e-73	2.0019e-69
Zfhx2	17.8827	2.27851	1.60899e-71	4.75779e-68
Igfbpl1	17.3907	3.60817	9.70517e-68	2.23208e-64
Id1	17.1976	2.83604	2.76801e-66	5.72951e-63
Xpr1	17.0833	1.98272	1.97703e-65	3.72023e-62
Gfra1	16.9534	4.07692	1.81631e-64	3.13298e-61
Chrdl1	16.8916	3.12264	5.18966e-64	8.26314e-61
Atp8a2	16.8666	2.01616	7.92453e-64	1.17164e-60
Kansl1l	16.6547	2.61224	2.79671e-62	3.85927e-59
Prrc2b	16.5555	1.05569	1.46234e-61	1.89181e-58
Ttc28	16.4895	2.19849	4.36444e-61	5.31409e-58
Myo5b	16.333	2.17343	5.74445e-60	6.6058e-57
Tmem132e	16.3229	2.89665	6.78263e-60	7.38914e-57
Cacna1e	16.3064	2.14063	8.88092e-60	8.75362e-57
Mdga1	16.2335	1.9355	2.9239e-59	2.75099e-56
Fnbp1l	16.1494	1.39626	1.14716e-58	1.03239e-55
Islr2	15.9747	2.73925	1.91804e-57	1.65423e-54
Unc5b	15.9337	2.91812	3.69863e-57	3.06232e-54
Shank1	15.8997	1.56163	6.3702e-57	5.07141e-54
Kctd12	15.8218	3.67584	2.20165e-56	1.68785e-53
Hip1	15.7824	1.61782	4.10983e-56	3.03819e-53
Neo1	15.716	1.48099	1.17514e-55	8.38767e-53
Dcx	15.6588	2.1664	2.89346e-55	1.99639e-52
Gpr37	15.625	2.72493	4.92171e-55	3.28627e-52
Sbk1	15.6154	1.42272	5.71558e-55	3.69709e-52
Efnb2	15.567	1.59071	1.22079e-54	7.65733e-52
Ina	15.5308	1.99276	2.14601e-54	1.30648e-51
Sipa1l1	15.3938	2.03475	1.80062e-53	1.06488e-50
Nsg2	15.3623	1.80857	2.93167e-53	1.68563e-50
Mapk8ip1	15.335	1.44539	4.46188e-53	2.49612e-50
Pde4dip	15.2586	1.39558	1.44235e-52	7.85665e-50
9230102O04Rik	15.0926	2.63303	1.81215e-51	9.61789e-49
Pdcd4	15.0474	1.46383	3.59259e-51	1.85907e-48
Cacna1h	15.022	2.39402	5.27149e-51	2.66133e-48
Sox4	14.9734	1.53972	1.09579e-50	5.40044e-48
D430041D05Rik	14.9654	2.29182	1.23547e-50	5.94719e-48
Ntm	14.9399	2.14452	1.81317e-50	8.52973e-48
Mtch1	14.7962	0.966005	1.55108e-49	6.97951e-47
Brinp1	14.5351	2.32338	7.26063e-48	3.13099e-45
Cux2	14.5116	2.31944	1.02283e-47	4.32072e-45
Eml4	14.4897	1.39081	1.40683e-47	5.82398e-45
Rxrg	14.4369	3.33357	3.02982e-47	1.20604e-44
Srgap1	14.4092	1.36613	4.52644e-47	1.76779e-44
Arl5a	14.3248	1.45972	1.532e-46	5.87239e-44
Stmn1	14.2283	1.14588	6.11639e-46	2.30188e-43
Gas1	14.2176	2.49826	7.12085e-46	2.63204e-43
Agap1	14.166	1.45263	1.48824e-45	5.40441e-43
Clu	14.163	2.35812	1.55231e-45	5.53986e-43
Rgs6	14.1474	2.50823	1.93818e-45	6.79973e-43
Unc5c	14.12	2.20281	2.86031e-45	9.80307e-43
Auts2	14.1193	1.29838	2.88897e-45	9.80307e-43
Dact1	14.0735	2.64416	5.52486e-45	1.84117e-42
Zfhx3	14.0725	1.68167	5.60384e-45	1.84117e-42
Fam124a	14.0221	2.6664	1.1413e-44	3.69122e-42
Sema6a	13.9734	1.45006	2.26686e-44	7.21873e-42
Csmd3	13.9258	2.92483	4.41672e-44	1.34444e-41
Stmn4	13.8783	1.81116	8.5741e-44	2.57211e-41
Celf3	13.8294	1.94977	1.69351e-43	5.0077e-41
Kidins220	13.8211	1.08198	1.90135e-43	5.46613e-41
Kcnq2	13.7699	1.79908	3.8693e-43	1.09713e-40
Amer2	13.7242	2.40132	7.26773e-43	2.0329e-40
Cdk5r1	13.7172	1.69126	8.00725e-43	2.20989e-40
Rps26	13.7132	0.646087	8.46881e-43	2.30652e-40
Palm	13.6666	1.42514	1.60643e-42	4.31837e-40
Tmem2	13.6334	1.66806	2.53422e-42	6.72511e-40
Tuba1a	13.5921	0.647976	4.46284e-42	1.16932e-39
Dcc	13.5666	2.86319	6.32063e-42	1.63538e-39
F2r	13.5625	3.30035	6.68547e-42	1.70843e-39
Tmsb10	13.5558	0.709443	7.31727e-42	1.84707e-39
Id2	13.5424	1.73494	8.78247e-42	2.19022e-39
C1qtnf4	13.4747	1.44331	2.20254e-41	5.42743e-39
Rhobtb3	13.4201	1.49216	4.60822e-41	1.11064e-38
Rufy3	13.42	1.28515	4.61447e-41	1.11064e-38
Fam196b	13.4142	2.72158	4.99146e-41	1.18757e-38
Kif21b	13.3825	1.70152	7.6523e-41	1.79994e-38
Adarb2	13.3447	2.97951	1.27235e-40	2.95915e-38
Scn3a	13.3132	1.81779	1.94112e-40	4.46435e-38
Gpc2	13.2982	2.63647	2.36951e-40	5.38972e-38
A930011O12Rik	13.1993	1.90413	8.85666e-40	1.97123e-37
Cdkn1c	13.1952	1.40519	9.35382e-40	2.05973e-37
Astn2	13.1639	2.54137	1.41565e-39	3.08447e-37
Ly6h	13.1356	1.22248	2.05833e-39	4.43805e-37
Unc5d	13.1267	1.99663	2.31604e-39	4.94225e-37
Lrrc7	12.9566	2.16121	2.15717e-38	4.54577e-36
Fxyd6	12.956	2.06764	2.17417e-38	4.54577e-36
Apc2	12.8389	1.79459	9.92394e-38	2.03382e-35
Map2	12.8075	1.35093	1.48828e-37	2.99086e-35
Rere	12.7673	1.31253	2.4961e-37	4.96797e-35
Pisd-ps1	12.7631	1.43408	2.63666e-37	5.19773e-35
Malat1	12.7362	0.440009	3.72062e-37	7.26539e-35
Marcksl1	12.6828	0.582395	7.36911e-37	1.42554e-34
Vgf	12.6742	2.15378	8.21632e-37	1.57472e-34
Nhsl1	12.6642	1.7593	9.3377e-37	1.77322e-34
Onecut2	12.6583	2.10386	1.00694e-36	1.89478e-34
Dusp1	12.6501	1.78701	1.11675e-36	2.08248e-34
Arl4c	12.6317	1.71685	1.41242e-36	2.61033e-34
Mycbp2	12.5861	0.927051	2.51786e-36	4.57168e-34
P2rx3	12.5685	1.66019	3.14463e-36	5.66006e-34
4930412O13Rik	12.5199	2.62903	5.81328e-36	1.03732e-33
Arhgap33	12.4975	1.845	7.70504e-36	1.36313e-33
Smarcc2	12.4508	1.03162	1.38424e-35	2.42817e-33
Tbc1d8	12.3301	2.03861	6.2388e-35	1.08518e-32
S100a10	12.318	0.864501	7.24406e-35	1.24954e-32
Cadm1	12.3135	1.266	7.66119e-35	1.31057e-32
Kmt2d	12.31	0.727212	8.00205e-35	1.35766e-32
Pxylp1	12.3	2.07413	9.05558e-35	1.52391e-32
Epha10	12.2824	2.47209	1.12604e-34	1.87967e-32
2900055J20Rik	12.2521	1.70492	1.63717e-34	2.71103e-32
Kitl	12.202	2.85531	3.03246e-34	4.94243e-32
Ptms	12.158	0.681724	5.1985e-34	8.34137e-32
Sept3	12.137	1.49106	6.72688e-34	1.07107e-31
Hnrnpl	12.1225	0.715707	8.02526e-34	1.26805e-31
Rasa4	12.111	2.61676	9.23855e-34	1.4487e-31
Phc2	12.1052	1.40748	9.91792e-34	1.54354e-31
Rhou	12.0815	2.07587	1.32331e-33	2.04412e-31
Calm3	12.0583	0.613578	1.75394e-33	2.66947e-31
Sorbs2	12.041	1.68308	2.16255e-33	3.26735e-31
Basp1	12.0359	0.880587	2.30096e-33	3.45128e-31
Slco5a1	12.0244	1.7242	2.64621e-33	3.94056e-31
Nrg3	11.997	2.07236	3.68572e-33	5.44934e-31
Ube3a	11.9957	0.884161	3.74427e-33	5.49664e-31
Cbx5	11.9266	0.954865	8.60078e-33	1.2363e-30
Map1b	11.9238	1.1978	8.89596e-33	1.26991e-30
Tubb2b	11.8887	1.22524	1.35549e-32	1.90866e-30
Cnr1	11.8738	1.79229	1.61912e-32	2.26447e-30
C77080	11.8613	1.52982	1.88101e-32	2.61309e-30
BC068157	11.8513	1.89413	2.11794e-32	2.90326e-30
Cnih2	11.8388	1.31608	2.45983e-32	3.34973e-30
Meis3	11.8349	1.43247	2.57732e-32	3.48679e-30
Isl1	11.8256	1.41113	2.87702e-32	3.86698e-30
AF529169	11.825	2.57877	2.89773e-32	3.86968e-30
Shc2	11.8239	1.44017	2.93607e-32	3.89575e-30
Kcnc4	11.8227	2.70199	2.98026e-32	3.9292e-30
Trp53i11	11.8002	2.67509	3.89165e-32	5.09831e-30
Prph	11.7874	3.35365	4.53317e-32	5.90138e-30
Nnat	11.7768	0.981832	5.14311e-32	6.65357e-30
Srgap3	11.7622	1.27744	6.11141e-32	7.85715e-30
Tshz2	11.738	1.779	8.13682e-32	1.03965e-29
Ptprf	11.7313	0.970307	8.80988e-32	1.11875e-29
Nudt11	11.688	2.04213	1.46735e-31	1.852e-29
Phc1	11.6618	1.41557	1.99789e-31	2.49122e-29
Smarcd1	11.6249	0.850303	3.0792e-31	3.77138e-29
Itsn1	11.6026	1.11054	3.99614e-31	4.86565e-29
Rundc3a	11.5622	1.24399	6.40233e-31	7.74982e-29
Olfm1	11.5616	1.15553	6.45116e-31	7.76353e-29
Sptbn2	11.5418	1.61337	8.12488e-31	9.66533e-29
Lrfn5	11.4971	1.81924	1.36352e-30	1.61278e-28
Smad6	11.4601	2.43666	2.0925e-30	2.46095e-28
Sertm1	11.423	2.06282	3.21055e-30	3.73343e-28
Celf5	11.4033	1.83876	4.02552e-30	4.65498e-28
Susd4	11.4014	1.39351	4.11468e-30	4.73166e-28
Syt5	11.369	2.03608	5.96824e-30	6.82523e-28
Akap9	11.3452	0.805553	7.83098e-30	8.90623e-28
Mtus2	11.342	2.19429	8.12847e-30	9.19405e-28
Osbpl8	11.3168	1.39932	1.0837e-29	1.21252e-27
Celsr3	11.2987	1.83946	1.33217e-29	1.48251e-27
Rsph9	11.268	1.56564	1.88895e-29	2.09088e-27
Tmem145	11.2534	1.4906	2.22942e-29	2.45461e-27
Gabbr1	11.2299	1.208	2.90901e-29	3.16914e-27
Mex3a	11.2209	1.74261	3.21835e-29	3.48778e-27
Mxra7	11.2176	1.61361	3.34116e-29	3.60201e-27
Ssbp3	11.2007	0.943357	4.04683e-29	4.34017e-27
Sema4g	11.1973	1.54219	4.20574e-29	4.48735e-27
Gm1673	11.1765	0.79789	5.31585e-29	5.6427e-27
Macf1	11.1735	0.853969	5.49921e-29	5.80756e-27
Smad7	11.1585	2.0676	6.51084e-29	6.80646e-27
Kif5c	11.1313	1.20925	8.83249e-29	9.17212e-27
Nfasc	11.131	1.3114	8.86238e-29	9.17212e-27
Rapgef5	11.1099	1.74299	1.12241e-28	1.15586e-26
Bzrap1	11.0866	1.62366	1.4564e-28	1.48502e-26
Csnk1e	11.0368	1.14869	2.54004e-28	2.5647e-26
Nt5dc2	11.0318	1.2083	2.68586e-28	2.69876e-26
Tubb5	11.0309	0.553081	2.70995e-28	2.70981e-26
Rn45s	11.0288	0.514451	2.77575e-28	2.76227e-26
Fus	10.987	1.21695	4.41168e-28	4.34845e-26
Igfbp5	10.9687	2.66139	5.40312e-28	5.30044e-26
Zmynd11	10.9536	0.829571	6.38468e-28	6.23379e-26
Nyap2	10.9017	1.97835	1.13152e-27	1.0996e-25
Nbea	10.8962	0.987292	1.20229e-27	1.1629e-25
Rasgef1b	10.8946	1.20212	1.22368e-27	1.17809e-25
Dok5	10.8889	2.37204	1.30231e-27	1.24224e-25
Grcc10	10.8883	0.508075	1.31023e-27	1.24406e-25
Acvr2a	10.865	1.31399	1.69142e-27	1.59866e-25
Rgs4	10.8622	2.90777	1.74526e-27	1.64205e-25
Pcsk1n	10.8224	1.35259	2.69509e-27	2.5016e-25
Rims2	10.8199	1.60531	2.77142e-27	2.56096e-25
Hist3h2ba	10.7921	1.01089	3.75207e-27	3.43647e-25
Lrrc16b	10.7916	1.48943	3.77262e-27	3.44007e-25
Nrep	10.7814	0.486364	4.21471e-27	3.82633e-25
Cxxc5	10.758	0.983564	5.43637e-27	4.91386e-25
Stox2	10.7366	1.23483	6.85392e-27	6.16823e-25
Rpl32	10.719	0.444778	8.28837e-27	7.42688e-25
Lhfpl4	10.7085	1.51428	9.28299e-27	8.28227e-25
Ago2	10.6885	1.53737	1.15218e-26	1.02356e-24
Nxn	10.6309	1.99305	2.14056e-26	1.88543e-24
Csde1	10.6192	0.480635	2.42504e-26	2.11797e-24
Sh3bgrl3	10.6081	0.706233	2.73224e-26	2.37624e-24
Bcr	10.5869	1.35365	3.4264e-26	2.96749e-24
Mreg	10.5709	1.45741	4.06691e-26	3.50754e-24
Miat	10.5414	1.64456	5.56843e-26	4.74325e-24
Cplx2	10.5178	1.48627	7.15013e-26	6.01628e-24
Ptma	10.4971	0.506313	8.90703e-26	7.46423e-24
Cbfb	10.4942	1.22144	9.18095e-26	7.66276e-24
Cd24a	10.4931	0.570261	9.29383e-26	7.72582e-24
Gtf2a1	10.4891	1.05534	9.69727e-26	7.99696e-24
Acin1	10.4864	0.819027	9.97405e-26	8.19258e-24
Tpd52	10.4619	1.27118	1.2927e-25	1.05761e-23
Tcf20	10.4476	1.4376	1.50321e-25	1.22499e-23
Pvrl3	10.4419	1.75898	1.59578e-25	1.29533e-23
Igf2bp1	10.441	2.09679	1.61104e-25	1.30167e-23
Lphn1	10.4407	0.621267	1.61616e-25	1.30167e-23
Mafb	10.439	1.96765	1.64547e-25	1.32014e-23
Gm13826	10.4264	0.509478	1.87877e-25	1.50149e-23
Ephb3	10.4212	1.99406	1.98374e-25	1.57929e-23
Rpl37	10.4185	0.655847	2.04107e-25	1.61871e-23
Lin7a	10.4161	1.80268	2.09341e-25	1.65388e-23
Pdap1	10.413	0.705416	2.16299e-25	1.6959e-23
Fstl5	10.3971	2.63747	2.55484e-25	1.99557e-23
Ntng2	10.3717	1.81756	3.33544e-25	2.58578e-23
Hn1	10.3635	0.805323	3.63536e-25	2.80777e-23
Znrf1	10.3502	1.07081	4.17744e-25	3.21445e-23
Neto2	10.3409	2.09933	4.60021e-25	3.51364e-23
Lancl1	10.3257	0.886761	5.39349e-25	4.1044e-23
Ngfr	10.3239	1.61287	5.4931e-25	4.1649e-23
Nova2	10.3082	1.97251	6.46902e-25	4.88694e-23
Zmiz1	10.273	0.678029	9.32693e-25	7.0203e-23
Tmem132a	10.2508	1.30001	1.17358e-24	8.76966e-23
Sbf2	10.2415	1.37573	1.29252e-24	9.62367e-23
Tceb2	10.2173	0.436863	1.65921e-24	1.22657e-22
Gnal	10.2136	1.61718	1.72398e-24	1.26991e-22
Pabpn1	10.2062	0.777841	1.85919e-24	1.36466e-22
Arglu1	10.2036	0.608947	1.90985e-24	1.39689e-22
Ep300	10.1872	1.75411	2.26239e-24	1.64892e-22
6330415B21Rik	10.1716	2.05503	2.65456e-24	1.92796e-22
Elavl3	10.1711	1.52063	2.66828e-24	1.93114e-22
Hspa12a	10.1672	1.27554	2.77768e-24	2.00332e-22
Dclk1	10.1445	0.964384	3.50492e-24	2.51032e-22
Tmeff1	10.1342	1.12595	3.89414e-24	2.76992e-22
Dlg4	10.1338	1.34119	3.91217e-24	2.77322e-22
Tnpo2	10.1303	1.09513	4.0553e-24	2.86487e-22
Dazap1	10.116	1.03904	4.69116e-24	3.3028e-22
Cacng5	10.1045	1.73438	5.27501e-24	3.70127e-22
Camk2n1	10.1034	1.64177	5.33476e-24	3.73055e-22
Gas5	10.0992	0.439388	5.57195e-24	3.88329e-22
Fbxl16	10.0888	1.26796	6.19101e-24	4.30026e-22
Mrpl34	10.0855	0.733841	6.4034e-24	4.43291e-22
Arid1a	10.0727	0.856288	7.29773e-24	5.03519e-22
Slc7a5	10.0717	1.3087	7.3726e-24	5.06995e-22
Kctd16	10.0518	1.85773	9.01733e-24	6.18046e-22
Pitpnm2	10.0456	1.7496	9.60991e-24	6.56487e-22
Lcor	10.0158	1.48213	1.29969e-23	8.8473e-22
Fbxw7	10.0155	1.64926	1.30365e-23	8.8473e-22
Hnrnpa0	10.0063	0.742427	1.42974e-23	9.67133e-22
Arhgef12	9.99688	1.17346	1.57268e-23	1.06035e-21
Dpysl5	9.99387	1.51353	1.62121e-23	1.08952e-21
Nefm	9.98715	1.33081	1.73501e-23	1.16223e-21
Astn1	9.94951	1.39977	2.53424e-23	1.68669e-21
Trim35	9.94279	0.812389	2.71133e-23	1.79877e-21
Mir703	9.9336	0.720373	2.97312e-23	1.96615e-21
Gm15800	9.92462	0.885226	3.25336e-23	2.14463e-21
Bcl9l	9.92191	1.26983	3.34293e-23	2.19668e-21
Sfswap	9.92066	0.937421	3.38522e-23	2.21742e-21
Dync1h1	9.88989	0.659864	4.60512e-23	2.99753e-21
Prmt1	9.87865	0.665719	5.15204e-23	3.34301e-21
Snca	9.87228	2.29737	5.49019e-23	3.5513e-21
Insm1	9.86661	2.19675	5.80949e-23	3.74613e-21
Lrrc55	9.85999	1.70705	6.20582e-23	3.98926e-21
Rplp2	9.84634	0.429263	7.10883e-23	4.54153e-21
Dpf1	9.83931	1.79931	7.62314e-23	4.85512e-21
Erc2	9.83831	1.37963	7.69956e-23	4.88875e-21
Syt13	9.82345	1.80848	8.92337e-23	5.64846e-21
Mafg	9.78366	1.51267	1.32339e-22	8.30087e-21
Csmd1	9.7801	1.71469	1.37082e-22	8.57237e-21
Tnrc6c	9.7539	0.919615	1.77515e-22	1.10012e-20
Cers6	9.7409	1.67702	2.01755e-22	1.24289e-20
Unc79	9.73067	1.49118	2.23129e-22	1.36643e-20
Hcfc1	9.72043	0.800779	2.46742e-22	1.50658e-20
Cacna2d1	9.71205	1.43307	2.67901e-22	1.63096e-20
Zfp292	9.71079	1.24538	2.71219e-22	1.64632e-20
Cacna2d2	9.69629	1.91445	3.12661e-22	1.89233e-20
Fscn1	9.67802	0.559903	3.73874e-22	2.24313e-20
Gpr150	9.65574	1.48179	4.6478e-22	2.76451e-20
Itga3	9.65404	1.88633	4.72582e-22	2.80286e-20
Son	9.64771	0.560356	5.02641e-22	2.97262e-20
6530402F18Rik	9.64631	1.69175	5.09573e-22	3.00503e-20
Rims3	9.63928	1.48052	5.4568e-22	3.20882e-20
Frmd4a	9.63612	1.10134	5.62744e-22	3.29978e-20
Mark1	9.63381	1.3844	5.75535e-22	3.36525e-20
Cmip	9.63125	0.979544	5.90053e-22	3.44043e-20
Ncan	9.60837	1.34744	7.37065e-22	4.27353e-20
Pacs1	9.60757	1.24377	7.42834e-22	4.29495e-20
Eif4ebp2	9.60631	2.12801	7.51937e-22	4.33547e-20
H2afy2	9.60601	0.940352	7.54138e-22	4.33608e-20
Atat1	9.58268	0.929654	9.4562e-22	5.40701e-20
Smad9	9.57665	1.74856	1.00239e-21	5.71584e-20
Epha5	9.57179	1.41956	1.05074e-21	5.97506e-20
Asap1	9.56391	0.742511	1.13392e-21	6.43041e-20
Atxn7l3b	9.55728	0.344631	1.20887e-21	6.83674e-20
Celf4	9.54735	1.29347	1.33059e-21	7.48419e-20
Cntn5	9.54022	2.20123	1.42527e-21	7.99502e-20
Wdfy3	9.51774	0.669048	1.76986e-21	9.82152e-20
Wscd2	9.51704	2.1752	1.78186e-21	9.86169e-20
Mllt4	9.51498	1.21692	1.81748e-21	1.0032e-19
Spock1	9.50615	2.15401	1.97853e-21	1.0863e-19
Ncam2	9.50128	1.66081	2.07325e-21	1.1353e-19
Eif4g2	9.49541	0.27977	2.19349e-21	1.19797e-19
Trio	9.46384	1.22987	2.96826e-21	1.6126e-19
Spock2	9.4524	1.16188	3.31142e-21	1.78963e-19
Ctxn1	9.43735	0.939616	3.82335e-21	2.06092e-19
Faxc	9.42917	1.30454	4.13355e-21	2.22235e-19
March6	9.41391	0.970942	4.78006e-21	2.55665e-19
Hic2	9.41311	1.96903	4.81673e-21	2.56962e-19
Tmem8b	9.39268	1.62209	5.84898e-21	3.09637e-19
Evl	9.38892	0.721767	6.06178e-21	3.20084e-19
1700019D03Rik	9.38626	1.66253	6.21676e-21	3.27432e-19
Gpr19	9.38149	1.64115	6.50442e-21	3.41713e-19
Unc13b	9.37101	1.95192	7.18443e-21	3.76483e-19
Nrxn1	9.36679	1.33516	7.47714e-21	3.90832e-19
Mapt	9.35977	1.68429	7.99141e-21	4.1666e-19
Atp2b4	9.35826	2.28118	8.10608e-21	4.21577e-19
Vash1	9.35786	1.19157	8.13693e-21	4.22121e-19
2900026A02Rik	9.35665	1.9605	8.23018e-21	4.25891e-19
Carhsp1	9.34597	1.98064	9.10553e-21	4.70013e-19
Ddx6	9.34466	1.1772	9.21849e-21	4.74661e-19
Ldb1	9.342	0.857088	9.45308e-21	4.85532e-19
Abhd17c	9.33277	1.38248	1.03142e-20	5.28452e-19
Cacna1a	9.33191	1.35066	1.03976e-20	5.31408e-19
Scrt2	9.32695	1.30326	1.08966e-20	5.55536e-19
Prrc2a	9.32072	0.653049	1.1555e-20	5.87659e-19
Nhlh2	9.31962	1.93733	1.16759e-20	5.9235e-19
Ppfia2	9.31299	1.51828	1.24277e-20	6.28954e-19
Ylpm1	9.28585	0.999019	1.60427e-20	8.09923e-19
Smarce1	9.2717	0.798159	1.83211e-20	9.2046e-19
Tagln3	9.27049	1.35885	1.85292e-20	9.28659e-19
Cpeb4	9.23551	1.18555	2.57051e-20	1.2821e-18
Pcbp3	9.22859	1.06017	2.74223e-20	1.36446e-18
Pafah1b3	9.19898	0.518508	3.61363e-20	1.78517e-18
Col26a1	9.19848	1.54411	3.63055e-20	1.78925e-18
Ptov1	9.19717	0.406258	3.67489e-20	1.80681e-18
3632451O06Rik	9.19527	1.57584	3.74066e-20	1.83045e-18
Dtx3	9.19487	0.549914	3.75465e-20	1.83296e-18
Prr12	9.16054	0.965654	5.16382e-20	2.51251e-18
Kif1b	9.16014	0.659331	5.18307e-20	2.51251e-18
Ncor2	9.1367	0.764806	6.43851e-20	3.1138e-18
Jph4	9.13394	1.78379	6.60486e-20	3.18681e-18
D430019H16Rik	9.12049	1.43155	7.47824e-20	3.59982e-18
Cdh4	9.11944	1.90947	7.55131e-20	3.62656e-18
Yeats4	9.11076	0.950439	8.18076e-20	3.91976e-18
Myt1	9.09239	1.65001	9.68836e-20	4.63139e-18
Map6	9.07744	1.41779	1.11161e-19	5.28947e-18
Nrxn2	9.06479	0.940909	1.24843e-19	5.92687e-18
Ebf3	9.06213	1.63363	1.27925e-19	6.05933e-18
Ptprn	9.05385	1.42657	1.38012e-19	6.52217e-18
Uchl1	9.05094	0.930489	1.41741e-19	6.68315e-18
Kmt2c	9.04111	1.04306	1.55095e-19	7.29618e-18
Gnao1	9.0129	1.37595	2.00673e-19	9.37637e-18
Sgms1	9.00718	1.62509	2.11419e-19	9.85622e-18
Cbr1	8.96824	0.817232	3.01289e-19	1.39829e-17
Mycl	8.96473	1.78829	3.11049e-19	1.44036e-17
Zmiz2	8.96172	1.01456	3.19663e-19	1.47038e-17
Ank3	8.96066	1.036	3.22733e-19	1.48121e-17
Psd	8.95941	1.36011	3.26426e-19	1.49484e-17
Rbms3	8.95349	0.805578	3.44428e-19	1.5738e-17
Lrp3	8.94736	1.31687	3.64071e-19	1.65989e-17
Mir6236	8.94546	0.766984	3.70413e-19	1.68509e-17
Mrpl52	8.94455	0.566654	3.73455e-19	1.69521e-17
Nsd1	8.94325	0.689605	3.77892e-19	1.71159e-17
Cacna1b	8.94094	1.71076	3.85871e-19	1.73633e-17
Chd5	8.92794	1.72966	4.34001e-19	1.93783e-17
Rab11fip2	8.92784	1.41914	4.34395e-19	1.93783e-17
Pik3cd	8.92609	1.52689	4.41344e-19	1.9646e-17
Shisa2	8.92428	1.28064	4.48607e-19	1.99264e-17
Sepw1	8.88925	0.291907	6.15212e-19	2.7152e-17
Akap6	8.87505	1.31574	6.99013e-19	3.07848e-17
Cpne5	8.87159	1.79206	7.21098e-19	3.16514e-17
Eya1	8.87149	0.78582	7.21748e-19	3.16514e-17
Spry4	8.85985	1.78976	8.01252e-19	3.50637e-17
Serf1	8.82944	0.549908	1.05206e-18	4.59421e-17
Gm16907	8.82437	1.84648	1.10081e-18	4.79698e-17
Ccp110	8.81212	1.40721	1.22799e-18	5.33994e-17
Wnk2	8.80886	1.04949	1.26425e-18	5.48609e-17
Gnaq	8.79772	0.841691	1.39624e-18	6.03358e-17
Abl2	8.79396	1.51338	1.44384e-18	6.22627e-17
Tulp4	8.78859	0.746718	1.51454e-18	6.51754e-17
Sema6c	8.78768	1.61511	1.52676e-18	6.55651e-17
Spred3	8.78166	1.8284	1.61078e-18	6.903e-17
Pcdh19	8.77604	2.1386	1.6933e-18	7.24168e-17
Nlgn2	8.766	0.971681	1.85119e-18	7.90058e-17
Arhgap35	8.75692	0.838306	2.00656e-18	8.54604e-17
Gigyf1	8.74488	1.16988	2.23258e-18	9.48916e-17
A730017C20Rik	8.73364	1.44398	2.46613e-18	1.04389e-16
Nol4l	8.72455	1.28713	2.67233e-18	1.12657e-16
Ptpro	8.72004	1.74394	2.78111e-18	1.17005e-16
Slc16a2	8.71602	1.93161	2.88147e-18	1.20981e-16
Smarca4	8.7108	0.782927	3.01729e-18	1.26171e-16
Lgi1	8.7108	1.63234	3.01729e-18	1.26171e-16
Mtss1	8.71	1.26397	3.03874e-18	1.26812e-16
Pnmal1	8.70714	1.82176	3.11638e-18	1.29791e-16
Chrnb2	8.70026	1.28606	3.3111e-18	1.37623e-16
Plcb3	8.69615	1.73614	3.43335e-18	1.42418e-16
Zfpm1	8.6811	1.89696	3.91976e-18	1.61624e-16
Chd4	8.66995	0.776229	4.32293e-18	1.7754e-16
Bach2	8.66679	1.14097	4.44461e-18	1.82176e-16
Rai1	8.66474	0.990447	4.52562e-18	1.8513e-16
Insr	8.66393	0.850761	4.55762e-18	1.86072e-16
Arpp21	8.65911	1.62307	4.7544e-18	1.93723e-16
Tub	8.64607	1.6325	5.33045e-18	2.16343e-16
Smg1	8.64516	1.06548	5.37279e-18	2.17635e-16
Atp2c1	8.64215	1.00325	5.51633e-18	2.22774e-16
Hdac7	8.63774	1.45532	5.73372e-18	2.30899e-16
Arid3b	8.62349	1.50832	6.49464e-18	2.58751e-16
Atp8a1	8.62349	1.19935	6.49464e-18	2.58751e-16
Tmem57	8.62339	0.972067	6.50034e-18	2.58751e-16
Megf8	8.62078	1.08688	6.65021e-18	2.64209e-16
Cep85l	8.61119	1.52283	7.23055e-18	2.86715e-16
Bag6	8.60512	0.737538	7.62378e-18	3.0173e-16
Brsk2	8.59348	1.15426	8.43769e-18	3.32038e-16
Smarcc1	8.58735	1.00388	8.89951e-18	3.48681e-16
Clip2	8.5872	1.14804	8.91117e-18	3.48681e-16
Ahdc1	8.58615	1.29967	8.99325e-18	3.51229e-16
Zfp326	8.5849	0.934367	9.09194e-18	3.54414e-16
Vps37d	8.57466	1.38148	9.93818e-18	3.86674e-16
Lsm14b	8.56934	1.42175	1.04081e-17	4.04198e-16
Kcna6	8.56653	1.53976	1.06652e-17	4.12633e-16
Gabarap	8.55855	0.348335	1.14297e-17	4.41386e-16
Gstm7	8.55694	1.91453	1.15899e-17	4.46742e-16
Rpl39	8.55303	0.366175	1.199e-17	4.61302e-16
Mturn	8.54841	1.37237	1.24793e-17	4.79238e-16
Irf2bpl	8.54811	1.10871	1.25119e-17	4.796e-16
Farp1	8.54711	1.05209	1.26212e-17	4.82893e-16
Morn4	8.53787	1.16607	1.36714e-17	5.22111e-16
Clip1	8.52242	1.10114	1.56257e-17	5.94551e-16
Camsap3	8.51539	1.18333	1.66028e-17	6.3057e-16
Zfand3	8.51459	0.966374	1.67182e-17	6.33791e-16
Src	8.51093	1.1865	1.7255e-17	6.52945e-16
Gnb2	8.49723	0.39205	1.94175e-17	7.32101e-16
Ypel1	8.47414	1.8474	2.36818e-17	8.89638e-16
Tnks	8.45859	1.22377	2.7064e-17	1.01119e-15
Rtf1	8.44995	0.795751	2.91418e-17	1.08686e-15
Igsf9	8.44955	2.03771	2.92422e-17	1.08864e-15
Opcml	8.4344	1.97751	3.32914e-17	1.23494e-15
Csnk2a1	8.42747	0.922512	3.53212e-17	1.3079e-15
Macrod2	8.42426	1.17107	3.63036e-17	1.34187e-15
Irx2	8.40629	1.02286	4.23166e-17	1.55856e-15
Nrcam	8.40268	1.27022	4.36396e-17	1.60443e-15
H1fx	8.39345	1.15144	4.72087e-17	1.73258e-15
Psd2	8.38999	1.69062	4.86201e-17	1.78122e-15
Nrg3os	8.38662	1.62335	5.00304e-17	1.82965e-15
Bcl7a	8.38542	0.925797	5.05454e-17	1.84522e-15
Spsb4	8.38502	1.2865	5.07182e-17	1.84827e-15
Erc1	8.37237	1.00831	5.647e-17	2.05066e-15
Fzd1	8.35451	1.70337	6.57068e-17	2.37774e-15
Dtx1	8.3533	1.53822	6.63805e-17	2.39782e-15
Luc7l3	8.3531	0.632299	6.64935e-17	2.39782e-15
Hist3h2a	8.34683	0.976214	7.01204e-17	2.52421e-15
Rps28	8.32656	0.839549	8.3229e-17	2.98571e-15
Tubb4a	8.32359	1.16911	8.53355e-17	3.05599e-15
4930480K15Rik	8.32234	1.71238	8.62439e-17	3.08318e-15
Pclo	8.31516	1.3013	9.1626e-17	3.26994e-15
Rpl37a	8.30739	0.471421	9.78341e-17	3.48549e-15
Agap2	8.30011	1.39851	1.04016e-16	3.69937e-15
Tmsb4x	8.29288	0.458405	1.10537e-16	3.91781e-15
Grb2	8.29017	0.916919	1.13084e-16	4.00126e-15
Sik1	8.28059	1.12849	1.22569e-16	4.32207e-15
Phf14	8.27999	0.92916	1.2319e-16	4.3366e-15
Nkain1	8.27552	1.45339	1.27897e-16	4.48702e-15
Ubqln2	8.27286	0.71817	1.30784e-16	4.56509e-15
Mapk8	8.26659	1.18377	1.37849e-16	4.79552e-15
Frat2	8.26338	1.59483	1.41611e-16	4.91812e-15
Chrna4	8.25424	1.50072	1.5287e-16	5.30025e-15
Fry	8.23864	1.13484	1.74187e-16	6.01918e-15
Ngfrap1	8.23658	0.328108	1.77207e-16	6.11335e-15
Pisd-ps2	8.22102	1.11692	2.01778e-16	6.92639e-15
Prkar2a	8.21736	1.0699	2.08036e-16	7.12938e-15
Fam57b	8.20787	1.13799	2.25141e-16	7.70281e-15
Ypel2	8.19126	1.56075	2.585e-16	8.81499e-15
Gse1	8.1873	0.97669	2.67156e-16	9.09517e-15
Ddhd1	8.17962	1.24414	2.8474e-16	9.6779e-15
Necab1	8.17937	2.25594	2.85334e-16	9.68217e-15
Igf2bp3	8.17661	1.62178	2.91943e-16	9.87407e-15
Rps21	8.1735	0.444086	2.99575e-16	1.01076e-14
Id4	8.1734	1.34821	2.99824e-16	1.01076e-14
Zbtb12	8.16763	1.92825	3.14516e-16	1.05856e-14
Lrrc8b	8.16702	1.29894	3.16089e-16	1.06213e-14
Nxpe3	8.15287	1.75624	3.5538e-16	1.19029e-14
Rsbn1	8.15187	1.20628	3.58342e-16	1.19828e-14
Xist	8.14595	2.86062	3.76323e-16	1.25637e-14
Hook1	8.13907	1.37141	3.98317e-16	1.32553e-14
Sh3glb1	8.13742	0.70971	4.03802e-16	1.34003e-14
Smpd3	8.13737	1.49555	4.03969e-16	1.34003e-14
2310036O22Rik	8.13712	0.508606	4.04807e-16	1.34066e-14
Psat1	8.12653	1.32055	4.41766e-16	1.45839e-14
Trim62	8.1198	1.07252	4.66944e-16	1.53417e-14
Rgmb	8.1196	1.01415	4.67716e-16	1.53427e-14
BC005764	8.11217	0.745936	4.97218e-16	1.62589e-14
Car11	8.11172	1.23434	4.9907e-16	1.62938e-14
Rpl13a	8.11042	0.282569	5.04458e-16	1.64438e-14
Podxl2	8.10831	0.684827	5.13284e-16	1.66789e-14
Kmt2b	8.10199	1.25052	5.40685e-16	1.75418e-14
Tmtc2	8.09627	1.44454	5.66715e-16	1.83304e-14
A930013F10Rik	8.09617	1.51419	5.67183e-16	1.83304e-14
Sh2d3c	8.09607	1.41901	5.67651e-16	1.83304e-14
Epc1	8.09381	1.07378	5.78279e-16	1.85867e-14
Zbed3	8.08774	1.21681	6.07842e-16	1.95065e-14
Ankrd12	8.08628	0.884322	6.15145e-16	1.97104e-14
Aplp1	8.08232	0.977202	6.35482e-16	2.03305e-14
Pnn	8.06937	0.511441	7.06625e-16	2.25369e-14
Asxl3	8.04358	1.30263	8.72548e-16	2.77007e-14
Samd14	8.03991	0.890619	8.99033e-16	2.84978e-14
Rnasel	8.03535	1.65278	9.3316e-16	2.95344e-14
Epb4.1	8.03058	0.926386	9.70148e-16	3.06582e-14
Bod1l	8.01271	0.841913	1.12206e-15	3.52435e-14
Maf	8.01231	1.44419	1.12573e-15	3.53052e-14
Map3k9	8.00604	1.16804	1.18463e-15	3.70963e-14
Ttbk1	8.00293	1.46858	1.21496e-15	3.79886e-14
Sox12	7.99229	0.960032	1.32457e-15	4.13533e-14
Chd1	7.99204	1.0211	1.32727e-15	4.13752e-14
BC024139	7.97272	3.07989	1.55223e-15	4.81704e-14
H2-T24	7.968	1.42194	1.61263e-15	4.99698e-14
Klhdc2	7.96358	0.893855	1.67127e-15	5.16322e-14
Soga3	7.95576	1.14695	1.78042e-15	5.49224e-14
Iglon5	7.95475	1.33959	1.79491e-15	5.5287e-14
Grhl1	7.9402	1.99355	2.01858e-15	6.19e-14
Nt5dc3	7.93664	1.26957	2.07739e-15	6.36093e-14
Efnb3	7.93503	1.41884	2.10445e-15	6.43426e-14
Thra	7.93066	0.762683	2.17977e-15	6.65474e-14
Zfp462	7.92464	1.26553	2.28804e-15	6.96474e-14
Ntrk3	7.91922	1.36283	2.39001e-15	7.26443e-14
Vps13c	7.91641	1.16324	2.44462e-15	7.41954e-14
Sbno1	7.91516	0.799974	2.4694e-15	7.48377e-14
Zc3h7b	7.9133	0.751267	2.50653e-15	7.58518e-14
Mapre3	7.91185	0.952235	2.53601e-15	7.66319e-14
Rnf112	7.90623	1.55974	2.65311e-15	8.00537e-14
Gm6994	7.90487	1.54083	2.68213e-15	8.08114e-14
Gpr162	7.89835	1.21829	2.82628e-15	8.50307e-14
Dusp8	7.88841	1.17264	3.0606e-15	9.19469e-14
Unc13a	7.88806	1.25918	3.06923e-15	9.20724e-14
Whsc1l1	7.8857	0.732859	3.12776e-15	9.36926e-14
8430419L09Rik	7.88058	0.933272	3.2586e-15	9.73303e-14
Ddx17	7.87687	0.562305	3.35689e-15	1.00121e-13
Vps13b	7.86593	1.27916	3.6637e-15	1.08958e-13
Prdm2	7.84912	1.29754	4.18976e-15	1.24068e-13
Cadm4	7.84796	1.02438	4.22849e-15	1.25036e-13
Cbl	7.84209	1.51909	4.43103e-15	1.30839e-13
Maz	7.83652	0.82746	4.632e-15	1.36578e-13
Nav1	7.82377	1.00369	5.12624e-15	1.50936e-13
Abhd2	7.82197	1.32394	5.20037e-15	1.52901e-13
Ehmt2	7.81484	1.04648	5.50318e-15	1.61575e-13
Scand1	7.80752	0.575092	5.83262e-15	1.70485e-13
Zfp358	7.80737	1.13172	5.83959e-15	1.70485e-13
Atn1	7.80601	0.815902	5.90268e-15	1.72084e-13
Camsap1	7.8022	0.971622	6.08389e-15	1.77117e-13
Pln	7.78343	1.57007	7.05853e-15	2.04915e-13
Wnk1	7.77831	0.729409	7.35001e-15	2.12483e-13
Myt1l	7.77289	1.40672	7.67155e-15	2.21161e-13
Bsn	7.76948	1.29629	7.88107e-15	2.26885e-13
Pou4f2	7.76672	1.5263	8.05464e-15	2.3156e-13
Elavl4	7.76341	1.41851	8.26789e-15	2.37032e-13
Jakmip2	7.75829	1.34798	8.60844e-15	2.46454e-13
2510009E07Rik	7.75452	0.954777	8.86762e-15	2.53523e-13
Whsc1	7.74961	0.814839	9.21788e-15	2.62811e-13
Rnf165	7.74845	1.48272	9.30204e-15	2.64846e-13
Slitrk3	7.74419	1.36118	9.61967e-15	2.73513e-13
Eml5	7.74313	1.29142	9.69977e-15	2.75412e-13
Mex3d	7.73997	1.34728	9.94403e-15	2.81961e-13
Tppp	7.73575	1.44193	1.02792e-14	2.91065e-13
Adnp	7.7347	0.889725	1.03647e-14	2.93085e-13
Tmem151b	7.73304	1.15609	1.05004e-14	2.96519e-13
Tmx4	7.73204	0.899686	1.05836e-14	2.9846e-13
Mllt10	7.73013	1.05709	1.07433e-14	3.02553e-13
Atp6v1g1	7.72843	0.60385	1.08883e-14	3.06218e-13
Enox1	7.72542	1.25338	1.11488e-14	3.13119e-13
Gpr27	7.72436	1.41277	1.12414e-14	3.15114e-13
Sfpq	7.72251	0.504886	1.14064e-14	3.19056e-13
5830417I10Rik	7.72226	1.14412	1.14289e-14	3.19254e-13
Ablim3	7.71834	1.52119	1.17853e-14	3.28766e-13
Oprl1	7.71086	1.67359	1.24969e-14	3.48147e-13
Lnp	7.70936	0.983572	1.26452e-14	3.51804e-13
Daam1	7.70881	1.48274	1.27e-14	3.52855e-13
Dlg2	7.70454	1.57874	1.31314e-14	3.64354e-13
St8sia2	7.69581	1.51505	1.40601e-14	3.896e-13
Th	7.69235	2.18132	1.44461e-14	3.99758e-13
H2afy	7.68346	0.716739	1.54843e-14	4.27917e-13
Wdr6	7.68075	0.608087	1.58154e-14	4.35904e-13
Slitrk5	7.67975	1.42084	1.59398e-14	4.38748e-13
Cdk13	7.67463	1.1873	1.65894e-14	4.55417e-13
Casz1	7.67463	1.08388	1.65894e-14	4.55417e-13
D10Bwg1379e	7.67353	1.44563	1.67329e-14	4.58747e-13
Grik5	7.66455	1.06337	1.79466e-14	4.9137e-13
G3bp2	7.64864	0.497052	2.0312e-14	5.554e-13
BC018242	7.64402	1.0026	2.10542e-14	5.74934e-13
Ccdc88c	7.63679	1.49087	2.22697e-14	6.06526e-13
Huwe1	7.63499	0.575829	2.25842e-14	6.14284e-13
Trip12	7.63253	0.810061	2.30193e-14	6.25297e-13
Dlg5	7.62751	1.20023	2.3933e-14	6.48415e-13
Shox2	7.62304	1.18113	2.47762e-14	6.70382e-13
Smc3	7.61552	0.680682	2.62638e-14	7.09706e-13
Slc5a3	7.61532	1.24711	2.63047e-14	7.09883e-13
Tbc1d9	7.6109	1.13692	2.72193e-14	7.32657e-13
Ftl1	7.61015	0.252472	2.73783e-14	7.3598e-13
Pik3r3	7.60955	1.22061	2.75062e-14	7.38458e-13
Herc1	7.59725	0.663507	3.02489e-14	8.08942e-13
Bex4	7.59123	0.89726	3.16886e-14	8.44174e-13
Efna5	7.58847	1.60737	3.23709e-14	8.6124e-13
Rc3h2	7.58787	0.97037	3.25216e-14	8.6414e-13
Ephb2	7.58661	1.21138	3.28379e-14	8.71425e-13
Lmtk3	7.58581	1.56458	3.30419e-14	8.75717e-13
Rapgef6	7.57969	0.932155	3.46391e-14	9.15701e-13
Rnf220	7.57627	1.11864	3.5562e-14	9.37704e-13
2410006H16Rik	7.57397	0.635695	3.62e-14	9.52101e-13
Dpysl3	7.56513	0.96319	3.87466e-14	1.0165e-12
Neurl4	7.56313	1.20759	3.93495e-14	1.03101e-12
Lars2	7.55931	0.354783	4.05206e-14	1.06035e-12
Eps15	7.55886	0.936939	4.06615e-14	1.06269e-12
Zfp428	7.55851	0.725066	4.07714e-14	1.06422e-12
Abcc5	7.54366	0.80482	4.56978e-14	1.19131e-12
Cblb	7.53161	1.40082	5.01178e-14	1.30325e-12
Apba2	7.52494	1.21697	5.27456e-14	1.36644e-12
Ykt6	7.50963	0.959692	5.9294e-14	1.52843e-12
Uggt2	7.50602	1.19087	6.09528e-14	1.56923e-12
Rad54l2	7.49036	1.42149	6.86842e-14	1.76389e-12
Gprin1	7.49016	1.26587	6.87893e-14	1.7644e-12
Prdx2	7.48755	0.200993	7.01705e-14	1.7976e-12
Kdm5b	7.48158	0.577687	7.34346e-14	1.87657e-12
Svop	7.47551	1.23613	7.69065e-14	1.96045e-12
Ralgapa2	7.46768	1.28337	8.16217e-14	2.07299e-12
Dusp4	7.46698	1.49217	8.20585e-14	2.08153e-12
Cyb5a	7.45965	0.848806	8.67528e-14	2.19792e-12
Pcbp4	7.45709	0.639029	8.8454e-14	2.23554e-12
Lrp1	7.45348	0.964667	9.09117e-14	2.29486e-12
B4galt2	7.44851	1.29583	9.44009e-14	2.37425e-12
Ank2	7.44229	0.964622	9.89573e-14	2.48582e-12
Rpl14	7.44199	0.319688	9.91832e-14	2.48848e-12
Mad2l2	7.44098	1.05181	9.99398e-14	2.50442e-12
Enah	7.43777	0.63647	1.02399e-13	2.56295e-12
Sltm	7.43712	0.723796	1.02906e-13	2.57252e-12
Cxx1c	7.43652	0.877326	1.03376e-13	2.57902e-12
Syn2	7.43647	1.34021	1.03415e-13	2.57902e-12
Prr13	7.43591	0.998231	1.03848e-13	2.5867e-12
Ptprd	7.43255	1.50402	1.06523e-13	2.64696e-12
Shisa7	7.43195	1.45711	1.07009e-13	2.65585e-12
Fbrsl1	7.4187	1.00588	1.18275e-13	2.92844e-12
Ccdc50	7.4172	0.80508	1.19627e-13	2.95836e-12
Gapvd1	7.41122	0.914804	1.2514e-13	3.09101e-12
Lsamp	7.39858	1.1504	1.37651e-13	3.38773e-12
Ppp6r2	7.39843	1.19669	1.37807e-13	3.38773e-12
Socs7	7.39707	1.42696	1.3922e-13	3.41841e-12
Ago1	7.39195	1.34564	1.44687e-13	3.54844e-12
Slc24a2	7.38157	1.73653	1.56439e-13	3.82758e-12
5330434G04Rik	7.38096	1.43572	1.57148e-13	3.84039e-12
Tenm4	7.37243	1.50814	1.67543e-13	4.08303e-12
Plxna3	7.37233	1.40021	1.67669e-13	4.08303e-12
Rabep1	7.37113	0.772246	1.69191e-13	4.11526e-12
Pcgf2	7.36957	0.820347	1.71177e-13	4.15867e-12
Ctnna2	7.3634	1.33977	1.79285e-13	4.34546e-12
A930011G23Rik	7.3631	1.03041	1.7969e-13	4.35018e-12
Wnt5a	7.35346	1.74151	1.93136e-13	4.65935e-12
Rtn4	7.35286	0.66218	1.94009e-13	4.67495e-12
Prune2	7.34167	1.71329	2.10945e-13	5.07505e-12
Rev3l	7.34067	0.731351	2.12533e-13	5.10349e-12
Ago4	7.33866	1.57333	2.15744e-13	5.1746e-12
Nyap1	7.33756	1.4896	2.1753e-13	5.21142e-12
Stac2	7.33158	1.97686	2.27449e-13	5.44273e-12
1810041L15Rik	7.33038	1.44653	2.29502e-13	5.48553e-12
B3gnt5	7.32511	1.63772	2.38703e-13	5.69886e-12
Dyrk2	7.3221	1.35333	2.44122e-13	5.82152e-12
Tbc1d16	7.31673	1.14901	2.54087e-13	6.05219e-12
Gatad2b	7.31638	1.17461	2.54753e-13	6.05637e-12
Spen	7.31633	0.971492	2.54848e-13	6.05637e-12
Zfhx4	7.31553	0.990301	2.56377e-13	6.08571e-12
Ctif	7.31327	1.22114	2.60724e-13	6.17475e-12
Serbp1	7.3079	0.28694	2.71355e-13	6.41917e-12
Rps9	7.30464	0.240797	2.78019e-13	6.56932e-12
Fam171a2	7.30278	1.41345	2.81884e-13	6.64548e-12
Rffl	7.28863	1.5658	3.13129e-13	7.35693e-12
Bex1	7.28843	0.856976	3.13596e-13	7.35955e-12
C77370	7.28792	1.64911	3.14766e-13	7.37864e-12
B4galnt4	7.28406	1.21084	3.23919e-13	7.58462e-12
Setx	7.28386	1.03841	3.24402e-13	7.58734e-12
Bax	7.28311	0.561851	3.26218e-13	7.6212e-12
Wdtc1	7.26293	1.12295	3.78784e-13	8.82932e-12
Dicer1	7.25385	1.17461	4.05087e-13	9.42122e-12
Gdap1l1	7.25124	1.07777	4.1297e-13	9.57229e-12
Fam101b	7.24667	1.62104	4.27129e-13	9.88941e-12
Sarm1	7.23493	1.12474	4.65763e-13	1.07599e-11
Acvr2b	7.23097	1.31393	4.79565e-13	1.10664e-11
Tiam1	7.22866	1.18992	4.87787e-13	1.12435e-11
Pdxp	7.22409	0.863407	5.0446e-13	1.16149e-11
Tnks1bp1	7.22374	1.35968	5.05765e-13	1.1632e-11
Fblim1	7.22314	1.64295	5.08011e-13	1.16707e-11
Gltscr1	7.21406	1.13453	5.43095e-13	1.24629e-11
Ncoa6	7.2129	1.05715	5.4772e-13	1.25551e-11
Herc2	7.21235	0.798068	5.49945e-13	1.25922e-11
Jarid2	7.20713	1.15852	5.71432e-13	1.30553e-11
1500012F01Rik	7.20181	0.623641	5.94179e-13	1.35302e-11
Wwc2	7.19218	1.41741	6.37667e-13	1.44885e-11
Lingo1	7.18796	1.1156	6.57661e-13	1.49265e-11
Crispld1	7.18776	1.66119	6.58628e-13	1.4932e-11
Rufy2	7.18109	0.652612	6.91599e-13	1.56624e-11
Cep170	7.17627	0.769199	7.16399e-13	1.62063e-11
Hnrnpul1	7.1707	0.779875	7.46163e-13	1.68244e-11
Madd	7.16749	1.1303	7.63873e-13	1.71863e-11
Snhg12	7.16578	0.875962	7.73448e-13	1.73828e-11
Gpatch8	7.16518	0.794639	7.76856e-13	1.74405e-11
Dlgap2	7.16287	1.71542	7.90055e-13	1.77176e-11
Helz	7.15946	1.10164	8.09972e-13	1.8125e-11
Trp53bp1	7.15409	0.726438	8.42313e-13	1.88283e-11
Limk2	7.13557	0.870525	9.63868e-13	2.14528e-11
Plxna1	7.13427	0.849269	9.73054e-13	2.1634e-11
Tia1	7.12443	0.657557	1.04513e-12	2.32114e-11
Hsp90aa1	7.11951	0.246891	1.0831e-12	2.40033e-11
Spast	7.11801	0.929861	1.09499e-12	2.4215e-11
Rac3	7.1162	0.88524	1.10944e-12	2.45082e-11
Klf7	7.11314	1.09999	1.13433e-12	2.50315e-11
Phactr3	7.11128	1.15856	1.1497e-12	2.53436e-11
Mb21d2	7.10496	1.39077	1.20358e-12	2.6475e-11
Ppp1r14b	7.10396	0.747335	1.21236e-12	2.66398e-11
Cacng4	7.09723	1.18398	1.27282e-12	2.79089e-11
Nudt10	7.09693	1.24157	1.27559e-12	2.79402e-11
Dennd1c	7.09467	1.664	1.29659e-12	2.83702e-11
Cep350	7.09181	1.07122	1.32368e-12	2.89323e-11
Lrrc4b	7.08684	1.03108	1.37206e-12	2.99265e-11
Plxnb1	7.08333	1.38752	1.40731e-12	3.06631e-11
H2afy3	7.03987	0.81905	1.92417e-12	4.15311e-11
Triobp	7.02933	1.20426	2.07522e-12	4.47448e-11
Dclk2	7.02692	0.942389	2.11135e-12	4.54764e-11
Magi1	7.02547	0.934163	2.13348e-12	4.59052e-11
Rps15a	7.02527	0.341254	2.13655e-12	4.59235e-11
Scaf1	7.01664	0.586752	2.27272e-12	4.87492e-11
Gm5124	7.01553	1.28767	2.29073e-12	4.90848e-11
Pip4k2b	7.01423	1.17875	2.31221e-12	4.94938e-11
Arih1	7.01167	1.05077	2.35491e-12	5.03038e-11
Tmem198	7.01112	1.40723	2.36423e-12	5.04506e-11
Tgs1	6.99942	0.963276	2.57016e-12	5.46759e-11
Zfp664	6.9938	0.815632	2.67531e-12	5.68544e-11
Cxx1b	6.99109	0.559171	2.7275e-12	5.78448e-11
Isl2	6.98773	1.02015	2.79365e-12	5.91871e-11
Dnah1	6.98347	1.64972	2.87984e-12	6.09507e-11
Glul	6.98281	0.702839	2.89325e-12	6.1172e-11
Rpl41	6.98261	0.374376	2.89739e-12	6.1197e-11
Snhg6	6.97729	0.661436	3.00919e-12	6.3429e-11
Prkg1	6.96435	1.34616	3.2993e-12	6.93323e-11
Abca7	6.96405	1.22232	3.30637e-12	6.94102e-11
Map7d1	6.96164	0.744749	3.36341e-12	7.04648e-11
Supt16	6.95953	1.00132	3.41411e-12	7.13825e-11
Draxin	6.95592	1.76603	3.50278e-12	7.31624e-11
Cpne4	6.95551	1.76093	3.51277e-12	7.32755e-11
Xylb	6.95541	1.82843	3.51527e-12	7.32755e-11
Kmt2a	6.95351	0.872326	3.56314e-12	7.41986e-11
Sertad4	6.952	1.48138	3.60138e-12	7.49196e-11
Ids	6.9516	1.16435	3.61165e-12	7.50577e-11
Gm2694	6.9507	1.41273	3.63485e-12	7.54641e-11
Snrpd3	6.95025	0.467553	3.64651e-12	7.56303e-11
Fkbp5	6.94588	1.53712	3.76109e-12	7.79287e-11
Dock11	6.94468	1.29616	3.79331e-12	7.85178e-11
Leng8	6.94357	0.777074	3.82309e-12	7.90551e-11
Myh10	6.93459	0.587908	4.07405e-12	8.41604e-11
Gm20754	6.93394	1.28669	4.09289e-12	8.44653e-11
Csrnp3	6.92721	1.17624	4.29216e-12	8.84894e-11
Rbfox2	6.9239	0.605778	4.39377e-12	9.04941e-11
Ep400	6.91527	1.0499	4.66978e-12	9.59879e-11
Traf4	6.90895	0.761343	4.8827e-12	1.00265e-10
2700081O15Rik	6.90814	1.20871	4.91041e-12	1.00734e-10
Dpysl4	6.90779	0.817928	4.92258e-12	1.00884e-10
Ptpla	6.89981	0.794117	5.20714e-12	1.0661e-10
Zswim8	6.8968	0.887328	5.31865e-12	1.08785e-10
Gareml	6.89118	1.72399	5.53312e-12	1.12949e-10
Mapk6	6.88692	0.627032	5.70152e-12	1.16084e-10
Srrm2	6.88687	0.340533	5.70353e-12	1.16084e-10
Fam19a1	6.8827	2.53572	5.87287e-12	1.19338e-10
Trib1	6.88079	1.10188	5.95203e-12	1.20785e-10
Khsrp	6.87161	0.711271	6.34815e-12	1.28446e-10
Has3	6.8703	1.40202	6.40649e-12	1.295e-10
Fbxl19	6.86975	1.20825	6.43133e-12	1.29875e-10
Eid1	6.86599	0.517248	6.60321e-12	1.33216e-10
Prpf40b	6.86438	0.993836	6.67792e-12	1.34592e-10
Hpca	6.86358	1.36676	6.71558e-12	1.3522e-10
Gabra3	6.85691	1.70047	7.03679e-12	1.41275e-10
Chd7	6.85625	1.09941	7.06898e-12	1.41784e-10
Mtss1l	6.85425	0.983682	7.16895e-12	1.4365e-10
Firre	6.85374	1.1006	7.19415e-12	1.44015e-10
Dctn1	6.84863	0.662165	7.45627e-12	1.49118e-10
Trove2	6.84697	0.963951	7.54306e-12	1.50708e-10
Tceal5	6.8415	0.860276	7.83683e-12	1.56276e-10
Srrm3	6.8412	0.949062	7.85332e-12	1.56454e-10
Hnrnpab	6.83879	0.36734	7.98648e-12	1.58954e-10
Mkrn1	6.8267	0.845037	8.68925e-12	1.72775e-10
Acsl3	6.82253	0.838591	8.94504e-12	1.7735e-10
Peli2	6.82163	1.29061	9.00148e-12	1.78298e-10
Dcaf5	6.81771	1.14945	9.2501e-12	1.82873e-10
Atp2b1	6.81756	0.636856	9.25979e-12	1.8289e-10
Tubb3	6.8133	1.41445	9.53867e-12	1.88218e-10
Adam22	6.81199	0.952123	9.62561e-12	1.89753e-10
Zfp609	6.80999	1.15144	9.76088e-12	1.92236e-10
H13	6.80948	0.524268	9.79498e-12	1.92725e-10
Gstp1	6.80647	0.472787	1.00021e-11	1.96613e-10
Gria2	6.80537	1.3532	1.00791e-11	1.97939e-10
Rasef	6.80376	1.8402	1.01921e-11	1.99969e-10
Heatr5a	6.79724	1.21931	1.06643e-11	2.09035e-10
Fam89b	6.79127	0.552349	1.11153e-11	2.17463e-10
Bcl2l1	6.78469	0.868627	1.16333e-11	2.27169e-10
Fam204a	6.78469	0.880785	1.16333e-11	2.27169e-10
Fnip2	6.78359	1.23971	1.17226e-11	2.28696e-10
Fam193b	6.78198	0.927152	1.18537e-11	2.31036e-10
Sh3kbp1	6.76603	1.44166	1.32368e-11	2.57267e-10
Brd3	6.76497	0.458892	1.33336e-11	2.58904e-10
Mical3	6.76442	1.09172	1.33845e-11	2.59649e-10
Gtf3c1	6.76076	0.968466	1.37274e-11	2.66051e-10
Acat2	6.75729	0.63103	1.40593e-11	2.7223e-10
Ifitm2	6.75283	0.769829	1.44992e-11	2.80222e-10
Hip1r	6.74806	1.30429	1.49835e-11	2.89313e-10
Rnf130	6.74344	0.911526	1.54677e-11	2.98383e-10
Ppfia3	6.72723	1.16668	1.72919e-11	3.33263e-10
G530011O06Rik	6.71715	2.08864	1.85317e-11	3.56493e-10
Fndc5	6.71404	1.4302	1.89314e-11	3.63844e-10
Polr2a	6.71123	0.627701	1.92996e-11	3.70578e-10
Rps11	6.71103	0.197113	1.93262e-11	3.70744e-10
Ankrd13b	6.69441	0.995332	2.16537e-11	4.15009e-10
Lrfn2	6.68282	1.47583	2.34384e-11	4.48383e-10
Sfmbt1	6.68247	1.24368	2.34946e-11	4.49045e-10
Pde3b	6.67856	1.33879	2.41307e-11	4.60775e-10
Ncor1	6.6754	0.455728	2.46567e-11	4.70385e-10
Syt7	6.67269	1.28443	2.51164e-11	4.78715e-10
Arpc3	6.67128	0.672647	2.53581e-11	4.82877e-10
Skil	6.67088	1.04889	2.54276e-11	4.83755e-10
1110038B12Rik	6.66857	0.714748	2.58307e-11	4.90973e-10
Tmcc1	6.66717	1.16323	2.60791e-11	4.9524e-10
Cep164	6.66656	1.14322	2.61863e-11	4.96819e-10
Pkig	6.66375	0.719601	2.66922e-11	5.05954e-10
Tnk2	6.65412	1.12511	2.85004e-11	5.38749e-10
Prpf8	6.65226	0.678727	2.88624e-11	5.45094e-10
St8sia4	6.6482	1.78389	2.96706e-11	5.59847e-10
1700120E14Rik	6.63314	1.73219	3.28616e-11	6.18929e-10
Pfdn4	6.61939	0.633396	3.6068e-11	6.78086e-10
Mmd	6.61176	0.971337	3.79768e-11	7.1203e-10
Pcnx	6.61151	1.03986	3.80412e-11	7.12593e-10
8430431K14Rik	6.60976	1.80521	3.84953e-11	7.20446e-10
Golga4	6.60895	0.800743	3.87046e-11	7.2371e-10
2410089E03Rik	6.60865	1.00315	3.87834e-11	7.24529e-10
Pnmal2	6.608	0.998468	3.89546e-11	7.27071e-10
Rab3b	6.6074	1.2074	3.91134e-11	7.29376e-10
Mgea5	6.60614	0.641501	3.94461e-11	7.34258e-10
Dcun1d3	6.60323	1.30856	4.02287e-11	7.48153e-10
Nsg1	6.59666	0.782422	4.20527e-11	7.80672e-10
Ncam1	6.59631	0.640408	4.21524e-11	7.81821e-10
Hecw1	6.5944	1.02834	4.26977e-11	7.91227e-10
Crb1	6.58326	1.77951	4.60243e-11	8.50587e-10
Rock1	6.57774	0.840192	4.77653e-11	8.81974e-10
Pgrmc2	6.56529	1.12399	5.19301e-11	9.56317e-10
Ano3	6.56279	1.28824	5.28118e-11	9.7169e-10
Mdn1	6.56158	1.14732	5.32402e-11	9.77834e-10
Slc6a1	6.56158	1.98382	5.32402e-11	9.77834e-10
Rad23b	6.56018	0.461426	5.37443e-11	9.86217e-10
Slc10a4	6.55988	1.95297	5.38529e-11	9.87335e-10
N4bp2	6.55405	1.33149	5.59958e-11	1.02481e-09
Lxn	6.5539	1.21974	5.60523e-11	1.02494e-09
Jag2	6.55124	1.13823	5.70599e-11	1.04244e-09
Ubr5	6.54111	0.738182	6.10653e-11	1.11267e-09
Rnpep	6.5403	0.920265	6.1394e-11	1.11767e-09
Hsp90ab1	6.539	0.151852	6.1932e-11	1.12648e-09
Rc3h1	6.5266	0.99175	6.72777e-11	1.21942e-09
Klhl24	6.52565	1.05996	6.77071e-11	1.22506e-09
Bptf	6.52389	0.758601	6.85051e-11	1.23842e-09
Srcin1	6.52244	0.909494	6.91733e-11	1.24941e-09
Nlk	6.50879	0.98135	7.5759e-11	1.36241e-09
Angpt1	6.50859	1.48091	7.58603e-11	1.36305e-09
Sorbs2os	6.50708	1.66335	7.66242e-11	1.37558e-09
Nav3	6.50508	1.1479	7.76544e-11	1.39287e-09
Dbn1	6.50452	0.590362	7.794e-11	1.39678e-09
Dnm3	6.50362	1.07547	7.84097e-11	1.40398e-09
Sfi1	6.50237	1.00946	7.90666e-11	1.41452e-09
4930579G18Rik	6.50056	1.21209	8.00221e-11	1.43038e-09
Hira	6.49649	1.2137	8.22133e-11	1.46828e-09
Arid1b	6.49634	0.809398	8.22955e-11	1.46848e-09
Irgq	6.49549	1.08407	8.27633e-11	1.47428e-09
Rbm15b	6.49504	1.1635	8.30119e-11	1.47744e-09
Srrm1	6.48942	0.391132	8.61683e-11	1.52967e-09
Midn	6.48555	0.736592	8.84061e-11	1.56671e-09
Satb1	6.4836	1.21755	8.95611e-11	1.58447e-09
Atp9a	6.4834	0.846741	8.96804e-11	1.58522e-09
Wiz	6.47883	0.83805	9.24366e-11	1.63255e-09
Sncg	6.47833	1.25022	9.27445e-11	1.63574e-09
Cep170b	6.47828	0.896381	9.27753e-11	1.63574e-09
Vps8	6.47316	1.15061	9.59747e-11	1.68927e-09
Bmpr1a	6.47256	1.03407	9.63581e-11	1.69458e-09
Ptchd2	6.4717	1.36974	9.69038e-11	1.70273e-09
Afap1	6.46955	0.634118	9.82977e-11	1.72575e-09
Rcor2	6.46443	1.26236	1.01683e-10	1.78216e-09
Hyou1	6.44882	1.08841	1.12724e-10	1.97233e-09
Khdrbs1	6.44772	0.366561	1.13548e-10	1.98507e-09
Cenpv	6.44727	1.11003	1.13887e-10	1.98931e-09
Igsf3	6.44686	1.10044	1.14188e-10	1.99291e-09
Romo1	6.44225	0.357419	1.17718e-10	2.05104e-09
Cadps	6.44164	1.19032	1.18186e-10	2.05747e-09
Nbeal1	6.43843	0.882607	1.20713e-10	2.09794e-09
Ccdc148	6.43101	1.77995	1.26762e-10	2.19937e-09
Top2b	6.42915	0.513351	1.2832e-10	2.22454e-09
Mex3c	6.429	1.08955	1.28447e-10	2.22488e-09
Sept5	6.4281	0.688158	1.29213e-10	2.23627e-09
Lor	6.42764	1.23571	1.29597e-10	2.24104e-09
Mast1	6.41997	1.07189	1.36305e-10	2.35311e-09
Atxn2l	6.41394	0.395585	1.41802e-10	2.44597e-09
Chfr	6.40707	0.926084	1.48344e-10	2.55455e-09
N4bp1	6.40501	1.21224	1.50358e-10	2.58709e-09
Zfp423	6.40185	1.18268	1.53506e-10	2.63905e-09
Ppp1r9b	6.39633	0.710157	1.59156e-10	2.73392e-09
Rnf44	6.3892	0.604141	1.66752e-10	2.86202e-09
Baz1b	6.38459	0.798783	1.71861e-10	2.94726e-09
Sema4c	6.38168	1.2674	1.7516e-10	3.00135e-09
Os9	6.37626	0.712711	1.81469e-10	3.10432e-09
Pnisr	6.37094	0.503834	1.87876e-10	3.21128e-09
Cxxc4	6.36968	1.09367	1.8942e-10	3.23231e-09
Gmip	6.36888	1.55294	1.90414e-10	3.2466e-09
Rpl35	6.36758	0.654947	1.9204e-10	3.27164e-09
Zmym4	6.35719	0.968208	2.05481e-10	3.492e-09
Cpne3	6.35362	0.984219	2.103e-10	3.56511e-09
Zfp316	6.35252	1.20094	2.11816e-10	3.58493e-09
Inpp4a	6.3467	0.810641	2.19984e-10	3.7171e-09
Shoc2	6.34434	0.793325	2.2338e-10	3.77141e-09
Efr3b	6.33972	1.06969	2.30178e-10	3.883e-09
Slc43a2	6.33596	1.2057	2.35868e-10	3.96929e-09
Ccdc40	6.33521	1.40164	2.37022e-10	3.98548e-09
Lgmn	6.3325	0.951002	2.41224e-10	4.05284e-09
Vopp1	6.33034	0.936659	2.44622e-10	4.10327e-09
U2af2	6.32908	0.707063	2.46619e-10	4.13342e-09
Rhbdd2	6.32833	0.920866	2.47825e-10	4.15027e-09
Gramd1a	6.32753	0.591367	2.49118e-10	4.16854e-09
Sirpa	6.32512	1.32454	2.53035e-10	4.23067e-09
Nktr	6.3195	0.686517	2.62411e-10	4.38036e-09
Ufsp1	6.31217	0.930761	2.75144e-10	4.58551e-09
Slc12a9	6.31117	1.10711	2.76934e-10	4.60793e-09
Cemip	6.31047	1.9013	2.78194e-10	4.62518e-09
Caskin1	6.30886	0.887439	2.81096e-10	4.66966e-09
Lrrfip1	6.3052	1.09393	2.87826e-10	4.7738e-09
Chd3	6.3046	0.698848	2.88947e-10	4.78473e-09
Cacnb3	6.30209	0.846433	2.93665e-10	4.85897e-09
Pde4b	6.30058	0.938848	2.96532e-10	4.90248e-09
Slc12a7	6.2922	0.853871	3.12996e-10	5.16232e-09
Slk	6.28467	1.05118	3.28544e-10	5.41443e-09
Coro1a	6.28427	1.41275	3.29394e-10	5.42412e-09
Sh3bp2	6.28297	1.16064	3.32171e-10	5.46551e-09
Hdgfrp3	6.27986	0.688802	3.38887e-10	5.56716e-09
Acadl	6.27855	1.32913	3.41743e-10	5.60962e-09
Gspt1	6.27775	0.576267	3.43512e-10	5.63419e-09
Hivep1	6.27594	1.05733	3.47525e-10	5.6955e-09
Mex3b	6.27539	1.13447	3.4876e-10	5.70855e-09
Vash2	6.27534	1.07303	3.48873e-10	5.70855e-09
Samd1	6.27323	1.04914	3.5363e-10	5.78182e-09
Cdkn1a	6.27012	1.33559	3.60769e-10	5.89389e-09
Ier5	6.26922	1.26838	3.62868e-10	5.92351e-09
Mesdc1	6.2641	0.880201	3.74989e-10	6.10211e-09
Prr18	6.26254	1.54762	3.7875e-10	6.15365e-09
March4	6.26013	1.79534	3.84647e-10	6.23966e-09
Cbx1	6.25527	0.731181	3.96838e-10	6.42735e-09
Phax	6.24924	0.636692	4.12443e-10	6.66445e-09
Ywhag	6.24764	0.508551	4.16705e-10	6.72806e-09
Agrn	6.24558	0.699889	4.22228e-10	6.81098e-09
Rnf157	6.24548	1.17631	4.22499e-10	6.81098e-09
Gbf1	6.2383	0.850056	4.42339e-10	7.11973e-09
Nfil3	6.23534	1.2175	4.50787e-10	7.24444e-09
9530059O14Rik	6.23439	1.30036	4.53541e-10	7.28304e-09
Ralgps2	6.23248	0.766975	4.59098e-10	7.36657e-09
Fabp5	6.22982	0.627124	4.6696e-10	7.48692e-09
Cds2	6.22827	0.855874	4.7162e-10	7.55577e-09
Dhx9	6.22787	0.796735	4.72829e-10	7.56929e-09
Trim67	6.22335	1.38478	4.8665e-10	7.7785e-09
Fcho1	6.22255	1.10809	4.89148e-10	7.8124e-09
Drp2	6.21306	1.2525	5.19617e-10	8.27987e-09
Sap30	6.20669	1.19666	5.41124e-10	8.60931e-09
Mbd6	6.20528	0.733644	5.45981e-10	8.67992e-09
Srebf2	6.20147	0.592446	5.5938e-10	8.88612e-09
Zkscan1	6.19851	1.04949	5.70003e-10	9.04792e-09
Baz2b	6.19379	0.731453	5.87335e-10	9.3159e-09
Phf21a	6.19103	1.01084	5.97714e-10	9.45878e-09
Cxadr	6.19103	0.845318	5.97714e-10	9.45878e-09
D930015E06Rik	6.18933	1.29037	6.04219e-10	9.55441e-09
Ckap5	6.18662	0.724191	6.14693e-10	9.71262e-09
Slc35e2	6.18561	0.960836	6.18617e-10	9.76716e-09
Ptprn2	6.18471	1.04616	6.22169e-10	9.81577e-09
Pfdn2	6.18426	0.49647	6.23953e-10	9.83641e-09
Vwa5b2	6.17979	1.03339	6.41863e-10	1.0111e-08
Rps7	6.17924	0.321169	6.44111e-10	1.01387e-08
Slc4a8	6.17824	1.15042	6.48218e-10	1.01956e-08
Zswim4	6.17778	1.16138	6.50074e-10	1.02171e-08
Bod1	6.17758	0.745382	6.50901e-10	1.02223e-08
Gatsl2	6.17658	0.959209	6.55051e-10	1.02719e-08
Fbxo33	6.17397	1.19763	6.6596e-10	1.04272e-08
Tmem74	6.17397	1.41603	6.6596e-10	1.04272e-08
Abcf1	6.17026	0.584731	6.81791e-10	1.06589e-08
Fam171b	6.16895	1.10617	6.8744e-10	1.07391e-08
Mras	6.16624	1.00985	6.99319e-10	1.09082e-08
Magi2	6.16514	1.14072	7.04216e-10	1.09763e-08
Gabra2	6.16454	1.44481	7.06901e-10	1.10086e-08
Ppap2c	6.16444	1.19042	7.07349e-10	1.10086e-08
Mlf1	6.16278	1.26049	7.14789e-10	1.11077e-08
Ulk1	6.15756	0.690375	7.38739e-10	1.14541e-08
Actl6b	6.15375	0.904287	7.56735e-10	1.17155e-08
Soga1	6.15319	0.949309	7.59374e-10	1.17388e-08
Pkp4	6.15008	1.17352	7.74422e-10	1.19536e-08
Ebf4	6.14953	1.20845	7.77122e-10	1.19863e-08
Btf3	6.14923	0.213762	7.78598e-10	1.20002e-08
Usp12	6.14798	1.0683	7.8478e-10	1.20864e-08
Zc3h13	6.14406	0.734722	8.04376e-10	1.23777e-08
Mga	6.14035	0.725625	8.23409e-10	1.26531e-08
Grm8	6.1269	1.44547	8.96083e-10	1.37393e-08
Ccdc88a	6.12158	0.55722	9.26521e-10	1.4185e-08
Nucb2	6.11962	1.28583	9.37972e-10	1.43497e-08
Ubn1	6.1131	0.986684	9.77148e-10	1.4938e-08
Bcorl1	6.1124	1.10446	9.81461e-10	1.49818e-08
Zfp445	6.11079	0.787901	9.91389e-10	1.5111e-08
Gabrb3	6.10311	1.04552	1.04023e-09	1.58088e-08
Myo9a	6.10286	0.713993	1.04186e-09	1.58221e-08
Bahd1	6.09087	1.24881	1.123e-09	1.70418e-08
Cables1	6.09032	1.43978	1.12688e-09	1.70881e-08
Kdm1a	6.08976	0.777807	1.13077e-09	1.71346e-08
Sh2b2	6.07892	1.37416	1.20991e-09	1.82898e-08
Asic1	6.07742	0.977455	1.22132e-09	1.84258e-08
Mfsd6	6.07441	1.16893	1.24446e-09	1.87612e-08
Top1	6.06708	0.347251	1.30256e-09	1.96227e-08
Ddt	6.06608	0.929353	1.31072e-09	1.97313e-08
Rnf38	6.06593	0.850617	1.31195e-09	1.97354e-08
Lbh	6.05996	1.07797	1.36159e-09	2.04525e-08
Tbc1d13	6.05885	1.2046	1.37097e-09	2.05785e-08
LOC100862268	6.05664	1.18338	1.38991e-09	2.08477e-08
Akap1	6.04716	1.13002	1.47422e-09	2.20643e-08
Ddx46	6.04631	0.620633	1.48205e-09	2.21654e-08
Trim33	6.0449	0.922615	1.49502e-09	2.23433e-08
Setd7	6.04079	1.14836	1.53366e-09	2.28876e-08
Gtf2i	6.03888	0.276757	1.55189e-09	2.31264e-08
Foxg1	6.03677	1.0332	1.57229e-09	2.33798e-08
Atp5e	6.03587	0.279046	1.58111e-09	2.34941e-08
Gab2	6.02408	1.19706	1.7008e-09	2.51642e-08
Acaca	6.02392	0.921876	1.70238e-09	2.51697e-08
Clasp1	6.0181	0.631089	1.76473e-09	2.60172e-08
Fxr2	6.01238	0.812455	1.82817e-09	2.69141e-08
Hsf2	6.01138	0.645043	1.83952e-09	2.7062e-08
Eif4a1	6.00174	0.247525	1.9521e-09	2.86978e-08
Gadd45a	5.99888	1.08777	1.98679e-09	2.91871e-08
Trim28	5.99673	0.43538	2.01336e-09	2.95564e-08
Fam78b	5.99161	1.17941	2.07778e-09	3.03943e-08
2900079G21Rik	5.99141	1.073	2.08035e-09	3.04104e-08
Zfp512	5.99055	0.935738	2.09129e-09	3.05488e-08
Trim26	5.98463	1.00404	2.16881e-09	3.16588e-08
Dlgap3	5.98157	0.838832	2.20997e-09	3.22142e-08
Setd4	5.98087	1.13452	2.21952e-09	3.23307e-08
Chl1	5.97475	1.32965	2.3045e-09	3.35081e-08
Fem1b	5.97023	0.86104	2.36921e-09	3.43901e-08
Sel1l3	5.96983	1.39828	2.37505e-09	3.44507e-08
Szt2	5.96847	1.0301	2.39485e-09	3.47136e-08
Aff4	5.96692	0.647759	2.41779e-09	3.50215e-08
Mapk3	5.96029	0.796312	2.51786e-09	3.63948e-08
Taf3	5.95889	0.983676	2.53961e-09	3.66834e-08
Slitrk1	5.95743	0.996046	2.56232e-09	3.69856e-08
Trim59	5.95236	1.28165	2.64297e-09	3.81232e-08
Slc3a2	5.94885	0.618147	2.70031e-09	3.89232e-08
Phf23	5.94855	0.864442	2.70528e-09	3.89677e-08
Plekha6	5.94634	1.07598	2.74201e-09	3.94693e-08
1500004A13Rik	5.94413	0.786434	2.77922e-09	3.99494e-08
Pde4a	5.94283	1.03561	2.80144e-09	4.0213e-08
Ssbp4	5.93841	0.459179	2.87794e-09	4.12538e-08
Cacna1c	5.92958	1.09928	3.03709e-09	4.34448e-08
Edn1	5.92712	1.8579	3.0829e-09	4.40697e-08
Knop1	5.92225	0.690471	3.17558e-09	4.5332e-08
Usp34	5.91844	0.704061	3.25009e-09	4.63317e-08
Cacna2d3	5.91829	1.30076	3.25306e-09	4.63422e-08
Eno1b-1	5.91774	2.34655	3.264e-09	4.64659e-08
Fam178a	5.91463	0.853067	3.32629e-09	4.73166e-08
Cdh24	5.91212	1.43889	3.37738e-09	4.7981e-08
Epn1	5.91192	0.553635	3.3815e-09	4.80066e-08
Ubqln4	5.90364	0.725972	3.55575e-09	5.04113e-08
Slc29a4	5.90143	1.1849	3.60368e-09	5.10558e-08
Mtmr4	5.89611	0.917433	3.72173e-09	5.26562e-08
Rltpr	5.89425	0.872006	3.76382e-09	5.32153e-08
Dock7	5.89204	0.68765	3.81447e-09	5.38947e-08
Pacs2	5.89039	0.796382	3.85289e-09	5.43633e-08
Rps19	5.88994	0.217736	3.86344e-09	5.4475e-08
Dlgap4	5.88597	0.633011	3.95721e-09	5.57213e-08
Tecpr1	5.87594	1.07982	4.20462e-09	5.91245e-08
Ss18l1	5.86038	1.00926	4.61812e-09	6.47631e-08
Ncoa3	5.85702	0.754731	4.71255e-09	6.59981e-08
Shank3	5.85641	1.24034	4.72966e-09	6.61882e-08
Brd1	5.85631	0.854869	4.73252e-09	6.61882e-08
Ppm1e	5.85521	1.0429	4.76407e-09	6.65394e-08
Map3k10	5.8512	0.83633	4.88052e-09	6.81199e-08
Wdr44	5.84859	1.0722	4.95769e-09	6.91504e-08
Mtcl1	5.84266	1.10235	5.13724e-09	7.16015e-08
Wasf3	5.84256	0.935755	5.14034e-09	7.16015e-08
Kcnmb2	5.84181	1.09963	5.16362e-09	7.18775e-08
Dhx57	5.83825	0.898714	5.27524e-09	7.33819e-08
Rpl18	5.83694	0.227317	5.3167e-09	7.39089e-08
Tes	5.83443	1.22771	5.39733e-09	7.49794e-08
Tpr	5.83112	0.466585	5.50557e-09	7.64318e-08
Bend4	5.82861	1.22063	5.58898e-09	7.75324e-08
Frat1	5.82851	0.86279	5.59234e-09	7.75324e-08
Nedd4l	5.8256	1.1142	5.69069e-09	7.88431e-08
Hmgcll1	5.82425	1.1784	5.73705e-09	7.94322e-08
Gcn1l1	5.81587	0.950543	6.03204e-09	8.34607e-08
Cacnb1	5.81331	0.882665	6.12503e-09	8.46907e-08
Gsk3a	5.80814	0.711227	6.31711e-09	8.723e-08
Grina	5.80463	0.589475	6.45098e-09	8.90192e-08
Gucy1a2	5.80036	1.10331	6.61724e-09	9.12527e-08
D630045J12Rik	5.7975	0.916157	6.73107e-09	9.27606e-08
Fam193a	5.79544	0.942719	6.81412e-09	9.38426e-08
E130308A19Rik	5.79133	0.937402	6.98321e-09	9.59448e-08
Ptpn11	5.79128	0.777441	6.9853e-09	9.59448e-08
Mllt6	5.79108	0.801285	6.99366e-09	9.59958e-08
Tm7sf2	5.78626	0.884159	7.19711e-09	9.85923e-08
Eml1	5.78365	1.36481	7.3097e-09	1.00002e-07
Pitpnm1	5.78224	1.12263	7.37104e-09	1.00768e-07
Nebl	5.77437	1.21274	7.72434e-09	1.05466e-07
Scrt1	5.77311	0.982432	7.78209e-09	1.06178e-07
Pi4ka	5.77186	0.701065	7.84027e-09	1.06767e-07
Dgki	5.76629	1.11426	8.10372e-09	1.10203e-07
Cox19	5.76187	0.526793	8.31868e-09	1.12836e-07
Ocrl	5.75986	0.843253	8.41821e-09	1.14112e-07
Slc7a14	5.74165	1.04884	9.37601e-09	1.26515e-07
Ddr1	5.73884	0.804487	9.53291e-09	1.28465e-07
Hp1bp3	5.73387	0.47312	9.81654e-09	1.32029e-07
Atad2b	5.72629	0.945141	1.0265e-08	1.37881e-07
Adamts10	5.72479	1.11107	1.03564e-08	1.38929e-07
Jph3	5.72464	1.04813	1.03656e-08	1.38963e-07
Scn11a	5.72042	1.57696	1.06261e-08	1.4227e-07
Gcc2	5.71791	0.825206	1.07842e-08	1.442e-07
Hs6st3	5.71741	1.59171	1.08161e-08	1.44533e-07
Brwd1	5.7164	0.60542	1.08801e-08	1.45295e-07
Zcchc11	5.71505	0.864328	1.09672e-08	1.46363e-07
Dcaf15	5.7149	0.997087	1.09769e-08	1.46398e-07
Dcakd	5.7145	0.322218	1.10028e-08	1.4665e-07
Yeats2	5.71435	1.02656	1.10126e-08	1.46685e-07
Tfe3	5.71254	0.895104	1.11302e-08	1.48156e-07
Casc3	5.71089	0.660811	1.1239e-08	1.49509e-07
Foxj2	5.70818	1.10666	1.14194e-08	1.51616e-07
Cul9	5.70818	1.10763	1.14194e-08	1.51616e-07
Tsc22d2	5.70451	0.822875	1.16677e-08	1.54814e-07
Rpl36al	5.70411	0.307541	1.16952e-08	1.54981e-07
Samd11	5.70371	1.37571	1.17228e-08	1.55247e-07
Hnrnpa3	5.70351	0.714531	1.17366e-08	1.5533e-07
Lin28b	5.70331	1.21374	1.17505e-08	1.55414e-07
Ccnj	5.69774	1.26233	1.21408e-08	1.60474e-07
Ube4b	5.69578	0.511654	1.22809e-08	1.62119e-07
Zfp57	5.69242	0.932701	1.25253e-08	1.65029e-07
Ddah2	5.68665	0.555939	1.29558e-08	1.70593e-07
Ptpn23	5.68208	0.807302	1.33066e-08	1.75101e-07
Irx1	5.67792	0.799591	1.36346e-08	1.79303e-07
Taok2	5.67716	0.950175	1.36948e-08	1.7998e-07
Mlxip	5.67691	0.681547	1.37149e-08	1.80129e-07
Ube2d2a	5.67606	0.501264	1.37834e-08	1.80915e-07
Efna3	5.67405	1.09309	1.3946e-08	1.82862e-07
Samd10	5.67395	1.00211	1.39541e-08	1.82862e-07
Elf2	5.6739	0.990755	1.39582e-08	1.82862e-07
Avl9	5.67189	0.942226	1.41228e-08	1.84901e-07
Fam63b	5.66773	0.934984	1.44704e-08	1.89211e-07
Sema4a	5.66577	1.49504	1.46365e-08	1.91263e-07
Suv420h1	5.66502	0.841638	1.47009e-08	1.91984e-07
Crebrf	5.66181	1.15492	1.49788e-08	1.95366e-07
Celf6	5.6612	1.25931	1.50314e-08	1.95929e-07
Gpam	5.6598	0.898188	1.5155e-08	1.97292e-07
Ccar2	5.65839	0.913646	1.52796e-08	1.98664e-07
Mcf2l	5.65553	0.980378	1.55363e-08	2.01874e-07
Abi2	5.65418	0.756995	1.56593e-08	2.03345e-07
Mast2	5.65403	0.871878	1.56731e-08	2.03396e-07
Numa1	5.64615	0.913306	1.64081e-08	2.12669e-07
Zc3hav1l	5.64399	1.11502	1.66152e-08	2.15218e-07
Trim46	5.64299	0.918467	1.67124e-08	2.16342e-07
Birc6	5.64213	0.40035	1.67955e-08	2.17145e-07
Clasp2	5.64013	0.690739	1.69924e-08	2.19555e-07
Fam189b	5.62949	0.767324	1.80745e-08	2.32808e-07
Camk1g	5.62753	1.28803	1.82807e-08	2.35318e-07
Eif4g1	5.62517	0.449499	1.85322e-08	2.3826e-07
Mtdh	5.62271	0.559974	1.8798e-08	2.41527e-07
Disp2	5.62096	1.11916	1.89902e-08	2.43694e-07
Rab5c	5.61765	0.570715	1.93577e-08	2.48102e-07
Ydjc	5.61639	0.916106	1.94987e-08	2.49446e-07
Zfp329	5.61403	0.909818	1.97665e-08	2.52404e-07
Sez6l2	5.61403	1.09478	1.97665e-08	2.52404e-07
Tnrc6a	5.61318	0.574333	1.98642e-08	2.53496e-07
Supt6	5.61283	0.795363	1.99046e-08	2.53855e-07
Lphn3	5.61263	0.999735	1.99277e-08	2.53993e-07
Aff2	5.60881	1.45793	2.03718e-08	2.59493e-07
1110032F04Rik	5.605	1.20413	2.08255e-08	2.65109e-07
Ankrd11	5.6046	0.506187	2.08739e-08	2.65561e-07
Eya4	5.60189	1.0349	2.12029e-08	2.69582e-07
Nfrkb	5.60099	1.02333	2.13137e-08	2.70824e-07
Cdh13	5.60073	1.59995	2.13446e-08	2.7105e-07
Csrnp2	5.59802	0.862554	2.16808e-08	2.75151e-07
Cct2	5.59697	0.324508	2.1813e-08	2.76659e-07
Ubn2	5.59577	0.673973	2.1965e-08	2.78416e-07
Mcm3ap	5.59536	0.863463	2.20159e-08	2.7872e-07
Fam168a	5.59416	0.660842	2.21692e-08	2.80489e-07
Acap3	5.59326	0.891407	2.22849e-08	2.81781e-07
Arap2	5.5923	1.66307	2.24077e-08	2.8316e-07
Ash1l	5.58222	0.817005	2.37472e-08	2.99175e-07
Ttc37	5.57745	1.05361	2.44071e-08	3.07114e-07
Setd1b	5.57685	0.746217	2.44917e-08	3.07991e-07
Rap1gap2	5.57148	1.03847	2.52588e-08	3.17445e-07
Bdkrb2	5.57098	1.91182	2.53317e-08	3.18167e-07
Atp5k	5.56541	0.348358	2.61543e-08	3.28301e-07
Syne4	5.56515	1.09757	2.6192e-08	3.28575e-07
Atic	5.55743	0.6908	2.73781e-08	3.4221e-07
Mrps21	5.5505	0.501152	2.84852e-08	3.55189e-07
2610307P16Rik	5.54759	1.14368	2.89633e-08	3.60934e-07
Smarcad1	5.54739	0.743622	2.89966e-08	3.61131e-07
Lrrc45	5.54207	0.846382	2.98916e-08	3.72054e-07
Kdm5c	5.53926	0.648441	3.03752e-08	3.77846e-07
Gabarapl1	5.53394	0.685292	3.13114e-08	3.88791e-07
Fsd1l	5.53203	0.754556	3.16538e-08	3.92807e-07
Tbc1d10b	5.52912	0.851299	3.21835e-08	3.98902e-07
Mllt11	5.52892	1.00691	3.22203e-08	3.99119e-07
Slc7a6	5.52581	0.532808	3.27966e-08	4.06015e-07
Mapk4	5.52551	1.40812	3.28529e-08	4.06469e-07
Nvl	5.5232	0.750905	3.32877e-08	4.11602e-07
Atg4b	5.52145	0.711124	3.36222e-08	4.1549e-07
Smad1	5.52009	0.839428	3.38825e-08	4.18207e-07
Zfp41	5.51929	1.1234	3.40377e-08	4.19622e-07
A230057D06Rik	5.51608	1.17094	3.46652e-08	4.25949e-07
Kalrn	5.51593	1.07471	3.46949e-08	4.25949e-07
Nipa1	5.51015	0.95171	3.58519e-08	4.39372e-07
Tbrg3	5.50965	1.44936	3.59543e-08	4.40365e-07
Kdm3b	5.50895	0.744591	3.6098e-08	4.41865e-07
Fam98b	5.50684	0.901399	3.65327e-08	4.46921e-07
Ap1g2	5.50393	1.26952	3.71413e-08	4.54098e-07
Epb4.1l5	5.4942	1.11653	3.92494e-08	4.78731e-07
Crmp1	5.49109	1.23406	3.99472e-08	4.86679e-07
Per1	5.49058	0.73652	4.00609e-08	4.87776e-07
Dynll2	5.48677	0.690819	4.09351e-08	4.97835e-07
March9	5.48456	0.900638	4.14497e-08	5.03797e-07
Pcm1	5.48306	0.501556	4.18041e-08	5.07509e-07
Shroom1	5.48135	1.28728	4.22093e-08	5.12129e-07
Kcnb1	5.48095	1.23162	4.23053e-08	5.12691e-07
Fam109a	5.48065	0.922638	4.23773e-08	5.12964e-07
Safb2	5.46946	0.872928	4.51418e-08	5.4547e-07
Pde7a	5.46228	1.07832	4.70057e-08	5.67e-07
9530077C05Rik	5.45827	1.21797	4.80808e-08	5.7963e-07
March8	5.45079	0.922045	5.0147e-08	6.03484e-07
Usf1	5.45064	0.647333	5.01895e-08	6.03645e-07
Zfp580	5.44873	0.664902	5.07305e-08	6.09797e-07
Gm6548	5.44823	0.281616	5.08738e-08	6.11165e-07
Myo5a	5.44793	0.905251	5.096e-08	6.11835e-07
Golgb1	5.44783	0.65215	5.09887e-08	6.11835e-07
Ncoa2	5.44211	0.664424	5.26541e-08	6.30722e-07
Chn1	5.44055	0.968957	5.3116e-08	6.35519e-07
Arid4b	5.4401	0.600233	5.32508e-08	6.36029e-07
Csnk1d	5.4401	0.626229	5.32508e-08	6.36029e-07
Clcn2	5.43854	0.934038	5.37178e-08	6.40867e-07
Baz2a	5.43824	1.00353	5.38086e-08	6.41581e-07
6330403K07Rik	5.43578	0.6184	5.45561e-08	6.50119e-07
Armcx4	5.43056	1.02893	5.6176e-08	6.68268e-07
Cyb561	5.42816	0.998022	5.69393e-08	6.76571e-07
Edem3	5.4256	0.85852	5.77613e-08	6.85944e-07
Fbf1	5.42525	1.04616	5.7875e-08	6.869e-07
Gal3st3	5.42494	0.839556	5.79726e-08	6.87665e-07
Tmem131	5.42479	0.71466	5.80215e-08	6.8785e-07
Rundc3b	5.42424	1.05707	5.82011e-08	6.89584e-07
Rps15	5.42043	0.158557	5.94566e-08	7.04057e-07
Porcn	5.41676	0.816914	6.06872e-08	7.18218e-07
Adamts2	5.41631	1.04423	6.08406e-08	7.19623e-07
Ilf2	5.41526	0.386151	6.12e-08	7.23461e-07
2010204K13Rik	5.4123	1.22982	6.22209e-08	7.3469e-07
Slc4a4	5.412	1.12475	6.23257e-08	7.35507e-07
Rbm4b	5.4114	0.659134	6.25357e-08	7.37144e-07
Tfdp2	5.41049	0.814836	6.28519e-08	7.40451e-07
Rnf138rt1	5.41009	1.84348	6.2993e-08	7.41691e-07
Map2k7	5.40929	0.737777	6.3276e-08	7.446e-07
Smg6	5.40879	0.886852	6.34536e-08	7.46265e-07
Lnpep	5.40226	1.07863	6.58058e-08	7.73489e-07
Cdc34	5.39985	0.656456	6.66955e-08	7.82614e-07
Arhgap32	5.39795	0.942343	6.74081e-08	7.90527e-07
Luc7l	5.39609	0.490975	6.81091e-08	7.97844e-07
Cnksr2	5.39443	1.01272	6.87402e-08	8.04781e-07
Zfp518b	5.39343	0.867963	6.91254e-08	8.08377e-07
Sh3glb2	5.39343	0.653965	6.91254e-08	8.08377e-07
Slc25a27	5.38741	0.880055	7.14812e-08	8.35454e-07
Msl1	5.3864	0.63608	7.18813e-08	8.39656e-07
Lrrc9	5.38319	1.19498	7.31763e-08	8.52858e-07
Tmcc2	5.38048	0.851896	7.42865e-08	8.6531e-07
Arid3a	5.37647	1.29137	7.59612e-08	8.83823e-07
Cisd1	5.37551	0.696478	7.63643e-08	8.88014e-07
Ralgps1	5.37486	0.951702	7.66413e-08	8.90232e-07
Zfyve27	5.37476	0.851701	7.6684e-08	8.90232e-07
Arhgef1	5.37426	0.771192	7.68979e-08	8.92214e-07
Agap3	5.37396	0.703263	7.70265e-08	8.92705e-07
Ano1	5.37341	1.95051	7.72628e-08	8.94943e-07
Doc2a	5.36718	0.941976	7.99754e-08	9.25845e-07
Kcnc3	5.35981	0.858055	8.33108e-08	9.62842e-07
Kansl1	5.3582	0.708077	8.40545e-08	9.70895e-07
Thoc2	5.35785	0.584257	8.42181e-08	9.72242e-07
Chkb	5.35208	0.594311	8.69494e-08	1.00043e-06
Por	5.34857	0.893805	8.86537e-08	1.0189e-06
Gng2	5.34796	0.998567	8.89491e-08	1.02116e-06
Myo18a	5.34009	0.823067	9.29028e-08	1.06537e-06
Fubp1	5.33833	0.424389	9.38071e-08	1.07515e-06
Pcnxl3	5.33457	0.839632	9.57737e-08	1.09586e-06
Pdzd4	5.33346	1.00991	9.63581e-08	1.10194e-06
Msi1	5.33055	0.810722	9.79154e-08	1.11852e-06
Rtn2	5.32558	0.736106	1.0063e-07	1.14826e-06
Zfp787	5.32257	0.940275	1.0231e-07	1.16615e-06
Nradd	5.32127	1.12635	1.03047e-07	1.1739e-06
Gga2	5.32107	1.00121	1.03161e-07	1.17455e-06
Fam102b	5.31966	1.04597	1.03961e-07	1.183e-06
Arrb1	5.317	1.11666	1.05491e-07	1.19976e-06
Ap3d1	5.31284	0.426991	1.07932e-07	1.22483e-06
Gdpd5	5.31083	1.30231	1.09128e-07	1.23636e-06
Trappc10	5.30621	0.878258	1.11927e-07	1.26599e-06
Sf3a2	5.30405	0.511411	1.13259e-07	1.28036e-06
2410004N09Rik	5.29868	0.637422	1.1664e-07	1.31786e-06
Tgfbr1	5.29678	0.825291	1.17864e-07	1.33097e-06
Usp9x	5.29628	0.717577	1.18188e-07	1.3339e-06
Scyl2	5.29136	1.07137	1.21411e-07	1.36879e-06
Scrib	5.2897	0.906517	1.22516e-07	1.38049e-06
Cep85	5.28719	0.99694	1.24208e-07	1.39879e-06
Gm12338	5.28524	1.13877	1.25543e-07	1.41306e-06
Cep78	5.28499	1.00543	1.25715e-07	1.41423e-06
Rgl2	5.27816	0.739199	1.30487e-07	1.46632e-06
Slc37a1	5.2765	1.21086	1.31672e-07	1.47882e-06
Rpl13	5.27445	0.254925	1.33157e-07	1.49389e-06
Usp24	5.26632	0.790721	1.39188e-07	1.55985e-06
Pde2a	5.26336	1.28587	1.41449e-07	1.58177e-06
Suco	5.2626	0.755537	1.4203e-07	1.5874e-06
Hdac6	5.26095	0.969064	1.43315e-07	1.60091e-06
Cnppd1	5.25939	0.907783	1.44533e-07	1.61277e-06
Dirc2	5.25824	0.985	1.45443e-07	1.62204e-06
Ybx3	5.25728	0.697977	1.46198e-07	1.6296e-06
Osbpl6	5.25503	0.736101	1.48004e-07	1.64883e-06
Map9	5.25352	0.828484	1.49219e-07	1.66148e-06
Cttnbp2	5.24614	0.944336	1.55316e-07	1.72658e-06
Slit1	5.24293	1.1984	1.58045e-07	1.75597e-06
Cpsf6	5.24108	0.396463	1.59644e-07	1.77183e-06
Plekhm3	5.23967	0.960218	1.60864e-07	1.78442e-06
Dennd1b	5.23721	0.948343	1.63021e-07	1.80738e-06
Atp13a2	5.23475	0.779433	1.65206e-07	1.83063e-06
Spns2	5.2345	1.07542	1.65431e-07	1.83213e-06
Tgfb2	5.23214	1.02654	1.67556e-07	1.85369e-06
4930447C04Rik	5.23014	1.0136	1.69386e-07	1.87293e-06
Ppp2r4	5.22542	0.52022	1.73762e-07	1.91926e-06
Kcnq1ot1	5.22336	0.572971	1.75705e-07	1.93969e-06
Mapk8ip2	5.22191	0.959891	1.77092e-07	1.95395e-06
Usp7	5.2204	0.853541	1.78537e-07	1.96886e-06
Scn9a	5.21839	1.1828	1.80483e-07	1.98608e-06
Dvl3	5.21789	0.479671	1.80972e-07	1.99041e-06
Pak7	5.21779	1.01685	1.8107e-07	1.99043e-06
Cxx1a	5.21769	0.583052	1.81168e-07	1.99045e-06
Ranbp3	5.21523	0.584404	1.83588e-07	2.01596e-06
Tet3	5.21322	0.558124	1.85587e-07	2.03683e-06
Zbtb5	5.20821	0.989882	1.90676e-07	2.09157e-06
Hnrnpu	5.2055	0.263023	1.9348e-07	2.1212e-06
Pan3	5.20369	0.60427	1.95371e-07	2.14081e-06
Ulk2	5.20284	0.760814	1.9627e-07	2.14952e-06
Morc2a	5.19591	0.969375	2.0372e-07	2.2264e-06
Uhrf2	5.1938	0.921378	2.06041e-07	2.24821e-06
Ccser1	5.1918	1.09703	2.08275e-07	2.269e-06
Nudt3	5.18362	0.608765	2.17625e-07	2.36836e-06
Usp47	5.18086	0.658587	2.2087e-07	2.40115e-06
C2cd4c	5.17689	1.71773	2.25613e-07	2.45014e-06
Fam53c	5.17438	0.935398	2.28666e-07	2.48069e-06
Xpo1	5.17243	0.614771	2.31075e-07	2.50551e-06
Grin3a	5.16901	1.28722	2.35334e-07	2.55035e-06
Fbll1	5.1658	0.795943	2.39411e-07	2.59318e-06
Skap1	5.16409	1.8051	2.41605e-07	2.61558e-06
Smim18	5.16389	0.718064	2.41864e-07	2.61702e-06
Tmem120a	5.16123	0.775998	2.45327e-07	2.65171e-06
Ralgapa1	5.15968	0.589418	2.47374e-07	2.67104e-06
Tbc1d10a	5.15903	0.994887	2.48237e-07	2.67897e-06
Spint2	5.15787	0.939356	2.49772e-07	2.69413e-06
Tnrc6b	5.15767	0.504063	2.5004e-07	2.69561e-06
Trim71	5.15416	1.34477	2.54772e-07	2.74377e-06
Nicn1	5.15376	0.86521	2.55318e-07	2.74822e-06
Igsf8	5.1513	0.676386	2.58689e-07	2.78306e-06
Dctd	5.14804	1.27319	2.63227e-07	2.83041e-06
Camsap2	5.14242	0.686424	2.71228e-07	2.9119e-06
Tmsb15b2	5.14217	0.769021	2.7159e-07	2.91428e-06
Jup	5.13414	1.27579	2.83443e-07	3.03517e-06
Msl2	5.13012	1.0932	2.89556e-07	3.09742e-06
Fam117b	5.12897	0.893616	2.91336e-07	3.11486e-06
Btbd9	5.12791	0.866495	2.92971e-07	3.12911e-06
Tac1	5.12726	1.60413	2.93988e-07	3.13835e-06
E030024N20Rik	5.12355	1.08688	2.9984e-07	3.19752e-06
Bri3	5.12134	0.490639	3.03373e-07	3.23353e-06
Ccl27a	5.11928	0.664378	3.06701e-07	3.26732e-06
Mif	5.11888	0.254271	3.07355e-07	3.2726e-06
Cramp1l	5.11753	0.86	3.0957e-07	3.2928e-06
Rapgef1	5.1112	0.732533	3.20115e-07	3.39972e-06
Tmem229b	5.1108	1.10057	3.20796e-07	3.40521e-06
Cgref1	5.1104	1.48841	3.21478e-07	3.4107e-06
Ip6k1	5.1096	0.636231	3.22847e-07	3.42347e-06
Garem	5.1093	0.999148	3.23362e-07	3.42718e-06
Riok3	5.10779	0.670806	3.25949e-07	3.45282e-06
Ctbp1	5.10217	0.363904	3.35782e-07	3.55335e-06
Fam134a	5.09876	0.666123	3.41891e-07	3.6143e-06
2610318N02Rik	5.0965	1.14339	3.45993e-07	3.65393e-06
Asphd2	5.09183	0.855907	3.5462e-07	3.74123e-06
Rbm25	5.09173	0.37114	3.54808e-07	3.7413e-06
Sgtb	5.08937	0.89757	3.59249e-07	3.7862e-06
Dync2h1	5.08631	0.870681	3.65094e-07	3.84388e-06
Anp32a	5.08596	0.446309	3.6577e-07	3.84905e-06
Snx30	5.08476	0.811863	3.68099e-07	3.87158e-06
Irf2bp2	5.08205	0.708224	3.7339e-07	3.92524e-06
Wnk3	5.08019	1.01213	3.77058e-07	3.96179e-06
Nme1	5.07587	0.35355	3.85719e-07	4.05074e-06
Sec61b	5.07201	0.30134	3.93636e-07	4.12969e-06
Phf3	5.06754	0.768267	4.02982e-07	4.22346e-06
Znhit6	5.06719	0.92474	4.03726e-07	4.22912e-06
Shb	5.06463	0.873565	4.09188e-07	4.28199e-06
Hnrnpul2	5.06463	0.870193	4.09188e-07	4.28199e-06
Med13l	5.06288	0.794083	4.12977e-07	4.31728e-06
Hdgfrp2	5.06263	0.61677	4.13521e-07	4.32079e-06
Nmnat2	5.06082	1.06835	4.17459e-07	4.35973e-06
Cry2	5.06037	0.688842	4.18449e-07	4.36567e-06
Cspp1	5.0557	0.840526	4.28814e-07	4.46705e-06
Nolc1	5.0553	0.5699	4.29717e-07	4.4742e-06
Ahctf1	5.0547	0.980182	4.31075e-07	4.48609e-06
Cdc25a	5.05229	1.02514	4.36549e-07	4.53848e-06
Gp1bb	5.04918	1.09575	4.43718e-07	4.6107e-06
Adcy5	5.04521	1.04233	4.53018e-07	4.70262e-06
Cacnb4	5.03849	1.15214	4.69224e-07	4.85867e-06
Zfp28	5.03337	1.0374	4.81934e-07	4.9803e-06
Zswim5	5.03327	1.01791	4.82186e-07	4.98043e-06
Glrx	5.03262	0.847227	4.83831e-07	4.99492e-06
Bach1	5.03181	0.948154	4.85862e-07	5.01339e-06
Scn2a1	5.02905	1.07054	4.92907e-07	5.08355e-06
Sv2a	5.0283	1.0974	4.94845e-07	5.101e-06
Acvr1b	5.02489	0.847439	5.03726e-07	5.18737e-06
Phf2	5.02419	0.78222	5.05573e-07	5.20122e-06
Crebzf	5.01967	0.692736	5.17605e-07	5.32236e-06
Ccdc23	5.01857	0.465087	5.20588e-07	5.35037e-06
Hnrnpr	5.01425	0.432934	5.32408e-07	5.46101e-06
Dusp7	5.01219	0.931964	5.38134e-07	5.51428e-06
Sh3rf3	5.00677	1.63833	5.53503e-07	5.66483e-06
Fras1	5.00557	1.03459	5.56976e-07	5.69607e-06
Cabin1	5.0015	0.948859	5.6885e-07	5.81176e-06
Cdo1	4.99899	0.790307	5.76302e-07	5.88499e-06
Rnf169	4.99578	1.05229	5.85977e-07	5.97495e-06
Tbc1d22b	4.98956	0.827164	6.05171e-07	6.15549e-06
Zfp37	4.98936	0.995358	6.058e-07	6.15887e-06
Hectd1	4.98926	0.528632	6.06115e-07	6.15904e-06
Iffo2	4.98735	0.852005	6.12126e-07	6.21707e-06
Zfp334	4.98565	0.969555	6.17553e-07	6.26912e-06
Gga1	4.98304	0.671624	6.25943e-07	6.34806e-06
Atxn7l3	4.97982	0.659768	6.3642e-07	6.45116e-06
Fbxl17	4.97767	0.86154	6.43554e-07	6.52028e-06
Amy1	4.97109	1.03456	6.65767e-07	6.74203e-06
Abhd11	4.96858	0.675661	6.74438e-07	6.82316e-06
Lime1	4.96547	0.806006	6.85342e-07	6.93009e-06
Ncoa5	4.95855	0.698119	7.10224e-07	7.17819e-06
D17Wsu92e	4.95714	0.795511	7.15378e-07	7.22343e-06
Rps3a1	4.95709	0.189495	7.15563e-07	7.22343e-06
BC037034	4.95564	0.729388	7.2094e-07	7.27229e-06
Cttnbp2nl	4.95393	0.846895	7.27294e-07	7.33281e-06
Snrpa	4.95102	0.386334	7.38257e-07	7.4361e-06
Amer1	4.95082	0.998197	7.39019e-07	7.44016e-06
Adcy9	4.95002	0.974311	7.42075e-07	7.46728e-06
Gm5468	4.94801	1.13808	7.49766e-07	7.53004e-06
Eif4g3	4.94741	0.440057	7.52089e-07	7.5497e-06
Bcar1	4.9464	0.580835	7.55975e-07	7.58504e-06
Dcaf7	4.94354	0.491025	7.67157e-07	7.68978e-06
Lsm12	4.94048	0.563631	7.79301e-07	7.80017e-06
Safb	4.93295	0.511173	8.09954e-07	8.09523e-06
Arhgef2	4.9321	0.469398	8.135e-07	8.12676e-06
Dach1	4.93034	0.898228	8.20849e-07	8.19226e-06
Zmynd8	4.92924	0.710116	8.255e-07	8.23472e-06
Rps15a-ps4	4.92613	0.443679	8.38747e-07	8.36283e-06
Ppp1r37	4.92563	0.766374	8.40903e-07	8.38028e-06
Fam13c	4.92492	1.01068	8.4393e-07	8.4064e-06
Ikbkap	4.92322	0.605076	8.51324e-07	8.47598e-06
Rnf114	4.92237	0.753703	8.55045e-07	8.50484e-06
Ubtd2	4.92051	0.728944	8.63197e-07	8.56946e-06
Odf2	4.91805	0.810341	8.74108e-07	8.67362e-06
Strn4	4.91178	0.603217	9.02548e-07	8.91735e-06
Dock3	4.90646	0.92169	9.27362e-07	9.14505e-06
Ercc6	4.90575	0.797628	9.30688e-07	9.17348e-06
Gpx1	4.9054	0.297974	9.32355e-07	9.18554e-06
Lrch2	4.90525	0.907437	9.33071e-07	9.18821e-06
Cdc42bpb	4.90465	0.703728	9.35938e-07	9.21206e-06
Coro1c	4.89351	0.812385	9.90532e-07	9.73553e-06
Cuedc1	4.89261	0.631975	9.95091e-07	9.77569e-06
Dusp11	4.89085	0.627914	1.00401e-06	9.85866e-06
Ppp1r1c	4.8894	1.21418	1.01146e-06	9.92711e-06
Abca3	4.88829	0.71293	1.01715e-06	9.9782e-06
9330162B11Rik	4.88669	1.19681	1.02548e-06	1.00551e-05
Vps54	4.88393	0.902403	1.03995e-06	1.01922e-05
Tbc1d24	4.88327	0.881211	1.04339e-06	1.02211e-05
4930419G24Rik	4.87931	1.16393	1.06458e-06	1.04238e-05
Dync1i2	4.87655	0.491887	1.07958e-06	1.05656e-05
Nacad	4.87163	1.02725	1.10681e-06	1.08219e-05
Scn3b	4.86385	1.09643	1.15123e-06	1.12243e-05
Mmp24	4.86385	0.965662	1.15123e-06	1.12243e-05
D130043K22Rik	4.8636	1.11226	1.15269e-06	1.12333e-05
Fam171a1	4.86315	0.796066	1.15532e-06	1.12537e-05
Spsb1	4.85984	1.0651	1.17482e-06	1.14328e-05
Gpld1	4.85954	0.958435	1.17661e-06	1.14448e-05
Rfx1	4.85497	0.891745	1.20405e-06	1.16898e-05
Shprh	4.85377	0.744225	1.21139e-06	1.17555e-05
Zfp106	4.85121	0.665274	1.22713e-06	1.19027e-05
Snrpd2	4.8497	0.315273	1.23648e-06	1.19822e-05
Ankrd44	4.84865	1.05248	1.24306e-06	1.20403e-05
Setd2	4.84072	0.568263	1.29371e-06	1.2525e-05
Foxk2	4.83916	0.783566	1.30388e-06	1.26175e-05
Ddx42	4.8363	0.52693	1.32277e-06	1.27884e-05
Ryr1	4.83098	1.4435	1.35861e-06	1.31227e-05
Carm1	4.82938	0.738288	1.36961e-06	1.32227e-05
Cndp2	4.82817	0.757942	1.37792e-06	1.32906e-05
Runx1t1	4.82677	0.910871	1.38767e-06	1.33784e-05
Ppip5k2	4.82586	0.814049	1.39398e-06	1.34329e-05
Cnot6l	4.82476	0.886659	1.40172e-06	1.35013e-05
Mink1	4.82265	0.633356	1.41662e-06	1.36257e-05
Pex5l	4.81829	0.788961	1.44796e-06	1.39014e-05
Rtbdn	4.81593	1.29508	1.46518e-06	1.40471e-05
Med22	4.81432	0.671915	1.47701e-06	1.41409e-05
Cpt1c	4.81322	0.723277	1.48519e-06	1.42127e-05
St8sia1	4.81071	0.947939	1.50396e-06	1.43856e-05
Spin2c	4.80659	1.20914	1.53523e-06	1.4678e-05
Cacul1	4.80418	0.747347	1.55383e-06	1.48352e-05
Vezt	4.80388	0.729197	1.55617e-06	1.48507e-05
Lrba	4.80188	0.908639	1.57186e-06	1.49866e-05
Palm3	4.79706	1.0317	1.61012e-06	1.53161e-05
Dynlt1a	4.79666	0.554205	1.61335e-06	1.53328e-05
Esco1	4.79585	0.869639	1.61983e-06	1.53872e-05
Kdm2b	4.79535	0.721182	1.62389e-06	1.54187e-05
Map3k13	4.7946	0.843257	1.63e-06	1.54696e-05
Rps10	4.78898	0.24494	1.67631e-06	1.59019e-05
Agfg1	4.78065	0.876006	1.7473e-06	1.6545e-05
Prrc2c	4.7801	0.294671	1.7521e-06	1.65829e-05
Ampd2	4.77924	0.711193	1.75955e-06	1.66458e-05
Ppp1r12c	4.77739	0.728376	1.77587e-06	1.67848e-05
Rpl10	4.77648	0.636487	1.78387e-06	1.68527e-05
Zdhhc9	4.77583	0.757757	1.78966e-06	1.68997e-05
0610010K14Rik	4.77558	0.516446	1.79189e-06	1.69131e-05
Pde10a	4.77468	1.00278	1.79995e-06	1.69814e-05
Mgat5b	4.77448	0.895056	1.80175e-06	1.69906e-05
Nhs	4.76976	1.1202	1.84446e-06	1.73696e-05
Phip	4.76886	0.55465	1.85275e-06	1.74397e-05
Adamts19	4.76203	1.09779	1.91654e-06	1.80156e-05
Amotl2	4.75792	0.822814	1.95601e-06	1.837e-05
Zbed6	4.75501	0.964369	1.9844e-06	1.86282e-05
Bcl9	4.75009	0.693693	2.03328e-06	1.90486e-05
Rbm28	4.75004	0.698166	2.03378e-06	1.90486e-05
L1cam	4.74979	1.12604	2.03631e-06	1.90636e-05
Zik1	4.74728	0.948856	2.06173e-06	1.92841e-05
Agpat1	4.74577	0.468288	2.07712e-06	1.94105e-05
C1ql3	4.74457	0.956009	2.08952e-06	1.95176e-05
Tmem63b	4.74065	0.704426	2.1303e-06	1.98805e-05
Ppt2	4.74015	0.702232	2.13558e-06	1.99209e-05
Tob2	4.73835	0.775599	2.1547e-06	2.00721e-05
Zscan18	4.73809	0.945401	2.15737e-06	2.00879e-05
Gpr85	4.73634	0.903564	2.17614e-06	2.02536e-05
Rnaseh2b	4.73599	0.847354	2.17992e-06	2.02796e-05
Ppp1r18	4.73403	0.809578	2.20106e-06	2.0467e-05
Ube2z	4.73348	0.564044	2.20705e-06	2.05136e-05
Cic	4.73273	0.391934	2.21526e-06	2.05714e-05
Bbx	4.726	0.843854	2.28985e-06	2.1245e-05
Tmem259	4.72525	0.646649	2.29835e-06	2.131e-05
Ubl5	4.7252	0.299801	2.29892e-06	2.131e-05
Man2a1	4.7248	0.869983	2.30346e-06	2.13426e-05
Smurf1	4.72189	0.757304	2.33668e-06	2.1631e-05
Cep70	4.71877	0.844774	2.3727e-06	2.19546e-05
Mgat4b	4.71506	0.76978	2.41639e-06	2.2309e-05
Rnasek	4.71491	0.522109	2.41817e-06	2.23156e-05
Ralgds	4.71175	0.882963	2.456e-06	2.26445e-05
Rb1cc1	4.70989	0.545819	2.47848e-06	2.28415e-05
Rnf10	4.70814	0.485109	2.49993e-06	2.30289e-05
Fbxo45	4.70553	0.74249	2.53212e-06	2.33151e-05
Ppdpf	4.70528	0.300324	2.53524e-06	2.33334e-05
Rusc2	4.70282	0.860341	2.56598e-06	2.36058e-05
Ewsr1	4.70196	0.296988	2.57672e-06	2.36942e-05
Rab40c	4.70181	0.788144	2.57862e-06	2.37011e-05
Tshz3	4.70051	1.03489	2.59515e-06	2.38425e-05
Aars2	4.6989	0.775691	2.61564e-06	2.40094e-05
Timm8b	4.6987	0.397292	2.61821e-06	2.40223e-05
Zfp236	4.69499	0.818489	2.66623e-06	2.44412e-05
Riiad1	4.69338	1.43292	2.68725e-06	2.46145e-05
Atp11b	4.69328	0.750414	2.68857e-06	2.46145e-05
Smchd1	4.69323	0.716663	2.68923e-06	2.46145e-05
Arnt2	4.69318	0.789045	2.68989e-06	2.46145e-05
Ephb1	4.69248	0.989568	2.69915e-06	2.46883e-05
Cntfr	4.69198	0.675578	2.70578e-06	2.47381e-05
Ick	4.69087	0.718303	2.72042e-06	2.48609e-05
BC029722	4.69047	0.648164	2.72577e-06	2.48988e-05
Cdk12	4.68766	0.719829	2.76345e-06	2.52319e-05
Rexo1	4.68505	0.834104	2.7989e-06	2.55442e-05
Sez6l	4.68485	0.949725	2.80164e-06	2.5558e-05
Pcbp1	4.68425	0.156256	2.80989e-06	2.56107e-05
Clk4	4.68405	0.641761	2.81264e-06	2.56245e-05
Set	4.68249	0.330014	2.83408e-06	2.57921e-05
Dnmt1	4.68244	0.796616	2.83478e-06	2.57921e-05
Zcchc14	4.68224	0.783008	2.83755e-06	2.5806e-05
Mageh1	4.68053	0.663424	2.86127e-06	2.60103e-05
Ascc3	4.68023	0.829018	2.86548e-06	2.60371e-05
Gpr137c	4.67251	0.869636	2.97547e-06	2.69892e-05
Yod1	4.66794	1.00028	3.04236e-06	2.75838e-05
Epha7	4.66603	0.85886	3.07072e-06	2.78287e-05
Stxbp5	4.66578	0.838402	3.07447e-06	2.78505e-05
Ireb2	4.66508	0.650426	3.08499e-06	2.79336e-05
Dpp6	4.66367	0.790769	3.10614e-06	2.81128e-05
Ythdc1	4.66121	0.490677	3.14349e-06	2.8426e-05
Clec18a	4.66076	0.906642	3.15039e-06	2.8476e-05
Ybx2	4.66061	1.19677	3.1527e-06	2.84844e-05
Fam129b	4.65655	0.880701	3.21556e-06	2.90396e-05
Zfp821	4.65534	0.588423	3.23441e-06	2.91972e-05
Gripap1	4.65504	0.712534	3.23914e-06	2.92271e-05
Megf11	4.65474	1.02924	3.24388e-06	2.92571e-05
Nynrin	4.65364	0.806317	3.26131e-06	2.94015e-05
Smarca1	4.65233	0.841651	3.28202e-06	2.95496e-05
Dok6	4.65233	1.27892	3.28202e-06	2.95496e-05
Eif5b	4.65163	0.38998	3.29322e-06	2.96375e-05
Agpat3	4.64531	0.677695	3.39571e-06	3.05069e-05
Agtpbp1	4.643	0.903517	3.43389e-06	3.08231e-05
Taldo1	4.64169	0.370457	3.45565e-06	3.1005e-05
Rgs20	4.64089	1.34401	3.46911e-06	3.11122e-05
Scaper	4.63999	0.77133	3.4843e-06	3.1235e-05
Ptprm	4.63959	0.969721	3.49108e-06	3.12686e-05
Chd8	4.63758	0.613974	3.52514e-06	3.15465e-05
Dis3l	4.63457	0.934076	3.57684e-06	3.19814e-05
5031439G07Rik	4.6302	0.775494	3.6531e-06	3.26491e-05
Ybx1	4.63005	0.209673	3.65575e-06	3.26588e-05
Abcb10	4.6293	0.799874	3.66907e-06	3.27636e-05
Lrrc16a	4.62824	0.846251	3.68778e-06	3.29165e-05
Smc5	4.62674	0.697641	3.71468e-06	3.31423e-05
Rpl22	4.62644	0.348464	3.72008e-06	3.31762e-05
Zfp606	4.62298	0.918512	3.78274e-06	3.37205e-05
Dos	4.62127	0.673362	3.81399e-06	3.39844e-05
Lhfpl2	4.61946	1.07218	3.84735e-06	3.42669e-05
Pbx3	4.61806	0.861175	3.87349e-06	3.44849e-05
Mnt	4.6169	0.70063	3.89508e-06	3.46473e-05
Smarcb1	4.61625	0.414432	3.90734e-06	3.47414e-05
Csnk1g1	4.61525	0.736429	3.92627e-06	3.48948e-05
Dennd6b	4.61439	0.809952	3.94243e-06	3.50234e-05
Atm	4.61369	0.951961	3.95579e-06	3.51269e-05
Htt	4.60988	0.58034	4.02906e-06	3.57622e-05
Csf2ra	4.60225	0.682528	4.17951e-06	3.705e-05
Polr1a	4.6012	0.827509	4.20071e-06	3.7222e-05
Kcnh1	4.59773	1.60789	4.27112e-06	3.78134e-05
Med13	4.59713	0.816198	4.28347e-06	3.79066e-05
Ppp1r16a	4.59573	0.819388	4.31244e-06	3.81304e-05
Xpo6	4.59447	0.622824	4.33847e-06	3.83441e-05
Gm5577	4.59432	1.38289	4.3416e-06	3.83554e-05
Pias4	4.59352	0.652736	4.35835e-06	3.8487e-05
Ctnnbip1	4.58579	0.494312	4.52273e-06	3.98705e-05
Ccdc120	4.58499	0.813022	4.54014e-06	4.0007e-05
Irak1	4.57766	0.725304	4.70205e-06	4.13808e-05
Ptbp3	4.57626	0.842916	4.73372e-06	4.16419e-05
Brd9	4.5759	0.53231	4.74168e-06	4.16941e-05
Ermp1	4.5744	0.822897	4.7759e-06	4.19772e-05
Dlg3	4.57174	1.00802	4.83693e-06	4.24776e-05
Unc119	4.57144	0.655125	4.84389e-06	4.25206e-05
Snx32	4.57043	0.937946	4.86715e-06	4.27067e-05
Rpl23	4.56772	0.234307	4.93048e-06	4.3244e-05
Gsto1	4.56672	0.695795	4.95413e-06	4.34331e-05
Mfn1	4.56597	0.773488	4.97195e-06	4.35708e-05
Ccdc25	4.56461	0.613523	5.00416e-06	4.38346e-05
Pcyt1b	4.56446	0.893382	5.00776e-06	4.38475e-05
Pcdh17	4.56291	1.03292	5.04502e-06	4.41178e-05
Ldoc1l	4.56271	0.887274	5.04985e-06	4.41414e-05
Snhg5	4.5623	0.556486	5.05952e-06	4.42072e-05
Rpl14-ps1	4.5616	0.209611	5.07648e-06	4.43367e-05
Cers4	4.5603	0.855852	5.10812e-06	4.45943e-05
Ipo8	4.55824	0.795838	5.15841e-06	4.49953e-05
Ube2q1	4.55618	0.822955	5.20917e-06	4.53998e-05
Zmat3	4.55423	0.821881	5.2579e-06	4.58052e-05
Slc35f3	4.55382	0.922441	5.26795e-06	4.58735e-05
Dopey1	4.54976	0.857325	5.37074e-06	4.67096e-05
Zfc3h1	4.54755	0.816971	5.42738e-06	4.71824e-05
Snw1	4.54203	0.584818	5.57149e-06	4.8354e-05
Atpif1	4.54032	0.211887	5.61677e-06	4.87061e-05
Apc	4.53912	0.579768	5.64894e-06	4.89441e-05
Kif1a	4.5347	0.879835	5.76843e-06	4.99167e-05
5430416N02Rik	4.5336	0.649925	5.79867e-06	5.01574e-05
Ccnt2	4.53174	0.697403	5.84989e-06	5.05371e-05
Mphosph9	4.52939	0.832533	5.91557e-06	5.10831e-05
Aldh1l2	4.52898	1.00104	5.92682e-06	5.11589e-05
Rsf1	4.52803	0.66746	5.95361e-06	5.13688e-05
Dusp18	4.52698	0.934413	5.98337e-06	5.16041e-05
Sbsn	4.51503	0.64058	6.3307e-06	5.45542e-05
Rprd2	4.51333	0.72346	6.38187e-06	5.49722e-05
Ttll12	4.5065	0.6351	6.59052e-06	5.67223e-05
BC005537	4.506	0.453411	6.60612e-06	5.68329e-05
Trpc3	4.5049	1.03547	6.64055e-06	5.71054e-05
Ptpn1	4.50404	0.673859	6.66728e-06	5.72877e-05
Rab11fip3	4.50088	0.858294	6.76723e-06	5.80983e-05
Sf3b2	4.49727	0.250811	6.88322e-06	5.89962e-05
Rbm27	4.49511	0.751724	6.95339e-06	5.95483e-05
Ndufv3	4.49325	0.446031	7.01432e-06	6.00453e-05
Palm2	4.49175	0.932805	7.0641e-06	6.04464e-05
Tmem121	4.48638	0.859432	7.2444e-06	6.19636e-05
Pou2f1	4.48532	0.784549	7.2803e-06	6.22449e-05
Gpr153	4.48081	0.968607	7.4361e-06	6.34459e-05
Klhdc8b	4.47499	0.789123	7.6416e-06	6.5092e-05
Ift81	4.46937	0.754387	7.84516e-06	6.6771e-05
Bdp1	4.46751	0.646597	7.91354e-06	6.72976e-05
C030046E11Rik	4.46485	0.893082	8.01249e-06	6.80273e-05
Pbx2	4.46314	0.768574	8.07658e-06	6.84872e-05
Ankrd13a	4.46234	0.694832	8.10691e-06	6.87162e-05
Spag9	4.46169	0.457671	8.13164e-06	6.88976e-05
Arhgef11	4.46124	0.73444	8.1488e-06	6.90147e-05
Adrbk2	4.46094	0.951201	8.16026e-06	6.90835e-05
Specc1l	4.46043	0.750471	8.17939e-06	6.91889e-05
Ralbp1	4.46043	0.511431	8.17939e-06	6.91889e-05
AI846148	4.45808	0.751601	8.26988e-06	6.99258e-05
Lphn2	4.45792	0.868673	8.27569e-06	6.99463e-05
Dusp26	4.4502	1.11134	8.57917e-06	7.24521e-05
Zfp668	4.45	0.790513	8.58719e-06	7.24903e-05
Dnajb5	4.44769	0.901553	8.67997e-06	7.32436e-05
Ptbp2	4.44729	0.490512	8.6962e-06	7.33507e-05
Sptbn4	4.44347	0.843641	8.85186e-06	7.46029e-05
Lgi2	4.44136	0.871428	8.93902e-06	7.5215e-05
Sidt2	4.44116	0.669925	8.94737e-06	7.52546e-05
Mapk8ip3	4.43665	0.590544	9.13708e-06	7.67878e-05
Pdzd7	4.4362	0.92803	9.15626e-06	7.68866e-05
Apex1	4.43504	0.399739	9.20545e-06	7.72683e-05
Pcdhga11	4.43409	0.954087	9.24628e-06	7.75796e-05
Cep250	4.43283	0.854703	9.30027e-06	7.79693e-05
Hecw2	4.43158	0.909298	9.35456e-06	7.8361e-05
Dzip3	4.42631	0.714134	9.58589e-06	8.02014e-05
March2	4.42616	0.680032	9.59257e-06	8.02249e-05
Rsrc1	4.42591	0.630035	9.60373e-06	8.02534e-05
Gabrb2	4.42521	1.19052	9.63504e-06	8.04825e-05
Crebbp	4.42345	0.722425	9.71374e-06	8.11072e-05
Pfdn5	4.41853	0.228755	9.93738e-06	8.28743e-05
Stx16	4.41602	0.85478	1.00534e-05	8.38078e-05
Supt5	4.41587	0.399382	1.00604e-05	8.38324e-05
Jak2	4.41527	0.812247	1.00884e-05	8.40323e-05
Eppk1	4.41517	2.3414	1.00931e-05	8.40375e-05
Nr2c2	4.41482	0.839753	1.01095e-05	8.41402e-05
Srek1ip1	4.41356	0.617616	1.01683e-05	8.45955e-05
Lrp8	4.41231	0.907335	1.02274e-05	8.50387e-05
Polr3gl	4.41226	0.736297	1.02298e-05	8.50387e-05
Bai2	4.41125	0.788502	1.02773e-05	8.53996e-05
Sdccag8	4.40905	0.671872	1.03827e-05	8.62402e-05
Nrd1	4.40333	0.564365	1.06604e-05	8.8476e-05
Pnp	4.40042	0.730341	1.08044e-05	8.95634e-05
Med24	4.39821	0.742395	1.09149e-05	9.04069e-05
Rnf214	4.39761	0.587659	1.09452e-05	9.06064e-05
Kif2a	4.39715	0.631414	1.0968e-05	9.07016e-05
Adcy6	4.39449	0.838792	1.11031e-05	9.17092e-05
Cpsf4	4.39319	0.716935	1.117e-05	9.2188e-05
4933400F21Rik	4.38968	1.16297	1.13519e-05	9.35249e-05
Drosha	4.38963	0.592053	1.13546e-05	9.35249e-05
Sgsm2	4.38717	0.663236	1.14836e-05	9.44754e-05
Slc7a7	4.38697	1.08032	1.14942e-05	9.4525e-05
Usp22	4.38416	0.335202	1.16436e-05	9.56773e-05
Foxk1	4.38315	0.763951	1.16974e-05	9.60431e-05
Cdc14b	4.38115	1.04853	1.18057e-05	9.68939e-05
Mthfd2l	4.38094	0.727361	1.18166e-05	9.69447e-05
Cdk5rap2	4.37974	0.968729	1.18821e-05	9.74435e-05
Zfp318	4.37733	0.679828	1.20141e-05	9.84872e-05
Elovl2	4.37708	1.02366	1.2028e-05	9.85616e-05
Mrgpre	4.37578	0.965193	1.21001e-05	9.90974e-05
Zfp629	4.37372	0.851212	1.22148e-05	9.98949e-05
Aff3	4.37246	0.787	1.22852e-05	0.000100431
Slc9a6	4.37071	0.818817	1.23845e-05	0.000101163
Mien1	4.3692	0.570219	1.24701e-05	0.000101822
Vasp	4.3681	0.529982	1.25333e-05	0.000102298
Gm10789	4.36634	1.01054	1.26345e-05	0.000103083
Sec14l1	4.36534	0.727222	1.26926e-05	0.000103517
Scap	4.36428	0.607303	1.2754e-05	0.000103976
Map3k3	4.36248	0.890204	1.28598e-05	0.000104797
Lrrc56	4.36127	0.998715	1.29308e-05	0.000105334
Tro	4.36062	0.66552	1.29694e-05	0.000105607
Rnf216	4.35771	0.615954	1.3143e-05	0.000106895
Dgkd	4.35756	0.750511	1.31521e-05	0.000106926
Dclre1c	4.35329	0.928228	1.34107e-05	0.000108969
Tmem258	4.34878	0.19168	1.36898e-05	0.00011108
Rps24	4.34577	0.176599	1.3879e-05	0.000112527
Gm14164	4.34451	0.988815	1.39586e-05	0.000113128
Sart3	4.34421	0.863744	1.39777e-05	0.000113239
Dgke	4.34381	0.842176	1.40033e-05	0.000113402
Tsc1	4.3424	0.725515	1.40932e-05	0.00011404
Nisch	4.3418	0.331957	1.41319e-05	0.000114309
Vps39	4.3416	0.757904	1.41448e-05	0.000114368
Ephb6	4.3412	0.89414	1.41707e-05	0.000114533
Zfp184	4.3402	1.17013	1.42355e-05	0.000115012
Fnip1	4.33678	0.763626	1.44583e-05	0.000116675
Loh12cr1	4.33608	0.678663	1.45045e-05	0.000117003
Fbxl18	4.33427	0.980041	1.46241e-05	0.000117922
Acly	4.33237	0.549301	1.47514e-05	0.000118855
Mthfr	4.33237	0.856714	1.47514e-05	0.000118855
Sash1	4.32886	0.854751	1.49887e-05	0.000120626
Dchs1	4.32444	0.837341	1.52921e-05	0.000122972
Kat6a	4.32394	0.453162	1.53269e-05	0.000123204
Ythdc2	4.31972	0.724964	1.56226e-05	0.000125484
Adam19	4.31932	0.928646	1.5651e-05	0.000125664
Kcnh7	4.31686	0.864229	1.58263e-05	0.000126973
Ntrk2	4.3139	0.940191	1.60399e-05	0.000128616
Zfp451	4.31385	0.653806	1.60436e-05	0.000128616
Raver1	4.31159	0.549055	1.62083e-05	0.000129836
Zfp574	4.31134	0.701168	1.62267e-05	0.000129933
Pom121	4.31029	0.624867	1.63042e-05	0.000130453
Ubald1	4.30788	0.376886	1.64828e-05	0.000131779
Slfn2	4.30672	1.40086	1.6569e-05	0.000132417
Cxcr5	4.30236	1.25179	1.6899e-05	0.00013495
Sf3a1	4.30216	0.545336	1.69143e-05	0.000135021
Lrfn4	4.30005	0.59509	1.70759e-05	0.000136154
Pgap1	4.29965	0.857233	1.71069e-05	0.000136348
Brd2	4.29624	0.338557	1.73722e-05	0.00013841
Slc25a25	4.29599	0.562942	1.73919e-05	0.000138513
Rbmx	4.29458	0.662718	1.75024e-05	0.000139339
Dpp10	4.29187	0.850834	1.77174e-05	0.000140943
Rybp	4.28806	0.745379	1.80243e-05	0.000143274
Fmnl1	4.28781	0.972476	1.80447e-05	0.000143381
Tmem223	4.28479	0.424523	1.82908e-05	0.000145281
Pcyox1l	4.28239	0.753791	1.849e-05	0.00014675
Mgat5	4.28188	1.03324	1.85318e-05	0.000147025
Zc4h2	4.27963	0.830747	1.87208e-05	0.000148411
Rhebl1	4.27938	0.775776	1.87419e-05	0.000148522
Sema6b	4.27626	0.693918	1.90056e-05	0.000150415
Spats2	4.27621	0.794101	1.90099e-05	0.000150415
Clcn6	4.27506	0.765864	1.91086e-05	0.000151081
Rad21	4.2721	0.525632	1.93642e-05	0.000152926
Blmh	4.26623	0.475502	1.98806e-05	0.000156825
Ubp1	4.26613	0.765089	1.98896e-05	0.000156836
2310067B10Rik	4.26417	0.839638	2.00647e-05	0.000158036
R3hdm1	4.26292	0.557653	2.01777e-05	0.000158866
Git1	4.26231	0.742633	2.02322e-05	0.000159234
Setd8	4.2593	0.654701	2.05066e-05	0.000161272
Zfp503	4.25514	0.855679	2.08921e-05	0.000164241
Pdpk1	4.25418	0.563665	2.09813e-05	0.00016488
Rasl11a	4.25147	1.28884	2.12369e-05	0.000166824
Ksr2	4.24786	0.707056	2.15822e-05	0.000169473
Ttbk2	4.2454	0.741936	2.18203e-05	0.000171212
Ndst1	4.2448	0.735267	2.18789e-05	0.000171607
Pnck	4.24405	0.875906	2.19525e-05	0.000172119
Shf	4.24375	0.938062	2.1982e-05	0.000172285
Ube2m	4.24134	0.497423	2.22193e-05	0.000173947
Scaf11	4.23752	0.389958	2.26e-05	0.000176794
Fam208b	4.23341	0.74299	2.30177e-05	0.000179858
Arid4a	4.2306	0.620884	2.33071e-05	0.000182051
Dexi	4.22884	0.71597	2.34898e-05	0.000183408
Zbtb10	4.22683	0.781433	2.37003e-05	0.000184773
Dmpk	4.22653	0.832808	2.3732e-05	0.000184922
Rrn3	4.22648	0.466851	2.37373e-05	0.000184922
Zfp523	4.21916	0.605433	2.45219e-05	0.000190819
Trrap	4.2167	0.365093	2.47907e-05	0.000192766
Parp11	4.21604	0.76767	2.48625e-05	0.000193251
Pi15	4.21404	1.55323	2.50846e-05	0.000194832
2210018M11Rik	4.20802	0.704687	2.57623e-05	0.000199646
Pcbp2	4.20571	0.363033	2.60267e-05	0.000201469
Fam222b	4.20561	0.648559	2.60383e-05	0.000201483
Gm14057	4.20049	0.730099	2.6634e-05	0.000205708
Btbd2	4.20014	0.512776	2.66754e-05	0.000205951
Zfp654	4.19868	0.931785	2.68474e-05	0.000207047
Cyfip2	4.19858	0.733486	2.68593e-05	0.000207062
Gdap10	4.19637	1.17472	2.71224e-05	0.000209012
Fmn2	4.19316	0.849975	2.75094e-05	0.000211915
Nfx1	4.19186	0.618403	2.76681e-05	0.000213059
Resp18	4.19005	1.19535	2.78893e-05	0.000214682
Slc20a1	4.18854	0.676526	2.80749e-05	0.00021579
Ap2b1	4.18774	0.365119	2.81744e-05	0.000216475
Ptger1	4.18684	0.655617	2.82867e-05	0.000217257
Papd5	4.18262	0.772624	2.88165e-05	0.00022108
Rpph1	4.17249	0.693218	3.01294e-05	0.000231067
Wbp1	4.17053	0.562748	3.03894e-05	0.000232888
Rprm	4.16983	1.08348	3.04832e-05	0.00023352
Mknk2	4.16546	0.593984	3.10725e-05	0.000237771
Ubr2	4.16506	0.597451	3.11272e-05	0.000238101
Plxnc1	4.1634	0.942019	3.13539e-05	0.00023957
Rxrb	4.1613	0.603465	3.16448e-05	0.000241703
Atxn7l2	4.16119	0.744882	3.16587e-05	0.00024172
Snrnp70	4.16074	0.370712	3.17214e-05	0.00024202
Arfgef1	4.15979	0.632598	3.18541e-05	0.000242943
Zfp768	4.15542	0.871737	3.24685e-05	0.000247356
Kcnh4	4.15472	1.06904	3.25684e-05	0.000247935
Pafah1b1	4.15392	0.40297	3.2683e-05	0.000248715
Suv39h2	4.15332	0.995295	3.27691e-05	0.000249279
Mapk7	4.15121	0.750045	3.30724e-05	0.000251401
Dhx29	4.15081	0.767899	3.31305e-05	0.00025175
Degs2	4.149	0.768858	3.3393e-05	0.000253559
Btbd7	4.14749	0.771167	3.36133e-05	0.000255044
Ptpn5	4.14318	1.11453	3.42524e-05	0.000259703
Mroh1	4.13982	0.551636	3.47583e-05	0.000263346
Ebpl	4.13942	0.703624	3.48192e-05	0.000263711
Stk38	4.1354	0.734141	3.54335e-05	0.000267972
Lpar6	4.13515	1.0169	3.54723e-05	0.000268167
Wdr26	4.13475	0.47207	3.55343e-05	0.000268538
Psmg4	4.13314	0.266052	3.57836e-05	0.000270225
Tsc2	4.13169	0.621503	3.6011e-05	0.000271703
Gm9833	4.13033	0.553472	3.62239e-05	0.000273051
Arrb2	4.13013	0.637094	3.62555e-05	0.00027319
Ankrd40	4.12993	0.659335	3.62872e-05	0.000273329
H2-M5	4.12913	1.2288	3.64141e-05	0.000274186
Cnst	4.12853	0.681702	3.65096e-05	0.000274705
Alg10b	4.12577	0.492712	3.69503e-05	0.000277617
Zfyve20	4.12541	0.751198	3.70067e-05	0.00027794
Nomo1	4.12331	0.729494	3.73471e-05	0.000280395
Rpl38	4.12291	0.184064	3.74123e-05	0.000280782
Afg3l1	4.1212	0.678161	3.76905e-05	0.000282768
Rpgr	4.11939	0.900988	3.79872e-05	0.00028489
Tcerg1	4.11518	0.384179	3.86882e-05	0.000289832
Bmi1	4.10986	0.691843	3.95903e-05	0.000296054
Ckap4	4.10936	0.468761	3.96764e-05	0.000296591
Ppm1g	4.10906	0.453605	3.97281e-05	0.000296871
Znrf2	4.1086	0.797844	3.98059e-05	0.000297345
Hs6st1	4.10519	0.63414	4.03981e-05	0.000301551
Ptpn9	4.10354	0.57559	4.06885e-05	0.000303609
Dok4	4.10253	0.842658	4.08655e-05	0.000304819
Snf8	4.10143	0.466928	4.1061e-05	0.000306057
Rnf24	4.10123	0.858847	4.10966e-05	0.000306213
Tmem50a	4.10103	0.329031	4.11323e-05	0.000306368
Cdkn2aip	4.10047	0.754236	4.12305e-05	0.000306989
Arl2bp	4.09882	0.494078	4.15266e-05	0.00030886
Prcc	4.09766	0.613704	4.17341e-05	0.000310293
Thap11	4.09671	0.596454	4.19063e-05	0.000311461
Gpr64	4.09641	1.4126	4.19608e-05	0.000311754
Efs	4.0928	0.830411	4.26203e-05	0.000316313
Btrc	4.08938	0.698188	4.32521e-05	0.000320772
Ints1	4.08697	0.519106	4.37035e-05	0.000324004
1600014C10Rik	4.08677	0.765997	4.37413e-05	0.000324168
Ralgapb	4.08602	0.541178	4.38834e-05	0.000325104
A330076H08Rik	4.08437	0.84172	4.41975e-05	0.000327197
Meaf6	4.08171	0.476261	4.47064e-05	0.000330847
2310022B05Rik	4.08075	0.669281	4.48902e-05	0.000332088
Chrd	4.07874	1.02277	4.52795e-05	0.000334729
Rpl30-1	4.07619	0.529403	4.57805e-05	0.000338312
Tra2a	4.07343	0.431559	4.63267e-05	0.000342226
Otof	4.07322	1.02724	4.63667e-05	0.000342399
Arhgef15	4.07046	0.785521	4.69195e-05	0.000346357
Zfp532	4.06926	0.569954	4.71626e-05	0.000348028
Nkiras2	4.0668	0.435877	4.76629e-05	0.000351469
Tnpo3	4.06504	0.644335	4.80232e-05	0.000353874
2700060E02Rik	4.06324	0.303044	4.83966e-05	0.000356372
Parp6	4.06163	0.758568	4.87308e-05	0.00035845
Gtpbp2	4.06078	0.573631	4.89092e-05	0.000359507
Lhpp	4.05978	0.724161	4.91199e-05	0.000360927
Crkl	4.05832	0.463463	4.94269e-05	0.000363055
Stau2	4.05752	0.574346	4.95971e-05	0.000364046
Dcaf10	4.05666	0.67264	4.97785e-05	0.000365119
Rbm33	4.05596	0.80285	4.99284e-05	0.000365959
Ggt7	4.05245	0.922562	5.06843e-05	0.000371236
Dmwd	4.05114	0.575179	5.09678e-05	0.000373049
Aagab	4.05009	0.784425	5.11978e-05	0.0003746
Ift88	4.04904	0.763716	5.14289e-05	0.000376158
Dmxl1	4.04698	0.724836	5.18829e-05	0.000379076
Tspyl2	4.04583	0.642702	5.21392e-05	0.000380815
Stra6	4.03649	1.13147	5.42566e-05	0.000395582
Pdp1	4.03499	0.790041	5.46057e-05	0.000397987
Sp4	4.03463	0.680271	5.46874e-05	0.000398442
Kat6b	4.03413	0.706883	5.48044e-05	0.000399154
Tmem44	4.03358	0.774786	5.49334e-05	0.000399953
Uba52	4.03293	0.246402	5.50862e-05	0.000400924
Akirin2	4.03238	0.451466	5.52158e-05	0.000401726
Snhg11	4.03218	1.79096	5.52629e-05	0.000401928
Taf4a	4.02886	0.824356	5.60472e-05	0.000406632
Pias2	4.02294	0.529521	5.74757e-05	0.000416121
Gdi1	4.02284	0.360777	5.75002e-05	0.000416153
Fnbp1	4.02033	0.751476	5.81161e-05	0.000420317
Phf21b	4.01903	1.0115	5.84389e-05	0.000422356
Mir7036	4.01561	1.07744	5.9291e-05	0.000428215
Prpf38b	4.01481	0.660509	5.94932e-05	0.000429525
Ehbp1	4.01441	0.62748	5.95945e-05	0.000430107
Atf2	4.01381	0.475574	5.97468e-05	0.000431056
Cul5	4.01291	0.591806	5.9976e-05	0.000432408
Wdr83os	4.0103	0.316249	6.06428e-05	0.000436911
Zmym6	4.00849	0.745615	6.11085e-05	0.000439994
Kpna1	4.00839	0.791418	6.11344e-05	0.000439994
Tmtc4	4.00608	0.802146	6.17347e-05	0.000443851
Klhdc10	4.00538	0.628492	6.19185e-05	0.000445017
4930402H24Rik	4.00362	0.626367	6.23802e-05	0.000447499
Zfp711	4.00357	0.808514	6.23934e-05	0.000447499
Hnrnpa1	4.00217	0.260605	6.27652e-05	0.000450009
Steap3	4.00207	1.11466	6.27919e-05	0.000450045
Ncl	4.00041	0.178958	6.32329e-05	0.000453049
Gapdhs	3.9985	0.61175	6.37445e-05	0.000456556
Tnik	3.99755	0.80419	6.40017e-05	0.00045824
Gnaz	3.99514	0.768441	6.46559e-05	0.000462604
Tardbp	3.99093	0.41199	6.58161e-05	0.000470742
Rbm22	3.98982	0.402407	6.61231e-05	0.000472775
Plch2	3.98781	1.0393	6.6685e-05	0.000476563
Creb1	3.98776	0.59636	6.66991e-05	0.000476563
Npdc1	3.98701	0.507657	6.6911e-05	0.000477747
Marf1	3.98571	0.566695	6.72797e-05	0.000480049
Ctr9	3.984	0.595038	6.77649e-05	0.000483344
Nipbl	3.9829	0.510818	6.80806e-05	0.000485095
Ring1	3.97667	0.594281	6.98861e-05	0.000497788
Ap3b2	3.97301	0.945578	7.09701e-05	0.000505162
Tmem63c	3.97286	0.834248	7.1015e-05	0.000505307
Ppp1r9a	3.97216	0.638469	7.12248e-05	0.000506626
Natd1	3.9703	0.738369	7.17822e-05	0.000510415
Ugcg	3.96955	0.575741	7.20093e-05	0.000511679
Nhsl2	3.96794	0.741636	7.24961e-05	0.000514785
Tbkbp1	3.96779	0.687035	7.25419e-05	0.000514933
Usp36	3.96769	0.600505	7.25725e-05	0.000514973
Ei24	3.96332	0.69544	7.39131e-05	0.000524307
Znf512b	3.96097	0.573611	7.46471e-05	0.000529151
Hectd3	3.95981	0.751273	7.50088e-05	0.000531533
Orai2	3.95941	0.594084	7.5135e-05	0.000532245
Med25	3.95791	0.393207	7.561e-05	0.000535244
Casp3	3.95509	0.501311	7.65043e-05	0.000541019
2700094K13Rik	3.95299	0.363977	7.71816e-05	0.00054525
Cbln1	3.95244	1.33767	7.73599e-05	0.000546323
Ilf3	3.95118	0.49	7.77666e-05	0.000548821
Macrod1	3.95038	1.01341	7.8028e-05	0.000550478
Man2a2	3.94932	0.543024	7.83723e-05	0.00055253
Zfp513	3.94782	0.842447	7.88666e-05	0.000555637
Trappc3	3.94767	0.426937	7.89162e-05	0.000555797
Fnbp4	3.94671	0.444274	7.9231e-05	0.000557635
[truncated: 1,280 more rows]

## Sheet: Leiden 7
Supplementary Data 2_related to Fig. 1e_leiden clusters_all differentially expressed genes
Cluster 7
names	scores	logfoldchanges	pvals	pvals_adj
Mdga1	12.0695	1.97909	1.53079e-33	1.5843e-29
Fam124a	11.6913	2.91448	1.41232e-31	9.74457e-28
Brinp1	11.4075	2.46204	3.83421e-30	1.98411e-26
Gfra1	10.807	3.73055	3.18973e-27	1.32048e-23
Crmp1	10.5697	1.60208	4.11988e-26	1.42129e-22
Xpr1	10.54	1.81194	5.65028e-26	1.67079e-22
Tmem132e	10.4391	2.7273	1.64337e-25	4.25201e-22
Ntm	10.3347	2.18598	4.90982e-25	1.12577e-21
Tubb2b	10.3249	1.43073	5.43879e-25	1.12577e-21
Dpysl3	10.3064	1.17334	6.59048e-25	1.24015e-21
Gpr37	10.2889	2.52793	7.90422e-25	1.36341e-21
Myo5b	10.2033	2.04128	1.91577e-24	3.05034e-21
Tbc1d8	10.015	2.10461	1.30951e-23	1.93611e-20
Tle4	9.84174	2.25649	7.4416e-23	1.02689e-19
Kidins220	9.83509	1.10101	7.94935e-23	1.0284e-19
Syt5	9.80499	2.30852	1.07163e-22	1.3048e-19
Kansl1l	9.76735	2.27395	1.55467e-22	1.78778e-19
Samd14	9.61562	1.26778	6.86914e-22	7.10921e-19
Atp8a2	9.47438	1.78118	2.68353e-21	2.52484e-18
Islr2	9.4025	2.46001	5.32811e-21	4.79507e-18
Ngfr	9.36737	1.80847	7.43592e-21	6.41317e-18
Trim35	9.31173	1.01186	1.25764e-20	1.04128e-17
Wdr6	9.30465	0.92471	1.34437e-20	1.07028e-17
Thsd7a	9.2307	2.19982	2.68859e-20	2.06115e-17
Pcbp3	9.12016	1.23379	7.50151e-20	5.54549e-17
Palm	9.06702	1.37682	1.22311e-19	8.43908e-17
Trim62	8.92511	1.52431	4.45237e-19	2.97289e-16
Cacna1h	8.82645	2.16201	1.08051e-18	6.98922e-16
Itga3	8.6362	2.33498	5.81121e-18	3.64504e-15
Jph4	8.62189	1.94062	6.58598e-18	4.00951e-15
Rgs6	8.5937	2.26073	8.42151e-18	4.98048e-15
Apc2	8.47488	1.72384	2.35312e-17	1.35298e-14
Cacng5	8.38205	1.75687	5.20139e-17	2.83325e-14
Igfbpl1	8.36936	2.78566	5.79336e-17	3.07479e-14
Epha10	8.35032	2.27015	6.80798e-17	3.52296e-14
Elavl3	8.26516	1.6118	1.39511e-16	7.04328e-14
Elavl4	8.25925	1.45272	1.46587e-16	7.22429e-14
Ina	8.21291	1.77431	2.15893e-16	1.01563e-13
Aplp1	8.18324	1.12282	2.76305e-16	1.27094e-13
Fbxo21	8.17409	1.07315	2.98101e-16	1.34139e-13
Nefm	8.15387	1.52245	3.52453e-16	1.55222e-13
Ntrk3	8.12598	1.6415	4.43772e-16	1.91367e-13
Rasa4	8.11985	2.47168	4.66751e-16	1.97169e-13
Epha7	8.10959	1.35268	5.07889e-16	2.10256e-13
Olfm1	8.07181	1.11745	6.9263e-16	2.75707e-13
Svop	8.05727	1.61661	7.80151e-16	2.99043e-13
Ablim3	8.00872	1.71252	1.15913e-15	4.2973e-13
Tubb3	7.98503	1.555	1.40492e-15	5.10182e-13
Opcml	7.9592	2.61053	1.73157e-15	6.07489e-13
Slco5a1	7.92289	1.61011	2.32052e-15	7.87416e-13
Syt7	7.90297	1.65932	2.72344e-15	9.09235e-13
Sipa1l1	7.89086	1.54558	3.00103e-15	9.86007e-13
Ephb3	7.87743	1.97514	3.34177e-15	1.0808e-12
Gata3	7.83448	2.10494	4.70776e-15	1.45442e-12
Chrdl1	7.8288	2.3294	4.92546e-15	1.49929e-12
Fam171b	7.72453	1.39604	1.1227e-14	3.27305e-12
Mapk8ip3	7.65383	0.926454	1.9508e-14	5.49757e-12
Pxylp1	7.64387	1.97762	2.10792e-14	5.66647e-12
Tubb5	7.5697	0.54418	3.74079e-14	9.67883e-12
2510009E07Rik	7.54653	1.16086	4.47005e-14	1.11477e-11
Ttc28	7.54284	1.62022	4.59841e-14	1.13313e-11
L1cam	7.54077	1.5357	4.67187e-14	1.13768e-11
Kitl	7.53635	2.57998	4.83319e-14	1.14991e-11
Slitrk3	7.49797	1.56121	6.48122e-14	1.49061e-11
Rapgef5	7.49502	1.64442	6.62876e-14	1.49981e-11
Tubb4a	7.49428	1.23111	6.66616e-14	1.49981e-11
Psd	7.47849	1.48424	7.51809e-14	1.67044e-11
Ctxn1	7.47731	1.02229	7.58592e-14	1.67044e-11
A730017C20Rik	7.42742	1.64986	1.10733e-13	2.37882e-11
Ptpn5	7.40588	1.56827	1.30288e-13	2.75187e-11
Kcnip4	7.39215	2.57435	1.44474e-13	3.0205e-11
Lhfpl4	7.39082	1.42908	1.45925e-13	3.0205e-11
Pitpnm1	7.3827	1.71157	1.55107e-13	3.1581e-11
Eml4	7.38226	1.11119	1.55624e-13	3.1581e-11
Kcnc4	7.37695	2.44544	1.6196e-13	3.25476e-11
Dpysl5	7.34418	1.52222	2.07021e-13	4.04257e-11
Pacs1	7.33695	1.30077	2.18516e-13	4.22716e-11
Srgap3	7.32647	1.09327	2.36292e-13	4.48717e-11
Kif21b	7.30094	1.55087	2.85769e-13	5.32895e-11
Lrrn2	7.2971	2.01287	2.94036e-13	5.43415e-11
BC005764	7.29341	0.969972	3.02206e-13	5.53571e-11
Fxyd6	7.27171	1.93003	3.54953e-13	6.33378e-11
Dctn1	7.26507	0.852064	3.72838e-13	6.54728e-11
Tuba1a	7.26064	0.557838	3.85249e-13	6.70106e-11
Map1b	7.21607	1.11138	5.35107e-13	9.15386e-11
Lrrc7	7.20441	1.8535	5.82947e-13	9.81009e-11
Psap	7.19482	0.593173	6.25437e-13	1.03567e-10
Morn4	7.17076	1.32553	7.45818e-13	1.22521e-10
Ptprf	7.15881	0.944437	8.13825e-13	1.32641e-10
Vopp1	7.15394	1.20781	8.43244e-13	1.36362e-10
Spred3	7.15246	2.18456	8.52364e-13	1.36768e-10
Dcc	7.14324	2.26432	9.11592e-13	1.45147e-10
Nyap2	7.13977	1.90414	9.34892e-13	1.4772e-10
Klc1	7.13622	0.917979	9.5929e-13	1.50427e-10
Prrc2b	7.10981	0.765784	1.16206e-12	1.80854e-10
Fam196b	7.0642	2.23611	1.61544e-12	2.47689e-10
Alg2	7.05003	0.839032	1.78878e-12	2.72249e-10
Sept3	7.04442	1.33085	1.86232e-12	2.81374e-10
Ankrd13b	7.04051	1.20224	1.91536e-12	2.87289e-10
Clu	7.01845	1.96342	2.24349e-12	3.34086e-10
Kcnq2	7.00959	1.46775	2.39016e-12	3.53385e-10
Usp22	6.97933	0.628878	2.96582e-12	4.35386e-10
Ralgapa2	6.96	1.60065	3.40273e-12	4.92539e-10
Gdi1	6.93019	0.530303	4.20287e-12	5.99966e-10
Atg4b	6.92915	1.13559	4.23367e-12	6.00224e-10
Pdxp	6.91321	1.15042	4.73797e-12	6.67151e-10
Fsd1	6.90613	1.29383	4.98058e-12	6.91899e-10
Smarca4	6.89735	0.881515	5.29826e-12	7.26283e-10
Cpne5	6.8648	1.97899	6.65831e-12	8.94937e-10
Dnpep	6.85669	1.03101	7.04766e-12	9.41158e-10
Plxnb1	6.82982	1.78045	8.5019e-12	1.12808e-09
Smpd3	6.80392	1.58543	1.01809e-11	1.31709e-09
Strip1	6.79278	1.15218	1.09995e-11	1.40542e-09
Dbn1	6.7702	0.732844	1.28608e-11	1.6232e-09
Gm4980	6.76784	1.46537	1.30724e-11	1.63991e-09
Kctd16	6.75123	1.85853	1.46596e-11	1.82795e-09
Apba2	6.71972	1.19399	1.82074e-11	2.23003e-09
Cadm1	6.71411	1.07444	1.89216e-11	2.29039e-09
Hip1	6.69463	1.18659	2.16219e-11	2.60204e-09
Syt13	6.66142	1.80118	2.71192e-11	3.2261e-09
Mafb	6.65419	1.83042	2.84866e-11	3.35362e-09
Chd7	6.65212	1.33233	2.88895e-11	3.37844e-09
Bzrap1	6.64246	1.47039	3.085e-11	3.56739e-09
Grhl1	6.63412	2.39476	3.26452e-11	3.73325e-09
Pik3cd	6.63397	1.54378	3.26778e-11	3.73325e-09
Th	6.63331	2.74475	3.28253e-11	3.73325e-09
Tshz2	6.61227	1.47624	3.78463e-11	4.24718e-09
Nisch	6.60357	0.61263	4.01386e-11	4.46682e-09
Unc13a	6.59552	1.47232	4.23764e-11	4.69064e-09
P2rx3	6.59117	1.46983	4.36382e-11	4.80461e-09
Adarb2	6.58851	2.13857	4.4426e-11	4.86547e-09
Tmem44	6.58504	1.50342	4.54756e-11	4.95421e-09
Mapt	6.58379	1.58175	4.58612e-11	4.95892e-09
Fnbp1	6.57788	1.09059	4.7719e-11	5.01389e-09
Celf3	6.57449	1.52795	4.88204e-11	5.10371e-09
Rxrg	6.57301	2.36121	4.9307e-11	5.12867e-09
Limk2	6.56977	1.0227	5.03942e-11	5.21555e-09
Rsph9	6.55759	1.3912	5.46843e-11	5.63139e-09
Atp2c1	6.55191	0.958442	5.68066e-11	5.82099e-09
Ptprn	6.53553	1.48057	6.33868e-11	6.43158e-09
Meis3	6.5097	1.3017	7.53028e-11	7.56647e-09
Sbk1	6.49405	1.05151	8.3558e-11	8.27544e-09
Tbc1d16	6.49272	1.32798	8.42984e-11	8.29398e-09
Phc2	6.48948	1.11662	8.61352e-11	8.37048e-09
Mib2	6.48844	1.51056	8.67278e-11	8.38869e-09
Apbb1	6.47383	1.0522	9.55484e-11	9.15628e-09
3632451O06Rik	6.45959	1.67262	1.04988e-10	1.00145e-08
Cux2	6.45376	1.59434	1.09109e-10	1.03599e-08
Cacna1e	6.43531	1.50509	1.23222e-10	1.14375e-08
Acap3	6.4345	1.06723	1.23882e-10	1.14475e-08
Agap1	6.43162	1.07305	1.26251e-10	1.15631e-08
Ntng2	6.42572	1.70268	1.3125e-10	1.19155e-08
Chd5	6.3838	1.67348	1.72746e-10	1.53462e-08
Kif1a	6.37642	1.03808	1.81274e-10	1.6035e-08
Reep1	6.359	1.27631	2.03065e-10	1.78103e-08
Shisa7	6.35782	1.86673	2.04631e-10	1.7872e-08
BC068157	6.35251	1.66862	2.11828e-10	1.84228e-08
Gpc2	6.33886	2.01702	2.31473e-10	1.99451e-08
Lrrc16b	6.33731	1.32068	2.33813e-10	1.99451e-08
BC018242	6.33524	1.11705	2.36968e-10	2.01025e-08
Add2	6.31856	1.22032	2.64004e-10	2.21239e-08
Amer2	6.28683	1.63201	3.24009e-10	2.69344e-08
Arhgap33	6.27901	1.5709	3.40736e-10	2.82115e-08
Kctd8	6.27576	1.49534	3.47924e-10	2.86919e-08
Calm3	6.26573	0.471818	3.71091e-10	3.0481e-08
Dennd6b	6.25569	1.12413	3.95761e-10	3.22514e-08
Cbx5	6.25163	0.785284	4.06186e-10	3.29712e-08
Trp53i11	6.24934	2.12093	4.1218e-10	3.3327e-08
Rusc2	6.22853	1.10751	4.70821e-10	3.77734e-08
Lhfpl2	6.22492	1.38517	4.81809e-10	3.85057e-08
Cyb561	6.22396	1.44918	4.84766e-10	3.8593e-08
Vwa5b2	6.2213	1.29474	4.93048e-10	3.91019e-08
Ctnna2	6.20034	1.39788	5.63401e-10	4.45108e-08
Kctd12	6.19621	2.19659	5.78386e-10	4.5521e-08
8430419L09Rik	6.19474	1.01206	5.83832e-10	4.57755e-08
Atp6ap1	6.19237	0.625245	5.92649e-10	4.62915e-08
Plxna1	6.18839	0.917583	6.07824e-10	4.72983e-08
Rph3a	6.16138	1.71302	7.21141e-10	5.54903e-08
Lancl1	6.15407	0.830491	7.55177e-10	5.78941e-08
Mycbp2	6.15134	0.736761	7.68296e-10	5.86825e-08
Prkar1b	6.1447	1.36435	8.01142e-10	6.0743e-08
Blmh	6.1295	0.787438	8.81561e-10	6.65964e-08
Dpysl4	6.12773	0.944512	8.91427e-10	6.70969e-08
Actr1a	6.10943	0.673039	9.99896e-10	7.44491e-08
Gdap1l1	6.10042	1.11805	1.05788e-09	7.84839e-08
D430041D05Rik	6.09504	1.64344	1.09412e-09	8.05953e-08
Cacna1b	6.0929	1.56741	1.10886e-09	8.1391e-08
Gm15800	6.07268	0.821454	1.25796e-09	9.16848e-08
Ntrk2	6.05556	1.20623	1.39934e-09	1.01276e-07
Map6	6.05386	1.28396	1.41417e-09	1.01993e-07
Abca3	6.04729	1.06788	1.47302e-09	1.05502e-07
Lrrn1	6.04626	1.5271	1.48249e-09	1.05814e-07
Zfp941	6.0253	1.83766	1.68797e-09	1.19655e-07
Pde2a	6.02146	1.56997	1.72849e-09	1.22109e-07
Cacnb3	6.01578	0.967522	1.79023e-09	1.26041e-07
Jup	6.00936	1.47824	1.86258e-09	1.2981e-07
St8sia2	6.00766	1.54821	1.88218e-09	1.30298e-07
Ablim1	6.00331	1.47716	1.93337e-09	1.33396e-07
Ss18l1	5.9949	1.36567	2.03617e-09	1.39558e-07
Tmtc2	5.99106	1.49479	2.0848e-09	1.4242e-07
Scap	5.98737	0.93682	2.13264e-09	1.45127e-07
Carhsp1	5.98582	1.69327	2.15305e-09	1.4564e-07
Faah	5.96597	1.5498	2.43189e-09	1.63434e-07
Tenm3	5.95977	0.852754	2.52596e-09	1.69206e-07
Erc1	5.95814	1.07193	2.55117e-09	1.70103e-07
Rnf187	5.93424	0.394166	2.95219e-09	1.95231e-07
Mical3	5.93032	1.15585	3.02338e-09	1.99302e-07
Elmo2	5.91741	1.03997	3.27052e-09	2.14909e-07
Flywch1	5.91675	1.07772	3.28375e-09	2.15096e-07
Samd10	5.91372	1.16954	3.34467e-09	2.18395e-07
Nsg2	5.89999	1.3722	3.63516e-09	2.35138e-07
Adamts19	5.89918	1.98648	3.65309e-09	2.35356e-07
Astn1	5.88833	1.2582	3.90109e-09	2.49224e-07
Chfr	5.88708	1.1232	3.9308e-09	2.5035e-07
Rnf114	5.88575	0.865657	3.96251e-09	2.51595e-07
Efnb2	5.87417	1.01334	4.2498e-09	2.68191e-07
Prph	5.869	2.52104	4.38433e-09	2.75004e-07
Dok4	5.86664	1.65583	4.44721e-09	2.78105e-07
Shisa2	5.86442	1.27715	4.50695e-09	2.80992e-07
Nono	5.84361	0.481907	5.10805e-09	3.17512e-07
Sptbn2	5.83616	1.1938	5.34176e-09	3.31045e-07
Bai1	5.81985	1.5221	5.89001e-09	3.61772e-07
Kdm4b	5.80996	1.24991	6.24869e-09	3.82667e-07
Casz1	5.80908	1.32804	6.28183e-09	3.83562e-07
Rere	5.80096	0.955066	6.59366e-09	4.01418e-07
Plcg1	5.79838	1.23687	6.696e-09	4.06453e-07
Cpt1c	5.79668	0.990294	6.76409e-09	4.09386e-07
Gas1	5.78118	1.68599	7.41776e-09	4.45044e-07
Atp9a	5.77661	0.979805	7.62222e-09	4.5599e-07
Unc13b	5.76126	1.64118	8.34898e-09	4.96596e-07
Tmem132a	5.76022	1.09651	8.40024e-09	4.98214e-07
Cdkn1a	5.73528	1.49782	9.73509e-09	5.68119e-07
Pnmal1	5.73513	1.71624	9.74357e-09	5.68119e-07
Enox1	5.73307	1.34528	9.86307e-09	5.73471e-07
Ldlrad3	5.72716	1.02892	1.02124e-08	5.92118e-07
Idh1	5.72303	0.913838	1.0464e-08	6.05014e-07
Ap3b2	5.70547	1.11295	1.16024e-08	6.6526e-07
Ptpro	5.70222	1.57157	1.18257e-08	6.76188e-07
Cers4	5.68259	1.21342	1.3267e-08	7.52365e-07
Ggt7	5.67196	1.13699	1.4117e-08	7.98381e-07
Dync1h1	5.66835	0.582061	1.44181e-08	8.13189e-07
Scn3b	5.66517	1.31152	1.46875e-08	8.26132e-07
Etv4	5.6606	2.17622	1.50845e-08	8.46165e-07
Coro1c	5.65647	1.05689	1.54521e-08	8.64441e-07
Hip1r	5.64909	1.53688	1.61302e-08	8.97525e-07
Gpr88	5.64274	1.79056	1.67364e-08	9.2876e-07
Acly	5.64156	0.754376	1.68516e-08	9.32653e-07
Camk1g	5.6313	1.71638	1.78854e-08	9.87227e-07
Trim3	5.62658	1.13213	1.83818e-08	1.01193e-06
Hsdl1	5.6237	1.11909	1.86909e-08	1.02621e-06
Hn1	5.61957	0.696663	1.91435e-08	1.04828e-06
Irf2bpl	5.59167	0.992856	2.24891e-08	1.22501e-06
Gramd1a	5.58651	0.721277	2.31681e-08	1.2553e-06
B3gnt5	5.58629	1.72698	2.31976e-08	1.2553e-06
Zfhx2	5.58607	1.3645	2.32272e-08	1.2553e-06
Kirrel3	5.58119	1.67706	2.38872e-08	1.28761e-06
Sv2a	5.57795	1.24129	2.43373e-08	1.30729e-06
1810041L15Rik	5.57632	1.42164	2.45654e-08	1.31274e-06
Brinp2	5.57603	1.50589	2.46071e-08	1.31274e-06
Sarm1	5.57396	1.1566	2.49009e-08	1.325e-06
Chrnb2	5.56865	1.27321	2.56722e-08	1.36253e-06
Rangap1	5.55123	0.879064	2.83661e-08	1.50036e-06
Firre	5.54769	1.03268	2.89466e-08	1.5246e-06
Adamts10	5.54607	1.29665	2.92166e-08	1.53491e-06
Psd2	5.53411	1.61219	3.12808e-08	1.62958e-06
Kcnab1	5.53382	1.60502	3.13335e-08	1.62958e-06
Tpd52	5.53146	1.0571	3.17583e-08	1.64753e-06
Dus3l	5.52363	0.962069	3.32059e-08	1.71404e-06
Fcho1	5.5229	1.34564	3.33458e-08	1.71697e-06
Coro1a	5.51552	1.49969	3.47758e-08	1.78616e-06
Psat1	5.51397	1.2849	3.50835e-08	1.79751e-06
Camsap1	5.51227	0.935626	3.54237e-08	1.81046e-06
Ccar2	5.50843	1.12569	3.62045e-08	1.8458e-06
D10Bwg1379e	5.50533	1.49066	3.68472e-08	1.86937e-06
Gpam	5.504	1.16052	3.71261e-08	1.87891e-06
F2r	5.50253	2.23046	3.74384e-08	1.88786e-06
Usp11	5.50231	0.91922	3.74854e-08	1.88786e-06
4931428F04Rik	5.48703	1.16808	4.08746e-08	2.05355e-06
Tppp	5.48142	1.41859	4.2192e-08	2.1146e-06
Celf5	5.48098	1.35954	4.22977e-08	2.11478e-06
Narf	5.47544	0.865994	4.36414e-08	2.15887e-06
Parp6	5.47508	0.953001	4.37324e-08	2.15887e-06
Myt1l	5.47478	1.50276	4.38054e-08	2.15887e-06
Gnal	5.47013	1.18885	4.49701e-08	2.21101e-06
Mtcl1	5.46629	1.17517	4.59541e-08	2.25404e-06
Snca	5.46533	1.92868	4.62034e-08	2.26091e-06
Adamts2	5.4553	1.25894	4.88906e-08	2.38676e-06
Dmtn	5.45065	1.21718	5.01862e-08	2.4328e-06
Frmd4a	5.44622	0.878709	5.1451e-08	2.48828e-06
Slc7a5	5.44054	1.13211	5.31195e-08	2.55702e-06
Csmd1	5.4401	1.51569	5.32517e-08	2.55744e-06
Pde4dip	5.42977	0.998662	5.64282e-08	2.70372e-06
Gfod2	5.42357	0.970523	5.84215e-08	2.78633e-06
Acvr2a	5.41884	1.01	5.99858e-08	2.85436e-06
Scn9a	5.41825	1.25434	6.01842e-08	2.85723e-06
Pde4a	5.41737	1.09778	6.0483e-08	2.8583e-06
Stx1a	5.41582	1.12819	6.10092e-08	2.87661e-06
Bsn	5.41294	1.18296	6.19984e-08	2.90999e-06
Lrfn5	5.41073	1.5097	6.27698e-08	2.93953e-06
Unc5d	5.40526	1.47385	6.47127e-08	3.01008e-06
Plxna3	5.40128	1.54447	6.61671e-08	3.07083e-06
Neurl4	5.39641	1.19406	6.79877e-08	3.14254e-06
Sema4a	5.39634	2.05522	6.80157e-08	3.14254e-06
Nicn1	5.39257	1.01411	6.94563e-08	3.19483e-06
Atcay	5.38401	1.25109	7.28438e-08	3.34322e-06
Nsmf	5.38342	0.798102	7.30832e-08	3.34679e-06
Wscd2	5.38121	1.83448	7.39879e-08	3.37329e-06
1700019D03Rik	5.37944	1.45708	7.47194e-08	3.3917e-06
Gab2	5.3784	1.34593	7.51494e-08	3.4005e-06
Parp1	5.37818	0.777762	7.52418e-08	3.4005e-06
Prmt2	5.3722	0.890954	7.77799e-08	3.50755e-06
Chl1	5.36276	1.65182	8.19606e-08	3.68805e-06
Trim46	5.3542	1.13865	8.59367e-08	3.85858e-06
Irgq	5.33796	1.25654	9.39967e-08	4.15734e-06
Ap1b1	5.33671	0.983387	9.46491e-08	4.17727e-06
Jakmip2	5.33243	1.24534	9.69081e-08	4.26787e-06
Serinc2	5.32409	1.55106	1.0146e-07	4.45302e-06
Stk25	5.32394	0.632571	1.01542e-07	4.45302e-06
Ttc5	5.32276	0.891562	1.02204e-07	4.47256e-06
Trpv2	5.31494	1.3697	1.06693e-07	4.65917e-06
Sema4f	5.30874	1.2622	1.10386e-07	4.7901e-06
Nt5dc2	5.30815	0.959166	1.10744e-07	4.79558e-06
Nsg1	5.3052	0.80303	1.12551e-07	4.85128e-06
Map2	5.30313	1.06791	1.13833e-07	4.87218e-06
Wnt3	5.30306	1.26142	1.13879e-07	4.87218e-06
Prkar2a	5.28099	0.982125	1.28486e-07	5.43872e-06
Ap3d1	5.27457	0.557934	1.33066e-07	5.60965e-06
Arhgef7	5.27413	0.767438	1.33388e-07	5.61178e-06
Fam134a	5.27059	0.869029	1.35988e-07	5.70957e-06
Repin1	5.26424	1.07778	1.4077e-07	5.87459e-06
Unc5c	5.26225	1.44026	1.42304e-07	5.91478e-06
Syne4	5.26158	1.41343	1.4282e-07	5.92429e-06
Gabbr1	5.25066	0.981915	1.51553e-07	6.27401e-06
Arhgef2	5.24542	0.642812	1.55924e-07	6.42924e-06
Kifc2	5.23915	1.11736	1.61318e-07	6.63841e-06
Rnf165	5.23797	1.49221	1.62353e-07	6.66775e-06
Madd	5.23303	1.12042	1.66758e-07	6.79474e-06
Gpaa1	5.22535	0.742657	1.73826e-07	7.0688e-06
Anapc5	5.21812	0.437738	1.8075e-07	7.33598e-06
Auts2	5.21649	0.798894	1.82341e-07	7.38605e-06
Gdpd5	5.21384	1.5824	1.84973e-07	7.47804e-06
Stac2	5.1976	1.71911	2.01875e-07	8.12959e-06
Smad9	5.18963	1.45842	2.10709e-07	8.43611e-06
Ctbp1	5.18653	0.495096	2.14245e-07	8.5118e-06
Lancl3	5.17642	1.67237	2.2618e-07	8.95162e-06
Uba1	5.17244	0.4599	2.31059e-07	9.10334e-06
Ldoc1l	5.16321	1.17151	2.42745e-07	9.53129e-06
Mapk8ip2	5.16292	1.20586	2.43129e-07	9.53129e-06
Zfp866	5.15665	1.34131	2.51412e-07	9.81884e-06
Clcn4-2	5.15273	0.723537	2.56715e-07	1.0007e-05
Npdc1	5.14462	0.647495	2.68067e-07	1.03908e-05
Rexo1	5.14388	1.13292	2.69122e-07	1.04123e-05
Htr7	5.14299	1.54607	2.70395e-07	1.0442e-05
Ankrd24	5.13746	1.01609	2.78478e-07	1.07142e-05
Rnf112	5.13702	1.39424	2.79135e-07	1.07195e-05
Btbd9	5.13473	0.997061	2.82551e-07	1.08306e-05
Cdh13	5.13281	2.23918	2.85448e-07	1.09098e-05
6530402F18Rik	5.12573	1.40948	2.96394e-07	1.12985e-05
Ppm1g	5.11835	0.797847	3.08227e-07	1.17064e-05
Map3k9	5.11126	1.06934	3.20015e-07	1.21318e-05
Cplx2	5.10093	1.07012	3.37989e-07	1.27631e-05
Rims2	5.09857	1.31531	3.42232e-07	1.28564e-05
Stxbp2	5.0903	1.30252	3.57491e-07	1.33569e-05
Gnao1	5.08824	1.2415	3.61407e-07	1.34789e-05
Fam78b	5.07377	1.33216	3.90004e-07	1.44413e-05
Zfp282	5.072	1.0808	3.93652e-07	1.45211e-05
Rnf130	5.06108	0.752877	4.16888e-07	1.52729e-05
Eef2	5.0599	0.252214	4.19478e-07	1.53406e-05
AF529169	5.0568	1.67818	4.2635e-07	1.55644e-05
Trappc9	5.05267	0.883797	4.35682e-07	1.58492e-05
Chmp1a	5.04071	0.785958	4.63802e-07	1.67836e-05
Nefl	5.03776	1.25968	4.7101e-07	1.70147e-05
Slc43a2	5.02898	1.33872	4.93099e-07	1.77507e-05
Slc12a7	5.02831	0.936253	4.94809e-07	1.77813e-05
Cep85	5.02256	1.31167	5.09876e-07	1.8291e-05
Eif4g3	5.01857	0.536458	5.20565e-07	1.86422e-05
Dgka	5.01356	1.4133	5.34333e-07	1.90693e-05
Astn2	4.99976	1.43489	5.7403e-07	2.04155e-05
Rac3	4.9937	0.908394	5.9232e-07	2.10299e-05
Klf7	4.99046	1.10941	6.02365e-07	2.13499e-05
Anapc2	4.98632	0.753729	6.15387e-07	2.17e-05
Lrrc55	4.98256	1.37449	6.27481e-07	2.20888e-05
Abhd17c	4.97548	1.07498	6.50872e-07	2.28734e-05
Cacng4	4.9678	1.20409	6.77161e-07	2.37167e-05
Slc4a8	4.96743	1.22482	6.7845e-07	2.37217e-05
Lin7a	4.96337	1.57979	6.92789e-07	2.41415e-05
Kcna6	4.95518	1.25972	7.22623e-07	2.51388e-05
Hectd3	4.94227	1.12135	7.72188e-07	2.65507e-05
Rgs20	4.93784	1.86443	7.89923e-07	2.69812e-05
Syt17	4.93415	1.44532	8.05002e-07	2.7451e-05
Susd4	4.93031	1.15933	8.20977e-07	2.79497e-05
Camsap3	4.9295	1.00676	8.24396e-07	2.802e-05
Mgrn1	4.92448	0.64674	8.45834e-07	2.86545e-05
Sbf2	4.91733	1.13096	8.77346e-07	2.96251e-05
Zfp358	4.91068	1.16124	9.07593e-07	3.04972e-05
H2afy2	4.91068	0.787716	9.07593e-07	3.04972e-05
Vps8	4.90323	1.27973	9.42733e-07	3.15754e-05
Nkiras2	4.9005	0.96906	9.55931e-07	3.19658e-05
Tub	4.89415	1.21976	9.87297e-07	3.29048e-05
Sel1l3	4.89386	1.57003	9.8878e-07	3.29048e-05
Cdkn1c	4.88515	0.926293	1.0335e-06	3.41187e-05
Sugp2	4.87947	1.00518	1.06372e-06	3.49492e-05
Lypla2	4.87888	0.672855	1.06691e-06	3.49924e-05
Hmgcll1	4.87718	1.35605	1.07613e-06	3.51338e-05
Efnb3	4.86109	1.4431	1.16739e-06	3.79168e-05
Pcyox1l	4.86087	0.914015	1.1687e-06	3.79168e-05
Hdac6	4.85932	0.981218	1.17789e-06	3.80954e-05
Rffl	4.85932	1.45988	1.17789e-06	3.80954e-05
Dok5	4.85696	1.68773	1.19201e-06	3.84922e-05
St8sia4	4.8563	1.86679	1.19602e-06	3.85613e-05
Arrb1	4.8529	1.13084	1.21668e-06	3.91665e-05
Lrp11	4.85076	1.04569	1.22988e-06	3.94688e-05
Tbc1d14	4.84914	1.00484	1.23999e-06	3.96702e-05
Pappa	4.8481	1.60056	1.24647e-06	3.98157e-05
Porcn	4.84737	0.936105	1.25111e-06	3.99025e-05
Lingo1	4.8439	1.12108	1.27316e-06	4.05433e-05
Snhg11	4.84294	1.80755	1.27933e-06	4.0677e-05
Id1	4.83888	1.58266	1.30573e-06	4.13893e-05
Rbfox1	4.83556	1.07223	1.32772e-06	4.19579e-05
Tmem145	4.83069	1.05503	1.36061e-06	4.28015e-05
Evi5l	4.82729	1.16362	1.38401e-06	4.34712e-05
Rnf157	4.82095	1.17077	1.42878e-06	4.46741e-05
Ppp2r4	4.81947	0.64626	1.43939e-06	4.4938e-05
Rab11a	4.80885	0.565581	1.51805e-06	4.71802e-05
Rps6kc1	4.80825	1.15263	1.52254e-06	4.72129e-05
Vgf	4.80811	1.45899	1.52366e-06	4.72129e-05
Lgmn	4.80324	1.09608	1.56121e-06	4.82321e-05
Clip3	4.80183	0.565195	1.57218e-06	4.84987e-05
Atp13a2	4.79984	0.93023	1.58791e-06	4.89108e-05
Cdc42bpb	4.79571	0.992942	1.621e-06	4.9856e-05
Gnaz	4.79416	0.912974	1.63358e-06	5.01683e-05
Ccdc97	4.78604	0.883344	1.70102e-06	5.19314e-05
Sbf1	4.77328	0.684911	1.81253e-06	5.48105e-05
Sgsm3	4.77313	1.11761	1.81386e-06	5.48105e-05
Mtss1	4.77195	1.17881	1.82453e-06	5.50525e-05
Ssh3	4.77077	1.12972	1.83526e-06	5.52956e-05
Zmym3	4.75785	1.04488	1.95664e-06	5.86963e-05
Cabin1	4.75379	0.977987	1.99635e-06	5.98009e-05
Lrrfip1	4.74604	1.20618	2.07433e-06	6.2047e-05
Gapvd1	4.74464	0.894515	2.08875e-06	6.23881e-05
Hpcal1	4.7439	1.1877	2.09637e-06	6.25257e-05
Tspyl3	4.74295	1.16174	2.10633e-06	6.27323e-05
Cndp2	4.73667	0.839702	2.17256e-06	6.46117e-05
Lrrc8b	4.73129	1.18079	2.23102e-06	6.61604e-05
Cacna1d	4.72774	1.30249	2.27029e-06	6.72285e-05
Ccdc50	4.71837	0.72296	2.3774e-06	7.02998e-05
Aacs	4.71225	1.10142	2.45001e-06	7.22404e-05
Rgl2	4.71129	0.850641	2.46157e-06	7.24781e-05
Ncan	4.71025	1.04364	2.47409e-06	7.2743e-05
Ppp2r1b	4.70679	1.01862	2.51654e-06	7.38862e-05
Zfp536	4.7045	1.12553	2.54492e-06	7.45081e-05
Gpsm1	4.6997	0.748608	2.60543e-06	7.60645e-05
Col26a1	4.69815	1.26916	2.62527e-06	7.65359e-05
Cnst	4.69402	0.947142	2.6789e-06	7.79894e-05
Cacna1a	4.6907	1.07223	2.72275e-06	7.91547e-05
D430019H16Rik	4.68723	1.18759	2.76928e-06	8.02821e-05
Slc39a3	4.6859	0.916574	2.78731e-06	8.0637e-05
Herc2	4.67963	0.820053	2.87395e-06	8.29679e-05
Rab3d	4.66871	1.28737	3.03102e-06	8.71105e-05
Gbf1	4.66849	0.753719	3.03429e-06	8.71105e-05
Sh3bgrl3	4.66775	0.492558	3.0452e-06	8.72447e-05
Hdgfrp2	4.6676	0.92898	3.04739e-06	8.72447e-05
Kat8	4.66465	1.17391	3.09146e-06	8.83842e-05
Grina	4.66125	0.619088	3.1429e-06	8.97308e-05
Cd2bp2	4.6521	0.710088	3.28568e-06	9.34206e-05
Pde4b	4.6507	0.887153	3.3081e-06	9.39291e-05
Arfgap1	4.64922	0.784363	3.33185e-06	9.44741e-05
Hcfc1	4.64517	0.638221	3.39804e-06	9.62188e-05
Ank2	4.64384	0.88046	3.41997e-06	9.67076e-05
Garem	4.64236	1.3139	3.4445e-06	9.71357e-05
Ttbk1	4.64155	1.26806	3.45806e-06	9.73855e-05
Pisd-ps2	4.63742	0.858419	3.5279e-06	9.92174e-05
Pde10a	4.63306	1.15634	3.60295e-06	0.00010119
Chmp7	4.62967	0.803177	3.66252e-06	0.000102585
Dnajc11	4.6245	0.87074	3.75498e-06	0.000104758
Dpf1	4.62421	1.24583	3.76033e-06	0.000104758
Unc5b	4.62421	1.48663	3.76033e-06	0.000104758
Lgi1	4.6121	1.30411	3.98611e-06	0.000110453
Tmem2	4.6096	1.05566	4.03452e-06	0.000111496
Zfp512	4.60598	0.752675	4.10528e-06	0.000113149
Hpca	4.60436	1.34481	4.13743e-06	0.000113884
Cyfip2	4.6	0.841188	4.22486e-06	0.000115828
Ppp1r26	4.59904	1.33992	4.24436e-06	0.000116055
Gpr64	4.59705	1.55797	4.28513e-06	0.000116862
2900055J20Rik	4.59262	1.16525	4.3771e-06	0.000119056
Cep131	4.58746	1.2671	4.48677e-06	0.000121719
Cul9	4.58539	1.18572	4.53138e-06	0.000122608
Fbxw5	4.58406	0.956671	4.56028e-06	0.000123229
Nradd	4.57904	1.26241	4.67105e-06	0.000126057
Galnt9	4.5786	1.10858	4.68095e-06	0.00012616
Acadl	4.57772	1.27088	4.7008e-06	0.000126366
Plec	4.57617	0.84339	4.73574e-06	0.000126975
Esrrg	4.57107	1.2666	4.8523e-06	0.000129765
Cds2	4.56502	0.931989	4.99439e-06	0.00013322
Dcx	4.56222	1.65632	5.06158e-06	0.000134493
Lrrc41	4.54997	0.896193	5.36539e-06	0.000141837
Reep2	4.5479	1.10294	5.41832e-06	0.000143053
Dhx30	4.54628	0.663926	5.46027e-06	0.000143977
Mfn2	4.5355	0.893147	5.74659e-06	0.00015095
Lrrn3	4.53506	1.03037	5.75866e-06	0.000151042
Slc7a14	4.53484	1.31764	5.7647e-06	0.000151042
Herc1	4.5327	0.616675	5.82344e-06	0.000152388
Lrp1	4.53196	0.909203	5.84382e-06	0.000152729
H2-T24	4.53034	1.33932	5.88891e-06	0.000153713
Nacad	4.52739	1.11944	5.97175e-06	0.000155483
Tbc1d9b	4.5268	0.79341	5.98845e-06	0.000155722
Dclk2	4.52281	0.872974	6.10235e-06	0.000158485
Tecpr1	4.52178	1.01023	6.13222e-06	0.000158862
Car13	4.50458	1.78331	6.6503e-06	0.000171425
Dnal4	4.48252	0.952036	7.3767e-06	0.000188973
Klhdc8b	4.48075	0.739094	7.43819e-06	0.000190078
Slc25a27	4.47735	0.863582	7.55741e-06	0.000192782
Sf3b3	4.47721	0.910481	7.56263e-06	0.000192782
Tuba4a	4.47536	1.43504	7.62823e-06	0.000194215
Sh2b3	4.46997	1.45977	7.82292e-06	0.000198927
Prpf19	4.46968	0.916067	7.83372e-06	0.000198957
Chmp6	4.46702	0.795365	7.9316e-06	0.00020095
Mkrn1	4.45699	0.864274	8.31201e-06	0.000209817
Mapre3	4.4561	0.90851	8.3464e-06	0.000210429
Tvp23a	4.4533	0.984038	8.45621e-06	0.000212679
Cyb5r3	4.444	0.728433	8.83026e-06	0.000221548
Pnmal2	4.43913	0.775868	9.03245e-06	0.000225955
Nudt11	4.43868	1.0412	9.05104e-06	0.000225992
Fam189b	4.43677	0.81445	9.13206e-06	0.00022774
Sorbs2	4.43647	1.20549	9.14459e-06	0.000227778
Fry	4.43536	1.00072	9.1917e-06	0.000228402
Clip1	4.4313	0.960095	9.36646e-06	0.000231632
Fam110b	4.42821	0.859389	9.50204e-06	0.000234425
Mpp3	4.42267	1.06798	9.74883e-06	0.000239657
Slc25a39	4.41802	0.52678	9.96085e-06	0.000244579
Cherp	4.41315	0.864086	1.01877e-05	0.000249852
Cep170b	4.41153	0.915135	1.02644e-05	0.000251435
Nrxn2	4.4102	0.705655	1.03276e-05	0.000252683
Pde1b	4.40555	1.16407	1.05516e-05	0.000257819
Dlgap3	4.40031	0.964118	1.08096e-05	0.000263233
Fam160b2	4.39957	1.18255	1.08464e-05	0.000263819
Wars	4.39913	0.738792	1.08686e-05	0.000264048
Cbl	4.39293	1.27126	1.11833e-05	0.000271057
Sh2b2	4.39072	1.4797	1.12978e-05	0.000273511
Camkk2	4.38858	1.12076	1.14095e-05	0.000275894
Plcb1	4.38253	1.39781	1.17311e-05	0.000282681
Slfn2	4.37832	1.7979	1.19598e-05	0.000287188
Tmem176b	4.37758	0.705895	1.20004e-05	0.000287828
Gas6	4.37714	1.32673	1.20248e-05	0.000288079
Sema6a	4.37581	0.839244	1.20982e-05	0.000289504
Alkbh8	4.37522	1.05908	1.2131e-05	0.000289954
Lta4h	4.3643	0.660962	1.27532e-05	0.000303772
Ppp1r16b	4.36194	1.14477	1.28916e-05	0.000306717
Mcf2l	4.35876	1.02454	1.308e-05	0.000310484
Ppap2c	4.35094	1.23334	1.35555e-05	0.000321035
4930402H24Rik	4.34511	0.942196	1.39205e-05	0.000328179
Zswim5	4.34437	1.26469	1.39674e-05	0.000328909
Ttll1	4.34083	0.838976	1.41945e-05	0.000333498
Lix1	4.34083	1.63984	1.41945e-05	0.000333498
Sh3bp5	4.33972	0.966148	1.42662e-05	0.000333963
Rhbdd2	4.33935	0.933345	1.42902e-05	0.000333963
Polr3c	4.33935	0.877638	1.42902e-05	0.000333963
Scn3a	4.33692	1.13726	1.44493e-05	0.00033681
Dchs1	4.33522	1.02329	1.45613e-05	0.000337897
Pcnxl4	4.33448	1.08459	1.46102e-05	0.000338274
Specc1l	4.33448	0.934826	1.46102e-05	0.000338274
Garnl3	4.3336	1.07047	1.46691e-05	0.00033888
Tmem25	4.33072	1.19751	1.48622e-05	0.000342576
Ints3	4.32674	1.0393	1.51335e-05	0.000348442
Elp2	4.31736	0.767695	1.57904e-05	0.000362356
Atat1	4.31559	0.710936	1.59175e-05	0.000364869
Akt1	4.31412	0.547013	1.60242e-05	0.000365695
Galnt5	4.31412	2.046	1.60242e-05	0.000365695
Kif3c	4.31116	0.859085	1.62397e-05	0.000369797
Gal3st3	4.30556	0.971239	1.66567e-05	0.000378296
Stoml1	4.30541	0.814265	1.66678e-05	0.000378296
Robo2	4.30452	1.2483	1.67346e-05	0.000379397
Gpd1l	4.30423	1.05454	1.67569e-05	0.000379487
Nhsl1	4.30393	1.08247	1.67793e-05	0.000379578
Gpc1	4.30113	0.712892	1.6993e-05	0.000383831
Cyb5a	4.30098	0.798199	1.70044e-05	0.000383831
Rnf40	4.30002	0.879139	1.70781e-05	0.000384658
Megf8	4.29707	0.832446	1.73071e-05	0.000388968
Megf11	4.2939	0.927266	1.75564e-05	0.000393717
Shd	4.29301	0.834622	1.76266e-05	0.000394436
2900011O08Rik	4.2919	1.18461	1.77148e-05	0.00039598
Smim3	4.28947	1.57307	1.79101e-05	0.000399484
Hes6	4.28556	0.87466	1.82281e-05	0.000405704
Tmem130	4.27899	1.15964	1.87744e-05	0.000417412
Adcy5	4.27722	1.23328	1.89243e-05	0.000419843
Aldh18a1	4.2767	0.866297	1.89682e-05	0.000420368
Tmem201	4.27309	0.892659	1.92786e-05	0.000426789
Tada1	4.2632	0.867916	2.01522e-05	0.000444703
Krba1	4.26157	0.971536	2.02992e-05	0.000447469
Mturn	4.25929	0.90452	2.05081e-05	0.000451112
Pvrl3	4.25877	1.07131	2.05555e-05	0.000451676
Edc4	4.25774	0.891634	2.06507e-05	0.000453287
Abhd8	4.25464	0.694112	2.09388e-05	0.000458638
Szt2	4.25427	1.04766	2.09734e-05	0.000458909
Med15	4.25375	0.805015	2.10219e-05	0.000459484
Gprin1	4.24733	0.994505	2.16332e-05	0.000472348
Slc38a10	4.24652	0.749724	2.17117e-05	0.000473562
Mtmr6	4.24312	0.857173	2.20429e-05	0.000479774
Mars	4.23862	0.855216	2.24895e-05	0.000488467
Heatr6	4.23397	0.979693	2.29597e-05	0.000497637
Kcnh1	4.23361	2.02338	2.29975e-05	0.000497933
Surf6	4.23087	1.10554	2.32784e-05	0.00050244
Urgcp	4.22925	0.84024	2.3447e-05	0.000504943
Fam171a1	4.22873	0.898641	2.35009e-05	0.000504943
Ncam2	4.22113	1.21753	2.43077e-05	0.000521393
Pak6	4.21907	1.42002	2.45315e-05	0.000525106
Sars	4.21907	0.589679	2.45315e-05	0.000525106
Mast1	4.21671	1.0703	2.47897e-05	0.000530085
Nol4l	4.21449	1.03719	2.50341e-05	0.000534758
B4galnt1	4.21316	1.11312	2.51818e-05	0.00053736
Hectd1	4.21065	0.583759	2.54632e-05	0.000542804
Epn2	4.21006	0.899925	2.55298e-05	0.000543664
Stx6	4.20881	0.792982	2.5672e-05	0.000546129
Zdhhc9	4.20785	0.756627	2.57812e-05	0.000547889
Man2c1	4.2063	0.93325	2.59585e-05	0.000550143
Zbtb17	4.20623	1.05694	2.5967e-05	0.000550143
Zmiz2	4.20497	0.809754	2.61114e-05	0.000552074
Pcbp4	4.20254	0.584533	2.6394e-05	0.000557479
Dner	4.1959	1.08627	2.71796e-05	0.000572902
Acta1	4.19376	1.46505	2.74374e-05	0.000577748
Smg5	4.1928	0.913924	2.75537e-05	0.000579608
Zfp521	4.1925	1.09309	2.75896e-05	0.000579774
Laptm4b	4.17612	0.632398	2.96526e-05	0.000619353
Heatr5a	4.1756	1.02707	2.972e-05	0.000620135
Pacs2	4.17494	0.604128	2.98068e-05	0.00062132
Trim26	4.16276	0.974919	3.14422e-05	0.000652993
Slc3a2	4.16047	0.647167	3.17589e-05	0.000658035
Rogdi	4.15619	0.784148	3.23594e-05	0.000667805
Ccdc71	4.15383	1.06372	3.26954e-05	0.000674065
Men1	4.15309	0.810669	3.2801e-05	0.000675571
Neo1	4.15103	0.813879	3.30986e-05	0.000681022
Usp20	4.14726	1.03942	3.36472e-05	0.000691623
Zfp219	4.14689	0.943689	3.37015e-05	0.000692051
Clmp	4.14527	0.673421	3.39412e-05	0.000695128
Snrnp200	4.14202	0.762082	3.44254e-05	0.000704122
Rab3b	4.1373	0.978798	3.51415e-05	0.000716643
9230102O04Rik	4.13597	1.05763	3.53454e-05	0.000720092
Amot	4.1311	1.22091	3.61028e-05	0.000734078
Mms19	4.12387	0.671672	3.72559e-05	0.000754559
Pisd-ps1	4.1218	0.680121	3.75917e-05	0.000760616
Sh3glb2	4.12107	0.668632	3.77123e-05	0.000762312
Fblim1	4.12025	1.32517	3.78454e-05	0.000764256
Gria3	4.11192	0.847155	3.9239e-05	0.000790086
Acsl5	4.10933	0.952754	3.96804e-05	0.000797422
Dnmt1	4.10631	0.85102	4.02035e-05	0.000807151
Clcn2	4.10579	0.941794	4.02935e-05	0.000808173
Man2a2	4.09967	0.87806	4.13748e-05	0.00082772
Dopey1	4.09435	1.17865	4.23351e-05	0.000844214
Sema3e	4.09066	1.31514	4.30143e-05	0.000856933
C77080	4.08992	1.01489	4.31514e-05	0.000858838
Tbc1d10a	4.08911	1.12833	4.33027e-05	0.00086102
2310003H01Rik	4.08764	0.757215	4.3579e-05	0.000865683
Zfp668	4.08697	1.05031	4.37039e-05	0.000867332
Exoc2	4.08653	0.942106	4.37874e-05	0.000868156
Fam168b	4.08432	0.485548	4.42069e-05	0.000875635
Synpo	4.08026	1.22865	4.49859e-05	0.000887668
Ppp2r1a	4.0793	0.356175	4.5172e-05	0.00089049
Cers6	4.07745	1.13148	4.55318e-05	0.000896729
Rufy3	4.07133	0.944579	4.67459e-05	0.000918021
Bbx	4.06291	1.07546	4.84637e-05	0.000949953
Slc2a8	4.05974	0.978558	4.9127e-05	0.000961742
Slc16a14	4.05959	1.52189	4.91581e-05	0.000961742
Rab3il1	4.05782	1.07478	4.95323e-05	0.000967235
Syngr3	4.05657	1.18953	4.9799e-05	0.000970611
Naa40	4.05199	0.871369	5.07832e-05	0.000987933
Usp4	4.04963	0.63123	5.12983e-05	0.000996083
Usf1	4.04698	0.679102	5.18838e-05	0.00100651
Rpn1	4.0424	0.515377	5.2907e-05	0.00102444
Ric8	4.0424	0.787869	5.2907e-05	0.00102444
Kif5a	4.04203	0.987069	5.29903e-05	0.00102509
Mast2	4.0407	0.626722	5.32914e-05	0.00102995
Ip6k1	4.03974	0.731516	5.35098e-05	0.00103321
Sec22c	4.039	1.05638	5.36784e-05	0.0010355
Dctd	4.03495	1.449	5.46148e-05	0.00105258
Usp5	4.03354	0.621701	5.49419e-05	0.00105593
Spint2	4.03	0.962471	5.57764e-05	0.00106999
Dpp6	4.02912	0.88566	5.59869e-05	0.00107303
Isl1	4.02513	1.10196	5.69435e-05	0.00109036
1810026J23Rik	4.02277	0.64996	5.75177e-05	0.0010983
Ranbp3	4.01819	0.571341	5.86458e-05	0.00111778
Abcg4	4.012	1.00098	6.02076e-05	0.00114616
Dctn2	4.01185	0.417808	6.02453e-05	0.00114616
Sema4g	4.00845	0.825174	6.11177e-05	0.00116062
Safb	4.00211	0.660364	6.27809e-05	0.0011846
Shc2	3.99738	0.970149	6.40464e-05	0.00120408
Spop	3.99561	0.62203	6.45271e-05	0.00121202
2610318N02Rik	3.99384	1.30755	6.50112e-05	0.00122001
Mab21l1	3.99	0.867794	6.60721e-05	0.00123879
Asl	3.98971	0.816162	6.61543e-05	0.00123921
Angpt1	3.98735	1.3065	6.68161e-05	0.00125048
Dlgap4	3.98617	0.637611	6.71493e-05	0.00125296
Pomgnt2	3.98617	1.08266	6.71493e-05	0.00125296
Nrg3	3.98528	1.18808	6.74002e-05	0.00125573
Hk1	3.98469	0.844583	6.7568e-05	0.00125659
Gpatch8	3.9841	0.578195	6.77361e-05	0.00125859
Fras1	3.98262	1.29427	6.81583e-05	0.0012653
Keap1	3.98115	0.698813	6.8583e-05	0.00127134
Dnajb5	3.97886	1.17668	6.92461e-05	0.00127861
Kctd3	3.97864	0.782456	6.93106e-05	0.00127866
Tfe3	3.97798	0.851892	6.95045e-05	0.0012811
Syn2	3.9658	1.12242	7.31504e-05	0.00134232
Jarid2	3.96418	0.86757	7.365e-05	0.00135029
Fdft1	3.96181	0.685998	7.43824e-05	0.00136251
2410002F23Rik	3.95753	0.524104	7.57275e-05	0.00138593
Tmcc2	3.95503	0.955289	7.65266e-05	0.00139931
Dnah1	3.95407	1.40241	7.68343e-05	0.0014037
Mapkap1	3.95089	0.531939	7.78603e-05	0.00142119
Actl6b	3.9506	1.00089	7.79564e-05	0.00142169
Drosha	3.94942	0.736602	7.83419e-05	0.00142746
Pnck	3.9472	0.935569	7.90696e-05	0.00143693
Spock2	3.94646	0.896751	7.93136e-05	0.00143884
Cd276	3.9413	0.878548	8.10415e-05	0.0014689
Nrcam	3.94086	0.99137	8.11913e-05	0.00147032
Celsr3	3.94012	1.1371	8.14414e-05	0.00147356
Dnajc7	3.9382	0.529363	8.20953e-05	0.00148151
Caskin1	3.93599	0.783072	8.28559e-05	0.00149263
Pnp	3.93495	0.969178	8.32131e-05	0.00149776
Lphn3	3.93421	0.872983	8.34692e-05	0.00150107
Fbf1	3.932	1.02623	8.42418e-05	0.00151365
Dusp26	3.93112	0.940375	8.45528e-05	0.0015166
Ints1	3.93082	0.797969	8.46566e-05	0.00151715
Rnf41	3.92418	0.650755	8.70263e-05	0.00155827
Adprhl2	3.92396	0.732892	8.71063e-05	0.00155835
Zfr2	3.92329	1.02477	8.73469e-05	0.00156131
Hcn3	3.9227	1.00295	8.75613e-05	0.00156244
Sirpa	3.92182	1.14274	8.78838e-05	0.00156684
Kdm2b	3.92078	0.908903	8.82615e-05	0.00157087
Nelfb	3.91953	0.669145	8.87221e-05	0.00157771
Csdc2	3.91857	1.07361	8.90759e-05	0.00158129
Ubr5	3.91798	0.668699	8.92943e-05	0.00158381
Ocrl	3.91075	0.838143	9.20109e-05	0.00162503
Igsf9	3.90846	1.4003	9.28864e-05	0.00163909
Dcaf11	3.90816	0.577874	9.29999e-05	0.0016397
Pip5k1c	3.90499	0.673322	9.42287e-05	0.00165995
Msh2	3.90322	0.790828	9.49212e-05	0.00166931
Csnk1e	3.9013	0.772306	9.56769e-05	0.00167832
Rims1	3.90086	0.997194	9.58521e-05	0.00167855
Stmn1	3.90012	0.754934	9.61447e-05	0.00168225
Cdhr1	3.89901	1.22267	9.65852e-05	0.0016858
Smarcc2	3.89879	0.631655	9.66736e-05	0.0016858
Fzd1	3.89259	0.971618	9.91782e-05	0.00172802
Add1	3.89156	0.509824	9.96015e-05	0.00173394
Dda1	3.88913	0.527675	0.000100606	0.00174808
Gm14057	3.88817	0.955089	0.000101005	0.00175247
Map3k13	3.88315	0.991223	0.000103113	0.00178755
Ppfia2	3.88138	1.07081	0.000103867	0.00179761
Triobp	3.87311	0.986869	0.000107455	0.00185042
Mprip	3.86647	0.634021	0.000110422	0.00189521
Mmp24	3.86625	0.929264	0.000110522	0.00189536
Bap1	3.86588	0.721785	0.00011069	0.00189566
Wdr47	3.86581	0.888717	0.000110723	0.00189566
Pex6	3.86477	0.782205	0.000111193	0.00190213
Anapc1	3.86396	0.602097	0.000111563	0.00190689
Tmem180	3.86241	1.31965	0.000112273	0.00191745
Ganab	3.8616	0.597255	0.000112647	0.00192225
Hn1l	3.86012	0.743003	0.00011333	0.0019323
Fam65a	3.84891	0.714337	0.000118646	0.00201631
Slc12a9	3.8461	1.02485	0.000120012	0.00203784
Fmnl1	3.84536	1.2775	0.000120374	0.0020423
Slc16a2	3.84042	1.28361	0.000122824	0.00208047
Akap8l	3.83725	0.614196	0.000124422	0.00210237
Stard10	3.83466	0.943238	0.000125736	0.00211486
Adam19	3.83429	1.13963	0.000125925	0.00211543
Bivm	3.83393	1.08001	0.000126114	0.00211543
Dclk1	3.82957	0.702701	0.000128366	0.00214625
Csl	3.82795	0.682148	0.000129216	0.00215871
Patz1	3.82692	1.05312	0.000129759	0.00216604
Rnpep	3.82566	0.819701	0.000130422	0.00217359
Mapk4	3.82278	1.53107	0.000131954	0.00219559
Klhdc2	3.8188	0.739004	0.000134104	0.00222778
Cyp1b1	3.81629	1.47785	0.000135474	0.00224694
Armc5	3.81577	0.862262	0.000135758	0.00224984
Tcp11l1	3.81334	0.783121	0.000137103	0.00226308
Jakmip1	3.81223	1.12114	0.000137719	0.00226962
A430033K04Rik	3.81083	1.31541	0.000138502	0.0022789
Rfng	3.80308	0.476957	0.000142909	0.00234395
Chn1	3.80227	0.793721	0.000143378	0.00234979
Vps13b	3.8005	0.873075	0.000144407	0.00236477
Rrp1	3.79946	0.312722	0.00014501	0.0023709
Fnbp1l	3.79858	0.608249	0.000145529	0.00237751
Smarcc1	3.7974	0.773535	0.000146224	0.00238697
Ddx54	3.79533	0.82958	0.000147447	0.00240315
Bcl2l1	3.79385	0.809469	0.000148327	0.00241179
Cacna2d2	3.79223	1.08302	0.0001493	0.00242571
Gtf3c1	3.79201	0.709843	0.000149433	0.00242597
Paqr4	3.78839	1.08434	0.000151624	0.00245869
Ubox5	3.78825	1.39784	0.000151715	0.00245869
Ccdc115	3.7881	0.661321	0.000151805	0.00245869
Zfp41	3.78013	1.08253	0.000156747	0.00253082
Mrgpre	3.77895	1.03009	0.000157492	0.00254087
Ap3s2	3.77688	0.75752	0.000158804	0.00255805
Shisa4	3.77164	0.797576	0.000162177	0.00260831
Dtx1	3.76301	1.09497	0.000167882	0.00269588
Prkcd	3.7602	0.698677	0.000169775	0.00272417
Map3k12	3.75703	0.720817	0.000171942	0.00275466
Suv420h2	3.75519	0.691937	0.000173213	0.0027686
Fam193a	3.75519	0.819887	0.000173213	0.0027686
Nelfcd	3.75194	0.688988	0.000175473	0.00280039
Ppm1e	3.74936	1.01717	0.00017729	0.00282503
Pisd	3.74655	0.732527	0.000179282	0.00285459
Zfp811	3.74353	1.04857	0.000181456	0.00288698
Kalrn	3.74072	1.0536	0.000183493	0.0029149
Ipo4	3.73902	0.665175	0.000184736	0.0029324
Ago4	3.72973	1.20271	0.000191688	0.0030381
Rbfox2	3.72877	0.488328	0.000192419	0.00304735
Cblb	3.72404	0.982876	0.000196057	0.00310259
Dhx38	3.72028	0.87218	0.000199002	0.0031372
Opa3	3.71858	0.868427	0.000200344	0.00315595
Ubr4	3.71755	0.41799	0.000201165	0.00316647
Gm20754	3.71563	0.994139	0.000202697	0.00318575
Bmi1	3.71452	0.857336	0.000203587	0.0031973
Xylb	3.71032	1.47555	0.000207	0.00324106
Plxnc1	3.70862	1.25405	0.000208392	0.00326039
Mtus2	3.70818	1.18954	0.000208756	0.00326363
Rpl22	3.70722	0.324051	0.000209549	0.00327108
Pi4ka	3.70345	0.778606	0.000212683	0.00331348
Ube2i	3.70272	0.349303	0.000213303	0.00331814
D17Wsu92e	3.70235	0.563802	0.000213614	0.00331951
Agpat4	3.70131	0.68152	0.000214486	0.00333
Map1s	3.70117	0.736826	0.00021461	0.00333
Smug1	3.69836	1.13987	0.000216995	0.00336196
1700120E14Rik	3.69777	1.50132	0.0002175	0.00336726
Myt1	3.69748	0.976774	0.000217753	0.00336866
Dpf2	3.69497	0.607603	0.000219915	0.00339956
Tbc1d24	3.69202	0.769367	0.000222483	0.00343414
Agrn	3.68862	0.656431	0.000225472	0.0034751
Arhgef15	3.68825	1.03706	0.0002258	0.00347597
Ddb1	3.68818	0.337946	0.000225865	0.00347597
Ppp1r16a	3.68759	0.732071	0.00022639	0.00347988
Hnrnpul2	3.68582	0.852359	0.00022797	0.00350056
Zfp46	3.68375	0.830943	0.000229827	0.00352327
March2	3.67947	0.847085	0.000233719	0.00357179
Mark4	3.67932	0.788093	0.000233854	0.00357179
Zfp629	3.67918	0.851095	0.000233989	0.00357179
Pclo	3.67519	0.896156	0.000237672	0.00362266
Palm2	3.67268	1.11933	0.000240019	0.00365574
Coro7	3.67135	0.740541	0.00024127	0.00367209
Snx32	3.67106	0.860744	0.000241549	0.00367363
Ccdc106	3.66818	0.945306	0.000244283	0.0037125
Ube3b	3.66766	0.691204	0.000244777	0.00371727
Nf2	3.66456	0.519942	0.00024776	0.00375982
Mroh1	3.66375	0.634422	0.000248547	0.003769
Plin2	3.66353	0.784762	0.000248762	0.0037695
Prpf40b	3.66235	0.725129	0.000249912	0.00378356
Supt6	3.6622	0.714557	0.000250056	0.00378356
Strn4	3.65881	0.436292	0.000253391	0.00382285
Psmd2	3.65851	0.429256	0.000253683	0.00382446
Vars	3.65777	0.682827	0.000254415	0.0038327
Ryr1	3.65748	1.58757	0.000254708	0.00383432
Mark1	3.6563	0.581614	0.000255883	0.00384922
Med25	3.65504	0.544504	0.000257138	0.00386528
Eogt	3.6532	1.14087	0.000258993	0.00389035
Cnot8	3.65298	0.828773	0.000259217	0.00389088
Dennd1c	3.65062	1.30678	0.000261612	0.00392114
Ano10	3.64966	0.589534	0.000262591	0.00393013
Bin1	3.64774	0.620185	0.000264559	0.00395614
Nhlh2	3.64523	1.14053	0.000267153	0.00398976
Tenm4	3.64493	1.10112	0.00026746	0.00399146
Tnks	3.64294	0.841356	0.00026954	0.0040196
Ddr1	3.64213	0.973146	0.000270392	0.0040294
Mpped2	3.63933	0.538617	0.000273353	0.00406475
Cacna2d1	3.63859	0.912094	0.000274137	0.00407349
Tsc1	3.63416	0.900573	0.000278888	0.00413517
Gria2	3.63165	1.09275	0.000281614	0.00416366
Sgta	3.62958	0.437099	0.000283878	0.00419414
Slc29a4	3.62907	0.971024	0.000284446	0.00419895
Mettl16	3.62892	0.994623	0.000284609	0.00419895
Slc2a3	3.62863	0.935055	0.000284935	0.00420076
Dnajc12	3.62649	0.924329	0.000287305	0.00422968
Pja2	3.6253	0.698516	0.000288621	0.00424001
Sgpl1	3.62221	0.861757	0.000292103	0.00428751
Ptger1	3.61468	0.873875	0.000300721	0.00439593
Ankrd13d	3.61173	0.882148	0.000304166	0.00443688
B3galnt1	3.60567	0.803142	0.000311343	0.00453199
Tubgcp5	3.6042	0.917169	0.000313117	0.00455142
Pkp4	3.59918	0.943912	0.000319221	0.00463039
N28178	3.59734	1.19757	0.000321493	0.00465356
Far2	3.59623	1.00485	0.000322864	0.00467013
Aagab	3.59505	0.817769	0.000324332	0.00468809
Cdh2	3.59416	0.661013	0.000325437	0.00470078
Macf1	3.59106	0.496063	0.000329332	0.00475041
Pitpnm3	3.59033	0.95155	0.000330266	0.00476057
Trove2	3.58885	0.599593	0.000332141	0.00477761
Fkbp5	3.58855	1.12847	0.000332517	0.0047797
Fam115a	3.58723	0.648677	0.000334215	0.00480078
Amph	3.58199	0.925743	0.000340992	0.00489133
Impdh1	3.5797	0.574808	0.000343991	0.00493093
Agpat6	3.57859	0.390346	0.000345451	0.00494501
Nfrkb	3.57822	0.81887	0.000345939	0.00494858
Fbxo41	3.57586	0.979052	0.000349077	0.00498595
Aldh1b1	3.57498	1.05841	0.000350261	0.00499315
Phc1	3.57254	0.678465	0.000353535	0.00503289
Klhl18	3.57136	0.871214	0.000355133	0.00504869
Pitpnm2	3.56922	0.901356	0.000358047	0.00507965
Magi2	3.56671	0.927502	0.000361491	0.00511963
Zdhhc17	3.56642	0.750414	0.000361898	0.00511963
Matk	3.56642	0.916729	0.000361898	0.00511963
Lzts2	3.56627	0.80064	0.000362102	0.00511963
Dock11	3.56523	1.02221	0.000363531	0.00513634
Hspbp1	3.56391	0.631733	0.000365377	0.00515186
1600014C10Rik	3.56339	0.973549	0.000366097	0.0051585
Abtb2	3.56199	1.20374	0.000368058	0.00517909
Spsb4	3.5597	0.701409	0.000371279	0.00521378
Mcoln1	3.55896	0.673655	0.000372324	0.0052249
Elk1	3.55726	0.789156	0.000374737	0.00525164
Bace1	3.55416	0.501606	0.000379181	0.00529958
Wdr17	3.55284	1.35715	0.000381101	0.00532281
Trappc3	3.55121	0.643428	0.00038346	0.00535215
Dohh	3.55062	0.674011	0.000384321	0.00535694
Acaca	3.54745	0.710231	0.00038898	0.00541459
Dpp3	3.54634	0.755827	0.000390618	0.00543374
Smarcd2	3.54531	1.09002	0.000392152	0.00545081
Smad2	3.54516	0.724098	0.000392372	0.00545081
Nbea	3.53941	0.626304	0.000401029	0.0055636
Gemin5	3.53394	0.752213	0.000409406	0.00567223
Scrt2	3.53313	0.908749	0.000410666	0.00568206
Dusp1	3.53188	0.716527	0.000412619	0.00570465
Zfp329	3.53173	0.873404	0.000412849	0.00570465
Nif3l1	3.5304	0.675723	0.000414928	0.00572954
Micall1	3.5259	0.80997	0.000422045	0.00581717
Sfrp1	3.52583	1.34666	0.000422162	0.00581717
Chrna4	3.52568	1.12499	0.000422397	0.00581717
Ndst1	3.5228	0.760796	0.000427011	0.00587289
Birc6	3.52199	0.395579	0.00042832	0.00588699
Snap29	3.52066	1.01997	0.000430472	0.00590479
Nprl3	3.51682	0.852103	0.000436743	0.00597893
Def8	3.5155	0.755725	0.000438934	0.00600098
Tbcd	3.51181	0.840637	0.000445073	0.0060809
Disp2	3.51077	1.27617	0.000446806	0.00609653
Nubp2	3.50679	0.892936	0.00045355	0.00617634
Usp13	3.50288	0.96888	0.000460262	0.00625951
Ang	3.50251	1.97725	0.0004609	0.00625996
Nubp1	3.50133	0.778803	0.000462947	0.006283
Zfp518b	3.50118	0.851507	0.000463204	0.006283
Tnfaip1	3.48672	0.606141	0.000488991	0.0065982
Skiv2l	3.48605	0.726681	0.000490207	0.00661029
Smim1	3.48576	0.98325	0.000490748	0.00661328
Arhgap1	3.48347	0.64212	0.000494962	0.00666138
Dcaf12	3.4817	0.691322	0.000498247	0.00670124
Gm6994	3.48125	1.018	0.000499071	0.00670797
Gigyf2	3.48007	0.685127	0.000501276	0.00673323
Smyd3	3.47919	0.958523	0.000502935	0.00674676
Pla2g7	3.47602	1.2611	0.000508924	0.00680505
Taz	3.47387	0.893376	0.000513	0.00685513
Mb21d2	3.47314	1.03799	0.000514413	0.00686957
Hid1	3.47085	0.726878	0.000518815	0.00691943
Fchsd1	3.46635	0.9179	0.000527581	0.00702662
Fam193b	3.46524	0.748553	0.000529757	0.0070472
Fam117b	3.46472	0.756641	0.000530776	0.00705621
Slc39a7	3.46103	0.61444	0.000538104	0.00713988
Mum1	3.46044	0.686494	0.000539285	0.00715097
Lrrc9	3.45779	1.13114	0.000544631	0.00721262
Pak7	3.45233	0.950397	0.000555775	0.00734542
Wiz	3.45151	0.671178	0.000557449	0.00735883
Ncoa2	3.44842	0.734349	0.000563886	0.00742959
Snx8	3.44819	0.91339	0.000564349	0.00743029
BC048507	3.44805	1.40895	0.000564657	0.00743029
Crtc1	3.44687	0.608592	0.000567131	0.00745809
Afap1	3.44613	0.513431	0.000568682	0.00746834
Faxc	3.44598	0.856031	0.000568992	0.00746834
Acvr1	3.44406	0.990167	0.000573046	0.00751407
Alg9	3.44399	0.743884	0.000573202	0.00751407
Kctd10	3.4386	0.947527	0.00058473	0.00765482
Jph3	3.43845	0.986877	0.000585049	0.00765482
Rai1	3.43786	0.664073	0.000586326	0.00766602
Lbh	3.43771	0.902015	0.000586645	0.00766602
Zfp57	3.43683	0.909547	0.000588566	0.00768627
Pnma2	3.4358	0.695234	0.000590815	0.00771077
Zfp558	3.43225	1.22545	0.000598587	0.00780236
Ccdc40	3.43181	1.0875	0.000599565	0.00781019
Aff3	3.43137	0.983125	0.000600544	0.00781803
Kcnt1	3.43093	1.16297	0.000601526	0.00782588
Ankrd10	3.42797	0.440422	0.000608104	0.0079065
Zswim8	3.42738	0.712327	0.000609428	0.00791807
Tpgs1	3.42724	0.571086	0.000609759	0.00791807
C1qtnf4	3.42561	0.937039	0.000613415	0.00795058
Xpo6	3.42222	0.520043	0.000621126	0.00803543
Osbpl9	3.42082	0.679717	0.000624337	0.00807192
Extl3	3.41941	0.768383	0.000627563	0.00810351
Hivep1	3.41499	0.717774	0.000637854	0.00822613
D130043K22Rik	3.41218	1.17219	0.000644452	0.00829056
Arl5a	3.41166	0.84306	0.000645675	0.00830113
Gabra2	3.40997	1.1903	0.000649706	0.00834778
Cnr1	3.40908	1.28781	0.000651819	0.00836454
Arnt2	3.40886	0.765352	0.000652348	0.00836483
Plcb3	3.40864	0.993164	0.000652878	0.00836483
Agpat1	3.40775	0.562686	0.000655	0.00838457
Srrm3	3.40392	0.741464	0.000664271	0.0084875
Zfp12	3.40347	0.940176	0.000665349	0.00849602
Wdr73	3.40015	0.86864	0.000673482	0.00857575
Snx15	3.40008	0.730471	0.000673664	0.00857575
Grm8	3.40008	1.23559	0.000673664	0.00857575
Car11	3.3986	0.806329	0.00067731	0.0086086
4933431E20Rik	3.3896	0.745109	0.000699947	0.00887214
Podxl2	3.38798	0.554832	0.000704103	0.00891936
5330417C22Rik	3.38694	1.08686	0.00070676	0.00894754
Kcnh4	3.38665	1.41722	0.000707521	0.0089517
Ncoa3	3.38517	0.52455	0.000711337	0.00898898
Rasgef1b	3.38473	0.779578	0.000712485	0.008998
Rhou	3.38443	0.93947	0.000713251	0.00900219
Fbrsl1	3.38119	0.74815	0.000721734	0.0091037
Sez6l2	3.37927	1.07399	0.00072679	0.00916124
Cox10	3.37912	0.990919	0.000727181	0.00916124
Ydjc	3.37536	0.866584	0.000737199	0.00927053
Amer1	3.37484	0.787814	0.000738585	0.00928231
Chst5	3.37277	1.14133	0.000744149	0.00934657
Lyst	3.37115	0.939217	0.000748549	0.00938474
Nomo1	3.37071	0.667495	0.000749753	0.00939415
Ppfia3	3.36635	0.816639	0.000761689	0.0095264
Camk4	3.36407	1.42121	0.000768031	0.00959992
Dip2a	3.36259	0.80578	0.000772148	0.00964556
Cyth2	3.36141	0.427961	0.000775457	0.00968105
Galt	3.35993	0.856159	0.000779612	0.00972379
Cdo1	3.35986	0.851831	0.00077982	0.00972379
Fam20c	3.35802	0.65733	0.000785043	0.00977714
Slc35f1	3.35713	1.08477	0.000787562	0.00979019
Qrich1	3.35698	0.469738	0.000787983	0.00979019
Lrrc3	3.35403	1.1002	0.000796437	0.00987744
Siah3	3.353	1.06126	0.000799416	0.00990516
Bcr	3.35292	0.67676	0.000799629	0.00990516
Spp1	3.35152	1.76767	0.000803689	0.00993168
Ephb2	3.35108	0.88446	0.000804975	0.00994164
Pygo2	3.34739	0.591462	0.000815768	0.0100689
Pcdhac2	3.34695	1.06596	0.000817072	0.0100784
Gcn1l1	3.3468	0.76839	0.000817507	0.0100784
Tada3	3.3465	0.489604	0.000818378	0.0100831
Kctd5	3.34547	0.794713	0.000821433	0.0101141
Minpp1	3.34532	0.770013	0.00082187	0.0101141
Acvr2b	3.34495	0.926874	0.000822965	0.0101215
Akap13	3.34444	0.71043	0.000824499	0.0101344
Tspan12	3.34281	0.917968	0.000829337	0.0101818
Ufsp1	3.34134	0.733712	0.000833759	0.01023
Tssc1	3.34075	0.799477	0.000835534	0.0102457
Necab1	3.33853	1.38138	0.00084222	0.0103216
Mtss1l	3.33809	0.675844	0.000843564	0.0103319
Src	3.33543	0.680924	0.000851665	0.0104188
Vps9d1	3.33411	0.718917	0.000855743	0.0104625
Ptpn11	3.33233	0.740224	0.000861208	0.0105231
Anapc7	3.33167	0.551435	0.000863266	0.010542
Sphkap	3.33108	1.18678	0.000865099	0.0105582
Zfp319	3.32923	0.968509	0.00087085	0.0106159
Hook2	3.32695	0.940846	0.000878031	0.0106971
Mycl	3.32628	0.945424	0.000880126	0.0107163
Prrt2	3.32311	0.83869	0.000890199	0.0108262
Ube4b	3.32082	0.452848	0.000897528	0.0108961
Cyp46a1	3.3192	1.15041	0.000902763	0.0109533
Eftud2	3.3175	0.653519	0.000908266	0.0110065
Myh10	3.31735	0.455478	0.000908746	0.0110065
Apool	3.31566	0.855075	0.000914282	0.0110606
Mmgt2	3.31448	0.811483	0.000918152	0.011088
Slitrk5	3.31359	0.970802	0.000921065	0.0111102
Macrod2	3.31167	0.656746	0.000927405	0.0111802
Mafg	3.31027	0.815608	0.000932063	0.0112233
BC024139	3.30798	2.10543	0.000939711	0.0113016
Rnasel	3.3071	1.00483	0.000942686	0.0113248
Wrb	3.30636	0.605971	0.000945173	0.0113415
Afg3l1	3.30134	0.656996	0.000962243	0.011533
Scn2a1	3.30045	0.905131	0.000965285	0.0115555
Slc25a22	3.30045	0.585347	0.000965285	0.0115555
Zbed3	3.29735	0.774911	0.000976001	0.0116641
Chtf8	3.29706	0.549477	0.000977028	0.0116696
Fer1l5	3.29617	1.17773	0.000980113	0.011693
Ralgds	3.29499	0.738086	0.00098424	0.0117355
Sox11	3.2947	0.69897	0.000985275	0.011741
Rhbdd3	3.29359	0.756816	0.000989163	0.0117806
Arfgef2	3.29248	0.731628	0.000993065	0.0118203
Abca7	3.28702	0.783209	0.00101252	0.0120173
Gstp1	3.28643	0.312431	0.00101465	0.0120345
5330434G04Rik	3.2854	0.947345	0.00101838	0.0120592
Eya1	3.28068	0.526778	0.00103558	0.0122419
Ampd2	3.28009	0.778678	0.00103775	0.0122562
Pex5	3.27994	0.642193	0.0010383	0.0122562
Celf1	3.27824	0.378823	0.00104456	0.0123128
Ppil1	3.27743	0.652693	0.00104757	0.0123396
Zfp60	3.27713	0.611769	0.00104866	0.0123396
B4galnt4	3.27699	0.737997	0.00104921	0.0123396
Crcp	3.27359	0.836597	0.0010619	0.0124534
Coro2b	3.27064	0.847403	0.00107304	0.012577
Pgrmc1	3.26784	0.414366	0.00108373	0.012673
Gtf2e1	3.2671	0.797758	0.00108656	0.0126923
Cnih2	3.26326	0.748859	0.00110138	0.0128436
Tulp4	3.26282	0.536764	0.0011031	0.0128565
Dido1	3.26186	0.731651	0.00110684	0.0128928
Fbxl16	3.26046	0.738606	0.00111233	0.0129422
Abhd2	3.25957	0.859055	0.00111581	0.0129675
Rgs4	3.25817	1.32596	0.00112134	0.0130104
Zfp869	3.25581	0.976147	0.0011307	0.0131044
Ilf3	3.25485	0.608643	0.00113453	0.013134
Slc7a7	3.25337	1.121	0.00114044	0.0131877
Mxra7	3.25315	0.754679	0.00114133	0.0131906
Stam	3.25234	0.648227	0.00114459	0.0132194
Ssh2	3.25204	0.743945	0.00114578	0.0132194
Ube3a	3.2519	0.505199	0.00114638	0.0132194
Clcn7	3.24813	0.627349	0.00116165	0.0133732
Dlg5	3.24754	0.730275	0.00116406	0.0133811
Bmpr1a	3.24629	0.711892	0.00116921	0.0134154
Stat2	3.24452	1.07654	0.0011765	0.0134867
Setdb1	3.24422	0.699812	0.00117772	0.0134867
Lrrc42	3.24415	0.66932	0.00117803	0.0134867
Zkscan1	3.24393	0.593809	0.00117894	0.0134897
Ube2g2	3.24068	0.332483	0.00119245	0.0136368
Gm5126	3.23979	1.63397	0.00119616	0.0136716
Med24	3.23773	0.608141	0.00120486	0.0137559
Trim28	3.23537	0.354301	0.00121487	0.0138625
Tmem229b	3.23448	0.751732	0.00121864	0.0138979
Scg3	3.23212	0.914412	0.00122876	0.0139978
Tnfrsf19	3.2316	1.16034	0.00123098	0.0140155
Ints5	3.23005	0.994069	0.00123767	0.0140684
Gaa	3.22968	0.578677	0.00123927	0.0140789
Zkscan2	3.2288	1.08454	0.00124312	0.0141148
Vwa9	3.22784	0.760294	0.00124729	0.0141467
Egln2	3.22762	0.485155	0.00124826	0.0141499
Nrxn1	3.2274	1.03938	0.00124922	0.0141509
Ccdc159	3.22703	1.22897	0.00125084	0.0141509
Ica1	3.22695	0.816225	0.00125116	0.0141509
H2afy3	3.22673	0.533881	0.00125213	0.0141509
4933427D14Rik	3.22105	0.872924	0.00127722	0.0143795
Baz2a	3.22098	0.730401	0.00127755	0.0143795
Prkd1	3.21566	1.05217	0.00130144	0.0146325
Cyp4f16	3.2147	0.776854	0.00130579	0.0146656
Rasl10b	3.2147	0.808446	0.00130579	0.0146656
Napb	3.21367	1.14926	0.0013105	0.0147105
Ehmt1	3.21345	0.648791	0.00131151	0.0147138
Sptan1	3.21323	0.421026	0.00131252	0.0147172
Hist1h1e	3.21197	0.752056	0.00131827	0.0147736
Dlgap2	3.21072	1.16175	0.00132404	0.0148218
Pick1	3.20946	0.66415	0.00132983	0.0148629
Celf6	3.20703	1.05185	0.00134114	0.0149812
Kif3b	3.20592	0.811869	0.00134631	0.0150185
Parp11	3.20481	0.740914	0.0013515	0.0150644
Pwp1	3.20452	0.792133	0.00135288	0.0150717
Lonrf2	3.19994	0.6617	0.00137454	0.0152884
March6	3.19463	0.592108	0.0014001	0.0155392
Zfp445	3.19404	0.548937	0.00140297	0.0155627
Unc45a	3.19286	0.539347	0.00140871	0.0156094
Tdrd7	3.19242	0.867572	0.00141088	0.015617
Ppme1	3.18843	0.711228	0.00143047	0.015825
Pcdha2	3.18769	1.55655	0.00143412	0.0158481
Huwe1	3.1874	0.31077	0.00143559	0.0158481
Zc3h7b	3.18688	0.56037	0.00143815	0.015868
Mtch1	3.1843	0.478979	0.00145105	0.0159932
Gas8	3.184	0.7625	0.00145253	0.0160003
Gpr85	3.18386	0.995828	0.00145327	0.0160003
Gtpbp1	3.18209	0.570925	0.00146219	0.0160732
Uckl1	3.17906	0.59439	0.00147754	0.0162247
Csmd3	3.1781	1.02674	0.00148243	0.0162698
Nudt9	3.175	0.378228	0.00149836	0.0164098
Zgpat	3.17205	0.644845	0.00151367	0.0165335
Per2	3.1719	1.15074	0.00151444	0.0165335
Hmcn1	3.17146	1.28363	0.00151675	0.01655
Dbndd1	3.17094	0.590585	0.00151945	0.0165662
Tnpo2	3.16851	0.664497	0.00153224	0.016675
Rabggta	3.16681	0.538247	0.00154121	0.0167638
Mfsd10	3.16187	0.878788	0.00156762	0.0170332
Ankrd54	3.15847	0.807858	0.00158599	0.0171697
Cntfr	3.15537	0.730449	0.00160294	0.017326
Zfp148	3.15463	0.621785	0.001607	0.0173517
Ptprd	3.1536	0.953999	0.0016127	0.0173861
Hspa12a	3.1505	0.966034	0.00162991	0.0175533
Tusc2	3.14902	0.73349	0.00163816	0.0176236
P4ha3	3.14888	0.705073	0.00163899	0.0176236
Pygb	3.14711	0.627009	0.00164895	0.0177215
Copz1	3.14533	0.384036	0.00165897	0.0178199
Pkd1	3.14445	0.540012	0.001664	0.0178554
Fam21	3.13803	0.617481	0.00170088	0.0182086
Jag2	3.13803	0.818801	0.00170088	0.0182086
Pycrl	3.13478	0.492886	0.00171982	0.0183498
E330009J07Rik	3.13441	0.982753	0.00172198	0.0183634
Cep104	3.13183	0.854087	0.0017372	0.0185162
Shox2	3.13087	0.871644	0.00174289	0.0185672
Rnh1	3.13028	0.747653	0.00174639	0.0185854
Tmem231	3.12814	0.794631	0.00175916	0.0186924
Gse1	3.1277	0.604211	0.00176181	0.018711
Lrfn2	3.12703	1.02452	0.0017658	0.0187341
Cacnb4	3.12231	1.06546	0.00179438	0.0189885
Tmem8b	3.12231	0.891739	0.00179438	0.0189885
Cttnbp2	3.12187	0.95412	0.00179708	0.0189978
Exoc6b	3.12157	0.59734	0.00179888	0.0190071
Map9	3.12069	0.71852	0.0018043	0.0190547
Zfp946	3.12017	0.805483	0.00180746	0.0190782
Naip1	3.11892	1.95579	0.00181518	0.0191403
Cep78	3.11847	0.744895	0.00181791	0.0191593
Fam98c	3.11744	0.646636	0.00182429	0.019207
Cyp2b19	3.11545	1.2569	0.00183666	0.0193224
As3mt	3.11537	0.967015	0.00183712	0.0193224
Rims3	3.11508	0.760923	0.00183896	0.0193317
Zzef1	3.11493	0.729935	0.00183988	0.0193317
Crispld1	3.11478	1.05903	0.0018408	0.0193317
Mpi	3.1136	0.611765	0.00184818	0.0193797
Ndn	3.11331	0.608602	0.00185003	0.0193893
Chrd	3.11139	1.19942	0.0018621	0.0194861
Mettl17	3.1105	0.613515	0.00186769	0.0195348
Sertm1	3.10977	1.10744	0.00187236	0.0195639
Clrn1	3.10844	0.989664	0.0018808	0.0196271
Zscan21	3.1074	0.483075	0.00188738	0.0196712
Traf7	3.10689	0.489308	0.00189069	0.0196858
Zfp821	3.10608	0.503269	0.00189588	0.01973
Kcp	3.10438	1.24376	0.00190679	0.0198335
Ubl4	3.10371	0.544448	0.00191108	0.0198681
Rnase4	3.09929	1.41554	0.00193988	0.020127
Trib1	3.09914	0.688811	0.00194084	0.020127
Tom1l2	3.0987	0.583621	0.00194374	0.020147
Ubr2	3.09545	0.66909	0.00196515	0.0203383
Sec14l1	3.09515	0.811748	0.00196711	0.0203383
Dhrs7	3.09515	0.958121	0.00196711	0.0203383
Elp3	3.09353	0.657496	0.0019779	0.0204396
Fiz1	3.09146	0.659403	0.00199172	0.0205414
1110032F04Rik	3.09043	1.06108	0.00199866	0.0206028
Thoc5	3.08984	0.636003	0.00200264	0.0206335
Clec18a	3.08637	1.00533	0.00202615	0.0208342
Dlgap1	3.08593	0.97062	0.00202917	0.0208549
Slc35f4	3.08032	1.00022	0.00206778	0.0212096
Efcab12	3.0798	1.54248	0.00207137	0.0212306
Stau1	3.07966	0.413056	0.0020724	0.0212306
Vps52	3.077	0.707772	0.00209095	0.0213732
Os9	3.07567	0.674774	0.00210029	0.021458
Arid3b	3.07412	0.977324	0.00211123	0.0215592
Natd1	3.07265	0.67534	0.0021217	0.0216554
Rcan3	3.07198	0.895262	0.00212643	0.0216609
Sbno1	3.07198	0.610023	0.00212643	0.0216609
Klc4	3.07198	0.390773	0.00212643	0.0216609
Lrfn3	3.07117	0.816495	0.00213222	0.0216985
Hmg20a	3.0708	0.568521	0.00213485	0.0217147
B4galt2	3.06778	0.8008	0.00215659	0.0218981
Olfm2	3.0677	0.866677	0.00215712	0.0218981
Ap1m1	3.06534	0.443461	0.00217423	0.0220178
Kctd20	3.06386	0.568389	0.00218498	0.0221159
Tmem138	3.06062	0.839273	0.00220881	0.0223243
Zfand2b	3.06032	0.593088	0.00221099	0.0223354
Nsun4	3.05944	0.780974	0.00221754	0.0223907
[truncated: 277 more rows]

## Sheet: Leiden 8
Supplementary Data 2_related to Fig. 1e_leiden clusters_all differentially expressed genes
[truncated: 2,279 more rows]

[truncated: 11 more sheets: Leiden 9, Leiden 10, Leiden 11, Leiden 12, Leiden 13, Leiden 14, Leiden 15, Leiden 16, Leiden 17, Leiden 18, Leiden 19]
