# Supplementary material for: Single-cell RNA-sequencing analysis of the developing mouse inner ear identifies molecular logic of auditory neuron diversification
Source: Nat Commun. 2022 Jul 5;13:3878. doi: 10.1038/s41467-022-31580-1 (PMC9256748; doi:10.1038/s41467-022-31580-1)
Supplement: Supplementary file 6 — Supplementary Data 3 [file 41467_2022_31580_MOESM6_ESM.csv]

Supplementary Data 3_related to Fig.2_ all differentially expressed genes along the diffentiation tree
gene	A	fdr
Adora1	1.203514183	7.05E-49
Bai3	1.818671003	4.70E-30
Pld5	2.401563845	0
Khdrbs2	1.700233185	1.41E-121
Lonrf2	1.304803664	2.45E-38
Actr1b	1.454008609	6.44E-37
Dnah7b	1.056559958	5.66E-27
Pgap1	1.003535885	5.45E-31
Plcl1	1.155477065	6.75E-25
Usp37	1.212683778	1.22E-19
Xrcc5	1.465387448	7.12E-40
Sh3bp4	1.305977619	2.17E-34
Dis3l2	1.14519251	5.14E-11
Slc16a14	1.021271532	2.71E-22
Cntnap5a	1.304158677	1.79E-72
Dpp10	1.46117958	1.22E-45
Thsd7b	2.856896544	1.57E-111
Rnpep	1.033854165	1.53E-40
Brinp3	1.628631886	8.38E-196
Brinp2	2.503737468	7.19E-216
Stx6	1.217286736	1.28E-40
Rasal2	1.839188847	6.94E-71
Rabgap1l	1.593518376	1.05E-30
Rgs7	1.491890565	8.00E-36
Itpkb	1.126840718	3.11E-113
Smyd3	1.15486557	7.57E-12
Tgfb2	1.747143698	3.17E-126
Esrrg	2.023137293	2.96E-165
Rgs20	1.271092021	4.69E-25
Atp6v1h	1.151853503	5.83E-86
St18	2.343926376	7.34E-156
Arfgef1	1.23412188	8.46E-16
Slco5a1	1.703327854	3.64E-91
Stau2	1.202895965	2.43E-40
Rims1	1.564873207	1.79E-87
Smap1	1.045668183	1.11E-65
Plekhb2	2.028371142	8.86E-168
Uggt1	1.43089633	9.93E-16
Aff3	1.257954477	1.57E-23
Tbc1d8	2.594388559	0
Mrps9	1.241231916	1.21E-46
Tmeff2	2.421802359	4.78E-212
Myo1b	1.857172309	1.57E-48
Gls	1.26791878	1.41E-36
Mfsd6	1.602449418	5.36E-19
Asnsd1	1.011993169	2.02E-17
Hecw2	1.276582566	1.72E-19
Ankrd44	1.091612172	1.24E-29
Spats2l	1.640327749	1.62E-73
Stradb	1.650116768	9.33E-39
Ica1l	1.751487938	9.03E-88
Nrp2	2.603176415	1.05E-134
Adam23	2.430079243	2.94E-213
Ndufs1	1.213509646	1.82E-107
Klf7	1.276218572	4.63E-106
Plekhm3	1.186416665	4.55E-17
Acadl	2.473864287	1.47E-292
Map2	1.048012437	2.48E-68
Rpe	1.064237117	5.84E-28
Unc80	1.667334137	1.90E-69
Smarcal1	1.135549988	1.53E-11
Pnkd	1.247994273	1.77E-77
Epha4	1.527832636	7.96E-62
Sgpp2	1.782683691	6.47E-116
Nyap2	1.91846127	3.56E-162
Sphkap	1.459069932	1.17E-46
Dner	1.08054047	2.02E-97
Pid1	1.73283191	1.07E-53
Usp40	1.039641192	1.27E-11
Efhd1	1.053615962	4.62E-54
Gigyf2	1.311572994	2.36E-39
Lrrfip1	2.069295514	2.01E-224
Thap4	1.017971865	1.17E-16
D1Ertd622e	1.391570246	1.21E-35
B230216N24Rik	1.36746855	1.43E-120
Phlpp1	1.179651649	1.59E-26
Bcl2	1.361250405	2.22E-19
Nckap5	1.061907962	2.24E-41
Mgat5	1.209940762	9.96E-10
Tmem163	2.288732722	4.65E-222
Rassf5	1.74639443	4.58E-203
Srgap2	1.140216879	2.30E-28
Nfasc	1.218040222	1.68E-48
Cntn2	1.670870133	1.45E-26
Plekha6	1.516800854	4.82E-37
Tmem183a	1.132209388	1.02E-25
Syt2	1.484453976	3.22E-236
Klhl12	1.121655178	4.68E-16
Nav1	1.037929666	1.31E-60
Nek7	1.060812156	1.26E-11
Uchl5	1.746561576	6.95E-89
Hmcn1	2.748657545	3.91E-231
Edem3	1.141263573	3.30E-28
Swt1	1.278818538	5.23E-05
Colgalt2	2.353078729	0
Cacna1e	1.374886517	2.91E-286
Xpr1	1.797167373	7.17E-214
Acbd6	1.242727287	4.30E-44
Abl2	1.229079318	3.20E-57
2810025M15Rik	1.183437763	2.70E-59
Astn1	1.210249458	2.96E-57
Dnm3	1.075441269	1.39E-37
Kifap3	1.1608226	5.00E-72
Nme7	1.12366918	2.90E-11
Dcaf6	1.205195941	6.70E-26
Uck2	1.020002079	2.76E-11
Pbx1	1.554326696	6.83E-68
Atf6	1.085983922	2.66E-09
Igsf9	1.834063922	1.56E-238
Fmn2	1.074392184	2.48E-09
Grem2	1.270949819	1.53E-138
Kif26b	1.070314731	5.08E-30
Cnst	1.325892357	3.55E-06
Nvl	1.028541024	1.17E-08
Susd4	2.254113865	3.41E-182
Bpnt1	1.775979403	2.29E-92
Kctd3	1.012072059	2.15E-07
Lpgat1	1.248894081	4.26E-24
Vash2	1.19187035	2.09E-80
Plxna2	1.137905765	1.55E-28
Lypla1	1.295811091	3.48E-80
Oprk1	1.539301498	1.32E-108
Pcmtd1	1.215277977	1.75E-48
Rrs1	1.207750813	1.51E-13
Vcpip1	1.235296876	5.04E-12
Snhg6	1.004440763	1.54E-38
Cops5	1.005646927	2.50E-78
Msc	2.36141713	1.03E-76
Tmem70	1.25264744	2.90E-60
Gdap1	1.141300567	3.47E-52
Crispld1	1.878900516	5.11E-85
Paqr8	1.463815537	3.45E-75
Tmem14a	1.184014886	2.17E-55
Ogfrl1	1.605340223	2.05E-96
1110058L19Rik	1.590601322	2.05E-84
Lmbrd1	1.242846667	3.07E-56
Bag2	1.267804856	1.06E-37
Bend6	2.672965172	9.01E-266
Ccdc115	1.073886901	2.56E-18
Amer3	1.001982631	1.16E-11
Arhgef4	1.906791871	7.63E-104
Hs6st1	1.161554901	9.19E-16
Kansl3	1.100848766	2.08E-15
Sema4c	1.058904977	1.93E-77
Cnnm4	1.383951035	1.32E-37
Coa5	1.229070739	8.77E-29
Rnf149	1.119519659	3.71E-20
Creg2	1.191234191	7.44E-120
AI597479	1.041943151	3.79E-13
Tpp2	1.08015329	4.90E-13
Kdelc1	1.436677968	2.30E-29
Bivm	1.168814388	2.78E-16
Wdr75	1.080210769	5.55E-10
Slc39a10	1.047962312	4.85E-22
Inpp1	1.259595171	7.89E-36
1700019D03Rik	2.407619617	1.16E-114
Hibch	1.066742104	2.35E-18
Mstn	1.517546383	2.02E-71
Osgepl1	1.029232326	2.25E-28
Mob4	1.215113465	1.00E-60
Tyw5	1.083498284	1.24E-18
Ppil3	1.216092996	1.32E-21
Trak2	1.083379397	1.07E-44
Cdk15	1.090704357	3.30E-21
Fam117b	1.038057314	1.42E-18
Wdr12	1.343212746	2.85E-18
Carf	1.104867477	8.99E-18
Cyp20a1	1.365232667	4.18E-18
Dytn	1.936871211	3.63E-90
Fastkd2	1.083413836	1.09E-31
Kansl1l	1.721010441	1.88E-214
Lancl1	1.686340271	1.31E-211
Mreg	1.431568032	5.73E-145
Pecr	1.09339505	7.81E-20
Tmem169	1.548328645	4.01E-24
Igfbp5	2.129044188	7.65E-176
Igfbp2	2.656461893	2.57E-158
Aamp	1.114828379	7.24E-32
Plcd4	2.065236003	6.05E-282
Rqcd1	1.041680528	1.34E-18
Ankzf1	1.005962138	3.99E-13
Fam134a	1.068461846	1.29E-18
Abcb6	1.423944531	2.11E-21
Tuba4a	2.744747942	0
Atg9a	1.44307078	2.01E-31
Resp18	2.021236919	3.08E-198
Dnajb2	1.569490936	8.62E-88
Speg	1.499833078	2.47E-37
Gmppa	1.22795673	1.34E-16
Asic4	1.110148971	7.45E-72
Chpf	1.570672101	1.03E-19
Slc4a3	1.104756894	7.16E-20
Inha	1.353038502	6.27E-37
Farsb	1.311945784	5.91E-52
Cul3	1.243062801	5.55E-15
Mff	1.215872557	1.84E-137
Itm2c	1.181680569	2.28E-81
Pde6d	1.048888111	1.16E-63
Eif4e2	1.006122457	4.49E-33
Atg16l1	1.248382729	1.24E-15
Arl4c	1.510214195	1.58E-28
Hes6	1.350309068	7.91E-17
Per2	1.275760539	9.77E-20
Asb1	1.215009557	5.22E-19
Ndufa10	1.590656382	1.00E-102
Gpc1	1.100676633	7.00E-50
Dusp28	1.387319668	3.03E-22
Mterfd2	1.556061243	2.13E-09
Ppp1r7	1.203370513	2.34E-26
Stk25	1.116021672	6.91E-32
Bok	1.181950737	1.51E-24
Atg4b	1.035055236	8.79E-34
Fam174a	1.586372615	2.83E-86
St8sia4	1.853550646	1.24E-87
Ppip5k2	1.235035162	8.29E-44
Rnf152	1.663408626	1.06E-126
Kdsr	1.026709361	3.75E-10
Nifk	1.029196482	2.59E-17
Tfcp2l1	1.199388949	5.83E-84
Epb4.1l5	1.115822626	2.75E-36
Tmem37	1.707323541	2.81E-162
Steap3	1.493889078	3.63E-52
Insig2	1.206823489	1.04E-19
Lypd1	2.908543928	0
Dars	1.299605637	2.60E-59
Cxcr4	1.361760418	8.46E-69
Cd55	1.61280401	3.36E-68
Pfkfb2	1.646777031	1.64E-08
Dyrk3	1.439400146	6.21E-30
Eif2d	1.115922607	3.37E-10
Nucks1	1.005588163	6.74E-22
Slc45a3	1.288374631	2.27E-48
Klhdc8a	1.98827114	0
Rbbp5	1.088488757	5.24E-07
Dstyk	1.304844142	7.54E-21
Pik3c2b	1.097263954	1.43E-18
Atp2b4	1.21211454	2.99E-70
Ppfia4	2.339380571	9.77E-146
Adipor1	1.022520049	2.23E-40
Rabif	1.455918979	1.70E-56
Shisa4	1.153457636	4.22E-33
Phlda3	1.529370619	1.03E-85
Tnni1	1.882385263	0
Tmem9	1.024735482	2.98E-18
Kif21b	2.73297111	0
Zbtb41	1.312741136	3.39E-07
B3galt2	1.673540071	2.31E-133
Glrx2	1.001917304	9.78E-35
Rgs2	1.434401346	3.44E-48
BC003331	1.668194907	1.31E-70
Tsen15	1.401358037	1.24E-158
Smg7	1.049889628	1.43E-08
Npl	1.765164097	5.85E-59
Rnasel	1.372071737	3.76E-98
Ier5	1.839029559	2.79E-36
Tor1aip2	1.298031847	3.05E-60
Fam20b	1.590179534	3.25E-37
Cacybp	1.079544477	8.99E-103
Ankrd45	1.925575212	3.46E-46
Pigc	1.045693862	6.53E-30
Vamp4	1.13845179	1.10E-21
Ccdc181	1.000171176	5.50E-06
Blzf1	1.10098238	2.07E-29
Atp1b1	2.453653835	0
Tiprl	1.39922759	2.28E-45
Sft2d2	1.020118053	3.12E-36
Mpc2	1.318742788	1.12E-231
Creg1	1.357692468	1.68E-120
Dusp27	1.038243831	4.81E-115
Tada1	1.062045552	5.33E-09
Pogk	1.07874972	2.62E-31
Fam78b	1.452043758	1.10E-41
Aldh9a1	1.711852109	3.37E-60
Rxrg	2.333983143	8.74E-291
Rgs4	3.185586783	1.14E-189
Hsd17b7	1.652488409	2.19E-13
Uap1	1.007423184	1.11E-14
Sdhc	1.196562058	3.03E-91
Ufc1	1.016256203	8.06E-51
Tomm40l	1.209570204	8.16E-71
Ndufs2	1.376071878	3.21E-111
Nit1	1.401302132	7.22E-21
Klhdc9	1.055232713	3.59E-22
Nhlh1	2.446376553	0
Vangl2	1.014616201	1.06E-30
Dcaf8	1.452782584	5.41E-61
Casq1	1.942295591	3.45E-233
Igsf8	1.469634756	7.33E-53
Fh1	1.788261751	5.37E-132
Adss	1.311505206	5.68E-66
Desi2	1.155976389	7.92E-18
Sccpdh	1.518932159	4.59E-82
Gm5069	1.116855574	1.75E-115
Sde2	1.026398009	1.30E-07
Brox	1.04399957	1.78E-46
Iars2	1.273179769	9.40E-43
Eprs	1.034056856	7.49E-22
Lyplal1	1.185030356	9.49E-18
9330162B11Rik	1.061265758	2.75E-54
Smyd2	2.367241873	6.25E-208
Prox1	1.865607005	8.76E-198
Tatdn3	1.082403347	3.25E-42
Nenf	1.06895209	1.73E-57
Ints7	1.128744056	2.27E-18
Rd3	2.128900651	0
Rcor3	1.057332542	1.26E-51
Sertad4	1.616963902	5.07E-36
Camk1g	1.340536115	1.77E-44
Phf21a	1.145576505	2.23E-58
Ninl	1.343774693	1.17E-21
Frmd4a	1.140798819	7.01E-99
Cacnb2	1.046052935	8.36E-44
Pip4k2a	1.185046577	2.19E-13
Med27	1.236498997	3.01E-25
Dab2ip	1.390119726	1.57E-73
Galnt13	1.88186266	2.21E-49
Cacnb4	2.202852123	1.50E-113
Kcnh7	1.083824315	1.95E-10
Grb14	2.286109025	1.16E-75
Tanc1	2.032796737	2.47E-177
Slc25a12	1.470147435	5.48E-110
Osbpl6	1.824872743	4.68E-40
Zfp385b	2.18549602	7.48E-222
Slc1a2	1.229896423	1.05E-22
Slc30a4	1.177432171	2.09E-11
Frmd5	1.250173697	2.01E-27
Slc23a2	1.218754454	1.43E-71
Plcb1	2.434433128	0
Dtd1	1.675210867	2.05E-80
Syndig1	1.857179769	4.14E-160
Pcsk2	1.68827715	1.78E-172
Eya2	1.690840448	2.88E-85
Tshz2	2.335891651	3.35E-174
Zbtb46	1.019749969	1.18E-26
Phactr3	1.063814182	5.25E-10
Usp6nl	1.343039912	5.85E-41
Itga8	1.542321974	3.29E-129
Pter	1.319327113	4.05E-118
Nebl	1.744281695	7.29E-46
Etl4	1.964121085	1.08E-149
Gpr158	1.346076394	8.97E-43
Ehmt1	1.050759631	4.41E-105
Cacna1b	1.517630272	1.85E-153
Nacc2	2.285057524	1.34E-212
Grin1	2.049346413	5.52E-169
Wdr5	1.048357943	3.36E-11
Ntng2	1.85465247	1.06E-189
Rapgef1	1.049409575	1.19E-40
Fnbp1	1.641344613	1.53E-66
Gpr107	1.060615481	5.29E-20
Ciz1	1.325693972	2.26E-17
Abl1	1.133247265	2.61E-59
Pomt1	1.366251698	3.13E-20
Zbtb34	1.033797441	6.82E-22
Garnl3	1.664321689	3.92E-33
Fam129b	1.233341959	8.35E-40
Pbx3	1.444308853	2.14E-48
Pdcl	1.238596798	5.89E-26
Strbp	1.262462052	1.14E-134
Golga1	1.079897063	3.52E-06
Scai	1.151926358	2.78E-10
Acvr2a	1.510895028	6.33E-136
Lypd6b	2.824181454	1.41E-286
Lypd6	2.428227902	2.55E-152
Neb	1.045960749	1.72E-47
Acvr1	1.571075821	1.80E-29
Pkp4	2.083758964	7.38E-58
Ccdc148	1.195155266	2.07E-42
Tank	1.382039816	4.32E-39
Psmd14	1.128224597	1.15E-38
Csrnp3	1.157472741	5.73E-11
Ttc21b	1.104685955	3.03E-05
Scn1a	2.414132932	2.11E-268
Stk39	1.413464726	5.01E-72
Cers6	1.311249706	8.40E-92
Ubr3	1.142972652	1.30E-19
Rapgef4	1.060168068	2.02E-21
Ola1	1.395568397	3.64E-96
Chn1	1.152192993	9.19E-16
Mtx2	1.285599554	1.05E-50
Agps	1.232749769	3.57E-11
Ttn	1.594483239	2.96E-66
Sestd1	1.141042157	1.33E-28
Ube2e3	1.107300324	3.34E-27
Dnajc10	1.448106252	9.16E-47
Zfp804a	1.854607104	9.49E-34
Tmx2	1.772719262	2.63E-170
Lrp4	1.284115923	3.19E-110
1110051M20Rik	1.048506425	1.33E-14
Trp53i11	3.036780362	0
Syt13	1.994932703	0
Hsd17b12	1.473319301	6.91E-14
B230118H07Rik	1.315492595	1.43E-69
Pamr1	1.11799006	1.72E-96
Ldlrad3	1.086387154	4.76E-47
Abtb2	1.284813696	2.44E-27
Pdhx	1.501005278	1.57E-86
Hipk3	1.456277687	6.55E-51
D430041D05Rik	2.167578575	3.33E-210
Elp4	1.013827696	5.66E-16
Bdnf	1.138405994	1.21E-31
Lgr4	1.340900799	6.58E-80
Ano3	1.799029509	3.49E-77
Ryr3	1.736439034	9.46E-109
Emc7	1.222133031	1.05E-83
Fmn1	2.105703985	4.63E-190
Dph6	1.140135583	2.32E-22
Meis2	1.452509172	2.73E-65
BC052040	1.205194695	2.75E-10
Pla2g4e	1.680532644	3.37E-154
Tyro3	1.214315478	1.99E-36
Casc4	1.211854376	1.62E-56
Sema6d	1.695875161	4.92E-46
Cep152	1.738872554	5.91E-44
Usp8	1.276867246	3.43E-44
Sirpa	1.57958249	2.32E-51
Polr1b	1.485173865	2.60E-09
4930402H24Rik	1.011454356	1.08E-58
Atrn	1.471925223	2.15E-29
Tmx4	1.169324847	2.14E-32
Plcb4	1.400669738	3.30E-26
Btbd3	1.155053962	2.09E-10
Tasp1	1.20068854	4.76E-15
Kif16b	1.257578051	2.45E-08
Slc24a3	1.244951334	1.49E-50
Ralgapa2	1.358412758	9.48E-85
Kiz	1.108863394	3.09E-20
Apmap	1.425882928	1.17E-17
Abhd12	1.375491148	3.64E-104
Bcl2l1	1.206230043	1.02E-38
Tbc1d20	1.098898742	4.75E-20
Tspyl3	1.600343633	6.87E-47
Cbfa2t2	1.107374589	1.12E-14
Cep250	1.415395521	8.72E-47
Rbm12	1.089214097	7.42E-17
Gss	1.621152832	1.01E-53
Pigu	1.322612834	2.01E-32
Dlgap4	1.133315001	6.77E-142
Epb4.1l1	1.996686869	2.03E-58
Soga1	1.388541263	2.72E-76
Vstm2l	1.538172246	1.03E-240
Ralgapb	1.00273665	1.46E-09
Ppp1r16b	1.860511641	1.65E-71
Gdap1l1	1.592602166	9.46E-56
Slc35c2	1.315795	1.30E-13
Cdh22	1.164471812	8.36E-80
Ncoa3	1.099173994	3.17E-24
Kcnb1	1.599124075	1.75E-52
Arfgef2	1.402293566	1.66E-30
Stau1	1.027444352	1.90E-12
Rnf114	1.063782017	8.34E-33
Atp9a	1.132437488	2.85E-60
Dok5	2.015597963	2.04E-252
Cdh4	2.381928997	4.32E-268
Col9a3	1.668102263	2.17E-96
Myt1	1.641603613	2.45E-105
Dnajc5	1.063148129	1.37E-36
Acbd7	1.298656579	4.82E-155
Fam107b	1.327349714	1.74E-20
Phyh	2.147539725	1.97E-205
Optn	1.263577709	4.55E-61
Gata3	1.642656851	0
4930412O13Rik	1.559773511	1.21E-117
9230102O04Rik	1.098658494	1.85E-190
Fbxo18	1.02902589	3.15E-20
Ankrd16	1.138723291	6.81E-08
Fam188a	1.890338972	1.43E-172
C1ql3	2.289601638	5.68E-82
Commd3	1.092114733	7.74E-52
Msrb2	1.345240989	1.54E-20
Arhgap21	1.064608883	1.47E-17
Hnmt	1.049094429	1.38E-44
Dph7	1.328206796	4.78E-11
Arrdc1	1.415783272	3.44E-28
Nsmf	1.24495488	9.62E-62
Rnf208	1.766300026	1.46E-141
Tubb4b	1.001392056	1.49E-97
Nrarp	1.077075052	1.42E-98
Anapc2	1.060808451	1.51E-30
Npdc1	1.031779415	4.65E-34
Uap1l1	1.125752633	2.90E-87
Abca2	1.213103052	6.27E-15
BC029214	1.068281946	1.11E-41
Tmem141	1.106016265	2.75E-21
Gm996	1.495995906	1.32E-36
Kcnt1	2.123070379	1.46E-158
Ubac1	1.296900651	2.58E-60
C330006A16Rik	1.438016339	6.79E-64
Pmpca	1.356376842	6.02E-35
Fam69b	1.813481561	1.81E-70
Med22	1.152063219	2.22E-23
Rexo4	1.002823904	6.46E-10
Surf2	1.063960921	9.18E-11
Surf1	1.277452886	5.66E-45
Surf6	1.389002852	2.33E-22
Cacfd1	1.018049979	4.48E-13
Slc2a6	1.324139437	7.89E-65
Rxra	1.331819974	6.46E-37
Mrps2	1.411584016	1.16E-11
Ralgds	1.851230573	4.85E-104
Ppp1r26	1.272360374	2.36E-26
Setx	1.032496091	2.58E-14
6530402F18Rik	1.749669405	1.75E-139
Slc27a4	1.129569695	1.09E-34
Odf2	1.076100106	3.65E-31
Gle1	1.179164477	3.71E-06
Wdr34	1.280951877	2.22E-26
Endog	1.216563404	1.27E-84
D2Wsu81e	1.136895104	4.78E-17
Nup188	1.240193611	1.01E-15
Fam73b	1.348004974	2.15E-41
Ppp2r4	1.11149024	3.78E-65
Prrx2	1.936324841	2.18E-236
Asb6	1.15217644	1.45E-09
Usp20	1.376695096	4.89E-16
Tor1a	1.071058065	3.76E-15
BC005624	1.216714651	7.86E-24
Ncs1	1.002265916	8.74E-50
Ppapdc3	1.431046377	2.25E-80
Golga2	1.353736802	8.08E-43
Dnm1	2.4019204	8.92E-275
Uck1	1.124485721	3.15E-10
1110008P14Rik	1.316093448	3.42E-166
Ptges2	1.018448354	1.61E-43
Ak1	1.842833476	1.31E-112
St6galnac4	1.20913663	2.41E-43
Dpm2	1.055323059	3.71E-12
Pip5kl1	1.161179873	2.23E-45
St6galnac6	1.311595798	1.20E-50
Sh2d3c	1.581463497	4.52E-43
Slc2a8	1.045077011	9.60E-07
Lrsam1	1.147912374	1.69E-20
Zbtb43	1.186188994	3.58E-07
Fbxw2	1.086868757	5.71E-17
Rabepk	1.531699061	4.55E-47
Arpc5l	1.044322818	1.15E-50
Ppp6c	1.204135429	8.14E-19
Mmadhc	1.188390021	1.19E-49
Arl5a	1.509326906	4.54E-99
Stam2	1.262561695	4.63E-12
Rprm	2.442175306	9.70E-158
Galnt5	1.282708261	3.43E-73
Wdsub1	1.16612875	5.76E-44
Cd302	2.236241098	4.22E-273
Scn2a1	1.819399637	1.43E-92
B3galt1	1.128298155	2.65E-30
Bbs5	1.198849065	2.58E-25
Fastkd1	1.232290654	1.67E-23
Phospho2	1.355838075	4.21E-42
Klhl23	1.853014316	3.15E-46
Mettl5	1.015147816	2.04E-57
Gorasp2	1.212436551	1.45E-32
Dcaf17	1.122533619	4.02E-10
Pdk1	1.698015119	1.46E-45
Gpr155	1.574337787	2.60E-65
Scrn3	1.079733464	7.92E-32
Prkra	1.162919751	4.35E-30
Neurod1	3.303270896	6.08E-201
Ppp1r1c	1.243839844	5.90E-55
Frzb	1.948602904	3.57E-102
Nckap1	1.088981744	1.33E-71
Fam171b	1.672264915	3.10E-71
Zdhhc5	1.03831956	6.04E-14
Serping1	1.066532324	1.32E-19
Rtn4rl2	1.212682912	1.38E-13
Timm10	1.38767416	5.89E-83
Lrrc55	2.059809185	1.62E-91
C1qtnf4	2.478275055	0
Ptpmt1	1.271360244	2.57E-51
Slc39a13	1.012343422	1.19E-17
Acp2	1.168678448	9.46E-08
Madd	1.209905717	2.37E-67
Pacsin3	1.036344368	7.63E-31
Harbi1	1.16011576	2.41E-07
Dgkz	1.144073413	2.00E-55
Pex16	1.294386706	2.85E-16
Gyltl1b	1.151111434	7.57E-16
Traf6	1.129191442	2.28E-05
Prr5l	1.0194272	3.92E-159
Commd9	1.141721494	2.26E-58
Fjx1	1.573551947	1.37E-88
Apip	1.127902536	2.20E-54
Nat10	1.147064694	9.86E-10
Fbxo3	1.126805296	7.80E-61
Cd59a	1.58056409	9.25E-105
Arl14ep	1.216430509	8.60E-41
Lpcat4	1.57569061	7.94E-72
Emc4	1.122791988	9.32E-121
Scg5	1.060381144	7.99E-150
A530058N18Rik	1.617609143	1.08E-167
Gjd2	1.511057491	4.19E-89
Actc1	3.072015989	6.89E-263
Bmf	1.085287723	5.35E-13
Pak6	1.205963535	2.15E-50
Disp2	1.835268691	1.48E-103
Bahd1	1.261757861	4.32E-41
Ccdc32	1.024733968	2.39E-26
Zfyve19	1.180310485	3.29E-17
Rhov	1.181607759	2.22E-56
Vps18	1.18158019	3.14E-34
Ndufaf1	1.538496372	3.37E-72
Chp1	1.169437235	1.02E-22
Rpap1	1.042421221	1.37E-17
Mapkbp1	1.078790047	1.12E-19
Lrrc57	1.16813945	1.12E-25
Haus2	1.342902391	7.29E-10
Ubr1	1.089012257	3.33E-17
Adal	1.107552771	1.09E-10
Ckmt1	2.396694221	2.78E-258
Map1a	1.167219807	1.71E-158
Spg11	1.030506396	2.93E-09
Sord	1.920026375	4.72E-84
Bloc1s6	1.303882266	1.52E-30
Dut	1.229068953	1.06E-46
Sppl2a	1.397914347	1.36E-44
Blvra	1.892329901	4.05E-118
Ciao1	1.192389199	8.88E-23
Kcnip3	2.237217749	0
Fahd2a	1.211765482	2.83E-29
1500011K16Rik	1.195725364	1.31E-97
Bcl2l11	1.603196755	8.31E-32
Anapc1	1.374971004	2.32E-18
Fbln7	1.092830732	6.69E-34
Zc3h8	1.290611159	1.30E-22
Slc20a1	1.38364696	3.26E-17
Stk35	1.15058274	3.68E-06
Idh3b	1.332022241	4.13E-156
Nop56	1.497116153	1.31E-49
Ebf4	1.423044451	1.22E-33
Cpxm1	2.137881637	4.35E-116
Vps16	1.679256965	1.28E-19
Lzts3	1.124355959	1.53E-51
Mrps26	1.076208326	1.31E-40
Fastkd5	1.212542831	1.90E-12
Gfra4	1.650761722	6.82E-104
Cdc25b	1.14045646	5.77E-16
1700037H04Rik	1.001640765	8.08E-14
Ap5s1	1.453359167	1.27E-70
Cds2	1.376901961	4.71E-41
Chgb	1.588674279	1.09E-137
Crls1	1.14667103	4.11E-51
Snap25	1.690341633	0
Mkks	1.355687933	4.49E-90
Esf1	1.373467873	1.72E-42
Ndufaf5	1.518971438	1.49E-119
Snx5	1.672049675	1.45E-31
Rbbp9	1.667263895	1.99E-31
Dzank1	2.025760221	2.27E-153
Gm561	1.157001414	3.22E-66
Naa20	1.294685241	1.23E-157
Insm1	2.342266497	7.87E-88
Napb	1.611022631	9.25E-100
Gzf1	1.131745113	4.87E-18
Pygb	1.345415532	2.26E-50
Snph	1.644488852	1.04E-84
Psmf1	1.546075044	2.25E-56
Tmem74b	1.8952557	1.21E-187
Fam110a	1.613100206	1.23E-13
Srxn1	1.94719854	2.95E-137
Nrsn2	2.407964717	5.09E-153
Id1	2.198469181	4.70E-228
Dusp15	1.653554172	1.31E-74
Ttll9	1.004595844	4.32E-13
Pdrg1	1.132864497	1.04E-42
Tm9sf4	1.40600411	8.79E-27
Kif3b	1.165009834	2.03E-19
Cdk5rap1	1.159695578	1.33E-10
Trp53inp2	1.198553313	2.44E-35
Ggt7	1.219564448	1.47E-51
Acss2	1.129501434	8.54E-27
Uqcc1	1.27742659	2.23E-49
Nfs1	1.508927713	5.21E-58
2900097C17Rik	1.112708503	1.44E-120
Aar2	1.463975024	7.09E-06
Ndrg3	1.162903501	1.34E-96
Manbal	1.020246351	3.68E-26
Src	1.08722694	1.24E-82
Nnat	1.132562891	0
Tti1	1.243722017	1.98E-13
Tgm2	1.670028846	1.08E-159
Snhg11	3.522125144	0
Dhx35	1.66247221	4.80E-22
Mafb	2.9812035	0
Plcg1	1.068167823	1.02E-65
Ift52	1.039159125	7.87E-07
Serinc3	1.267969892	1.80E-107
Tomm34	1.212010093	6.46E-38
Kcns1	1.793064315	2.04E-137
Dbndd2	1.592496595	2.88E-65
Sys1	1.193981436	6.86E-12
Pigt	1.29343888	4.51E-14
Snx21	1.543960261	1.42E-95
Zswim1	1.355571502	7.48E-14
Ctsa	1.00303093	8.40E-23
Elmo2	1.212645353	9.71E-31
2810408M09Rik	1.296727958	4.27E-07
Sulf2	1.342448779	7.20E-30
Slc9a8	1.141409221	5.27E-06
Tmem189	1.730777558	7.45E-68
Rtfdc1	1.13390001	8.96E-15
Vapb	1.249441322	5.66E-08
Stx16	1.221795793	7.74E-21
Nelfcd	1.243412975	1.63E-11
Slmo2	1.155249656	7.71E-51
Ppp1r3d	1.141071137	3.49E-36
Fam217b	1.581966075	4.81E-36
Ss18l1	1.113882982	1.36E-29
Osbpl2	1.231743155	9.72E-21
Cables2	1.354324709	5.29E-41
Slco4a1	1.86827228	1.39E-26
B230312C02Rik	1.285953063	3.78E-35
Ogfr	1.02186107	1.16E-05
Gid8	1.410894146	9.56E-81
Arfgap1	1.287888644	1.18E-16
Kcnq2	1.487636641	7.05E-158
Chrna4	2.393778394	6.28E-183
Eef1a2	1.739678377	1.15E-190
Arfrp1	1.111571535	3.65E-05
Rtel1	1.116463406	2.96E-08
Zgpat	1.213759765	1.16E-16
Znf512b	1.031243102	2.01E-22
Uckl1	1.133162281	2.90E-17
Samd10	1.579804663	6.03E-34
Tcea2	1.586482501	7.16E-70
Oprl1	2.398552387	3.10E-66
Rgs19	1.305975033	7.12E-34
Polr3k	1.064573362	1.63E-29
Zfhx4	1.314953866	1.10E-98
Ralyl	1.662392517	1.47E-58
Nlgn1	1.072629613	1.01E-11
Proser1	1.056341618	9.96E-08
Gm20754	1.19218392	6.30E-26
Gria2	1.935816573	6.75E-111
Fstl5	2.925239974	2.44E-116
Fbxw7	1.957907051	1.18E-116
Tspan2	1.841882912	2.69E-85
Ntng1	2.061827184	1.38E-217
Unc5c	2.003180615	1.30E-154
Prkacb	1.470399209	6.21E-53
Lphn2	2.285791519	1.08E-171
Slc44a5	1.054655877	7.51E-36
Negr1	1.303784808	7.08E-72
Lrrc7	2.171563888	2.67E-174
Mrps28	1.181567639	5.81E-58
Lrrcc1	1.042200022	1.31E-11
Cyp7b1	1.44856973	4.55E-129
Kcnmb2	2.223553911	8.72E-95
Pex5l	1.09641512	4.79E-22
Usp13	1.357137069	3.23E-42
Dcun1d1	1.138825834	7.81E-37
Atp11b	1.264072511	4.47E-38
Hspa4l	1.149086727	2.02E-73
Ccrn4l	1.139486815	1.39E-34
Smad9	1.839431078	1.37E-84
Rnf13	1.222127221	5.78E-102
Tsc22d2	1.039060866	5.79E-13
Med12l	1.361089075	2.83E-18
Clrn1	1.862005257	7.49E-97
Mme	1.454131775	7.82E-224
Kcnab1	1.682170572	4.20E-74
Shox2	1.731014816	9.25E-114
Ift80	1.113306832	1.47E-13
Ppm1l	1.415937238	2.09E-39
Serpini1	1.148181278	1.49E-134
Golim4	1.117106506	1.21E-13
Fnip2	1.100177912	1.14E-56
Glrb	2.523398062	0
Gucy1b3	1.253783588	6.27E-106
D930015E06Rik	2.310041917	6.06E-190
Pet112	1.18929324	4.69E-13
Dclk2	1.25106123	1.31E-56
Crabp2	1.058031712	4.19E-27
Fam63a	1.148263356	1.25E-05
Rnf115	1.305967182	1.99E-72
Sec22b	1.299086814	2.54E-57
Atp1a1	1.204177761	1.79E-17
Igsf3	1.628704545	3.00E-96
Magi3	1.738421304	5.88E-42
Lrif1	1.196852618	1.94E-10
Slc6a17	1.662073497	2.62E-111
Clcc1	1.219446997	5.42E-16
Gnai3	1.542297878	2.29E-15
5330417C22Rik	1.101005252	2.28E-39
Vav3	2.159063926	1.73E-113
Olfm3	1.139105826	1.24E-135
Slc30a7	1.209156938	4.01E-06
Agl	1.730502722	9.57E-95
Hiat1	1.094130194	6.16E-29
Snx7	1.278899244	6.55E-61
Tmem56	2.237566812	3.56E-57
Sec24d	1.300183085	7.07E-27
Ndst3	1.713236519	7.50E-213
Camk2d	1.975349796	4.36E-126
Elovl6	1.531663954	2.98E-23
Pla2g12a	1.339340002	1.57E-40
Npnt	2.533257264	0
Manba	1.211924297	6.92E-23
Dnajb14	1.329724862	2.99E-40
Rap1gds1	1.785724554	6.30E-136
Tspan5	1.279667618	1.16E-10
Hs2st1	1.375034047	8.14E-07
Ddah1	1.51780124	1.93E-72
Ssx2ip	1.2147708	2.70E-60
Fam73a	1.273063709	1.97E-16
Zzz3	1.095859996	1.75E-07
Pex2	1.228298609	8.67E-39
Pkia	1.101209696	1.60E-38
Tpd52	1.255172016	1.38E-42
Pmp2	1.160869466	2.69E-110
Snx16	1.581311833	6.28E-77
Car13	1.31752091	2.92E-56
Bhlhe22	1.204369336	5.01E-127
Hps3	1.231296645	2.16E-21
Gyg	1.689536197	4.40E-82
Nceh1	2.598601924	4.60E-244
Eif5a2	2.061639825	2.63E-172
Prkci	1.248759576	2.85E-13
Skil	1.573250612	1.28E-61
Slc7a14	1.558215457	2.91E-45
Zmat3	1.348892168	3.81E-11
Pik3ca	1.156325329	4.47E-14
Mfn1	1.199897922	2.28E-28
Gnb4	1.571690399	1.46E-141
Ttc14	1.11004682	2.25E-17
Mccc1	1.06610099	1.47E-06
Acad9	1.181876294	1.98E-16
Anxa5	2.124316552	4.30E-191
Exosc9	1.353681943	6.88E-34
Trpc3	1.426805161	1.63E-23
Bbs7	1.642210315	2.09E-35
Pgrmc2	1.862190474	2.81E-70
Jade1	1.37603112	4.79E-19
Elf2	1.148532565	7.57E-22
Rab33b	1.055251278	1.66E-20
Cog6	1.051456221	2.25E-28
Alg5	1.32304516	5.19E-32
Rfxap	1.147704533	3.33E-25
Sertm1	2.378932718	1.05E-179
Mab21l1	1.934772251	4.17E-25
Pfn2	1.237288554	2.41E-192
Siah2	1.309187781	1.92E-18
Gmps	1.329611072	9.72E-23
Mlf1	1.270240177	5.57E-47
Gfm1	1.959246807	1.26E-54
Schip1-3	1.082626276	1.50E-21
1110032F04Rik	2.130163762	6.98E-76
Trim59	1.23306281	3.13E-17
B3galnt1	1.926431771	3.58E-115
Sptssb	1.040771578	5.51E-108
Slitrk3	2.502964669	1.81E-132
Rapgef2	1.229999988	2.89E-22
Etfdh	1.15650681	1.65E-41
Map9	1.76182906	6.65E-59
Plrg1	1.139051272	4.91E-05
Mab21l2	2.035953348	5.40E-155
Ntrk1	2.590190383	0
Mef2d	1.321893113	5.62E-08
Sema4a	1.033755213	8.09E-34
Slc25a44	1.115777793	8.63E-26
Mex3a	1.856590891	0
Rit1	1.504514339	1.62E-25
Msto1	1.419728713	1.89E-45
Fdps	1.262914866	2.40E-44
Mtx1	1.213400095	3.00E-27
Thbs3	1.228846361	1.05E-40
Fam189b	1.143780545	9.29E-24
Hcn3	1.641265463	1.57E-43
Adam15	1.178365772	1.15E-15
Efna1	1.041107117	1.09E-66
Efna3	1.303080919	2.42E-45
Shc1	1.051786858	1.11E-21
Pygo2	1.120076129	3.24E-30
Pmvk	1.273348912	1.41E-55
Cks1b	1.042368701	8.68E-30
Chrnb2	1.112142606	1.10E-38
4933434E20Rik	1.132704993	2.35E-32
Jtb	1.321626525	8.18E-34
Dennd4b	1.252336078	3.01E-15
Slc27a3	1.542433773	9.76E-59
S100a1	1.023920358	1.15E-58
Snapin	1.481649227	2.14E-73
S100a13	1.372872417	5.84E-38
Them4	1.673282946	6.19E-55
Mrpl9	1.158821461	9.64E-36
Tdrkh	1.236853255	1.45E-12
Celf3	1.51913346	2.79E-224
Tmod4	1.758898283	4.49E-151
Psmd4	1.02097352	3.75E-18
Prune	1.270992941	8.33E-42
Sema6c	1.125697194	1.93E-74
Setdb1	1.132968519	1.23E-15
Arnt	1.013046961	6.71E-18
Ensa	1.421006796	9.83E-24
Vps45	1.553793323	2.42E-21
Sv2a	1.819217035	2.90E-151
Mtmr11	1.511330686	1.41E-44
Bola1	1.147459485	4.16E-15
Ankrd34a	1.279218114	1.55E-61
Txnip	1.387980035	6.36E-72
Pex11b	1.06724805	1.62E-24
Pias3	1.289904575	1.63E-31
Nudt17	1.585532401	1.67E-86
Gpr89	1.143224712	1.40E-06
Acp6	1.177670962	1.32E-29
Prkab2	1.219011478	3.89E-11
Ttf2	1.019044939	7.64E-12
Nhlh2	2.623341613	6.11E-152
Sike1	1.511341685	8.18E-27
Hipk1	1.157864748	4.95E-10
Ap4b1	1.234807468	7.88E-24
Phtf1	1.204806046	1.43E-05
Slc16a1	1.663887642	8.05E-121
Ppm1j	2.417118286	0
Fam212b	1.463272162	1.79E-50
Ddx20	1.279819879	3.57E-09
Wdr77	1.521308774	6.86E-30
Cept1	1.219311628	2.84E-42
Kcnc4	1.948009847	3.98E-159
Gstm5	1.545863029	7.13E-123
4933431E20Rik	1.482885734	2.60E-37
Gstm7	1.889851364	2.60E-93
Ampd2	1.349452495	1.14E-33
Tmem167b	1.130149402	4.49E-13
Stxbp3a	1.018653749	2.43E-20
Fam102b	1.417991634	1.88E-41
Amy1	1.023044702	4.69E-09
Dph5	1.422493552	4.32E-24
Extl2	2.0447661	2.24E-153
Gpr88	2.784151325	1.96E-204
Slc35a3	1.139951654	1.19E-12
Palmd	2.030253638	6.49E-154
D3Bwg0562e	1.818468342	3.29E-198
4833424O15Rik	1.910577772	1.00E-156
Alg14	1.807560428	7.27E-88
Gclm	1.152409077	1.10E-43
Snhg8	1.114566698	5.69E-37
Tram1l1	1.704031435	8.69E-17
Ugt8a	2.009155565	9.51E-202
Egf	1.207672776	9.01E-41
Cfi	1.285305941	1.18E-25
Ccdc109b	1.590390323	0
Ppa2	1.841366513	8.09E-116
Cxxc4	1.216492448	8.63E-27
Metap1	1.171577372	3.03E-23
Adh5	1.063315028	8.51E-14
Nexn	1.655221319	1.12E-178
Dnajb4	2.101778194	1.92E-158
Pigk	1.156782472	8.46E-48
Rabggtb	1.575970557	1.01E-97
Acadm	1.212627463	1.96E-48
Cryz	1.298637215	9.00E-50
Fpgt	1.028572837	3.27E-38
Lrrc40	1.305365296	1.47E-10
Ankrd13c	1.113637276	1.13E-37
Rnf220	1.351143973	5.67E-39
Clvs1	1.325981186	3.27E-11
Bach2	1.440645574	1.37E-92
Gne	1.179210924	1.11E-42
E130309F12Rik	1.435365974	7.88E-52
Palm2	1.720454918	3.95E-120
Astn2	1.896311735	1.53E-107
Tnc	2.34639523	1.01E-185
Cdk5rap2	1.058668445	3.42E-42
Zdhhc21	1.294561893	1.82E-35
Ptprd	1.64804081	1.01E-160
Cntln	1.017735568	7.88E-21
Slc24a2	2.260483112	1.06E-215
Inadl	1.060180227	6.43E-18
Sgip1	1.715186888	8.52E-114
Mast2	1.46580144	8.97E-38
Inpp5b	1.182752579	4.12E-11
Casz1	1.458083973	1.29E-76
Spsb1	2.276496318	3.31E-32
Fam110b	1.973790971	1.27E-93
Nsmaf	1.034881083	1.03E-19
Tox	1.671943461	1.41E-49
Chd7	1.96977599	3.27E-246
Asph	1.407100242	1.85E-100
2610301B20Rik	1.119333323	1.00E-34
Triqk	1.011264574	1.66E-26
Runx1t1	1.805824087	2.50E-167
Necab1	2.922401614	0
Otud6b	1.574579925	8.75E-46
Nbn	1.003134678	9.42E-25
Mmp16	1.220215516	6.62E-35
Wwp1	1.023358673	1.15E-50
Cpne3	1.055033646	4.64E-21
Tstd3	1.592244433	1.01E-64
Coq3	1.28938849	5.01E-49
Fbxl4	1.188761408	2.54E-23
Ndufaf4	1.890543739	4.57E-86
Manea	1.541397084	5.37E-42
Epha7	1.978546623	1.74E-56
Rngtt	1.200174559	2.41E-05
Mdn1	1.214144326	6.57E-46
Cnr1	3.006164363	1.55E-242
Zfp292	1.16525422	5.63E-94
Cntfr	1.543702797	1.63E-45
Fam219a	1.261970734	7.60E-05
Unc13b	1.714942677	4.65E-220
Npr2	1.903406074	4.67E-40
Zcchc7	1.192741694	2.47E-33
Shb	1.173676004	8.50E-15
Tdrd7	1.278689145	4.32E-26
Frmpd1	1.487576305	5.26E-70
Gabbr2	1.540065865	4.08E-92
Grin3a	2.574495116	4.69E-137
Fktn	1.361150337	3.53E-33
Zfp462	1.313775108	7.44E-101
Tmem245	1.045656092	9.45E-23
Ptpn3	1.030017471	3.93E-44
Ptbp3	1.079070113	5.26E-77
E130308A19Rik	1.145167696	4.90E-34
AI314180	1.051493475	1.33E-35
Slc31a1	1.510354926	1.53E-47
Zfp618	1.113935478	5.47E-40
Pappa	2.512001309	0
Brinp1	2.424689866	9.48E-213
Frmd3	2.282073639	4.49E-217
Ttc39b	1.493600295	2.68E-69
Sh3gl2	2.312545907	3.75E-195
Adamtsl1	1.331246706	1.06E-59
Mllt3	1.223980829	5.00E-38
Focad	1.225974168	1.75E-19
Atg4c	1.296855608	3.46E-43
Cachd1	1.442911289	5.54E-33
Dnajc6	1.546065219	1.07E-98
Jak1	1.29962537	7.79E-54
Pde4b	1.388297687	2.36E-39
Usp24	1.000826996	1.74E-29
Yipf1	1.25826814	1.39E-36
Lrp8	1.324022694	4.30E-40
Rab3b	1.215815793	4.64E-65
Osbpl9	1.269603145	1.51E-16
Mknk1	1.531805692	2.14E-74
Faah	1.604449289	2.63E-44
Zswim5	1.010735235	1.20E-09
Tesk2	1.362046738	9.60E-25
St3gal3	1.143550053	6.17E-08
Ccdc30	1.239953411	1.28E-21
Smap2	1.16481645	1.68E-31
Grik3	1.667306515	1.01E-104
Epha10	2.272484923	3.70E-226
Ncdn	1.679365006	3.38E-62
Phc2	1.285279604	2.43E-98
Zbtb8a	1.05462154	3.12E-10
C77080	2.045916606	3.61E-137
Txlna	1.073055042	4.51E-45
Sdc3	1.933556874	1.91E-124
Nkain1	1.336307066	7.82E-46
Epb4.1	1.987857988	8.32E-99
Mecr	1.34941033	4.24E-17
Gmeb1	1.043199378	3.67E-37
Fuca1	1.397835424	1.09E-35
Capzb	1.356513039	1.95E-78
Igsf21	2.000175693	3.32E-142
Kazn	1.614348096	1.84E-113
Prdm2	1.186208822	5.41E-86
Vps13d	1.004926519	2.66E-21
Ptchd2	1.470264349	4.21E-54
Draxin	2.087723145	2.67E-117
Pik3cd	1.173504185	4.88E-92
Pgd	1.131463635	6.86E-27
Kcnab2	1.57238595	1.70E-116
Icmt	1.044361294	3.15E-16
Ssu72	1.128663383	3.36E-69
Tgs1	1.112343879	2.95E-34
Tmem68	1.0272119	5.95E-20
Chchd7	1.20138135	7.49E-55
Impad1	1.309519906	1.35E-39
Ubxn2b	1.228658373	2.60E-15
Ndufaf6	1.307641166	8.06E-61
Fam92a	1.300633611	5.13E-96
Tmem55a	2.381642528	6.44E-105
Decr1	1.759670915	4.40E-63
Calb1	2.734496646	2.27E-248
Osgin2	1.273943196	4.82E-26
Ufl1	1.393134753	2.60E-38
Rragd	1.186106313	2.56E-22
Ube2j1	1.743662779	1.57E-91
Srsf12	1.583082477	3.19E-64
Rars2	1.253682118	2.34E-26
Smim8	1.370834705	1.17E-67
3110043O21Rik	1.323633933	4.93E-49
Smu1	1.051694348	1.56E-23
Nol6	1.099350302	2.35E-09
Ubap1	1.277112158	1.24E-17
Dcaf12	1.205360513	2.08E-15
AI464131	1.800443781	5.68E-81
Nudt2	1.040849355	9.59E-22
Enho	1.060526865	3.77E-50
Sigmar1	1.262586292	4.79E-101
Il11ra1	1.811191003	2.00E-250
Galt	2.282930169	6.23E-226
N28178	1.8229244	3.69E-117
Stoml2	1.140177381	1.88E-46
Tesk1	1.106928113	3.19E-25
Ccdc107	1.351155716	2.53E-23
Creb3	1.078435356	4.33E-16
Hint2	1.453002747	8.20E-66
Tmem8b	1.076624658	4.17E-42
Glipr2	1.540780183	5.11E-14
Grhpr	1.436292452	2.11E-81
Zbtb5	1.059786849	5.40E-24
Fbxo10	1.169034676	2.36E-20
Polr1e	1.269360239	1.13E-14
Aldh1b1	1.123348344	1.15E-17
Igfbpl1	2.645725386	7.93E-292
Tmod1	1.544429746	2.72E-127
Nans	1.095056937	1.65E-39
Coro2a	1.757332609	2.31E-15
Col15a1	1.185346505	3.64E-241
Alg2	1.299238904	2.79E-69
Stx17	1.106344743	2.75E-20
Rnf20	1.009838169	2.58E-13
Tmem246	1.435208796	9.07E-148
Tmem38b	1.091063771	5.62E-27
Fam206a	1.775971866	3.60E-08
Frrs1l	1.414599294	1.39E-41
Akap2	1.842647935	1.60E-89
Ugcg	1.354182745	7.15E-63
Hsdl2	1.596297041	2.68E-89
Inip	1.001549059	2.04E-08
Slc31a2	1.167403641	1.07E-16
Wdr31	1.079421773	1.68E-11
Atp6v1g1	1.027417542	2.14E-89
Trim32	1.27054643	5.96E-33
Lurap1l	1.296923121	7.49E-19
Rraga	1.190058099	7.78E-27
Plin2	1.409983791	7.77E-51
Mtap	1.296454174	2.94E-25
Plaa	1.351973007	4.15E-06
Hook1	1.314772402	5.22E-30
Tm2d1	1.228453657	2.41E-87
Pgm2	2.145557548	7.10E-133
Raver2	1.684357478	5.84E-12
Prkaa2	1.733888616	2.40E-63
Tceanc2	1.283742766	4.04E-12
0610037L13Rik	1.057318092	1.81E-71
Cpt2	1.789188652	6.60E-108
Ttc39a	1.216706559	2.45E-130
Rnf11	1.656441671	4.41E-97
Cmpk1	1.557292271	7.08E-101
Efcab14	1.200789369	3.80E-21
Nsun4	1.148942383	2.44E-16
Lrrc41	1.515620088	2.34E-22
Pomgnt1	1.473737754	1.01E-22
Mmachc	1.377488545	7.32E-29
Urod	1.536131748	1.59E-34
Plk3	1.012066142	7.49E-08
Tmem53	1.162125113	1.21E-45
Kdm4a	1.402909711	1.06E-08
Szt2	1.080290271	2.51E-39
Med8	1.568026402	4.77E-23
Cldn19	2.080964751	0
Rimkla	1.370013421	3.69E-54
Ppcs	1.42115242	1.21E-129
Foxo6	1.102902393	6.37E-34
Ctps	1.196393836	1.26E-18
Exo5	1.078280993	2.70E-15
Rims3	1.3985033	3.09E-31
Rlf	1.067983826	1.39E-29
Ppt1	1.387031157	7.51E-61
Mycl	1.300987847	1.23E-64
Rragc	1.059993077	2.63E-20
9930104L06Rik	1.107392999	2.05E-10
Snip1	1.219997579	1.40E-07
2610028E06Rik	1.412389532	9.84E-157
Oscp1	1.091905189	3.35E-14
Trappc3	1.030160611	7.74E-27
Adprhl2	1.266384767	1.96E-11
Ago1	1.180276957	1.35E-65
Ago4	1.190356022	1.09E-37
5730409E04Rik	2.013397294	3.12E-139
Smim12	1.18619138	9.23E-76
Dlgap3	1.445680202	2.42E-58
Trim62	2.036045189	3.45E-91
Rnf19b	1.244014941	2.84E-40
Hpca	2.225524264	7.24E-181
Fndc5	2.168674279	9.09E-213
Yars	1.322620418	7.49E-31
Eif3i	1.038288126	1.93E-36
Tmem39b	1.191973131	2.09E-34
Bai2	1.341787976	1.23E-51
Serinc2	1.052659211	3.23E-45
Fabp3	2.457892837	0
Zcchc17	1.181809538	9.92E-38
Snrnp40	1.591907108	5.43E-14
Snhg12	1.243511091	3.30E-20
Snhg3	1.360757526	2.16E-65
Rcc1	1.110224456	1.59E-11
Taf12	1.167773903	3.12E-14
Ppp1r8	1.313704533	9.59E-10
Gpr3	1.072969281	1.01E-17
Cd164l2	1.134379143	7.36E-85
Slc9a1	1.026361292	4.91E-15
Trnp1	2.34259112	3.09E-264
Rps6ka1	1.384415814	6.28E-17
Cep85	1.603781267	3.89E-38
Pdik1l	1.197103719	1.95E-14
Pafah2	1.04392744	2.69E-08
Mtfr1l	1.151708163	2.32E-62
Paqr7	1.413267963	2.37E-35
Rcan3	1.759553961	6.18E-44
Hmgcl	1.622194378	1.58E-39
Gale	1.378120345	2.16E-27
Pithd1	1.520145427	1.43E-16
Zfp46	1.197342472	4.61E-24
Asap3	1.275277654	3.15E-21
Luzp1	1.447936348	4.92E-24
Epha8	1.520881209	5.05E-38
Zbtb40	1.128692996	1.08E-13
Rap1gap	1.930751142	1.00E-230
Sh2d5	1.273686717	3.89E-31
Pink1	1.266248666	2.26E-66
Ddost	1.487536914	2.08E-44
Cda	2.109666861	6.99E-161
Fam43b	1.054371836	5.98E-37
Nbl1	1.60894395	7.79E-94
Akr7a5	1.591042033	4.72E-46
Emc1	1.163323819	7.07E-23
Padi2	1.708329292	5.56E-141
Atp13a2	1.165207713	1.62E-59
Fam131c	1.264167293	1.08E-123
Zbtb17	1.277385761	2.05E-18
Fblim1	1.581379074	1.52E-115
Casp9	1.091204776	1.65E-11
Pramef8	1.176543387	4.50E-06
Zfp933	1.165254368	1.92E-18
Mfn2	1.831131234	1.82E-78
Agtrap	1.141232175	1.71E-85
Mthfr	1.272405604	8.26E-26
Fbxo44	1.066864529	1.16E-43
Fbxo2	1.882801821	3.57E-219
Exosc10	1.234798985	2.47E-20
Srm	1.098487679	1.79E-33
Dffa	1.14026025	2.08E-24
Clstn1	1.124008042	1.55E-121
Slc25a33	1.75662828	3.34E-89
Slc45a1	1.671670398	7.00E-76
Per3	1.168129862	1.88E-61
Dnajc11	1.606106176	4.76E-27
Espn	1.717149396	0
Plekhg5	1.03594626	3.96E-18
Acot7	2.620122047	0
Gpr153	1.748770449	4.38E-61
Chd5	2.12199244	3.09E-193
Cep104	1.114435288	8.13E-14
Smim1	1.309711089	3.55E-79
Wdr8	1.048673497	5.22E-06
Tprgl	1.508161806	2.11E-34
Fam213b	1.233342728	3.36E-55
Plch2	2.280844171	0
Pank4	1.075789569	6.55E-08
Rer1	1.09208663	1.73E-34
2610002J02Rik	1.095996352	3.76E-11
Mib2	1.20582033	9.93E-44
B930041F14Rik	1.348701226	2.53E-33
Slc35e2	1.093048714	4.85E-12
Atad3a	1.366028903	1.75E-21
Dvl1	1.025188553	1.39E-21
Fam132a	1.136693483	5.72E-52
Gltpd1	1.346906679	1.82E-44
B3galt6	1.421849973	2.25E-15
Sdf4	1.108996975	3.62E-43
9430015G10Rik	1.321695001	1.20E-18
Agrn	1.048155334	1.56E-233
Gtf2ird2	1.108908387	1.39E-06
Naaa	1.09662382	5.56E-22
Coq2	1.465453082	1.29E-38
Cdk14	2.29656463	5.39E-227
Pclo	1.670665187	2.97E-85
Sema3d	1.4824115	1.72E-63
Klhl7	1.577815579	3.59E-52
Magi2	1.762978024	1.86E-94
Lhfpl3	1.912546884	6.27E-253
Zfp512	1.542143284	5.07E-46
Dpp6	1.151626536	5.95E-32
Lmbr1	1.848868434	8.14E-67
Add1	1.289725992	1.06E-32
Slit2	1.859199877	2.34E-87
Kcnip4	1.849047649	9.46E-81
Grxcr1	1.531628628	5.76E-146
Kctd8	1.430341936	6.89E-101
Lphn3	1.128298664	2.74E-81
Slc4a4	1.338586998	4.99E-60
Fras1	1.193879936	4.24E-43
Arhgap24	2.704915627	5.42E-194
Ttc28	1.714213401	7.14E-215
Tmem132d	1.340655558	2.99E-112
Asl	1.587527805	5.98E-61
Chst12	1.101384683	1.14E-13
Sdk1	2.46764622	7.27E-144
Cyth3	1.748518834	2.85E-40
Adam22	1.922021465	1.68E-124
Abcb4	1.089124053	2.32E-78
Sema3a	2.203075249	3.36E-209
Sema3e	2.937003478	0
Gnai1	1.953194624	1.15E-97
Phtf2	1.181122179	6.83E-18
Dnajc2	1.000699566	4.41E-13
Orc5	1.115335977	2.61E-29
Fam126a	1.124635867	6.00E-11
Prkag2	1.736143005	4.72E-93
Actr3b	1.518301806	6.40E-22
Ube3c	1.170083746	1.97E-29
Cad	1.353323442	5.08E-24
Depdc5	1.091766586	3.21E-08
Yes1	1.018694522	2.30E-12
Fam193a	1.08219814	1.94E-56
Zfyve28	1.25819198	4.01E-36
Rnf4	1.180611182	1.13E-12
Rgs12	1.411637701	1.31E-50
Ablim2	2.05905082	1.63E-296
Tbc1d14	1.400799624	4.79E-43
Afap1	1.061978999	2.12E-121
Stk32b	1.32580491	6.06E-34
Jakmip1	2.075533346	2.06E-141
Wdr1	1.452874511	2.65E-109
Rab28	1.195480242	1.51E-36
Fbxl5	1.17837339	1.06E-63
Cpeb2	1.125941978	1.65E-37
Fam184b	1.757670754	1.97E-240
Ppargc1a	2.378479758	5.49E-252
Lgi2	1.812853902	1.20E-100
Stim2	1.199484526	4.24E-31
Pcdh7	1.429932928	6.30E-65
Klhl5	2.283225167	9.93E-67
Lias	1.316840763	5.12E-43
N4bp2	1.112016098	1.56E-45
Atp8a1	1.11714857	5.24E-38
Gabra2	2.228309138	3.09E-116
Gabrb1	1.365546217	4.00E-86
Slc10a4	1.103152607	2.93E-52
Dcun1d4	1.207822828	7.37E-21
Epha5	1.397203936	2.76E-106
Uba6	1.045506947	9.54E-06
Cdkl2	1.855840038	4.06E-82
Antxr2	1.116278961	3.36E-66
Prkg2	1.531001793	3.35E-101
Rasgef1b	1.204181335	8.17E-39
Tmem150c	1.366165356	3.12E-41
Mapk10	1.546404108	6.85E-92
Lrrc8d	1.34157461	4.32E-15
Rpap2	1.36392467	1.64E-11
Cplx1	2.766627144	0
Ep400	1.042536164	5.23E-86
Tfip11	1.123785822	2.43E-12
2900026A02Rik	1.628891798	9.66E-87
Sez6l	2.135263474	1.13E-104
Adrbk2	1.033891519	1.13E-22
Coro1c	1.025659843	7.43E-78
Sppl3	1.022052012	1.21E-19
Gltp	1.457735664	1.09E-58
Gcn1l1	1.115802145	1.74E-68
Cit	1.246718281	1.04E-68
Taok3	1.021382797	4.04E-15
Srrm4	1.425887151	1.32E-34
Rph3a	3.370747282	0
Cux2	1.700715084	2.59E-169
Atxn2	1.031948534	1.09E-22
Ift81	1.16227253	1.16E-17
Clip1	1.225107894	1.32E-59
Mphosph9	1.025826611	2.93E-19
Pitpnm2	1.466067003	2.01E-120
Hip1r	1.544338392	6.11E-74
Ncor2	1.06097442	5.94E-104
Tmem132b	1.381643832	1.89E-82
Tmem132c	1.288920052	2.90E-113
Kctd7	1.38531947	1.86E-53
Tyw1	1.055273545	1.45E-12
Mlxipl	1.079511223	1.54E-233
Hip1	1.318568394	5.64E-233
Col26a1	1.772198634	6.54E-247
Zfp113	1.050940214	6.48E-09
Prkar1b	1.398199696	1.03E-109
Fam20c	1.175011736	1.83E-29
Rnf216	1.018539722	7.20E-19
Tnrc18	1.113966184	9.91E-77
Zfp316	1.261463645	8.63E-55
Smurf1	1.583107834	6.29E-12
Wasf3	1.273682377	3.97E-09
Lnx2	1.15680571	2.08E-24
Slc7a1	1.63135503	8.97E-75
Mtus2	1.954371038	4.77E-210
B3glct	1.158938621	6.03E-15
Pex1	1.62704655	1.52E-11
Cyp51	1.441712856	6.63E-55
Fzd1	2.413925489	9.95E-132
Steap2	1.180933955	3.01E-21
Sri	1.500470523	3.67E-41
Slc25a40	1.107877628	7.45E-37
Abcb1a	1.222979183	3.54E-93
Hgf	1.241616039	2.23E-28
Tmem60	1.38872279	7.64E-66
Fam185a	1.105346055	8.73E-26
Lrrc17	1.023078049	5.68E-41
Napepld	1.173457036	4.30E-38
Pmpcb	1.132126824	1.08E-40
Psmc2	1.082169427	1.06E-41
Pus7	1.023782991	2.61E-07
Kcnh2	1.769824366	6.16E-92
Asic3	1.53664479	5.62E-120
Abcb8	1.136813101	5.69E-06
Slc4a2	1.084014037	1.03E-18
Smarcd3	1.70848629	1.14E-83
Rheb	1.385831803	2.22E-108
Galnt11	1.099865358	3.89E-49
Shh	2.028866706	1.94E-108
Nom1	1.353668256	5.99E-05
Ept1	1.40311729	5.15E-27
Kcnk3	1.524201476	1.12E-82
Slc35f6	1.302759177	1.81E-38
Tmem214	1.520090591	1.65E-19
Slc5a6	1.489287192	3.70E-08
Cgref1	1.350607789	1.54E-33
Eif2b4	1.130235125	1.60E-32
Fndc4	1.639886256	1.70E-77
Ift172	1.032758498	2.88E-35
Nrbp1	1.079188185	4.52E-34
Gpn1	1.023961062	2.40E-23
Ppp1cb	1.042678087	1.22E-28
Ywhah	1.149304441	7.47E-139
Maea	1.104120956	4.06E-30
Tmem129	1.196749016	1.25E-20
Slbp	1.419541848	6.28E-49
Letm1	1.212247142	3.00E-28
Nelfa	1.085075102	1.41E-12
Nat8l	1.481315137	2.27E-51
Mfsd10	1.222146498	1.13E-19
Nop14	1.060604828	1.49E-05
Grpel1	1.201084695	1.36E-37
Man2b2	1.270510856	6.27E-21
Ppp2r2c	1.599146731	1.83E-115
Wfs1	1.553040456	1.48E-59
Tapt1	1.060569123	6.38E-07
Qdpr	1.770853438	8.03E-68
Lap3	1.256531309	7.77E-40
Sepsecs	1.035889891	1.77E-05
Sel1l3	1.613714873	1.45E-40
Cckar	1.849027196	2.23E-102
Klf3	1.116652522	1.99E-33
Bend4	1.462419748	1.12E-33
Gnpda2	1.261831463	3.66E-40
Guf1	1.058078937	1.77E-15
Ociad1	1.263647327	3.47E-85
Ociad2	1.03098587	3.06E-40
Sgcb	1.423480527	5.05E-73
C530008M17Rik	1.41604961	3.27E-105
Paics	1.111186186	2.79E-58
Cenpc1	1.000894384	1.19E-05
Grsf1	1.593707379	3.47E-77
Cox18	1.233142024	6.41E-62
Rassf6	1.078485139	1.55E-40
Ccng2	1.161434153	1.44E-10
Fgf5	1.378991332	3.25E-55
Enoph1	1.424284634	3.68E-60
Cds1	1.819626926	1.30E-160
Nudt9	1.125455689	1.17E-27
Sparcl1	4.155657721	0
Spp1	4.634769343	0
Lrrc8b	1.57821223	2.01E-31
Lrrc8c	1.177349314	1.50E-26
Ephx4	1.25227907	5.42E-86
A830010M20Rik	1.381127331	4.82E-06
Fam69a	1.160102971	1.52E-44
Zfp932	1.12510656	7.34E-06
Golga3	1.108636288	6.96E-14
Chfr	1.000451583	6.34E-31
Pgam5	1.058185219	3.24E-13
Galnt9	1.916476155	3.63E-91
Noc4l	1.241411431	2.12E-22
Pitpnb	1.310381446	7.63E-24
Crybb1	1.459125869	0
Miat	1.367474695	0
Hps4	1.154115758	7.32E-12
Asphd2	1.536122275	1.99E-47
Wscd2	1.804124616	6.77E-158
Tmem119	1.609539165	2.73E-119
Iscu	1.016756444	5.18E-45
Ung	1.017803362	3.19E-46
Kctd10	1.171430132	1.94E-52
Ube3b	1.327569397	3.76E-34
Mvk	1.310142528	4.76E-23
Mmab	1.453614853	1.23E-48
2610524H06Rik	1.063839405	4.17E-26
2210016L21Rik	1.045043573	2.12E-97
Cabp1	1.850738603	3.33E-175
Pop5	1.169342366	4.69E-35
Gatc	1.015536857	8.64E-19
Coq5	1.397900855	4.48E-40
Srrm4os	1.020630687	2.98E-26
Wsb2	1.062897403	1.55E-75
2410131K14Rik	1.220253226	7.62E-31
Plbd2	1.238332176	1.06E-44
Dtx1	1.244615182	6.34E-70
Ddx54	1.083154032	1.22E-41
Naa25	1.045027814	2.29E-16
Fam109a	1.166361982	9.69E-55
Fam216a	1.057553869	5.45E-33
Vps29	1.01649044	1.15E-141
Camkk2	1.118851651	1.14E-27
Rnf34	1.804842655	4.26E-38
Rhof	1.286987253	6.39E-83
Arl6ip4	1.375696561	2.30E-26
Abcb9	1.491115648	3.04E-84
Rilpl2	1.271688976	1.99E-12
Zfp664	1.067443609	8.87E-55
Ccdc92	1.032399158	3.74E-20
Dhx37	1.0816846	9.22E-19
Bri3bp	1.085041624	1.39E-19
Aacs	1.065997563	4.89E-45
Mrps17	1.04776205	5.09E-29
Gbas	1.531209101	1.76E-150
Psph	1.184713565	7.53E-53
Cct6a	1.002830312	1.76E-41
Vkorc1l1	1.493821745	1.40E-31
Crcp	1.234826683	2.62E-38
Rabgef1	1.514107879	6.18E-93
Gatsl2	1.325106224	7.42E-38
Rfc2	1.009443652	1.36E-12
Stx1a	1.376640242	1.56E-57
Wbscr22	1.077716282	4.77E-11
Baz1b	1.059499879	1.43E-68
Rhbdd2	1.71777026	3.66E-33
Tmem120a	1.044559378	2.87E-18
Por	1.426783861	1.35E-67
Rasa4	1.864144503	8.35E-214
Alkbh4	1.102518713	4.55E-12
Ift22	1.542035055	2.71E-19
Ap1s1	1.230100629	2.65E-24
Vgf	1.83747069	4.40E-154
Ufsp1	1.211315813	8.44E-23
Slc12a9	1.184174014	4.24E-44
Ache	2.598028773	1.89E-167
Pop7	1.168894215	5.21E-24
Mospd3	1.308639419	1.18E-33
Cops6	1.185627853	3.10E-55
Lamtor4	1.022735804	2.42E-76
BC037034	1.437696573	6.44E-23
Gpc2	2.074340949	0
Pdgfa	1.318717383	2.05E-61
Adap1	1.903649622	6.10E-117
Zfand2a	1.177219984	1.69E-32
Ints1	1.021142149	5.19E-30
Psmg3	1.00504703	6.34E-15
Brat1	1.00797988	6.23E-05
Wipi2	1.327168523	5.31E-17
Slc29a4	1.564645812	3.47E-99
Zdhhc4	1.089826272	8.12E-14
Fam220a	1.036362803	1.76E-18
Eif2ak1	1.547937635	2.97E-41
Aimp2	1.522863434	4.51E-30
Tecpr1	1.2435298	2.30E-67
Tmem130	2.370619252	1.77E-188
Zkscan5	1.078343213	1.40E-12
Flt3	2.011113899	0
Hsph1	1.465767468	1.29E-26
Brca2	1.214350692	1.44E-07
Osbpl3	2.199114173	7.55E-145
Exoc4	1.336809896	4.51E-38
Ano2	1.587557256	1.69E-124
Thsd7a	1.558690941	0
Mkln1	1.351305491	1.74E-25
Klhdc10	1.184496948	5.15E-27
Plxna4	2.364215152	3.30E-106
Cntnap2	2.151697658	1.39E-172
Scrn1	2.086504698	1.73E-91
Ccser1	1.253002289	7.09E-20
Snca	2.50332881	1.88E-238
Ctnna2	1.094768938	6.18E-239
Exoc6b	1.412266158	6.12E-28
Frmd4b	1.049554363	1.13E-41
Slc6a1	1.69888766	6.44E-129
Grm7	2.075865461	6.20E-224
Plekha5	1.054885031	1.04E-42
Ptpro	1.816787592	4.67E-127
Ppp1r9a	1.117802275	1.04E-12
Dync1i1	2.91312762	0
Ica1	2.089907427	8.05E-199
Glcci1	1.310641137	1.42E-104
Cttnbp2	1.663320787	1.05E-109
Kcnd2	1.228232437	2.94E-113
Grm8	1.621909919	3.75E-69
Snd1	1.263701192	9.80E-44
Ahcyl2	1.667955641	1.40E-100
Ube2h	1.173762453	7.23E-21
Copg2	1.187889576	2.04E-14
Chchd3	1.223395072	2.35E-108
Trim24	1.048871564	2.07E-11
Clec2l	2.254190727	7.68E-204
Adck2	1.322043779	4.08E-16
Agk	1.111216008	5.66E-49
Igf2bp3	1.580110151	1.06E-112
Hibadh	1.779363553	2.77E-72
Jazf1	1.520639806	2.66E-58
Chn2	1.156893186	8.89E-71
Vopp1	1.565334146	3.02E-69
Herc3	1.514533022	3.80E-45
Rmnd5a	1.015222262	2.35E-14
Chmp3	1.605643771	2.28E-66
Polr1a	1.582448884	1.88E-24
Suclg1	1.262979313	1.60E-95
Kcmf1	1.254670012	8.42E-29
Tgoln1	1.157549843	1.74E-23
Dguok	1.708218269	2.68E-37
Sfxn5	1.49286893	1.54E-127
Tgfa	1.25797569	1.79E-39
Aak1	1.213305342	1.72E-23
Mgll	1.823111729	1.10E-203
Txnrd3	1.308630972	1.91E-29
Chchd6	1.486872028	6.72E-78
Iqsec1	1.165208792	1.43E-23
Nr2c2	1.190874953	4.34E-22
Prickle2	1.890000231	2.50E-52
Eogt	1.135685257	7.40E-40
Mitf	1.098726091	1.43E-85
Foxp1	1.541869539	1.45E-159
Pdzrn3	1.910894031	7.69E-118
Cntn3	1.322730885	5.20E-42
Chl1	1.969351503	1.33E-115
Arl8b	1.267386505	1.02E-97
Atp2b2	1.256670331	4.05E-78
Syn2	1.616639776	2.63E-57
Atg7	1.171989106	1.29E-06
Tmcc1	1.029266801	3.29E-41
Ift122	1.197397587	8.81E-13
Mkrn2	1.20099232	3.48E-21
Rassf4	1.893635289	5.80E-159
Cacna1c	1.323829606	3.38E-45
Mical3	1.182416373	7.23E-71
Cecr2	1.673595047	2.89E-24
Bcl2l13	1.035888152	6.90E-06
Gpr19	1.213702978	1.18E-11
Dera	1.142784172	1.44E-06
St8sia1	1.118698259	4.54E-13
Kras	1.091179149	5.11E-59
Ccdc91	1.642695274	8.03E-25
Mrps35	1.118148838	7.76E-20
Tmtc1	1.338491154	1.34E-25
Far2	1.331071019	2.65E-56
Dennd5b	1.162684017	1.52E-30
Amn1	1.205429148	1.67E-10
Bet1	1.373488156	5.83E-63
Peg10	1.324265443	6.31E-45
Acn9	1.053523718	6.30E-28
Tac1	2.330384815	6.87E-141
Asns	2.232612449	1.36E-132
Mios	1.097422736	5.33E-10
A430035B10Rik	1.109541107	4.80E-51
Tmem106b	1.350747154	8.61E-68
2610001J05Rik	1.375422863	2.28E-53
Tes	1.503986802	8.13E-94
Capza2	1.424502305	1.06E-84
Tspan12	1.29621667	3.08E-22
Ndufa5	1.11063187	5.75E-189
Tmem229a	2.205747423	3.88E-105
Gpr37	3.037164829	2.69E-256
Arf5	1.068282981	1.27E-33
Gcc1	1.000852906	2.57E-11
Lrrc4	1.218594242	5.12E-25
Impdh1	1.540103934	3.46E-33
Ccdc136	1.197882793	9.93E-25
Strip2	1.80477808	7.10E-257
Zc3hc1	1.444399021	2.89E-14
Tmem209	1.084022142	6.10E-10
Slc35b4	1.26373338	4.41E-46
Nup205	1.171403267	1.39E-17
Ssbp1	1.052203334	8.59E-34
Ephb6	1.44214418	6.98E-38
Casp2	1.238806409	2.41E-20
Zyx	1.151002962	1.11E-15
Zfp956	1.557255167	2.24E-12
Zfp783	1.384437743	3.01E-25
Zfp282	1.16808336	6.95E-29
Zfp746	1.133006766	1.38E-07
Zfp467	1.360055721	9.47E-20
Repin1	1.3583939	3.82E-33
Zfp862-ps	1.059616927	3.35E-12
Atp6v0e2	1.31115879	1.07E-135
AI854703	1.53474767	3.95E-53
Tmem176b	1.038361865	9.69E-19
Tmem176a	1.195700732	3.96E-31
Malsu1	1.179373944	2.32E-34
Ccdc126	1.204684618	2.05E-22
Dfna5	1.198386102	4.54E-20
Cycs	1.506724249	4.22E-160
Snx10	1.648045577	1.25E-63
Prr15	1.480172834	6.81E-112
Wipf3	1.310127258	1.08E-47
Fkbp14	1.725721171	7.46E-40
Mturn	1.003784826	6.06E-26
Ggct	1.388543781	2.37E-63
Neurod6	1.632002941	9.07E-211
Ppp1r17	3.149555273	0
Lancl2	1.256864382	4.07E-08
Pyurf	1.971063204	2.49E-77
Nap1l5	3.01049158	0
Tigd2	1.220837514	3.50E-09
E230016M11Rik	1.060830128	6.62E-30
Krcc1	1.296722456	1.36E-43
Kdm3a	1.187380962	5.93E-24
Mrpl35	1.339304847	3.68E-51
Reep1	1.066351025	5.74E-82
Ptcd3	1.473854522	2.17E-10
St3gal5	1.371394106	3.89E-64
Usp39	1.085408538	1.55E-12
Elmod3	1.111743763	5.53E-17
6330415B21Rik	1.683808666	1.77E-169
Mrpl19	1.253894773	1.80E-34
Pole4	1.064062613	9.69E-58
Sema4f	1.349951804	3.95E-36
Htra2	1.248721663	3.21E-19
Dok1	1.437665385	1.51E-72
Mthfd2	1.113425917	3.17E-21
Bola3	1.095727139	1.99E-104
Tet3	1.020620499	3.95E-23
Stambp	1.171884497	1.74E-23
Tex261	1.167108567	1.17E-05
Nagk	1.332838853	1.89E-85
Paip2b	1.015717328	1.40E-16
Spr	1.140496046	6.79E-43
Rab11fip5	1.865424681	2.59E-106
Smyd5	1.638628064	4.63E-32
Fbxo41	1.661938988	3.46E-43
Tprkb	1.356901982	7.51E-23
Fam136a	1.163475807	3.71E-20
Pcyox1	1.278846465	1.16E-39
1600020E01Rik	1.098964052	1.64E-08
Mxd1	1.191777674	2.23E-15
Arhgap25	1.147734681	1.49E-202
Copg1	1.005593383	6.31E-48
Rab7	1.175515502	5.45E-70
Rpn1	1.180751464	1.16E-49
Tpra1	1.128312492	8.31E-11
Plxna1	1.645346442	1.62E-119
Slc41a3	1.370370655	3.38E-84
Hdac11	1.257198676	2.62E-53
Chchd4	1.281975169	2.56E-56
Mrps25	1.211532074	5.82E-40
Zfyve20	1.419327156	3.92E-27
Uba3	1.069214464	6.12E-51
Arl6ip5	1.297354756	8.97E-48
Eif4e3	1.592784812	6.13E-53
Crbn	1.186009936	1.15E-56
Lrrn1	2.490632627	2.45E-205
Bhlhe40	1.973802145	2.42E-132
Thumpd3	1.715118737	5.30E-28
Gt(ROSA)26Sor	1.34970876	1.58E-78
Lhfpl4	1.653286896	1.87E-99
Cpne9	2.950440923	0
Camk1	1.163044639	5.24E-48
Creld1	1.345916332	1.86E-32
Prrt3	1.020842972	4.77E-18
Vhl	1.275169597	2.01E-09
Tamm41	1.159372623	2.03E-07
Tsen2	1.49574096	5.83E-11
Cand2	1.135923611	1.60E-19
Zfp248	1.031703062	5.93E-12
Ankrd26	1.058355167	1.78E-12
Lrtm2	1.2634527	1.22E-88
Bid	1.143505069	1.51E-10
Iqsec3	1.793643689	1.21E-188
M6pr	1.156601367	5.67E-40
Rimklb	1.695092329	2.01E-45
Slc2a3	2.18339609	1.66E-101
Necap1	1.380550761	9.36E-73
Foxj2	1.014621323	4.70E-19
Clstn3	1.560818129	1.21E-42
Eno2	2.964383949	0
Lpcat3	1.162893437	5.92E-23
Tpi1	1.100526843	3.56E-152
Usp5	1.426071096	1.65E-43
Leprel2	1.418817532	3.13E-21
Cops7a	1.400492542	4.41E-88
Pianp	1.455759506	1.90E-63
Nop2	1.197512578	1.11E-15
Chd4	1.067936601	0
Iffo1	1.263206085	1.29E-77
Vamp1	3.099442575	0
Ltbr	1.508932327	5.01E-30
Kcna6	1.141648627	1.22E-112
Kcna1	2.396716679	7.25E-149
Ndufa9	1.348454631	1.42E-119
Fgf23	1.869364474	2.65E-212
Prmt8	1.50317733	3.25E-92
Itfg2	1.126755586	5.32E-06
BC048546	1.902104138	0
Gabarapl1	1.370836163	3.51E-62
Cdkn1b	1.387341678	2.15E-82
8430419L09Rik	1.135513238	5.61E-49
Smco3	1.499536874	1.60E-68
Mgp	1.240825963	6.85E-99
Strap	1.035263438	3.13E-34
Pyroxd1	1.153824664	6.98E-05
Golt1b	1.399323857	3.84E-27
Ldhb	1.459516653	0
Cmas	2.006189297	1.85E-60
Bcat1	2.066480242	1.03E-67
Lyrm5	1.087785539	2.97E-20
Gm15706	1.000314748	9.88E-45
Bhlhe41	1.641292372	4.79E-97
Med21	1.577177596	1.02E-88
Asun	1.031981017	2.35E-07
Klhl42	1.468311238	2.51E-39
Ergic2	1.302184856	2.34E-22
Rps4l	1.46895868	3.54E-24
Caprin2	1.381304645	3.55E-13
Atp10a	1.023211981	1.35E-59
Nell1	1.94938335	5.47E-252
Dlg2	2.672675799	2.58E-279
Ric3	1.088718575	3.65E-29
Akap13	1.346136001	5.89E-50
Zfp536	1.721439437	6.33E-159
Tshz3	1.785812669	7.43E-82
Abcc8	1.156431826	9.59E-24
Nav2	1.374812715	9.83E-84
Gabrb3	1.327527095	3.04E-21
Fam189a1	1.026864766	4.44E-21
Rgma	1.448014834	3.57E-113
Igf1r	1.55729237	9.64E-105
Tenm4	1.869062257	1.15E-191
Clpb	1.391953877	5.48E-27
Taok2	1.011963693	7.89E-48
Inpp5a	1.182200438	3.87E-40
Usp29	1.351627222	1.91E-25
Kptn	1.18651993	3.86E-11
Ptgir	1.055398509	5.04E-66
Klc3	1.37809719	2.27E-79
Clptm1	1.005613812	6.03E-30
Arhgef1	1.220488771	6.27E-67
Sptbn4	1.292626363	1.34E-18
Ttc9b	1.253232986	7.74E-189
Pak4	1.162809351	9.71E-12
Pepd	1.91546527	3.67E-76
Chst8	1.055424605	8.66E-37
Ppfia3	1.125111258	1.04E-48
Sergef	1.03850959	5.39E-12
Kcnc1	1.123344829	6.82E-18
Prmt3	1.772409115	9.27E-37
Gas2	1.279254442	1.28E-85
Slc17a6	2.556626326	0
Gabra5	1.616706608	9.70E-66
Apba2	1.171379582	9.29E-52
Tarsl2	1.350119677	2.12E-21
Lrrk1	1.888132571	5.75E-109
Chd2	1.285679496	2.22E-19
Sv2b	2.381939012	1.95E-217
Abhd2	1.347874438	9.88E-51
Aen	1.325098187	2.42E-31
Cpeb1	1.074120941	2.43E-35
Homer2	1.764593301	3.14E-113
Cemip	1.006110344	6.07E-47
Abhd17c	2.08298556	3.05E-37
Me3	1.006743488	1.29E-74
Tmem135	1.581825117	2.74E-54
Sytl2	2.903175445	0
Rab30	1.290907221	1.12E-45
Gab2	1.090385167	5.95E-38
Nars2	1.356578755	8.31E-14
Pak1	1.073989289	2.99E-61
Acer3	1.467657101	6.72E-58
Pgm2l1	1.94644658	6.52E-218
C2cd3	1.031837988	8.33E-15
Pde2a	1.409552549	6.93E-121
Fam168a	1.13648332	8.03E-70
Arhgef17	1.473172735	7.97E-54
Stim1	1.752911022	5.47E-31
Numa1	1.293328951	6.22E-98
Pgap2	1.576885658	1.68E-45
Dchs1	1.199748835	1.08E-90
Fam160a2	1.070082353	2.12E-06
Swap70	1.109956541	1.27E-42
Sbf2	1.024225298	1.41E-79
Pde3b	1.066188262	2.73E-39
Plekha7	1.196597708	1.20E-55
Nucb2	1.1772406	1.99E-33
Crym	2.825440586	1.18E-173
Eef2k	1.257257745	8.06E-26
Scnn1b	1.235498902	1.40E-195
Prkcb	2.505162722	9.84E-213
Gsg1l	1.700663746	1.26E-118
Tacc2	2.785066866	6.15E-124
Htra1	2.237812213	0
Lhpp	1.37324989	4.86E-31
Fam53b	1.187158463	2.73E-18
Chst15	1.456567893	6.94E-37
Uros	1.305928776	2.94E-21
Ebf3	1.53561498	1.06E-61
Tcerg1l	1.970278174	6.17E-137
Jakmip3	1.178459284	7.86E-42
Echs1	1.384775833	8.04E-63
Rnh1	1.273074067	2.85E-24
Cend1	2.125657618	0
Dusp8	1.126359172	8.59E-39
Ifitm10	2.147604734	2.51E-252
Myadm	1.503484228	6.25E-40
Mboat7	1.387085175	7.87E-55
Rdh13	1.553525573	1.87E-56
Syt5	1.721239903	4.71E-183
Hspbp1	1.131815239	1.01E-48
Shisa7	1.256535423	2.38E-85
Cox6b2	1.196593482	5.90E-124
Fiz1	1.518645534	1.13E-07
Ccdc106	1.474036088	1.11E-58
Peg3	1.319657126	7.14E-51
Zfp954	1.078154836	1.78E-05
Zscan18	1.399952621	1.64E-19
Napa	1.021566631	1.89E-30
Meis3	1.329130411	1.35E-222
Prr24	2.313982548	1.72E-164
Zc3h4	1.023968535	1.15E-14
Gng8	1.051552981	4.78E-57
Fkrp	1.46778339	6.35E-18
Pnmal2	1.193360083	7.29E-28
Pnmal1	1.179355208	7.23E-70
Nova2	1.690175881	2.55E-112
Gipr	1.419841036	7.09E-107
Opa3	1.334127249	2.88E-16
Ercc2	1.139016282	2.61E-23
Gemin7	1.106321631	1.12E-19
Tomm40	1.205272885	6.24E-22
Pvrl2	1.004694359	8.17E-15
Bcam	2.058725774	0
Xrcc1	1.245274535	7.83E-07
Zfp575	1.088985174	1.42E-18
Atp1a3	1.596911447	0
Tmem145	1.435639749	4.09E-84
Megf8	1.087459188	2.71E-75
B9d2	1.052305928	8.46E-06
Atp5sl	1.191873613	3.22E-49
Rab4b	1.400440091	1.75E-59
Shkbp1	1.023522717	4.65E-18
Prx	1.882410709	1.17E-252
2310022A10Rik	1.047773968	1.01E-05
Pld3	1.225709714	8.95E-88
C030039L03Rik	1.582315747	4.05E-15
Zfp780b	1.223394437	8.00E-05
Eid2	1.139304637	7.45E-81
Paf1	1.332593584	1.30E-20
Med29	1.151568097	2.04E-18
Gm6537	1.676571711	1.37E-177
Ech1	1.256417417	3.25E-63
Spred3	1.57482386	5.55E-160
Psmd8	1.184651226	9.43E-25
Dpf1	1.159234747	4.02E-112
Ppp1r14a	2.390878622	0
Spint2	1.384428875	3.04E-40
Yif1b	1.282431715	3.39E-33
Zfp420	1.150130991	4.33E-08
Zfp84	1.023569058	6.99E-05
Syne4	1.437800695	2.83E-84
Sdhaf1	1.138710755	9.22E-17
Arhgap33	1.504044526	2.23E-286
Tmem147	1.118426009	6.12E-85
Fxyd7	2.802513698	0
Scn1b	2.364452832	0
Pdcd2l	1.029043374	8.70E-05
Uba2	1.258270889	5.98E-10
Nudt19	2.067060117	4.83E-163
Ankrd27	1.123555511	8.62E-14
Dpy19l3	1.242402738	2.55E-22
1600014C10Rik	1.733361394	4.86E-45
Vsig10l	1.20475389	2.48E-17
Zfp719	1.157997138	2.49E-11
2410002F23Rik	1.378929506	4.87E-50
Syt3	2.315539862	3.13E-274
Shank1	1.984339581	2.36E-191
Pold1	1.096185145	1.37E-19
Lrrc4b	1.047576933	5.28E-23
Kcnc3	1.286156933	5.98E-68
Myh14	1.435949206	4.46E-49
Ap2a1	1.278052962	1.70E-58
Cpt1c	1.357239607	6.92E-56
Nosip	1.019614108	5.75E-34
Slc17a7	2.449539496	0
Aldh16a1	1.024830249	2.34E-15
Lin7b	1.729628997	3.09E-254
Gys1	1.255444736	2.62E-19
Ruvbl2	1.313132959	8.22E-06
Hsd17b14	1.210960829	2.37E-64
Nucb1	1.507776521	8.85E-58
Car11	1.521422295	1.10E-70
Nomo1	1.247217312	2.32E-21
Ldha	1.505135604	1.76E-164
Tmem86a	1.727104069	5.03E-71
Ptpn5	1.20267413	1.20E-87
Zdhhc13	1.025645136	4.59E-20
Svip	1.359967168	4.50E-92
Tubgcp5	1.30239191	3.52E-23
Nipa1	1.53955886	1.65E-30
D7Ertd715e	1.548106099	5.72E-104
Magel2	1.077012805	8.56E-42
Mtmr10	1.082393612	7.99E-18
Mcee	1.251247089	7.75E-36
Ndnl2	1.076908878	4.83E-16
Tm2d3	1.234631283	2.40E-35
Aldh1a3	3.755104844	0
[truncated: 2,877 more rows]
