# Supplementary material for: Single-cell RNA-sequencing analysis of the developing mouse inner ear identifies molecular logic of auditory neuron diversification
Source: Nat Commun. 2022 Jul 5;13:3878. doi: 10.1038/s41467-022-31580-1 (PMC9256748; doi:10.1038/s41467-022-31580-1)
Supplement: Supplementary file 7 — Supplementary Data 4 [file 41467_2022_31580_MOESM7_ESM.xlsx]

## Sheet: path to Ia
Path to Ia
	p_val	A	fdr
Tectb	4.23322e-11	0.822733	8.76234e-07
Lrrc16a	5.96612e-13	0.919404	1.23493e-08
Mycn	5.21786e-23	0.838044	1.08005e-18
Six4	3.81096e-09	0.599362	7.88831e-05
Rragd	1.38017e-12	0.810155	2.85682e-08
Pus10	2.71762e-10	0.847663	5.62521e-06
Slit2	5.29127e-23	0.866485	1.09524e-18
1700109K24Rik	2.17898e-11	0.364008	4.51028e-07
Zfyve9	4.55325e-11	0.364852	9.42478e-07
Dennd1b	1.73631e-23	0.901629	3.59399e-19
Zfp395	1.91616e-15	0.576183	3.96626e-11
Gas5	1.16188e-45	0.327233	2.40498e-41
Sncg	1.3906e-53	0.371273	2.8784e-49
Ldb1	4.65351e-20	0.338812	9.63231e-16
Rundc3a	3.70181e-17	0.325082	7.66238e-13
Sh2d3c	9.27226e-18	0.683802	1.91926e-13
Ulk1	4.33443e-10	0.31445	8.97184e-06
Gm20554	7.09825e-14	0.707408	1.46927e-09
Gareml	1.29405e-12	0.62171	2.67855e-08
Bcl7a	8.35884e-10	0.301929	1.7302e-05
Rasl11a	1.90675e-11	0.436265	3.94679e-07
Top2b	8.82286e-35	0.396201	1.82624e-30
Bbc3	5.10001e-10	0.534284	1.05565e-05
Rpl38	1.22436e-13	0.309252	2.5343e-09
Setd1b	1.60449e-09	0.489033	3.32113e-05
D16Ertd472e	1.00102e-09	0.628195	2.07202e-05
Clmp	2.04257e-09	0.383888	4.22791e-05
B3glct	5.47385e-12	0.661718	1.13303e-07
2410124H12Rik	4.62651e-10	0.52089	9.57641e-06
Stk32b	1.63917e-22	1.09572	3.39292e-18
BC028528	4.64645e-09	0.345432	9.6177e-05
Mlxip	6.70958e-10	0.37294	1.38882e-05
Rps21	1.3001e-23	0.362337	2.69108e-19
Gm12338	1.11689e-11	0.394426	2.31185e-07
D830031N03Rik	1.69832e-10	0.557555	3.51535e-06
Rps18	2.52704e-23	0.305837	5.23071e-19
A330076H08Rik	1.41794e-09	0.545642	2.93499e-05
Slc5a3	1.18556e-31	1.05946	2.454e-27
Ubr4	2.51877e-17	0.309185	5.2136e-13
Hdgfrp3	9.36321e-15	0.335587	1.93809e-10
Tjp2	2.37864e-10	0.654894	4.92355e-06
Slc37a3	3.93697e-09	0.436911	8.14914e-05
Foxk1	3.99507e-09	0.534306	8.26939e-05
Scaf1	7.04537e-13	0.364784	1.45832e-08
Ankrd10	4.7803e-09	0.389278	9.89474e-05
Cyfip2	3.69032e-21	0.393961	7.6386e-17
Fry	1.87344e-18	0.461453	3.87783e-14
Akap5	3.56664e-09	0.66433	7.38259e-05
Pcgf2	7.33043e-10	0.345508	1.51733e-05
Mex3b	1.06303e-09	0.592571	2.20037e-05
Pafah1b3	1.89252e-46	0.340842	3.91732e-42
Pnn	3.23354e-15	0.312428	6.6931e-11
Fndc3a	6.91951e-10	0.532609	1.43227e-05
Slc9a9	4.46163e-13	0.863005	9.23513e-09
Atp2b1	7.99349e-36	0.36969	1.65457e-31
Rims3	1.59558e-15	0.595641	3.30269e-11
Phf14	1.06156e-11	0.341874	2.19732e-07
9430008C03Rik	1.8634e-09	0.775602	3.85704e-05
Klhl24	1.24382e-10	0.541628	2.57458e-06
Magi1	2.56864e-11	0.399764	5.31683e-07
Gmeb2	3.55231e-12	0.734243	7.35292e-08
Clip2	2.45387e-09	0.349496	5.07927e-05
Gna13	3.77498e-09	0.678682	7.81383e-05
Atp2c1	7.63637e-24	0.467107	1.58065e-19
Usp12	7.06907e-14	0.649055	1.46323e-09
Soga3	2.34197e-13	0.319802	4.84764e-09
Ankrd24	1.27599e-13	0.611798	2.64117e-09
Eif4a1	1.68642e-24	0.310872	3.49072e-20
Vps13c	2.70227e-19	0.627773	5.59343e-15
Gstm6	3.40682e-13	0.762306	7.05178e-09
Gstm1	3.22846e-14	0.807411	6.6826e-10
Efr3b	2.74992e-12	0.495233	5.69206e-08
Csde1	3.1423e-45	0.312233	6.50424e-41
Eif4g3	1.03343e-33	0.382823	2.1391e-29
Slc1a2	2.80642e-09	0.704646	5.809e-05
8430419L09Rik	2.81073e-11	0.334533	5.81793e-07
Glipr2	6.45737e-10	0.679571	1.33661e-05
Mgat4b	4.86691e-10	0.310515	1.0074e-05
Bclaf1	1.36675e-13	0.313955	2.82904e-09
Xpo1	6.8597e-12	0.415028	1.41989e-07
Acsl3	1.0245e-23	0.590161	2.12061e-19
Podxl2	5.32452e-28	0.344739	1.10212e-23
Gpam	9.24507e-13	0.67551	1.91364e-08
Hp1bp3	2.82621e-35	0.400298	5.84998e-31
Crtc1	2.89749e-11	0.374491	5.99751e-07
Panx1	3.37569e-18	0.479686	6.98735e-14
Uhrf2	9.24816e-15	0.758954	1.91428e-10
Mapk11	6.41328e-10	0.820345	1.32748e-05
Synpr	4.20199e-20	0.880545	8.69771e-16
Supt5	1.45324e-12	0.319744	3.00807e-08
Nsg1	2.07199e-48	0.325922	4.28882e-44
Btrc	2.64394e-10	0.436134	5.47268e-06
Eef1g	1.15008e-40	0.308414	2.38055e-36
Prmt2	2.89262e-26	0.468083	5.98743e-22
Zfp811	1.51479e-11	0.760972	3.13546e-07
Ncam1	2.71984e-70	0.401926	5.6298e-66
Luc7l3	3.07639e-15	0.301367	6.36781e-11
Cdc37	1.16748e-18	0.31785	2.41656e-14
Cttnbp2nl	9.45876e-11	0.53011	1.95787e-06
Rab5c	1.37984e-13	0.323172	2.85612e-09
Gria2	5.2124e-10	0.435005	1.07891e-05
Dpp10	1.85818e-30	1.21075	3.84625e-26
Fgf13	7.37282e-11	0.685096	1.5261e-06
Tmem259	1.82482e-09	0.522827	3.77719e-05
Bex1	2.24876e-59	0.593084	4.65471e-55
Clrn1	1.89261e-18	0.592293	3.91752e-14
Tchp	1.39914e-09	0.665958	2.89609e-05
Casp3	1.07311e-13	0.478602	2.22123e-09
Mark2	1.16329e-10	0.501929	2.40789e-06
Rgs20	1.96166e-12	0.657355	4.06044e-08
Dlk2	9.64967e-12	0.671194	1.99738e-07
Odc1	5.0573e-15	0.499854	1.04681e-10
Tmem200a	3.38241e-16	0.913114	7.00126e-12
Mesdc1	2.79345e-11	0.763967	5.78217e-07
Ggt7	1.05737e-17	0.384844	2.18864e-13
Agpat4	9.66875e-10	0.481015	2.00133e-05
Krba1	2.00265e-09	0.600142	4.14529e-05
Aldh4a1	3.22911e-09	0.580181	6.68394e-05
Far2	8.81817e-10	0.693237	1.82527e-05
C2cd4a	1.4806e-09	0.434424	3.0647e-05
Wnt3	4.76462e-16	0.880167	9.8623e-12
Map3k12	3.02603e-09	0.399495	6.26358e-05
Smim1	4.90235e-12	0.639187	1.01474e-07
Ap1b1	1.19993e-09	0.31032	2.48373e-05
Mthfd1l	7.91513e-10	0.621916	1.63835e-05
Lrrk1	9.80782e-15	0.526041	2.03012e-10
Camk2b	9.98593e-12	0.487598	2.06699e-07
Slc27a3	6.34362e-11	0.477764	1.31307e-06
Trim32	3.86275e-10	0.415223	7.99551e-06
Cdo1	2.17682e-11	0.520946	4.5058e-07
Tunar	1.25216e-13	0.495643	2.59185e-09
Lclat1	3.4579e-09	0.548722	7.1575e-05
A330040F15Rik	8.31939e-11	0.435869	1.72203e-06
Trp53inp2	1.85284e-09	0.346148	3.8352e-05
Rasl10b	1.42307e-10	0.434417	2.9456e-06
Hebp2	7.64619e-10	0.696483	1.58268e-05
Def6	2.68313e-09	0.5205	5.5538e-05
Exd2	2.05653e-10	0.484561	4.25681e-06
Pigk	2.04788e-11	0.453706	4.23891e-07
Clgn	2.11392e-09	0.526147	4.37561e-05
Enpp5	4.08183e-11	0.422095	8.44898e-07
Hspbp1	1.8122e-13	0.316728	3.75108e-09
Napb	2.66663e-14	0.311507	5.51966e-10
Nudt18	7.40413e-10	0.484522	1.53258e-05
Ica1l	1.72753e-11	0.567265	3.57582e-07
Ripply2	1.00483e-17	0.516278	2.0799e-13
Nudt12	3.99566e-09	0.549585	8.27062e-05
Vstm5	1.86483e-09	0.705812	3.86001e-05
Optn	2.00947e-20	0.787136	4.1594e-16
Ppp1r16b	2.21933e-09	0.470942	4.59379e-05
Zfp870	2.50512e-09	0.509852	5.18536e-05
Dars	2.26584e-14	0.339989	4.69007e-10
Gpr137	4.81246e-11	0.518478	9.96132e-07
Sec23a	1.24304e-10	0.31233	2.57296e-06
Mrpl38	5.14572e-10	0.439207	1.06511e-05
Ryr2	1.71532e-10	0.724872	3.55055e-06
Bag5	1.18764e-10	0.600333	2.45829e-06
Tmem9b	1.93146e-09	0.306128	3.99793e-05
Ube2v1	3.73429e-17	0.33478	7.72961e-13
Psmf1	2.43617e-11	0.398444	5.04263e-07
Nck1	1.95275e-09	0.545036	4.042e-05
Mpi	4.828e-11	0.601536	9.99347e-07
Gmpr2	6.59867e-11	0.482874	1.36586e-06
Nr0b2	1.37935e-22	0.426272	2.85512e-18
Chac2	2.18225e-14	0.694795	4.51703e-10
Amacr	1.44447e-18	0.835215	2.9899e-14
Slc4a10	3.39738e-17	0.670872	7.03224e-13
Mrpl46	9.62893e-11	0.462009	1.99309e-06
Tpst2	9.06099e-10	0.617144	1.87553e-05
Fam173a	2.63351e-09	0.474498	5.4511e-05
Ppp1r3c	6.95435e-14	0.500905	1.43948e-09
Tcea2	1.84097e-09	0.559216	3.81062e-05
Sdhaf2	4.13056e-10	0.475967	8.54985e-06
Nrsn2	2.02286e-10	0.317441	4.18712e-06
Dcun1d2	3.3619e-10	0.469599	6.95879e-06
Pip5kl1	1.09249e-09	0.628887	2.26135e-05
Mettl22	3.61488e-09	0.521716	7.48245e-05
Entpd5	8.22719e-12	0.743714	1.70295e-07
Tmem169	9.32919e-17	0.852088	1.93105e-12
Slc22a17	1.78054e-32	0.304364	3.68554e-28
Sub1	2.16862e-42	0.300116	4.48883e-38
Pgs1	6.28927e-10	0.476407	1.30182e-05
Yipf5	2.51353e-11	0.45065	5.20275e-07
Cox6b1	1.8652e-80	0.306827	3.86077e-76
Tmem261	1.49425e-09	0.333458	3.09294e-05
Cdc14a	2.32553e-22	0.728675	4.81362e-18
Mrpl45	3.41938e-09	0.452712	7.07777e-05
Csrp2	2.65347e-17	0.781789	5.49241e-13
Gpr52	1.43048e-13	0.374251	2.96095e-09
Magi3	1.75636e-17	0.820515	3.63548e-13
Rnf149	3.7877e-18	0.879667	7.84015e-14
9330182L06Rik	5.84909e-13	0.688817	1.2107e-08
Tmem5	4.10717e-13	0.602358	8.50144e-09
Snrpn	6.53276e-17	0.357999	1.35222e-12
Pgam2	1.56602e-33	0.903142	3.2415e-29
Srp9	2.11593e-10	0.38146	4.37977e-06
Cdk5r2	5.28747e-23	0.681497	1.09445e-18
Ywhaq	1.83761e-41	0.33299	3.80366e-37
Pgk1	2.11135e-18	0.320723	4.37029e-14
Ankrd46	8.02866e-12	0.314917	1.66185e-07
Gnas	6.34495e-89	0.301824	1.31334e-84
Ppp2r2d	2.89365e-10	0.540883	5.98957e-06
Mrpl10	1.06662e-11	0.561898	2.2078e-07
Trim66	6.08527e-15	0.489453	1.25959e-10
Atp13a3	6.6691e-11	0.589046	1.38044e-06
Cystm1	2.35872e-33	0.710401	4.88232e-29
Lrrc57	2.01274e-09	0.634428	4.16617e-05
Rgs7	6.82847e-12	0.930225	1.41342e-07
Colq	1.08722e-29	0.741521	2.25045e-25
N6amt1	4.15228e-13	0.620874	8.59481e-09
Uhmk1	1.66042e-09	0.53678	3.43689e-05
Arl8a	3.61382e-13	0.301148	7.48025e-09
Tmem108	6.98513e-21	0.796955	1.44585e-16
Nemf	2.34342e-09	0.353729	4.85065e-05
Nexn	1.80146e-110	1.60212	3.72884e-106
Tmem129	6.24115e-13	0.764234	1.29185e-08
Pdzd8	1.34146e-10	0.56901	2.7767e-06
Rtn4ip1	5.83999e-11	0.714493	1.20882e-06
Azi2	8.06241e-14	0.425415	1.66884e-09
Rasgef1a	2.83261e-10	0.594622	5.86321e-06
Polr2c	1.49856e-09	0.335935	3.10187e-05
Lmcd1	3.43401e-29	0.434335	7.10806e-25
Tpk1	1.04114e-11	0.532919	2.15505e-07
Cnih1	3.71641e-17	0.309988	7.69259e-13
Sox8	5.02299e-11	0.317029	1.03971e-06
Fig4	3.33771e-14	0.850681	6.90873e-10
Tmem199	3.08451e-10	0.501524	6.38464e-06
Cxcl14	2.9973e-118	0.945793	6.20411e-114
Psmc2	5.10413e-17	0.377895	1.0565e-12
Trim9	1.86868e-14	0.658724	3.86799e-10
Cdc37l1	6.7448e-10	0.451577	1.39611e-05
Agpat5	1.1012e-09	0.517123	2.27938e-05
Rab33b	3.88957e-12	0.752534	8.05101e-08
Cntn3	4.18369e-16	0.782841	8.65981e-12
Kcns2	2.38988e-11	0.667558	4.9468e-07
Mettl1	2.99924e-09	0.516699	6.20812e-05
Supt3	1.34931e-13	0.672573	2.79295e-09
Ube2n	9.38288e-10	0.323509	1.94216e-05
Ube2v2	2.74068e-10	0.573864	5.67294e-06
Tmem160	3.38099e-09	0.325282	6.99832e-05
Hyi	1.63525e-20	0.82096	3.38481e-16
Rab9	9.32829e-12	0.494633	1.93086e-07
Fbxo40	4.17656e-98	0.853032	8.64506e-94
Aip	2.39445e-11	0.473621	4.95627e-07
Slc25a11	6.91159e-13	0.316458	1.43063e-08
Gmppb	3.40529e-10	0.633976	7.0486e-06
Pced1b	6.06808e-12	0.483564	1.25603e-07
Cdk15	1.5959e-09	0.62345	3.30335e-05
Mrpl18	1.48818e-12	0.329449	3.08038e-08
Xrcc4	1.09261e-10	0.67513	2.2616e-06
Efcab2	6.12564e-27	0.8787	1.26795e-22
Mrpl57	2.10316e-12	0.357146	4.35333e-08
Pip4k2a	1.582e-10	0.70245	3.27459e-06
Usp6nl	4.27401e-18	0.831092	8.84678e-14
Trappc13	8.14297e-10	0.424726	1.68551e-05
Ppp1r2	4.08653e-10	0.309621	8.45871e-06
Pbx3	6.44955e-10	0.536468	1.33499e-05
Blzf1	1.19826e-11	0.748198	2.48027e-07
Dusp23	2.64479e-17	0.714819	5.47444e-13
Yars2	8.28538e-10	0.6279	1.71499e-05
1600012H06Rik	1.24307e-10	0.640772	2.57303e-06
Rabl3	1.02205e-09	0.620626	2.11555e-05
Apoa2	3.09673e-26	0.455726	6.40993e-22
Sfxn4	2.63057e-09	0.65078	5.44502e-05
Ccdc53	1.01311e-13	0.694747	2.09703e-09
Pemt	1.0272e-15	0.620703	2.12619e-11
Gatad1	6.50856e-13	0.351432	1.34721e-08
Dut	1.40344e-12	0.394849	2.90497e-08
Mcu	1.06328e-15	0.730763	2.20088e-11
Dph5	3.12753e-11	0.707281	6.47368e-07
Cox11	1.34512e-12	0.622632	2.78427e-08
Wasl	6.12548e-12	0.441581	1.26791e-07
Zcchc18	7.49309e-13	0.323733	1.55099e-08
Mrps12	4.65177e-09	0.330222	9.62869e-05
Npr1	2.7558e-14	0.422756	5.70422e-10
Ufl1	2.70175e-11	0.650772	5.59234e-07
Tmem230	5.20111e-11	0.531433	1.07658e-06
l7Rn6	2.86217e-10	0.477171	5.9244e-06
Pdcd5	1.30324e-11	0.309547	2.69757e-07
Nrip3	2.31808e-10	0.542152	4.7982e-06
Ntan1	2.27175e-13	0.393645	4.70229e-09
Cpeb2	1.73311e-09	0.559627	3.58735e-05
Tmem219	1.15117e-13	0.687682	2.38281e-09
Smim20	1.99043e-13	0.633044	4.11998e-09
Mapk1ip1	1.81577e-09	0.599944	3.75845e-05
G0s2	5.26731e-22	0.583121	1.09028e-17
Clec11a	1.27952e-09	0.456012	2.64849e-05
Mlycd	1.4429e-13	0.807798	2.98666e-09
Ldoc1	2.6155e-09	0.336888	5.41382e-05
Pir	6.99965e-11	0.340536	1.44886e-06
Mfsd5	1.55611e-09	0.657193	3.22098e-05
Gm2382	5.49331e-11	0.437514	1.13706e-06
Agbl3	3.17517e-13	0.605298	6.57228e-09
Fgfr1op2	1.07459e-09	0.568661	2.22429e-05
Tarsl2	8.6705e-10	0.691786	1.79471e-05
Dnajc4	2.51792e-09	0.521923	5.21184e-05
Nabp1	6.97907e-15	0.580696	1.4446e-10
P2ry2	7.1304e-15	0.323995	1.47592e-10
Zc2hc1a	6.84117e-11	0.322163	1.41605e-06
Tmem65	2.65357e-19	0.950974	5.49262e-15
9130401M01Rik	1.25227e-11	0.640421	2.59208e-07
Nudcd1	1.89941e-11	0.716037	3.9316e-07
Rrm2b	3.07127e-10	0.615571	6.35722e-06
Larp1b	1.14203e-09	0.479541	2.36389e-05
Zfp706	2.12649e-44	0.350473	4.40163e-40
Naip5	1.37908e-19	0.781184	2.85456e-15
Henmt1	3.08254e-10	0.319706	6.38056e-06
Slc35a3	4.74942e-11	0.651417	9.83082e-07
Dph6	9.5888e-11	0.66623	1.98479e-06
Nos3	2.19e-09	0.323319	4.53307e-05
Car2	3.61696e-14	0.421652	7.48674e-10
Sema6d	4.64882e-12	0.681248	9.62259e-08
Golga7b	1.9593e-11	0.542286	4.05554e-07
Cmpk2	2.77415e-15	0.893773	5.74222e-11
Memo1	3.47736e-13	0.581327	7.19778e-09
Atp6v0e	5.22795e-11	0.600146	1.08213e-06
Smim18	6.95627e-12	0.661855	1.43988e-07
Cep83	9.79894e-11	0.574942	2.02828e-06
Tmem229b	1.74156e-14	0.56084	3.60487e-10
Fam84a	2.87533e-16	0.679866	5.95164e-12
4921524J17Rik	4.27991e-13	0.636585	8.85899e-09
Nr2c2ap	1.87449e-09	0.347366	3.88e-05
6430548M08Rik	5.05306e-13	0.817664	1.04593e-08
Peg10	7.57739e-10	0.354219	1.56844e-05
A930005H10Rik	1.82327e-12	0.58906	3.77399e-08
Sh3bgrl	1.02663e-15	0.302403	2.12502e-11
Eno4	5.69351e-11	0.396846	1.1785e-06
Pecr	4.42817e-15	0.743997	9.16587e-11
Napepld	1.75616e-39	0.9259	3.63509e-35
Aloxe3	1.53947e-09	0.353172	3.18655e-05
Atg10	4.601e-10	0.705311	9.52361e-06
3110035E14Rik	7.69306e-30	0.434745	1.59239e-25
Stk39	2.78983e-09	0.406328	5.77467e-05
A330050F15Rik	3.54048e-27	0.530296	7.32845e-23
Tmem181c-ps	1.87436e-13	0.314011	3.87974e-09
Sult5a1	3.05268e-18	0.319781	6.31874e-14
Btbd11	6.5226e-15	0.577497	1.35011e-10
Fam178b	5.51219e-28	0.386521	1.14097e-23
Ctnna3	4.67913e-18	0.329908	9.68533e-14
Smpx	1.04446e-27	0.352019	2.16193e-23
Slc6a19	3.67804e-09	0.329911	7.61317e-05
Zdhhc22	1.83981e-28	0.315804	3.80822e-24
Ecscr	8.44527e-45	0.5079	1.74809e-40
Wdr16	4.58715e-30	0.63075	9.49493e-26
Cbln3	5.44225e-15	0.380136	1.12649e-10
Lgals3	7.63524e-17	0.374905	1.58042e-12
Vit	1.1777e-33	0.362663	2.43772e-29
Ptgds	3.18926e-10	0.320474	6.60146e-06
Gnmt	2.5507e-11	0.359679	5.27969e-07
Medag	4.28626e-18	0.380073	8.87213e-14
Plekhd1	8.15016e-23	0.363776	1.687e-18
Nrxn3	3.66373e-26	0.614914	7.58355e-22
Tnfrsf22	1.06128e-18	0.512326	2.19675e-14
Gnat1	4.70855e-24	0.383164	9.74622e-20
Ddn	1.28333e-37	0.372075	2.65637e-33
Thrsp	5.04801e-14	0.331205	1.04489e-09

## Sheet: path to Ib
Path to Ib
	p_val	A	fdr
Gm10364	7.12219e-10	0.662077	1.47422e-05
Hs3st4	5.09082e-13	0.344595	1.05375e-08
Rpph1	4.53487e-12	0.32404	9.38673e-08
9430021M05Rik	2.42855e-14	0.443877	5.02686e-10
Pisd-ps2	1.27563e-10	0.352916	2.64042e-06
Rasgef1b	2.8295e-22	0.426968	5.85677e-18
H1fx	3.50546e-12	0.355454	7.25595e-08
A930011G23Rik	1.62447e-11	0.388262	3.36248e-07
Sap30	2.79079e-09	0.483066	5.77666e-05
Lor	2.73803e-11	0.372901	5.66744e-07
Zc3h7b	4.25624e-13	0.303038	8.81e-09
Cables1	2.34469e-14	0.619402	4.85326e-10
Ptpn9	2.20871e-13	0.419306	4.57181e-09
Nlgn2	7.75562e-22	0.429018	1.60534e-17
Rc3h2	8.05334e-13	0.402084	1.66696e-08
Rab11fip2	2.52561e-14	0.548371	5.22776e-10
Zfp423	1.5371e-09	0.43876	3.18164e-05
Ern1	1.09692e-09	0.337147	2.27051e-05
Camk2n1	6.52663e-21	0.557911	1.35095e-16
Fam98b	3.50159e-13	0.43786	7.24794e-09
Usp9x	1.05951e-10	0.337807	2.19308e-06
Arid3a	5.10988e-10	0.383986	1.05769e-05
Bmi1	5.0804e-10	0.537326	1.05159e-05
Sun2	8.67977e-10	0.332028	1.79663e-05
Angptl1	1.71639e-12	0.353664	3.55276e-08
Phf23	3.3733e-12	0.523421	6.9824e-08
Plekhh1	1.55812e-11	0.453425	3.22514e-07
Ano1	5.61572e-13	0.495821	1.1624e-08
Lrrc8b	3.41547e-18	0.665392	7.06968e-14
Zbed4	6.54186e-10	0.335555	1.3541e-05
Cdh13	1.28994e-26	0.81984	2.67004e-22
A730017C20Rik	3.68919e-26	0.411329	7.63625e-22
E030024N20Rik	9.95607e-14	0.599401	2.06081e-09
Gse1	1.31445e-12	0.432658	2.72079e-08
Nxpe3	7.86989e-12	0.508172	1.62899e-07
BC048507	2.31468e-10	0.378431	4.79115e-06
Celf4	1.38622e-12	0.318558	2.86934e-08
Mapk8	2.23734e-14	0.50527	4.63107e-10
Atp8a1	9.77414e-18	0.388426	2.02315e-13
Cacng5	4.32161e-28	0.677549	8.94531e-24
Gm16386	1.0031e-12	0.488124	2.07632e-08
Ercc6	1.25496e-11	0.562798	2.59764e-07
Cbln1	5.03924e-11	0.372084	1.04307e-06
Cacna1g	2.3773e-15	0.430451	4.92077e-11
Dhx9	1.48562e-11	0.323318	3.07509e-07
Fryl	7.11231e-11	0.410068	1.47218e-06
Map3k13	3.54197e-12	0.638865	7.33153e-08
Sh3glb2	1.92955e-11	0.314281	3.99397e-07
Abhd2	1.08426e-26	0.680835	2.2443e-22
Zfp518b	2.17653e-13	0.586146	4.50519e-09
Chd1	1.85922e-17	0.556858	3.84841e-13
Fras1	1.09554e-26	0.799813	2.26765e-22
Tiam1	1.71655e-23	0.604634	3.55308e-19
Slc10a4	1.58873e-15	0.544167	3.28852e-11
Zfp266	8.35802e-14	0.447037	1.73003e-09
Efcab1	7.05925e-12	0.303289	1.46119e-07
Csl	5.27064e-15	0.412516	1.09097e-10
Mturn	2.02431e-21	0.619413	4.19013e-17
Pitpnm2	6.18574e-47	1.01903	1.28039e-42
Gnal	1.65891e-22	0.412255	3.43378e-18
Tmem131	3.7725e-11	0.463788	7.8087e-07
Galnt7	1.48448e-10	0.39668	3.07273e-06
Zfp513	3.24094e-11	0.479999	6.70842e-07
Rfx3	6.1536e-20	0.857441	1.27373e-15
Efcab12	9.31967e-11	0.385382	1.92908e-06
Prox2	1.36689e-11	0.455708	2.82933e-07
Aff2	2.52879e-11	0.535504	5.23433e-07
Txnrd1	3.34164e-09	0.399632	6.91687e-05
Arid2	9.17609e-17	0.662115	1.89936e-12
Slc4a8	4.73883e-22	0.696122	9.80891e-18
Kdm5c	2.63819e-11	0.358987	5.46078e-07
Lmntd2	8.15945e-11	0.412308	1.68892e-06
Zswim5	5.87627e-11	0.582537	1.21633e-06
Knop1	7.12399e-10	0.350209	1.4746e-05
Lsm11	1.69738e-10	0.662907	3.51341e-06
Chrd	3.09528e-17	0.677019	6.40691e-13
5830418K08Rik	1.65092e-11	0.618594	3.41724e-07
Arpc3	1.06953e-18	0.337476	2.21383e-14
Creb1	6.73736e-15	0.648634	1.39457e-10
Plxnc1	1.17288e-25	0.767619	2.42775e-21
Agap3	9.32399e-10	0.310763	1.92997e-05
Ikbkb	1.6868e-11	0.652432	3.49151e-07
Zfp184	4.41034e-09	0.550429	9.12897e-05
Por	1.11521e-45	1.1345	2.30837e-41
Mllt10	3.16862e-21	0.57076	6.55873e-17
Cyb561	4.66782e-19	0.720253	9.66193e-15
Gpt	1.05377e-09	0.456115	2.1812e-05
Chd6	3.78746e-15	0.374069	7.83967e-11
Marf1	1.68819e-10	0.412777	3.49439e-06
Zfp329	3.01293e-11	0.460889	6.23646e-07
Pex6	3.63831e-11	0.525982	7.53094e-07
Trove2	3.69957e-19	0.431505	7.65775e-15
Slc6a9	1.70789e-11	0.492038	3.53517e-07
Lrrc9	4.80925e-24	0.732224	9.95467e-20
Tpm3	1.82568e-20	0.317678	3.77898e-16
Ndst1	2.19456e-15	0.600112	4.54253e-11
Smad9	7.05292e-18	0.667472	1.45988e-13
Tfdp2	1.03001e-09	0.546171	2.13201e-05
Tsc1	1.47701e-18	0.630357	3.05727e-14
Frmd5	3.77131e-15	0.614841	7.80623e-11
Hnrnpa3	7.22342e-14	0.327747	1.49518e-09
Ckap4	3.06451e-17	0.423698	6.34322e-13
Itga3	1.6946e-59	1.34873	3.50764e-55
Osbpl11	1.0863e-13	0.667467	2.24853e-09
Isl2	1.91073e-09	0.40954	3.95501e-05
Rbm27	4.81389e-09	0.489869	9.96428e-05
Phf12	1.38407e-09	0.451506	2.86488e-05
Pprc1	3.55996e-16	0.717581	7.36876e-12
Frat1	4.49875e-28	0.762968	9.31196e-24
Supt16	3.08161e-11	0.397894	6.37862e-07
Scap	2.60686e-13	0.523665	5.39594e-09
Fam208b	1.2734e-14	0.609462	2.63581e-10
Trim59	9.14805e-17	0.675056	1.89355e-12
Shkbp1	5.81804e-15	0.630309	1.20428e-10
Xpo7	1.14137e-10	0.584637	2.36252e-06
Ubtf	2.24672e-12	0.566527	4.65049e-08
Cep78	3.35339e-16	0.687702	6.94118e-12
Ucp2	6.6864e-14	0.832687	1.38402e-09
Mphosph9	3.29321e-15	0.811136	6.81662e-11
Samd1	7.48143e-10	0.42376	1.54858e-05
Ybx2	2.95996e-14	0.377073	6.12682e-10
Ssh2	2.90146e-16	0.665951	6.00574e-12
AI846148	3.66949e-11	0.699892	7.59547e-07
Kat6b	3.94009e-14	0.608847	8.15558e-10
Chst11	1.09485e-14	0.697009	2.26624e-10
Usp47	5.88496e-14	0.439224	1.21813e-09
Ei24	3.23708e-11	0.469689	6.70043e-07
Arl5b	7.3955e-16	0.741244	1.53079e-11
Mapk1ip1l	2.46218e-11	0.466352	5.09648e-07
Rab36	1.86245e-11	0.555566	3.85508e-07
Srek1	1.0713e-20	0.5014	2.21749e-16
Klhdc10	1.26109e-09	0.372585	2.61033e-05
Smc1a	1.31661e-14	0.449915	2.72524e-10
Rnf169	2.70086e-09	0.493039	5.59051e-05
Brd9	1.53564e-17	0.423396	3.17862e-13
N4bp1	6.58084e-17	0.697366	1.36217e-12
Zfp106	1.14686e-18	0.595492	2.37388e-14
Epc2	1.9867e-09	0.534828	4.11227e-05
Atf2	3.04458e-14	0.423622	6.30198e-10
Zfp407	5.96348e-12	0.738681	1.23438e-07
Smc5	5.16927e-14	0.534553	1.06999e-09
Polr1a	9.43491e-14	0.695629	1.95293e-09
Rnf24	3.16612e-16	0.685358	6.55355e-12
Nxf1	1.98177e-16	0.471833	4.10206e-12
Nr2c2	1.22658e-13	0.781654	2.53891e-09
Helz	3.8914e-17	0.597789	8.05482e-13
Man1b1	8.88026e-10	0.497615	1.83813e-05
Spns2	8.22738e-13	0.71397	1.70299e-08
Atg4b	9.84501e-15	0.365351	2.03782e-10
Ptk2	2.08338e-14	0.610861	4.31239e-10
Ankrd11	3.98159e-16	0.338093	8.2415e-12
Tppp	1.30482e-12	0.678966	2.70085e-08
Rtbdn	2.26048e-11	0.458679	4.67897e-07
Diexf	9.73238e-12	0.639253	2.01451e-07
Brwd1	1.65071e-14	0.387563	3.41681e-10
Cad	2.65302e-11	0.615505	5.4915e-07
Pom121	3.51173e-09	0.427321	7.26893e-05
Suv420h1	7.13225e-15	0.512322	1.4763e-10
Usp11	4.62263e-11	0.300136	9.56837e-07
Dclre1c	1.87582e-09	0.504753	3.88277e-05
Gga1	2.78513e-11	0.477043	5.76495e-07
Map1s	1.85647e-18	0.54516	3.8427e-14
Psme4	2.3633e-14	0.460152	4.8918e-10
H2-M5	5.91046e-10	0.326571	1.22341e-05
Stk11	9.58993e-16	0.664409	1.98502e-11
Clcn6	2.50464e-15	0.72427	5.18435e-11
Ubap2l	8.44043e-25	0.349944	1.74709e-20
Vezf1	3.73643e-09	0.392246	7.73403e-05
Sf3b1	7.05479e-41	0.321293	1.46027e-36
Agpat6	9.24433e-10	0.414176	1.91348e-05
Zfp768	5.33591e-13	0.628098	1.10448e-08
4931406H21Rik	2.05074e-10	0.401928	4.24483e-06
Ncoa3	2.22986e-13	0.358113	4.61559e-09
Nrp1	2.83393e-11	0.609961	5.86595e-07
Ascc3	6.39362e-13	0.545882	1.32341e-08
Cdc25a	5.47098e-14	0.661661	1.13244e-09
Armc10	1.02142e-12	0.501505	2.11424e-08
Kansl2	2.85048e-10	0.374145	5.90022e-06
Zdhhc12	6.52026e-15	0.672124	1.34963e-10
Scaper	8.29575e-15	0.607271	1.71714e-10
Dvl1	2.98888e-16	0.685891	6.18668e-12
Prr13	1.91539e-21	0.558102	3.96467e-17
Dync1h1	3.29473e-76	0.351725	6.81977e-72
Chmp1a	2.57659e-09	0.304671	5.33328e-05
Dgkd	9.55691e-12	0.501507	1.97819e-07
Vezt	7.6003e-14	0.484728	1.57319e-09
Zbed6	6.46382e-13	0.532458	1.33795e-08
Gm9833	1.7309e-14	0.508447	3.5828e-10
Bms1	7.6423e-12	0.632698	1.58188e-07
Ddx21	5.13445e-17	0.664037	1.06278e-12
Ctnnbip1	3.83248e-11	0.30676	7.93285e-07
Rnf2	1.21869e-10	0.466561	2.52258e-06
Ppp2r1b	1.87438e-13	0.568127	3.87978e-09
4933427D14Rik	7.71673e-11	0.559391	1.59729e-06
Slc37a1	1.4786e-20	0.797181	3.06055e-16
Skiv2l	5.72632e-14	0.671643	1.18529e-09
Ebpl	4.29226e-13	0.604535	8.88455e-09
Dopey1	4.79146e-20	0.764636	9.91784e-16
Ipo8	6.78417e-10	0.638106	1.40426e-05
Mcm3ap	5.9805e-10	0.484975	1.2379e-05
2010204K13Rik	2.60248e-12	0.511909	5.38687e-08
Znhit6	3.67513e-09	0.474156	7.60715e-05
Elmsan1	3.95065e-11	0.528029	8.17746e-07
Atp7a	6.30464e-15	0.685954	1.305e-10
Agbl5	1.01896e-10	0.574658	2.10915e-06
Wnk3	2.70587e-10	0.586752	5.60089e-06
9530059O14Rik	1.28861e-11	0.546729	2.66728e-07
E130309D02Rik	1.75614e-11	0.62176	3.63502e-07
Zfp398	6.37931e-13	0.627727	1.32045e-08
Slc2a4rg-ps	3.82473e-09	0.531001	7.91681e-05
Zfp935	1.23916e-13	0.682688	2.56493e-09
Fam78b	6.14114e-22	0.889663	1.27115e-17
Wwc1	3.91811e-11	0.499363	8.11009e-07
4930503E24Rik	2.2506e-10	0.339069	4.65851e-06
Tardbp	2.62003e-20	0.455881	5.42319e-16
Rif1	2.90174e-09	0.639505	6.00631e-05
C2cd3	1.23093e-09	0.593152	2.54791e-05
Hps1	1.53935e-09	0.547469	3.1863e-05
Slc25a27	2.03264e-12	0.514843	4.20735e-08
Atf7ip	3.61765e-14	0.624547	7.48818e-10
Whrn	2.9233e-12	0.371595	6.05095e-08
Rec8	1.6809e-09	0.531454	3.47929e-05
A830080D01Rik	5.82793e-20	0.827039	1.20632e-15
Fbxl20	8.21084e-14	0.708656	1.69956e-09
Vwa5b2	8.91527e-14	0.438064	1.84537e-09
Zbtb34	2.31096e-12	0.707429	4.78346e-08
Sarm1	4.59793e-13	0.405541	9.51726e-09
Pds5a	1.61838e-12	0.550393	3.34988e-08
Wapal	4.81935e-09	0.52772	9.97557e-05
Stx16	8.23251e-13	0.623723	1.70405e-08
Rsf1	7.11718e-10	0.402698	1.47318e-05
Lrp6	8.61159e-14	0.610179	1.78251e-09
Zfp445	5.19196e-14	0.370117	1.07468e-09
Reep1	1.28809e-34	0.348567	2.66622e-30
Trim41	7.0777e-10	0.601759	1.46501e-05
Extl3	2.36979e-15	0.506173	4.90522e-11
Zscan18	8.85532e-10	0.672668	1.83296e-05
Dcaf5	2.2216e-13	0.64388	4.59849e-09
Brpf3	2.02567e-13	0.689389	4.19294e-09
Fuk	1.39664e-11	0.681527	2.8909e-07
Ppp1r37	2.51409e-15	0.598661	5.20392e-11
Nfil3	2.65994e-12	0.690876	5.50581e-08
Zfp212	7.80444e-13	0.690251	1.61544e-08
Znf512b	1.03488e-15	0.46637	2.14211e-11
Zfp941	4.23702e-10	0.759971	8.7702e-06
Poli	7.97944e-10	0.563095	1.65166e-05
Exo5	1.47295e-14	0.794818	3.04886e-10
Zkscan17	3.26355e-12	0.813925	6.75522e-08
Sh3rf1	9.76814e-13	0.49717	2.02191e-08
Nrd1	3.06789e-17	0.407784	6.35023e-13
Sart1	2.99432e-11	0.50112	6.19795e-07
Dyrk2	5.16917e-21	0.785923	1.06997e-16
Efna3	9.7888e-12	0.490021	2.02618e-07
Acta1	8.6819e-19	0.650698	1.79707e-14
Ptprn	2.54925e-18	0.468751	5.27669e-14
Cdc16	2.39934e-09	0.380755	4.9664e-05
Gon4l	3.26349e-11	0.558683	6.7551e-07
Suv420h2	3.65865e-13	0.614215	7.57305e-09
Phf3	2.00882e-09	0.489729	4.15806e-05
Slc16a14	2.39348e-11	0.666923	4.95427e-07
Lrrc75a	6.84639e-16	0.844824	1.41713e-11
Gtf2ird1	1.55518e-10	0.500697	3.21906e-06
Natd1	7.10804e-16	0.81606	1.47129e-11
Utp14b	9.26489e-13	0.644638	1.91774e-08
Cep350	1.58153e-19	0.646183	3.27361e-15
Ccdc112	5.06566e-10	0.493065	1.04854e-05
Setx	3.37342e-09	0.413036	6.98265e-05
Pde3b	1.72139e-19	0.761715	3.5631e-15
Mark1	2.03907e-13	0.461876	4.22066e-09
Brms1	1.85864e-09	0.546785	3.8472e-05
Trim24	4.31961e-09	0.51029	8.94116e-05
Zfp334	3.10694e-11	0.715203	6.43105e-07
Senp3	6.85389e-10	0.432514	1.41869e-05
Rgs3	6.23343e-10	0.374089	1.29026e-05
Pip5k1a	5.63707e-16	0.728385	1.16682e-11
Naa15	8.95578e-15	0.470279	1.85376e-10
Akt1	6.98471e-12	0.306383	1.44577e-07
Thoc2	1.27874e-16	0.362756	2.64687e-12
Akt1s1	3.3752e-11	0.44431	6.98632e-07
Rnf214	2.14253e-09	0.30533	4.43481e-05
D130043K22Rik	5.74439e-10	0.587635	1.18903e-05
Zfp28	1.98409e-14	0.710306	4.10687e-10
Zkscan1	4.71749e-12	0.504969	9.76473e-08
Jakmip2	2.39409e-13	0.395505	4.95553e-09
Slc18b1	7.82587e-10	0.606477	1.61988e-05
Hmgxb4	7.45518e-15	0.780399	1.54315e-10
Gprc5c	2.67034e-15	0.628833	5.52734e-11
Pde10a	2.49375e-12	0.5801	5.16182e-08
Gpr85	3.37979e-09	0.639764	6.99583e-05
Dnal4	1.68183e-10	0.56827	3.48123e-06
Ptpn11	1.16447e-20	0.64871	2.41033e-16
Trim26	1.30524e-17	0.667443	2.70172e-13
Zfp558	3.07482e-14	0.776692	6.36456e-10
Cwc25	9.31074e-11	0.595057	1.92723e-06
Dnah2	2.68802e-09	0.37093	5.56394e-05
Heatr1	6.43658e-10	0.604147	1.33231e-05
Tfe3	1.26258e-23	0.883596	2.61341e-19
Bbs9	3.39011e-17	0.832394	7.01719e-13
Sin3a	4.82866e-09	0.603082	9.99484e-05
Ptpn1	6.4338e-18	0.643421	1.33173e-13
Gas8	2.03305e-11	0.650651	4.20821e-07
Rnf216	1.18105e-12	0.560135	2.44466e-08
Ncoa2	1.70776e-09	0.34961	3.53489e-05
Slc10a7	5.47359e-11	0.601507	1.13298e-06
Nkiras2	5.3747e-10	0.361014	1.11251e-05
Ddhd1	1.69815e-10	0.428724	3.51501e-06
Raf1	3.1319e-18	0.378845	6.48273e-14
Tecpr2	2.60781e-14	0.738175	5.3979e-10
Srpk1	3.26185e-09	0.414858	6.75171e-05
Slc12a5	3.19794e-11	0.353069	6.61942e-07
Abcc10	3.39835e-11	0.583242	7.03424e-07
Sin3b	6.31561e-13	0.342278	1.30727e-08
Ppp1r16a	6.49558e-11	0.597274	1.34452e-06
Ift81	1.72913e-16	0.692434	3.57912e-12
Gpld1	6.48436e-11	0.585371	1.3422e-06
Foxj2	3.36193e-09	0.551828	6.95886e-05
Ino80	3.36028e-13	0.662492	6.95543e-09
Ranbp3	1.57576e-11	0.438011	3.26166e-07
Smarca2	8.65763e-17	0.57414	1.79204e-12
Dennd1a	4.44617e-18	0.725639	9.20314e-14
Tm7sf2	1.80514e-15	0.802061	3.73646e-11
Btaf1	5.21282e-20	0.706455	1.079e-15
Doc2g	8.71174e-13	0.56877	1.80324e-08
Lyst	4.70959e-16	0.744755	9.74839e-12
Traf7	1.86505e-13	0.57629	3.86046e-09
Nomo1	3.1371e-13	0.60216	6.49349e-09
Trib1	5.02515e-13	0.665985	1.04016e-08
Tbc1d14	5.82432e-20	0.68044	1.20558e-15
Synpo	5.75267e-10	0.593297	1.19075e-05
Mtmr3	5.36022e-16	0.67329	1.10951e-11
Dgka	2.59624e-24	1.05747	5.37395e-20
Ccdc157	4.33921e-16	0.845593	8.98173e-12
Tfcp2	9.99116e-10	0.608908	2.06807e-05
Foxk2	2.73819e-14	0.522175	5.66778e-10
Tbkbp1	2.45836e-10	0.560922	5.08856e-06
Rrp1b	5.40457e-11	0.69989	1.11869e-06
Grk5	1.86301e-12	0.515258	3.85624e-08
Proser3	3.90812e-12	0.545101	8.08941e-08
Phf6	4.91941e-11	0.651459	1.01827e-06
Stk33	2.15553e-09	0.414795	4.46172e-05
Adcy5	9.87585e-18	0.771249	2.0442e-13
Hectd3	4.92464e-11	0.652482	1.01935e-06
Prkcd	9.59687e-12	0.371878	1.98646e-07
Igsf8	3.88702e-09	0.478791	8.04574e-05
Abtb2	1.2872e-13	0.777053	2.66438e-09
Nbr1	4.53767e-09	0.37614	9.39253e-05
Stac3	1.05828e-10	0.463611	2.19053e-06
Poldip3	3.8549e-11	0.465438	7.97926e-07
Usp13	4.20151e-11	0.582151	8.69671e-07
Senp1	5.95029e-18	0.905404	1.23165e-13
Zbtb5	3.60906e-12	0.650951	7.4704e-08
Slc29a3	4.80696e-10	0.652537	9.94992e-06
Hyal2	3.06299e-11	0.683811	6.34008e-07
Pkd2	2.16865e-10	0.579565	4.48889e-06
Grip1	1.41866e-11	0.578405	2.93648e-07
Fer1l5	2.65058e-14	0.584746	5.48644e-10
Atp13a1	1.42641e-14	0.64179	2.95253e-10
Gpaa1	3.40903e-09	0.335793	7.05635e-05
Sgsm1	1.0813e-12	0.728453	2.23818e-08
D5Ertd579e	1.23566e-10	0.595311	2.55769e-06
Ergic1	5.28345e-11	0.590815	1.09362e-06
Ap4m1	2.02619e-10	0.564055	4.194e-06
Crabp2	9.08608e-14	0.527219	1.88073e-09
Dnah7b	2.50644e-16	0.595874	5.18808e-12
Dhx29	1.06161e-11	0.568354	2.19744e-07
Zfp444	2.56024e-09	0.427766	5.29943e-05
Cttnbp2	3.45308e-11	0.386658	7.14754e-07
Ubqln2	3.25174e-16	0.306371	6.73078e-12
Usp21	1.30137e-12	0.583229	2.6937e-08
Adamtsl1	1.56352e-23	0.906857	3.23633e-19
Usp40	4.27124e-11	0.662893	8.84103e-07
Nck2	1.24185e-18	0.63043	2.5705e-14
Trappc3	3.70586e-13	0.477584	7.67076e-09
Rhno1	2.88788e-10	0.580349	5.97763e-06
Hsdl1	4.22093e-17	0.732677	8.73689e-13
Sec11a	4.70731e-09	0.423416	9.74367e-05
Asxl2	1.36585e-10	0.612722	2.82718e-06
Ift57	1.16087e-09	0.671144	2.40288e-05
AA414768	9.82988e-11	0.547102	2.03469e-06
Pik3r2	8.55267e-11	0.632073	1.77032e-06
Shank1	2.15872e-27	0.301494	4.46834e-23
Git1	9.49122e-11	0.495866	1.96459e-06
Zfp563	1.2148e-09	0.662263	2.51451e-05
Zmym6	2.72862e-09	0.548748	5.64796e-05
Hcrtr1	7.2978e-12	0.446186	1.51057e-07
Ints7	8.72554e-19	0.946692	1.8061e-14
Ppp6r3	5.31435e-11	0.500371	1.10002e-06
Incenp	1.68616e-09	0.55499	3.49018e-05
Ipo13	3.76907e-09	0.541733	7.80159e-05
Kctd5	4.90105e-11	0.6153	1.01447e-06
Maml3	1.87862e-14	0.683975	3.88856e-10
Trim27	1.54869e-14	0.71123	3.20562e-10
Hdac8	1.85568e-12	0.607724	3.84106e-08
Oxtr	1.16819e-12	0.393651	2.41804e-08
Plscr3	6.24063e-12	0.523881	1.29175e-07
Rbm12	1.97896e-10	0.693892	4.09625e-06
Casp2	6.56653e-14	0.774008	1.35921e-09
Cep192	6.69742e-10	0.603791	1.3863e-05
Lrrc17	1.7238e-19	0.75876	3.56809e-15
Stk40	7.76045e-10	0.598709	1.60633e-05
Zfp458	9.05816e-11	0.558765	1.87495e-06
Tmod3	4.32429e-20	0.691953	8.95084e-16
Telo2	1.43073e-15	0.737404	2.96147e-11
Slc2a4	3.06909e-12	0.583617	6.35271e-08
Echdc2	1.33457e-09	0.443515	2.76243e-05
Fbxw8	2.72307e-10	0.583052	5.63649e-06
Ppp1r12b	1.88074e-10	0.582967	3.89294e-06
Xpc	8.20365e-13	0.791111	1.69807e-08
Zfp263	2.25614e-10	0.744803	4.66999e-06
Zfp692	7.90954e-17	0.731076	1.6372e-12
Cntrob	4.29561e-10	0.635032	8.89148e-06
Zgpat	1.73133e-11	0.600188	3.58368e-07
Leprel2	1.0334e-12	0.735777	2.13904e-08
Kif7	1.56144e-10	0.4552	3.23202e-06
Ppfia1	1.86371e-12	0.508545	3.8577e-08
Mettl16	6.71897e-16	0.811036	1.39076e-11
Zfp442	1.9902e-11	0.454719	4.11951e-07
Zfp646	2.41042e-16	0.780483	4.98933e-12
Tnik	1.1111e-10	0.303404	2.29986e-06
Alkbh8	1.98141e-12	0.682892	4.10131e-08
Slc19a1	1.77503e-10	0.716563	3.67414e-06
Zfp110	1.01352e-09	0.676976	2.09789e-05
Heatr2	7.48895e-11	0.628142	1.55014e-06
Kcnq3	1.28279e-11	0.617837	2.65525e-07
Wdr13	2.29986e-10	0.433794	4.76047e-06
Fip1l1	2.49238e-10	0.454999	5.15899e-06
Dnm2	3.67856e-21	0.798242	7.61425e-17
Elmo2	3.08451e-10	0.491846	6.38463e-06
Prkcsh	3.37546e-12	0.463595	6.98686e-08
Slc25a30	1.36022e-15	0.738978	2.81553e-11
Lrrc3	4.99882e-16	0.780486	1.03471e-11
Pnpla6	2.50004e-10	0.662337	5.17484e-06
Med15	1.19483e-09	0.459632	2.47317e-05
Ece2	6.73315e-10	0.611832	1.39369e-05
Naa25	1.10047e-12	0.789208	2.27786e-08
Cfi	3.263e-11	0.750285	6.75409e-07
Ttc7	3.1515e-09	0.33478	6.52329e-05
Zdhhc9	1.40883e-13	0.559767	2.91613e-09
Dpy19l3	4.43129e-10	0.662846	9.17233e-06
Taf6	3.40853e-11	0.63124	7.05531e-07
Zfp113	8.66213e-12	0.647381	1.79297e-07
Ephb6	3.26157e-16	0.847017	6.75113e-12
Zfyve20	2.55349e-13	0.68877	5.28548e-09
Dhx15	2.7503e-16	0.549746	5.69285e-12
Ifit2	4.58524e-12	0.548252	9.49098e-08
Dhx8	1.07861e-10	0.689475	2.23261e-06
Ino80d	8.63487e-10	0.632379	1.78733e-05
Nadk	3.08312e-15	0.760964	6.38176e-11
Csnk1g2	1.56925e-10	0.502228	3.24818e-06
Csmd2	4.64898e-10	0.548245	9.62292e-06
Hook2	5.1198e-13	0.678519	1.05975e-08
Srsf4	1.3687e-09	0.427908	2.83307e-05
Mapkbp1	1.24252e-11	0.730842	2.57188e-07
Bnip2	1.08568e-14	0.703816	2.24726e-10
Ciz1	3.23596e-09	0.508885	6.69811e-05
Dcp1b	3.26764e-09	0.583599	6.76369e-05
Fam214b	3.2946e-09	0.604945	6.8195e-05
Wars	1.86689e-09	0.497757	3.86427e-05
Ncapd3	4.5921e-10	0.658704	9.50518e-06
Irf9	6.77728e-13	0.800459	1.40283e-08
Gpd1l	3.43877e-11	0.647795	7.1179e-07
Mfsd10	7.47752e-23	1.00994	1.54777e-18
Ghdc	3.12776e-12	0.723891	6.47414e-08
Lrrc41	1.32316e-09	0.51128	2.73881e-05
Ccnt1	1.66585e-21	0.886479	3.44814e-17
Notch3	2.33677e-16	0.57154	4.83688e-12
Dus3l	1.16687e-09	0.389356	2.41531e-05
Snx22	7.64148e-10	0.476445	1.58171e-05
Pld6	1.97436e-12	0.41658	4.08672e-08
Ppm1m	3.41858e-12	0.699475	7.07612e-08
Kiz	2.86831e-09	0.687939	5.93712e-05
Dzip1l	3.33484e-12	0.583814	6.90279e-08
Rbm6	1.58963e-09	0.482942	3.29038e-05
Pgd	3.61322e-12	0.491258	7.47899e-08
Agpat2	5.13156e-10	0.543303	1.06218e-05
Arhgef15	5.39903e-10	0.562108	1.11755e-05
Gtf3c2	5.39919e-10	0.483164	1.11758e-05
Aco1	3.46992e-10	0.569967	7.18238e-06
Pofut1	1.2708e-10	0.640934	2.63043e-06
Vill	3.45719e-16	0.596582	7.15604e-12
Inpp5e	2.2643e-11	0.597865	4.68687e-07
Ap4e1	1.51227e-09	0.62474	3.13025e-05
Atf7	1.40333e-11	0.541924	2.90475e-07
Grik2	5.33994e-11	0.617196	1.10532e-06
Gpr107	1.14666e-13	0.804986	2.37348e-09
Ccdc64	3.88899e-09	0.471161	8.04981e-05
Snta1	3.89384e-09	0.574355	8.05986e-05
Plekhn1	1.64791e-09	0.544775	3.41101e-05
Dhtkd1	2.26963e-09	0.405672	4.69792e-05
Hmg20a	3.45235e-12	0.568225	7.14601e-08
Cep104	6.85806e-14	0.768425	1.41955e-09
Edem2	3.52947e-10	0.778576	7.30564e-06
Pomt1	4.27413e-13	0.765035	8.84703e-09
Aldh9a1	3.65091e-10	0.656872	7.55703e-06
Zfp882	8.15123e-16	0.799708	1.68722e-11
Rasl12	1.75655e-10	0.457406	3.63589e-06
Eml3	9.17652e-13	0.663703	1.89945e-08
Dtx2	6.76162e-14	0.730069	1.39959e-09
Usb1	2.45422e-16	0.943861	5.07999e-12
Pgpep1	1.03607e-12	0.658539	2.14457e-08
Gcc1	1.80875e-09	0.595761	3.74393e-05
Ctdspl	3.82662e-15	0.683916	7.92073e-11
Dlg1	2.76949e-14	0.629583	5.73258e-10
Zscan21	7.7975e-10	0.660451	1.614e-05
Lrrtm3	8.2414e-10	0.445927	1.70589e-05
Rab8a	2.62285e-10	0.474547	5.42904e-06
Rhot2	1.75018e-10	0.599298	3.62269e-06
Nfe2l1	1.21125e-11	0.536526	2.50716e-07
1810043G02Rik	2.31581e-11	0.701675	4.79349e-07
Tcof1	8.38327e-11	0.622632	1.73525e-06
Wdfy1	1.1918e-09	0.552847	2.4669e-05
Dock6	5.15189e-11	0.484765	1.06639e-06
Nup214	3.96563e-09	0.593217	8.20846e-05
Zfp592	7.46763e-12	0.711321	1.54572e-07
Zfp783	3.02108e-13	0.776927	6.25333e-09
Ptprg	2.26296e-12	0.735277	4.68409e-08
Stx2	1.83568e-11	0.724896	3.79966e-07
Vwa9	2.13109e-09	0.55698	4.41115e-05
Nol9	3.83273e-13	0.82511	7.93337e-09
Gtf3c5	9.47765e-16	0.865775	1.96178e-11
Sae1	8.38694e-16	0.315303	1.73601e-11
Ppm1l	2.84718e-15	0.746705	5.89338e-11
Stx6	5.12996e-11	0.401701	1.06185e-06
Unk	1.4068e-10	0.659406	2.91194e-06
Inpp5b	3.36503e-09	0.557901	6.96527e-05
Cntn6	2.38939e-12	0.344323	4.94579e-08
Aifm2	5.17301e-10	0.689442	1.07076e-05
4833420G17Rik	1.78427e-15	0.850915	3.69326e-11
Kif26b	1.70946e-09	0.536167	3.53841e-05
Pdk1	8.04134e-13	0.758146	1.66448e-08
Arfgap3	1.10478e-14	0.691029	2.28678e-10
Zfp933	9.46927e-14	0.711225	1.96004e-09
Setdb1	1.02701e-11	0.583163	2.1258e-07
Ddx11	9.25645e-10	0.429144	1.91599e-05
Tmod2	9.09417e-13	0.311806	1.8824e-08
BC022687	4.23755e-10	0.609616	8.77131e-06
Srbd1	1.78846e-09	0.641908	3.70193e-05
Usp20	1.37773e-10	0.662218	2.85176e-06
Lars	6.71995e-10	0.441259	1.39096e-05
Mmgt2	3.57633e-12	0.642932	7.40265e-08
Ccdc138	1.14262e-10	0.496285	2.36511e-06
Zfp937	8.44303e-11	0.471961	1.74762e-06
Arnt	2.30543e-14	0.710689	4.77201e-10
Ccdc71	5.42876e-10	0.641541	1.1237e-05
Hist1h1e	1.24892e-09	0.452051	2.58513e-05
Sufu	1.86827e-09	0.650234	3.86713e-05
Psg16	3.12778e-09	0.543386	6.4742e-05
Bud13	3.95939e-09	0.515306	8.19554e-05
Vps13d	1.16519e-10	0.609672	2.41182e-06
Polrmt	1.18966e-11	0.639699	2.46248e-07
Arfgap2	4.03029e-12	0.641654	8.3423e-08
Cdc25b	6.42982e-10	0.613848	1.33091e-05
Serac1	9.96969e-10	0.600675	2.06363e-05
Klhl28	1.57401e-09	0.645755	3.25804e-05
Pcsk7	3.27227e-14	0.762238	6.77327e-10
Snapc4	4.01936e-12	0.691863	8.31968e-08
Dnajc14	3.06371e-12	0.65229	6.34157e-08
Tnfsf9	5.81243e-12	0.465348	1.20312e-07
Pald1	6.55498e-13	0.636064	1.35682e-08
Szrd1	5.77437e-10	0.604106	1.19524e-05
Anks1	2.10583e-10	0.496013	4.35885e-06
Ccne1	7.38826e-13	0.665395	1.5293e-08
Nhlrc2	7.5604e-11	0.633595	1.56493e-06
Tnip2	4.96901e-10	0.52474	1.02853e-05
Pold1	2.58443e-15	0.721836	5.3495e-11
Fah	4.30535e-10	0.619084	8.91165e-06
Stk3	3.13474e-09	0.629094	6.48861e-05
Slc44a2	2.87874e-15	0.9039	5.9587e-11
Wnk4	2.82908e-11	0.399194	5.85591e-07
Pak4	1.61457e-09	0.543898	3.342e-05
Lman1	6.64957e-10	0.546319	1.37639e-05
Phka1	6.80406e-11	0.782665	1.40837e-06
Zfyve26	2.37022e-10	0.685396	4.90612e-06
Gria3	6.14239e-11	0.372879	1.27141e-06
Zbtb4	7.82534e-10	0.609657	1.61977e-05
Chd2	6.77335e-14	0.667893	1.40202e-09
Smoc1	1.06653e-09	0.56447	2.20761e-05
Leng1	8.79503e-12	0.582541	1.82048e-07
Cmtr2	2.6423e-09	0.612798	5.46929e-05
Zbtb38	3.7009e-10	0.604352	7.66049e-06
9430015G10Rik	5.37903e-20	0.974309	1.11341e-15
Qsox2	1.31565e-09	0.533934	2.72327e-05
Dhx37	3.59222e-14	0.734693	7.43553e-10
Tmem245	2.28888e-11	0.675073	4.73775e-07
4933431E20Rik	3.42496e-09	0.527357	7.08932e-05
Zfp9	8.17945e-10	0.639692	1.69306e-05
Cyp20a1	7.883e-12	0.707262	1.6317e-07
Zfp182	4.15062e-09	0.696313	8.59138e-05
Fbxo10	5.67407e-14	0.639993	1.17448e-09
Map3k14	2.37029e-10	0.427166	4.90627e-06
Ttc12	4.2449e-17	0.507526	8.78653e-13
Wdr81	1.45666e-09	0.580334	3.01513e-05
Fkbp14	6.28696e-13	0.667642	1.30134e-08
Zfp777	5.1485e-10	0.625077	1.06569e-05
Usp53	8.54842e-11	0.490322	1.76944e-06
Arhgef16	1.20167e-18	0.392784	2.48733e-14
Tirap	1.51724e-12	0.715674	3.14054e-08
Reep3	2.73489e-10	0.637543	5.66094e-06
Thumpd1	8.39698e-10	0.655497	1.73809e-05
Hdac10	1.59916e-12	0.743974	3.31009e-08
Sec24d	7.69366e-12	0.707224	1.59251e-07
Nme7	4.22236e-11	0.776658	8.73987e-07
Ankrd23	3.9553e-14	0.641362	8.18708e-10
Kdm3a	6.18797e-22	0.98128	1.28085e-17
Chek1	1.24963e-10	0.369618	2.58661e-06
Ttf2	1.75533e-09	0.43217	3.63335e-05
Fam53b	1.29679e-09	0.641101	2.68422e-05
Fyco1	4.72707e-12	0.656084	9.78455e-08
Nup205	6.18027e-15	0.775378	1.27925e-10
Spef1	7.35418e-15	0.708417	1.52224e-10
Pggt1b	3.71745e-11	0.589613	7.69475e-07
Hist1h4d	2.40958e-09	0.33093	4.9876e-05
Naa40	6.44079e-11	0.617972	1.33318e-06
Fbxo41	6.56996e-11	0.608778	1.35992e-06
Dot1l	2.23669e-09	0.533225	4.62972e-05
Shpk	8.43917e-13	0.467337	1.74682e-08
Ankzf1	4.64035e-11	0.549082	9.60507e-07
Fmnl3	2.23102e-18	0.785442	4.61798e-14
Stat5a	6.04658e-10	0.323581	1.25158e-05
Ddx20	2.33298e-11	0.63135	4.82904e-07
Ncln	3.5364e-12	0.581403	7.31999e-08
Fam111a	2.10291e-14	0.519162	4.35281e-10
Plcd1	6.82504e-11	0.547878	1.41272e-06
Tbl1x	3.64355e-14	0.811173	7.54179e-10
Leprel4	2.28134e-12	0.648329	4.72215e-08
Zbtb8a	2.54698e-09	0.558016	5.272e-05
Phlpp1	2.92826e-17	0.80128	6.0612e-13
Zfp689	3.25862e-09	0.581295	6.74501e-05
Sppl2b	2.15963e-09	0.512521	4.47021e-05
Prelid2	4.05096e-12	0.455941	8.38508e-08
Sun1	1.0663e-11	0.684002	2.20714e-07
Itprip	8.21467e-15	0.602299	1.70035e-10
Olfml2b	2.90253e-12	0.576874	6.00795e-08
Trp53inp1	7.41833e-13	0.703854	1.53552e-08
Nnt	4.74519e-09	0.56388	9.82207e-05
Fut10	8.89872e-14	0.508895	1.84195e-09
Anp32e	4.60291e-10	0.499071	9.52756e-06
Acp6	2.30599e-13	0.590248	4.77316e-09
Rab34	8.57181e-10	0.475073	1.77428e-05
Mms22l	1.04193e-10	0.40169	2.15668e-06
Zkscan3	2.94721e-09	0.487036	6.10043e-05
Eaf1	1.51455e-10	0.634138	3.13498e-06
Efnb1	6.60835e-14	0.69751	1.36786e-09
Oxnad1	1.30709e-09	0.52506	2.70555e-05
Fbxw17	2.0202e-10	0.672086	4.1816e-06
Vstm2b	1.82837e-14	0.396164	3.78454e-10
Apba3	7.78361e-14	0.631194	1.61113e-09
Unc119b	2.6107e-09	0.686994	5.4039e-05
Irf3	4.17081e-09	0.507167	8.63317e-05
Ubiad1	2.52236e-10	0.596763	5.22103e-06
Dgkq	2.03893e-14	0.828347	4.22038e-10
Rab5b	1.44634e-09	0.316612	2.99378e-05
Plekhm2	4.45353e-09	0.550318	9.21836e-05
Orai3	3.22828e-10	0.658554	6.68222e-06
Nop9	4.78028e-12	0.657197	9.89471e-08
Siah1b	1.80053e-09	0.55157	3.72692e-05
Slx4	6.51656e-10	0.604657	1.34886e-05
Fam110b	3.20743e-15	0.598104	6.63905e-11
Ano6	2.20341e-11	0.587206	4.56083e-07
Tln2	1.72822e-09	0.627017	3.57724e-05
Supt7l	1.02856e-09	0.581146	2.12902e-05
Stard4	2.85406e-09	0.662333	5.90762e-05
Erlin1	1.91411e-12	0.583381	3.96201e-08
Rab43	1.285e-09	0.554981	2.65983e-05
Fam109b	1.33102e-12	0.379086	2.75508e-08
Ggta1	7.20402e-14	0.357094	1.49116e-09
Nrf1	1.39588e-10	0.698652	2.88932e-06
Cklf	2.01645e-12	0.447764	4.17384e-08
Slc22a23	1.72294e-13	0.682018	3.56632e-09
Klhl21	3.80424e-13	0.555569	7.87439e-09
Cln3	3.58141e-11	0.586661	7.41315e-07
Ppm1f	8.6589e-13	0.629911	1.79231e-08
Abcd1	2.69852e-12	0.609027	5.58566e-08
P4ha2	7.27198e-23	0.822436	1.50523e-18
Trank1	6.00404e-10	0.738296	1.24278e-05
Fuz	9.84301e-12	0.614642	2.0374e-07
Pctp	3.27637e-12	0.482839	6.78176e-08
Pkn1	6.75863e-10	0.530929	1.39897e-05
Cluh	3.29755e-14	0.592748	6.82559e-10
Rfwd3	9.33014e-10	0.508264	1.93125e-05
Nelfa	3.09058e-09	0.609328	6.3972e-05
Rfx5	3.17392e-12	0.578455	6.5697e-08
Arntl	2.96391e-09	0.431995	6.135e-05
Rdh11	8.96832e-10	0.578554	1.85635e-05
Gcat	8.95031e-10	0.511552	1.85263e-05
Hiat1	2.23523e-09	0.437761	4.62671e-05
Fam115c	2.61639e-09	0.302162	5.41566e-05
Kremen1	2.29662e-11	0.548601	4.75378e-07
Chst12	2.91806e-10	0.491111	6.04009e-06
Mvp	8.9069e-12	0.385491	1.84364e-07
Casp6	1.422e-14	0.533968	2.94341e-10
Aldh16a1	2.3669e-09	0.671472	4.89924e-05
Ccdc61	5.21352e-10	0.538699	1.07915e-05
Coro1b	3.14224e-10	0.39014	6.50413e-06
Sgcd	7.29136e-10	0.328994	1.50924e-05
Rnaseh1	1.81842e-09	0.494837	3.76395e-05
Clspn	1.34032e-11	0.315526	2.77433e-07
Ksr1	6.87286e-10	0.403523	1.42261e-05
Ptpn21	3.73597e-13	0.533978	7.73307e-09
Zfp276	3.20614e-10	0.643258	6.63638e-06
Fat1	6.2537e-27	0.734113	1.29445e-22
Slc4a2	4.44984e-12	0.762135	9.21073e-08
Hk2	1.60499e-26	0.464511	3.32217e-22
Lpcat3	5.43531e-17	0.838143	1.12506e-12
Tefm	1.96762e-11	0.47558	4.07278e-07
R3hcc1l	3.18385e-10	0.606493	6.59025e-06
Mif4gd	3.32362e-13	0.601157	6.87956e-09
Smad3	2.12288e-16	0.449105	4.39415e-12
Ttpal	6.64364e-10	0.710518	1.37517e-05
Dnmbp	1.89073e-12	0.592277	3.91362e-08
Pole	8.51817e-16	0.436976	1.76318e-11
Abca6	2.17695e-22	0.314931	4.50606e-18
St6gal1	9.87439e-15	0.698768	2.0439e-10
Map2k6	9.28208e-10	0.544021	1.9213e-05
Dsn1	6.79557e-15	0.496088	1.40661e-10
Xylt2	3.6395e-12	0.591983	7.5334e-08
Evc2	9.08875e-13	0.506326	1.88128e-08
C1qtnf1	1.66486e-16	0.517613	3.4461e-12
Zfp719	2.70956e-13	0.725234	5.60852e-09
Cmtm6	1.11335e-09	0.580549	2.30453e-05
Saal1	2.15151e-09	0.668065	4.45342e-05
0610030E20Rik	1.39386e-09	0.592307	2.88516e-05
Slc25a42	1.17949e-10	0.452123	2.44143e-06
Sirt4	2.75791e-10	0.444417	5.7086e-06
Rcbtb1	2.16503e-09	0.458428	4.48139e-05
BC055324	1.46476e-10	0.343918	3.0319e-06
Gtf2h4	3.21024e-10	0.652155	6.64487e-06
Ltbr	6.70624e-10	0.559464	1.38812e-05
A930009A15Rik	3.34695e-14	0.341605	6.92784e-10
Nprl3	2.30066e-09	0.589137	4.76213e-05
Mgat1	1.41348e-13	0.620623	2.92576e-09
Eml6	3.95301e-09	0.520074	8.18233e-05
Gzf1	3.35241e-10	0.568461	6.93916e-06
Chdh	6.96864e-15	0.401389	1.44244e-10
Slc22a21	3.65348e-09	0.329083	7.56233e-05
Kbtbd11	3.5728e-12	0.334604	7.39533e-08
Tom1l1	3.74038e-11	0.534292	7.74221e-07
Tbc1d2b	4.54689e-09	0.426799	9.41161e-05
Mob1a	9.8892e-12	0.504001	2.04696e-07
Fdxr	2.14532e-09	0.499638	4.44059e-05
Dnase1l1	8.15957e-15	0.384925	1.68895e-10
Glce	2.07272e-14	0.649464	4.29032e-10
Fastkd5	7.71305e-11	0.573848	1.59652e-06
Gbp7	1.28972e-11	0.35505	2.66959e-07
Jrk	3.35864e-11	0.434938	6.95205e-07
Cecr5	6.98358e-10	0.535955	1.44553e-05
Gpr153	2.63451e-10	0.672873	5.45318e-06
Bmp8b	2.85868e-12	0.345677	5.91718e-08
Mto1	7.01118e-10	0.620807	1.45124e-05
Gys1	3.10591e-10	0.613759	6.42893e-06
Galnt1	2.58902e-10	0.570219	5.35901e-06
Rwdd4a	2.94792e-11	0.551353	6.1019e-07
Abcb6	4.57068e-12	0.659248	9.46086e-08
Fgfrl1	1.15672e-14	0.351173	2.39429e-10
Fam185a	6.19237e-10	0.545521	1.28176e-05
Tjap1	5.68715e-10	0.515568	1.17718e-05
Prkab1	2.97833e-10	0.60937	6.16484e-06
F8	4.97508e-15	0.589886	1.02979e-10
Slc33a1	1.28031e-10	0.548971	2.6501e-06
Ddx58	5.74278e-12	0.413685	1.1887e-07
Cdh7	3.02458e-19	0.410547	6.26059e-15
Gfod1	6.82543e-12	0.598215	1.4128e-07
Mvk	1.63195e-15	0.677225	3.37798e-11
Atad3a	1.86338e-09	0.404706	3.85701e-05
Kdelc1	2.43575e-13	0.623633	5.04176e-09
4930519F09Rik	1.43994e-12	0.307625	2.98053e-08
Atg16l2	1.04504e-10	0.503446	2.16312e-06
Ctsf	3.6587e-11	0.509747	7.57314e-07
Tbc1d23	1.11859e-09	0.446042	2.31537e-05
Anks6	2.24537e-10	0.45983	4.64769e-06
Chst9	2.64515e-24	0.423103	5.47519e-20
Kbtbd7	3.46477e-09	0.509886	7.17172e-05
Zdhhc2	8.91473e-10	0.555689	1.84526e-05
Rps6ka4	1.45223e-12	0.594453	3.00597e-08
Nrbp2	4.54611e-11	0.568682	9.40999e-07
Kcnb2	3.16805e-09	0.505022	6.55755e-05
Camk1	5.3666e-10	0.350748	1.11083e-05
Comt	4.41558e-12	0.34678	9.13981e-08
Abhd14b	1.67107e-14	0.65895	3.45895e-10
Xrcc6	1.72245e-11	0.601451	3.56529e-07
Abhd16a	2.65252e-09	0.395552	5.49044e-05
Pccb	8.57416e-11	0.577509	1.77477e-06
Dlst	1.32882e-19	0.311119	2.75052e-15
Tubgcp5	2.32927e-09	0.528695	4.82137e-05
Pls1	9.09558e-20	0.6687	1.88269e-15
Arhgap29	5.0158e-17	0.617042	1.03822e-12
Pvt1	1.31908e-11	0.535589	2.73036e-07
Pcyox1	4.23778e-09	0.377938	8.77179e-05
Fubp3	5.44055e-10	0.412251	1.12614e-05
Gaa	3.64993e-11	0.315849	7.555e-07
Pim3	3.07388e-13	0.55011	6.36263e-09
Msc	3.84797e-13	0.568143	7.96492e-09
Haus7	3.23385e-11	0.551716	6.69375e-07
Derl2	6.95243e-14	0.657018	1.43908e-09
C87436	1.60681e-10	0.507376	3.32593e-06
Slc19a2	4.2012e-09	0.468831	8.69606e-05
Mccc2	7.9886e-13	0.713867	1.65356e-08
Elp4	3.07264e-11	0.638429	6.36006e-07
Tctn3	1.2178e-10	0.512828	2.52072e-06
Sike1	1.2938e-11	0.576188	2.67804e-07
Mut	2.56711e-09	0.547901	5.31366e-05
Fuca1	1.04701e-09	0.54297	2.16721e-05
Itpk1	6.11821e-14	0.615043	1.26641e-09
Rhbdd1	6.27494e-12	0.378759	1.29885e-07
Pex11b	3.03446e-10	0.634305	6.28102e-06
Golga5	1.25912e-09	0.598707	2.60625e-05
L2hgdh	2.09873e-12	0.482108	4.34416e-08
Bag2	5.74375e-14	0.675026	1.1889e-09
Snapc1	3.66578e-09	0.440059	7.5878e-05
Cryl1	1.91112e-09	0.403976	3.95583e-05
Leng9	1.21488e-10	0.406019	2.51468e-06
Zswim1	3.48338e-09	0.549489	7.21026e-05
Arrdc4	2.14763e-16	0.781357	4.44538e-12
Cnnm4	8.94217e-12	0.616434	1.85094e-07
Mettl21a	1.83068e-09	0.475362	3.78933e-05
Tgfa	2.90669e-09	0.492052	6.01656e-05
Acsl5	2.28106e-10	0.466076	4.72157e-06
Rab31	2.10022e-18	0.632077	4.34726e-14
Fars2	1.58931e-11	0.553434	3.28972e-07
Psen2	3.05288e-12	0.637564	6.31916e-08
Terf1	2.29325e-10	0.532903	4.7468e-06
Timm21	2.91398e-10	0.528638	6.03164e-06
Cyb5d2	3.29918e-09	0.493563	6.82898e-05
Ubr7	3.9153e-09	0.507734	8.10428e-05
Coa5	2.08527e-11	0.573348	4.31631e-07
Ikbkg	3.35199e-09	0.579039	6.93828e-05
Get4	4.39307e-09	0.378347	9.09321e-05
Mrps27	1.64559e-12	0.585353	3.4062e-08
Ppme1	1.33839e-18	0.313922	2.77034e-14
Ippk	4.48911e-09	0.459755	9.29202e-05
Rai2	1.51081e-11	0.514417	3.12722e-07
Rchy1	1.96315e-09	0.443416	4.06353e-05
Efcab14	5.36592e-11	0.487559	1.11069e-06
B3gnt2	4.50853e-11	0.312983	9.33221e-07
Hipk3	4.82848e-13	0.535466	9.99448e-09
Capn2	2.14236e-13	0.33044	4.43448e-09
Chpf2	3.26368e-09	0.436977	6.7555e-05
Rbbp9	5.54973e-11	0.662763	1.14874e-06
Snx4	1.47612e-09	0.301465	3.05541e-05
Fads3	7.63382e-16	0.504039	1.58013e-11
Adsl	1.30067e-14	0.56683	2.69225e-10
Etf1	5.27781e-12	0.482972	1.09245e-07
Samd12	5.62808e-10	0.450032	1.16496e-05
Rad51ap2	1.87635e-10	0.302624	3.88385e-06
Rps6ka2	1.78837e-18	0.665372	3.70175e-14
Nppc	2.59751e-13	0.410863	5.37659e-09
Med4	1.08459e-10	0.419221	2.24498e-06
Ung	3.62722e-22	0.599024	7.50797e-18
Cdk10	4.45256e-10	0.43287	9.21636e-06
Clpx	2.71527e-14	0.578389	5.62033e-10
Clvs2	1.45537e-09	0.535909	3.01246e-05
Pcdh11x	3.73684e-09	0.532961	7.73488e-05
Pik3c3	4.25316e-10	0.530611	8.80361e-06
Gne	5.66655e-14	0.614112	1.17292e-09
Rab15	3.4012e-17	0.628826	7.04013e-13
Tmem179b	1.00452e-09	0.506626	2.07925e-05
Slc25a19	1.15292e-11	0.516921	2.38644e-07
Umps	6.9888e-13	0.687852	1.44661e-08
Ndc1	1.40597e-10	0.454041	2.91021e-06
Tmem18	3.22505e-16	0.660488	6.67553e-12
Scamp3	5.61393e-10	0.377248	1.16203e-05
Socs5	3.99593e-11	0.510912	8.27117e-07
Dnajc9	1.82672e-12	0.492421	3.78114e-08
Rad1	3.61672e-09	0.446201	7.48625e-05
1600020E01Rik	3.63798e-09	0.429253	7.53026e-05
Stradb	7.59865e-10	0.481133	1.57284e-05
Slbp	3.24946e-09	0.351483	6.72606e-05
Idi1	5.60839e-13	0.343891	1.16088e-08
Dnajc18	2.70642e-14	0.438068	5.60202e-10
Gcdh	1.24418e-12	0.506746	2.57533e-08
Pigc	3.97001e-14	0.756293	8.21753e-10
Mxi1	5.14328e-13	0.557879	1.06461e-08
Mvb12b	2.61027e-11	0.417889	5.403e-07
Tmem159	1.75019e-18	0.678331	3.62272e-14
Snx31	1.79861e-12	0.45292	3.72293e-08
C330007P06Rik	9.58564e-12	0.490661	1.98413e-07
Nalcn	1.41928e-10	0.483092	2.93776e-06
Cit	1.14965e-22	0.668817	2.37966e-18
Txnrd3	7.82832e-11	0.640831	1.62038e-06
Bet1l	1.12076e-13	0.59541	2.31985e-09
Dym	1.94659e-11	0.620945	4.02924e-07
E130311K13Rik	3.00511e-10	0.422032	6.22027e-06
Gng7	1.30651e-41	0.993059	2.70434e-37
3110056K07Rik	3.47671e-10	0.470155	7.19645e-06
Aldh3b1	5.99134e-19	0.529047	1.24015e-14
Adck1	1.12089e-09	0.480557	2.32013e-05
Vtn	1.09998e-17	0.383575	2.27684e-13
Cntnap4	1.36017e-16	0.58105	2.81541e-12
Lama1	9.65799e-10	0.535015	1.99911e-05
Rgs19	1.7875e-09	0.512057	3.69994e-05
Nbn	3.6517e-12	0.616	7.55866e-08
Srd5a1	4.1632e-20	0.827994	8.6174e-16
Ino80e	4.90144e-10	0.354469	1.01455e-05
Trak2	4.22362e-10	0.379476	8.74248e-06
Spata21	1.97276e-21	0.635439	4.08342e-17
Mtus1	7.21967e-11	0.370503	1.4944e-06
Rnf19b	7.31839e-17	0.643781	1.51483e-12
Gtdc1	2.49443e-10	0.454825	5.16322e-06
Dolk	2.75729e-14	0.756874	5.70732e-10
Fbxl8	1.9786e-09	0.394819	4.09551e-05
Phactr1	9.55967e-31	0.577383	1.97876e-26
Btbd6	6.40939e-13	0.573649	1.32668e-08
Jtb	1.83442e-09	0.427939	3.79707e-05
Sgpp2	1.02513e-11	0.349017	2.12192e-07
Pradc1	8.9661e-11	0.529991	1.85589e-06
Trim23	2.40845e-15	0.614017	4.98526e-11
Cisd2	4.02227e-11	0.418023	8.32571e-07
Rgs2	6.44758e-25	0.835849	1.33458e-20
Zfp617	5.01916e-12	0.470175	1.03892e-07
Ryr3	1.69921e-36	1.02566	3.51718e-32
Pth1r	1.73063e-17	0.56668	3.58222e-13
Tbk1	2.90493e-09	0.537747	6.01291e-05
Hcrtr2	3.06303e-14	0.335669	6.34018e-10
Fscn2	1.10808e-39	0.840697	2.29362e-35
Hdhd3	6.72803e-10	0.572899	1.39264e-05
Gyg	1.74467e-26	0.930747	3.61128e-22
Nans	8.9093e-12	0.354001	1.84414e-07
Tmem68	3.1354e-09	0.590672	6.48997e-05
Hdac11	3.36159e-11	0.430945	6.95815e-07
Stxbp5l	1.66234e-19	0.679243	3.44088e-15
Ano5	2.16249e-24	0.489392	4.47613e-20
Alkbh3	6.70932e-10	0.508077	1.38876e-05
Sspn	1.31444e-09	0.467406	2.72076e-05
Gid4	4.80726e-11	0.569062	9.95054e-07
Hpcal4	4.04127e-12	0.578363	8.36502e-08
Frrs1l	1.34135e-10	0.636493	2.77647e-06
Eif2b1	6.40373e-11	0.448827	1.32551e-06
Sdf2	5.34239e-11	0.324115	1.10582e-06
Shisa6	3.56701e-32	0.919723	7.38336e-28
Wipf3	4.07825e-13	0.542384	8.44157e-09
Zyx	6.65087e-11	0.316755	1.37666e-06
Pgap2	5.46486e-11	0.677404	1.13117e-06
Cep83os	9.36389e-10	0.566439	1.93823e-05
Fbxo25	1.57248e-14	0.515661	3.25488e-10
Rpp25l	2.43323e-10	0.498425	5.03655e-06
2210016L21Rik	6.55115e-29	0.356739	1.35602e-24
Pnma3	2.94934e-14	0.491993	6.10483e-10
Mrpl4	1.76856e-10	0.34479	3.66074e-06
Tnfrsf21	3.94499e-13	0.377452	8.16573e-09
Mirg	3.36262e-18	0.491437	6.96028e-14
Slc25a15	3.9873e-10	0.603685	8.2533e-06
BC003965	1.13567e-09	0.448864	2.35072e-05
Bphl	1.80887e-16	0.732228	3.74418e-12
Lypd6	3.11792e-38	0.916179	6.45377e-34
Best1	1.90466e-21	0.724448	3.94245e-17
AA465934	2.11228e-14	0.396238	4.3722e-10
Sac3d1	3.28932e-13	0.537039	6.80856e-09
Higd2a	1.07644e-19	0.30386	2.22812e-15
Usmg5	7.83252e-31	0.327648	1.62125e-26
Ngrn	9.41576e-10	0.379332	1.94897e-05
Rnaseh2a	8.7333e-12	0.474313	1.80771e-07
Pgbd5	8.34725e-10	0.532441	1.7278e-05
A730056A06Rik	1.06704e-09	0.454977	2.20866e-05
D3Ertd751e	1.019e-11	0.510029	2.10922e-07
Apip	3.92005e-14	0.50374	8.11411e-10
2900008C10Rik	2.15318e-19	0.479335	4.45686e-15
Dact2	1.72897e-36	0.886698	3.57879e-32
Stx8	3.21261e-09	0.409312	6.64979e-05
Srpr	2.23828e-10	0.324646	4.63301e-06
Nkain2	6.01272e-27	0.898134	1.24457e-22
Zscan26	1.93497e-12	0.407953	4.0052e-08
Acp1	7.77875e-10	0.363884	1.61012e-05
4930430F08Rik	1.80531e-09	0.504298	3.73681e-05
Exosc7	8.74701e-10	0.501619	1.81054e-05
Tcf25	7.79661e-95	0.311853	1.61382e-90
Brms1l	4.36175e-10	0.542403	9.02838e-06
Pik3c2b	1.42299e-12	0.533246	2.94545e-08
Rapgef4	1.83667e-11	0.570291	3.80172e-07
Dr1	1.27669e-12	0.541939	2.64263e-08
Sirt2	4.00323e-11	0.309672	8.2863e-07
Gm1943	1.69422e-09	0.315811	3.50687e-05
Zfp874b	4.51685e-10	0.454216	9.34943e-06
N4bp2l1	2.66787e-10	0.530207	5.52222e-06
Mrpl35	2.01607e-12	0.485974	4.17307e-08
1110001J03Rik	2.13137e-11	0.313769	4.41173e-07
Chrna9	2.45573e-14	0.318376	5.08312e-10
Dpm1	3.96342e-09	0.327329	8.20388e-05
Gm5512-1	3.50975e-12	0.450667	7.26484e-08
Crim1	3.91516e-10	0.364879	8.104e-06
Nme6	5.46345e-11	0.536729	1.13088e-06
Mrpl32	3.3822e-12	0.393602	7.00081e-08
Gpr68	1.5141e-12	0.408343	3.13403e-08
Hcn2	7.52922e-10	0.433633	1.55847e-05
Lingo3	1.05315e-10	0.342653	2.17992e-06
Ctdnep1	3.945e-09	0.391907	8.16576e-05
B930041F14Rik	8.19176e-11	0.549691	1.69561e-06
Immp1l	6.18257e-13	0.370668	1.27973e-08
Orc4	4.45172e-10	0.417506	9.21462e-06
2310009A05Rik	6.28092e-11	0.429093	1.30009e-06
BC029214	1.0172e-14	0.481582	2.1055e-10
Tifab	1.8504e-11	0.313694	3.83014e-07
Lsm6	2.16708e-10	0.334234	4.48563e-06
Abhd10	3.22397e-15	0.428722	6.67329e-11
Mrpl13	1.60887e-09	0.413328	3.3302e-05
Erlec1	9.90669e-12	0.459009	2.05059e-07
Ropn1l	6.60186e-17	0.311576	1.36652e-12
Brcc3	5.08017e-18	0.597147	1.05154e-13
Oxld1	7.67905e-14	0.541793	1.58949e-09
E030013I19Rik	3.12179e-40	0.651818	6.46179e-36
Ndufa11	4.40999e-46	0.331068	9.12825e-42
Rbm24	4.20236e-23	0.326725	8.69846e-19
Tecr	8.82106e-154	0.324254	1.82587e-149
Tbc1d30	3.9994e-25	0.748033	8.27837e-21
Ifit1	7.30133e-53	0.897826	1.5113e-48
N6amt2	6.3842e-14	0.621473	1.32147e-09
Slc15a5	3.2521e-36	0.793624	6.73152e-32
Rbm11	3.16464e-11	0.597626	6.55048e-07
Mrps24	3.7353e-15	0.344296	7.73169e-11
2700089E24Rik	9.24421e-13	0.316701	1.91346e-08
Pop5	9.99948e-12	0.421896	2.06979e-07
Ndufa13	4.8599e-32	0.323524	1.00595e-27
Parm1	1.0015e-09	0.337192	2.07301e-05
Aig1	2.15709e-13	0.328844	4.46496e-09
Atpaf1	8.58502e-10	0.309323	1.77701e-05
Rcan1	4.11626e-11	0.348664	8.52024e-07
Snx24	2.11841e-17	0.760519	4.38489e-13
Efhd2	3.15802e-09	0.630326	6.53678e-05
Scx	7.41034e-17	0.561271	1.53387e-12
Myo1h	6.89718e-27	0.351599	1.42765e-22
Srrd	7.65713e-12	0.492713	1.58495e-07
Ube2s	1.66563e-12	0.333147	3.44769e-08
Cmas	3.47979e-12	0.58851	7.20281e-08
Bak1	3.35791e-13	0.431943	6.95053e-09
Asah2	1.08203e-09	0.401085	2.2397e-05
Dhrs7b	2.93293e-12	0.609894	6.07088e-08
Fbln7	8.13063e-15	0.879624	1.68296e-10
Rec114	1.19171e-19	0.351773	2.46672e-15
Lsmem1	2.44757e-18	0.303694	5.06623e-14
Triqk	4.78072e-09	0.523358	9.89562e-05
Pm20d2	6.61856e-12	0.405072	1.36998e-07
Ogfod3	8.10547e-13	0.703933	1.67775e-08
Spats2l	2.65699e-51	1.31454	5.49971e-47
Plagl1	2.38261e-18	0.709792	4.93176e-14
Gcnt4	2.79698e-33	0.39996	5.78948e-29
Rasl11b	2.6173e-11	0.374926	5.41755e-07
Tmem51	9.74697e-20	0.378516	2.01753e-15
Mstn	3.48322e-19	0.786494	7.20991e-15
Taf4b	1.49438e-09	0.586739	3.09321e-05
Syndig1l	9.02822e-23	0.404353	1.86875e-18
Ddah1	5.12626e-10	0.303429	1.06108e-05
Drg1	2.41379e-10	0.315733	4.99631e-06
Mtap	2.56113e-15	0.982645	5.30129e-11
Lrrk2	1.52532e-22	0.600549	3.15726e-18
Smoc2	2.54395e-27	0.396828	5.26573e-23
Sfrp2	5.51879e-19	0.407249	1.14233e-14
Xirp1	1.788e-27	0.366531	3.70098e-23
Kcnq1	5.45378e-32	0.400566	1.12888e-27
Edn2	1.32355e-27	0.336532	2.73962e-23
Ptchd4	5.3649e-20	0.423056	1.11048e-15

## Sheet: path to Ic
Path to Ic
	p_val	A	fdr
Gpr151	1.02766e-14	0.755476	2.12715e-10
Plet1	6.96596e-11	0.419222	1.44189e-06
B230216N24Rik	3.36788e-10	0.339314	6.97118e-06
Fam159a	3.04836e-13	0.463184	6.30981e-09
Slc44a5	1.65957e-20	0.979852	3.43514e-16
Clstn2	4.85959e-12	0.699301	1.00589e-07
Dock8	1.03793e-09	0.675089	2.14842e-05
Tubb5	8.50128e-76	0.33374	1.75968e-71
Gm6525	3.12067e-09	0.379132	6.45948e-05
Mxd1	2.64769e-09	0.743028	5.48046e-05
Klhdc4	2.41776e-11	0.764096	5.00452e-07
Bcl11b	8.63188e-13	0.602619	1.78671e-08
AA388235	1.49944e-11	0.727775	3.10368e-07
Diap1	8.11581e-10	0.673212	1.67989e-05
Heca	1.16601e-09	0.568604	2.41352e-05
Inadl	1.27751e-10	0.802375	2.64433e-06
Slc6a6	4.06358e-12	0.54352	8.4112e-08
Snx12	2.40144e-09	0.471107	4.97073e-05
Lig3	3.00287e-10	0.771737	6.21565e-06
Rps2	2.45311e-19	0.32756	5.07768e-15
Rbm14	1.70142e-10	0.637579	3.52178e-06
Galnt2	3.57191e-10	0.37078	7.3935e-06
Ambra1	1.33867e-13	0.669013	2.77092e-09
Arhgap1	4.00617e-09	0.552746	8.29237e-05
Zfp568	2.3823e-09	0.636503	4.93112e-05
Six1	2.22348e-10	0.326519	4.60239e-06
Clstn3	2.04189e-10	0.55332	4.2265e-06
Adcy1	5.51224e-18	0.309876	1.14098e-13
Sqstm1	8.77748e-10	0.302225	1.81685e-05
Echs1	1.74509e-09	0.478912	3.61216e-05
Ide	9.95822e-12	0.556741	2.06125e-07
Timmdc1	1.66151e-09	0.54126	3.43917e-05
Ogdh	2.49175e-09	0.32803	5.15768e-05
Gm4980	2.73439e-11	0.456309	5.65992e-07
Stac2	4.20522e-22	1.10801	8.70438e-18
Pde6d	5.28762e-10	0.449451	1.09449e-05
Srsf2	1.63518e-10	0.320535	3.38466e-06
Chchd7	1.9114e-14	0.485586	3.9564e-10
Guk1	1.42464e-11	0.425707	2.94886e-07
Rbx1	1.04784e-13	0.410305	2.16893e-09
Tceal8	2.61346e-11	0.311564	5.4096e-07
Zcchc17	9.07469e-11	0.410454	1.87837e-06
Ppa1	9.14632e-10	0.353032	1.8932e-05
Psma4	1.69703e-12	0.47027	3.51268e-08
Ndufb11	7.64359e-17	0.369974	1.58215e-12
Dync1li1	3.16933e-10	0.323421	6.5602e-06
Ndufa12	3.32417e-22	0.310233	6.88071e-18
Mtmr6	7.66492e-10	0.304157	1.58656e-05
Wbp4	1.24926e-11	0.541793	2.58583e-07
Msrb1	8.85434e-11	0.454053	1.83276e-06
Tomm22	2.78203e-09	0.351242	5.75853e-05
Paip2	7.57615e-18	0.362206	1.56819e-13
Cox16	3.2534e-12	0.360118	6.73421e-08
Cuta	1.47372e-11	0.350591	3.05045e-07
Vma21	3.1615e-12	0.511198	6.54399e-08
Atox1	3.64897e-09	0.303202	7.55301e-05
Cops6	7.80843e-14	0.333998	1.61627e-09
Syn2	2.6535e-12	0.498925	5.49248e-08
Krt10	1.4209e-09	0.513415	2.94112e-05
Gabarapl2	5.1642e-23	0.35549	1.06894e-18
Rnf7	9.67824e-20	0.404507	2.0033e-15
Cwc15	1.41804e-12	0.407592	2.93519e-08
Bscl2	8.87749e-10	0.447107	1.83755e-05
1810022K09Rik	5.31861e-11	0.326192	1.1009e-06
Zfp365	1.09226e-10	0.713418	2.26087e-06
Rab1	1.11874e-18	0.303962	2.31567e-14
Ndufaf3	1.21817e-09	0.431862	2.5215e-05
Luzp1	5.16292e-10	0.531099	1.06867e-05
Srp19	7.48534e-15	0.393716	1.54939e-10
Ndufa2	1.91345e-17	0.329553	3.96065e-13
Lamtor5	5.74261e-14	0.330593	1.18866e-09
Gm13375	3.87097e-09	0.463297	8.01252e-05
Unc80	7.54505e-11	0.688343	1.56175e-06
Cbfa2t3	4.49651e-11	0.633525	9.30732e-07
Psma6	1.12747e-15	0.325861	2.33374e-11
Taf10	1.16465e-10	0.475559	2.41071e-06
Itgal	4.34013e-10	0.440089	8.98364e-06
Hsd3b3	4.12644e-09	0.309081	8.54132e-05
H2-T10	2.32183e-13	0.364936	4.80595e-09
Htr1a	8.63e-14	0.826842	1.78632e-09

## Sheet: path to II
Path to II
	p_val	A	fdr
Lhx1os	1.25765e-10	0.419298	2.60321e-06
Mob3b	1.79029e-10	0.712702	3.70572e-06
Arhgap28	2.01992e-09	0.802642	4.18104e-05
Hgf	6.37689e-13	0.771101	1.31995e-08
Pex5l	5.06057e-16	0.910015	1.04749e-11
Enah	1.03144e-16	0.373632	2.13498e-12
Esrrg	1.58562e-56	0.607971	3.28208e-52
Foxp1	2.61341e-21	0.346381	5.40951e-17
Arhgef2	3.89905e-32	0.722085	8.07065e-28
Tsc22d1	1.11549e-39	0.375666	2.30896e-35
Isl1	6.59349e-40	0.347509	1.36479e-35
Arpp21	2.97882e-31	0.893337	6.16586e-27
Pak1	1.57218e-28	0.642074	3.25425e-24
Gm1673	7.36535e-15	0.320141	1.52455e-10
Fam57b	1.87396e-09	0.389652	3.87891e-05
Rtn4rl2	3.63126e-10	0.63412	7.51634e-06
Srrm4	5.76993e-23	0.949562	1.19432e-18
Evl	4.74323e-16	0.414206	9.81802e-12
Epha4	8.19497e-31	0.901334	1.69628e-26
Cacng2	1.11607e-15	0.905658	2.31016e-11
Sv2b	1.3729e-25	1.14704	2.84177e-21
Rab3il1	1.11925e-09	0.456717	2.31674e-05
Synm	1.02384e-23	1.59952	2.11925e-19
Spock2	3.82165e-13	0.486121	7.91044e-09
Lphn1	1.19557e-17	0.305509	2.47472e-13
Dlg2	1.3571e-12	0.637664	2.80905e-08
Fbxw7	1.06083e-14	0.894845	2.1958e-10
Nrg1	2.59586e-14	0.757475	5.37317e-10
6330403K07Rik	3.02847e-33	0.329373	6.26863e-29
Plekha7	9.38532e-14	0.837821	1.94267e-09
Wnt7a	4.20225e-12	0.676287	8.69823e-08
Erc2	1.0717e-15	0.486705	2.21831e-11
Gm1653	9.48752e-16	0.486084	1.96382e-11
Cdkl4	1.37703e-15	0.88927	2.85031e-11
Fam43b	1.85177e-09	0.651182	3.83299e-05
Rph3al	1.46453e-23	0.820005	3.03143e-19
Rnaseh2b	8.24726e-28	1.29249	1.7071e-23
Trpc3	3.30255e-09	1.11238	6.83594e-05
Slc7a14	3.38457e-09	0.684198	7.00571e-05
Skil	1.28443e-18	0.967162	2.65865e-14
Ndufv3	1.48817e-27	0.348314	3.08037e-23
Ceacam10	6.24313e-11	0.470675	1.29227e-06
Cacna2d3	1.51915e-11	0.467666	3.14448e-07
Mtch1	1.4244e-42	0.416952	2.94837e-38
Il13ra1	4.20366e-20	0.753884	8.70115e-16
Ebf4	8.21044e-10	0.9268	1.69948e-05
Frs2	7.90516e-21	1.13347	1.63629e-16
Slc3a2	6.84547e-15	0.374406	1.41694e-10
Nudt16l1	3.57025e-09	0.63386	7.39007e-05
A630023A22Rik	6.17672e-17	0.406151	1.27852e-12
Sulf2	9.08588e-14	0.898996	1.88069e-09
Ppapdc1a	7.7041e-11	0.400766	1.59467e-06
Hyal1	1.445e-11	0.419295	2.99101e-07
Cyp3a13	8.34403e-18	0.329675	1.72713e-13
Il18	4.32458e-10	0.389336	8.95145e-06
Plxna4os1	7.34339e-10	0.361946	1.52001e-05
Nr3c2	1.19151e-11	0.414539	2.46631e-07
Dnase2a	7.29875e-15	0.456017	1.51077e-10
Cgnl1	3.69518e-11	0.42707	7.64866e-07
Xaf1	1.36232e-31	0.476735	2.81988e-27
Pcbp3	1.81656e-14	0.412549	3.76009e-10
Ldb2	1.89783e-09	0.472064	3.92831e-05
Slc38a3	6.45061e-10	0.457063	1.33521e-05
Zc3hav1	8.00834e-16	0.346708	1.65765e-11
Zbtb40	1.60372e-12	0.738171	3.31954e-08
Apbb1ip	6.90104e-14	0.361912	1.42845e-09
Bst2	3.04292e-21	0.695973	6.29854e-17
Alpk1	1.37104e-12	0.58976	2.83793e-08
Ntf3	3.67879e-15	0.352852	7.61473e-11
Thsd1	4.51359e-10	0.493792	9.34267e-06
Casp8	1.41178e-20	0.443191	2.92224e-16
Akr1b10	5.04747e-25	0.568384	1.04478e-20
Mertk	2.13461e-10	0.55399	4.41843e-06
Lcp2	3.29084e-23	0.456694	6.8117e-19
Tlr3	1.1162e-16	0.446289	2.31043e-12
Kcnq5	2.48173e-13	0.714861	5.13694e-09
Mamstr	3.12383e-20	0.750649	6.46602e-16
Cd177	1.40593e-26	0.498336	2.91013e-22
Pcsk1	2.40381e-12	0.675673	4.97566e-08
Enpp1	2.23784e-17	0.451092	4.63211e-13
Scube1	1.70075e-19	1.22134	3.52038e-15
Entpd1	4.12552e-19	0.403233	8.53942e-15
Neto1	1.82125e-14	0.497593	3.7698e-10
Cdc6	2.95003e-09	0.443008	6.10627e-05
Fzd7	6.10675e-14	0.910889	1.26404e-09
Fam69c	4.00611e-14	0.968911	8.29224e-10
Csf1	3.94252e-11	0.354896	8.16063e-07
Grhl3	1.19141e-26	0.994078	2.46609e-22
Ddit4l	1.69473e-11	0.38507	3.50793e-07
Klf15	9.49715e-12	0.435262	1.96582e-07
Rab37	2.42936e-17	0.64532	5.02852e-13
1190002F15Rik	3.38424e-10	0.39009	7.00503e-06
Egfem1	7.18309e-10	0.505462	1.48683e-05
Map3k5	2.81313e-27	0.882669	5.82291e-23
Sod3	2.3702e-32	0.486185	4.90608e-28
Rbpjl	9.43688e-15	0.379706	1.95334e-10
Tm4sf1	6.62383e-11	0.307585	1.37107e-06
Ptprb	6.55423e-22	0.515741	1.35666e-17
Cpa4	4.06712e-24	0.437378	8.41854e-20
Bmper	2.41637e-11	0.777855	5.00165e-07
Cntn2	1.85967e-14	1.04898	3.84933e-10
Irgm1	7.45476e-25	0.535774	1.54306e-20
Trim56	4.58003e-14	0.315165	9.48021e-10
Lgmn	2.76592e-28	0.735999	5.72518e-24
Tmem132b	2.39386e-36	1.10508	4.95506e-32
Cybrd1	3.89706e-25	0.405416	8.06653e-21
Ppp1r3d	4.73334e-34	0.978072	9.79754e-30
Rhbdl3	1.4629e-15	0.885061	3.02806e-11
Hs3st3b1	1.68301e-28	0.83754	3.48365e-24
Irak4	2.72538e-20	0.433329	5.64126e-16
S1pr1	1.24672e-12	0.335359	2.58058e-08
Fbxl7	1.23784e-20	1.47325	2.5622e-16
Eepd1	6.86349e-15	0.734948	1.42067e-10
Rnaset2b	3.21479e-09	0.437191	6.6543e-05
Pkp2	1.83607e-11	0.731889	3.80049e-07
Stxbp3b	1.51943e-13	0.302673	3.14507e-09
Ier5	1.44845e-13	1.37704	2.99815e-09
Fam105a	8.09363e-17	1.27803	1.6753e-12
Epha6	9.80792e-37	1.19628	2.03014e-32
Plxna2	8.57115e-12	1.18323	1.77414e-07
Acy3	1.12404e-13	0.361864	2.32665e-09
Dennd4a	7.13961e-15	0.939324	1.47783e-10
Mc4r	8.04855e-40	0.846628	1.66597e-35
Tmem104	2.12607e-11	0.88374	4.40075e-07
Dcxr	4.74954e-09	0.48494	9.83107e-05
Cbx4	9.90719e-11	0.90976	2.05069e-06
Slc36a1	4.1321e-19	1.32505	8.55304e-15
Atxn7l1	7.0156e-12	0.849766	1.45216e-07
Enpp2	9.78361e-11	1.07061	2.02511e-06
Tmem106a	1.645e-10	0.911106	3.405e-06
Fam163b	1.44335e-10	0.720972	2.98759e-06
Prickle1	1.07343e-21	1.11203	2.2219e-17
Ero1lb	1.88372e-09	0.796084	3.89912e-05
Ptchd1	4.89119e-23	1.31318	1.01243e-18
Apbb3	7.08714e-10	0.693589	1.46697e-05
March11	7.15935e-14	1.06658	1.48191e-09
Shank2	7.06439e-13	0.682691	1.46226e-08
Htr1b	2.25014e-09	0.380954	4.65757e-05
Nucb1	9.50635e-10	0.72314	1.96772e-05
Tesk2	9.49633e-12	0.993906	1.96565e-07
Ms4a6d	1.8456e-14	0.340097	3.82021e-10
Cog7	2.36889e-10	0.936942	4.90337e-06
Gpr22	4.50271e-23	1.70768	9.32017e-19
Mum1l1	8.82349e-14	1.07533	1.82637e-09
Sowaha	1.11625e-11	0.80182	2.31052e-07
Fgf23	5.09923e-116	1.6758	1.05549e-111
Exoc3l4	1.28082e-13	0.326894	2.65116e-09
Npy4r	3.55141e-19	0.685672	7.35106e-15
Slc16a10	7.97609e-15	0.468223	1.65097e-10
Gstm2	1.08198e-15	0.492509	2.2396e-11
Cited1	5.2792e-25	0.711005	1.09274e-20
Npl	2.51488e-50	1.50567	5.20556e-46
Man1c1	1.6054e-10	0.731174	3.32302e-06
Fam150b	1.0808e-15	0.304732	2.23716e-11
Tmem56	3.40314e-39	1.7902	7.04415e-35
Tnc	8.60236e-115	2.11718	1.7806e-110
Tnr	1.33254e-20	0.877554	2.75822e-16
Wdr44	9.62174e-13	1.04301	1.9916e-08
Fzd6	1.92079e-12	0.381066	3.97584e-08
Fancd2	4.39811e-17	0.413513	9.10364e-13
Ank	3.4227e-20	1.26378	7.08466e-16
Lix1	2.396e-14	0.819582	4.95949e-10
Wnt5b	2.21745e-13	0.319765	4.5899e-09
Tmem173	1.31348e-18	0.574409	2.71877e-14
F730043M19Rik	6.66198e-18	0.471387	1.37896e-13
Efhc1	1.83693e-09	0.370353	3.80226e-05
Zfp185	1.18674e-14	0.562775	2.45643e-10
Ang	6.27125e-16	0.736196	1.29809e-11
D030047H15Rik	2.70315e-21	0.34521	5.59524e-17
Aff1	3.38158e-09	0.561169	6.99954e-05
Pwwp2b	6.2224e-15	1.12079	1.28797e-10
1700040L02Rik	6.14578e-11	0.339877	1.27211e-06
Gpr56	8.66688e-10	1.01203	1.79396e-05
Ces2g	1.72106e-107	1.34015	3.56242e-103
Tmem91	2.32655e-13	0.570518	4.81572e-09
Nuak2	1.33491e-09	0.513146	2.76312e-05
Htr2c	1.19713e-28	1.07922	2.47795e-24
Piezo2	1.0161e-17	0.384237	2.10323e-13
Ctgf	1.631e-21	0.624395	3.37602e-17
Syt15	1.29605e-24	0.607439	2.68269e-20
Gabrg2	1.46377e-14	0.771027	3.02986e-10
Hs3st3a1	2.61344e-29	0.42958	5.40955e-25
Samsn1	8.76622e-40	0.600099	1.81452e-35
Fhl3	7.11589e-23	0.345687	1.47292e-18
Slc2a13	3.10118e-10	0.544871	6.41914e-06
Gpr149	4.13407e-15	0.311023	8.55712e-11
Wisp1	6.94121e-26	0.667427	1.43676e-21
Cbs	7.62558e-18	0.922582	1.57842e-13
Gimap6	1.22218e-12	0.300474	2.52979e-08
Ywhah	1.25804e-38	0.341907	2.60402e-34
Ptplad2	2.37954e-21	0.900571	4.9254e-17
C030023E24Rik	2.10625e-11	0.342643	4.35972e-07
Ano2	2.01754e-60	1.25828	4.1761e-56
Apol9a	3.62052e-60	0.770679	7.49412e-56
Cilp	7.70611e-13	0.686376	1.59509e-08
Edaradd	2.63158e-117	1.98178	5.4471e-113
Ppef1	1.88814e-32	0.985825	3.90826e-28
Tex15	4.93801e-12	0.741383	1.02212e-07
Gucy1b3	6.95928e-83	1.12269	1.4405e-78
Grin2c	2.1554e-10	0.310536	4.46147e-06
Cpne8	1.51745e-116	1.63757	3.14097e-112
Nbl1	6.52888e-45	1.31705	1.35141e-40
Scnn1b	4.22508e-58	1.06764	8.7455e-54
Rxfp3	2.19746e-51	1.02291	4.54853e-47
Scnn1g	2.40907e-41	0.810574	4.98654e-37
2700070H01Rik	2.17906e-34	0.699882	4.51043e-30
Apobec1	1.14292e-25	0.389587	2.36573e-21
Hspb1	1.28876e-18	0.307501	2.66759e-14
Trem2	3.60944e-17	0.350183	7.47117e-13
