# Supplementary material for: Single-cell RNA-sequencing analysis of the developing mouse inner ear identifies molecular logic of auditory neuron diversification
Source: Nat Commun. 2022 Jul 5;13:3878. doi: 10.1038/s41467-022-31580-1 (PMC9256748; doi:10.1038/s41467-022-31580-1)
Supplement: Supplementary file 8 — Supplementary Data 5 [file 41467_2022_31580_MOESM8_ESM.csv]

	from immature	to A	from A	to Ic	from A	to B	from B	to II	from B	to C	from C	to Ia	from C	to Ib
Pvalb	0.39269593	2.5363648	2.7876847	3.0945137	2.5922406	2.0391328	2.3586643	1.2625704	2.1674218	1.8974972	2.4136417	3.0697045	2.4420784	2.9952216
Spock3	0.1477642	2.623354	3.1434422	3.6071308	3.196472	3.3852897	3.349312	3.4523082	3.4868822	3.5675654	3.669502	3.8444726	3.5224566	3.709985
Snhg11	0.70517933	2.7995296	3.622178	3.499656	3.4558887	3.5623517	3.5430722	3.553743	3.6765273	3.7511609	3.7061074	3.4833157	3.7044516	3.4818895
Spp1	1.5983958	3.0737374	3.2620652	3.729536	3.290854	3.4601746	3.0736487	3.4952774	3.7655256	3.773095	3.8279817	4.085854	3.728637	3.9583313
Mfap4	2.162072	0.03747907	0.09830221	0.010390424	0.047641993	0.056860816	0.12595741	0.057973582	0.055702563	0.028107887	0.09143847	0.007521651	0.06079528	0.014238498
Ppp1r17	2.5684223	0.09509309	0.0	0.0	0.011488033	0.01622894	0.022150597	0.0	0.0	0.0	0.0	0.0	0.0	0.0
Actc1	1.0572004	0.015492199	0.054887556	0.0246111	0.056380235	0.05550312	0.04982189	0.0	0.11004802	0.0	0.09646711	0.03897281	0.06942882	0.047716595
Ntrk1	1.72717	0.0632123	0.038540654	0.010441888	0.0	0.01414898	0.013109954	0.022997322	0.037159257	0.02653586	0.010043781	0.0	0.049607985	0.0
Hapln1	0.0	0.034791347	0.029921733	1.5884341	0.0050213425	0.013777875	0.041863527	0.57280844	0.027662806	0.023361005	0.44882813	2.3159213	0.13997878	2.0344632
Pld5	0.0	0.03141629	0.76726687	2.1521077	0.12099437	0.08286404	0.0050756885	0.062123105	0.29404083	0.6337028	0.4694587	1.0343987	1.1716552	2.298217
Vsnl1	0.020755207	0.13490517	1.3600494	2.8983808	0.640649	1.002378	0.9080171	0.90397143	1.2224249	1.6753548	1.9476275	2.6960537	2.0017543	2.9162657
Cpne9	0.082480684	0.031934913	1.0810345	2.5867112	0.11735535	0.28580475	0.21870594	0.23830871	0.68643826	1.5235645	1.8715854	2.2716258	2.0442803	2.7054417
Carhsp1	2.39887	2.2468743	1.7880633	0.38153803	2.1983619	2.0720096	2.0775657	1.856812	1.9626149	1.7173903	1.4805579	0.8723467	1.6286455	0.35202736
Plch2	0.80377465	2.1343374	1.7049898	0.31082338	1.976425	1.2657285	1.1328814	0.29524603	1.4382693	1.0463191	0.6618784	0.1782655	1.0411078	0.1438581
Trp53i11	2.9154344	2.2454824	1.6620036	0.32233313	2.1869211	2.1702178	1.9506048	0.8762028	2.097363	1.8021606	1.4756933	0.3674337	1.6877164	0.1731175
Unc13b	1.657839	1.926824	1.8543408	0.5720147	2.011092	2.0202591	1.8640918	1.6945491	2.0200825	2.0273366	1.7060003	0.70551807	1.947849	0.611074
Cpne6	0.29439047	0.79185903	1.3420565	2.4176557	1.4073039	2.0866659	2.6437998	2.7895539	2.324624	2.4583313	2.7749379	2.683906	2.3998938	2.499796
Igfbpl1	1.8237906	1.1920525	0.4232195	0.07586471	1.2964708	2.1248639	1.7077256	1.5138832	2.018356	2.0781896	1.9945544	1.3184035	1.7370235	0.8711424
Kctd12	0.1626342	0.2922472	0.5261459	0.26815557	1.0918443	2.0371776	2.1002574	1.9403588	1.8247746	1.7911218	1.5123973	0.45181084	1.1310636	0.119034424
Necab1	0.0	0.070842035	0.41368738	0.24654137	0.62779284	1.7959743	2.4583836	2.6362367	1.5677137	1.7504847	2.1006637	2.3422856	1.449956	1.3111118
Pou4f1	2.4243848	2.3638504	2.508342	2.5166068	2.338453	1.176273	1.2440369	0.26416302	1.0237978	0.73851866	0.31788975	0.11717127	1.5155923	1.4878453
Lypd1	0.03296572	1.7062498	2.4541934	2.3232317	1.83487	0.5708117	0.2696259	0.07383996	0.7909194	0.69903487	0.3288565	0.057503365	1.7779796	2.0523307
D130009I18Rik	2.0238342	1.8025701	1.8647063	1.5703131	1.3010402	0.19087847	0.06487792	0.010561854	0.2867168	0.12168205	0.01245298	0.018021805	0.62558174	0.10525339
Slc17a6	2.3631282	2.1445408	2.5507233	2.923335	1.8853272	0.9677542	1.3837239	2.2158399	1.4156365	0.7939374	1.0564694	0.68637204	2.0395856	2.7652507
Edaradd	0.0	0.035558183	0.04808307	0.02719253	0.108833276	0.048801783	0.2573138	1.7646856	0.25127563	0.20894653	0.12835369	0.0834863	0.18411912	0.010054469
Car10	0.0	0.006607153	0.04441082	0.50051963	0.023121525	0.13072741	0.25203815	1.9527484	0.6399277	0.68330204	1.1260872	2.0513086	0.6822585	0.9484021
Rnase4	0.06309777	0.22079682	0.27875915	0.03290714	0.40369397	0.38866287	0.63111943	2.2681394	0.86592805	0.6665813	0.3959482	0.011410323	0.54767185	0.021507544
Tnc	0.11319807	0.13431363	0.11885555	0.048415847	0.11086332	0.120883845	0.22354433	1.9876435	0.09377678	0.15517688	0.15138559	0.063021906	0.24119851	0.03279899
Chrna4	1.6080511	2.4753265	2.2235763	1.8921425	2.4208696	2.267917	2.029615	0.57478267	2.228523	2.172814	2.1949449	2.0731194	2.2101016	1.8850726
Spock1	2.2542212	2.0069203	1.6474888	1.0141424	1.8748331	1.685383	1.5774336	0.116660506	1.2515752	0.9674058	0.8378353	0.30327302	0.9192164	0.45968798
Dcc	0.01123039	1.2059094	1.5492598	0.7331289	1.8953997	1.8769133	1.5959945	0.5816267	1.92158	1.9291884	1.3580853	0.5208745	1.6002344	0.5356221
Thsd7b	2.7231162	1.2705728	1.8675984	0.9392522	1.6172496	1.5604007	1.9253353	0.40499598	1.4783318	1.651623	1.4744474	0.78505206	1.734308	1.0333941
Nell1	0.0062353853	0.030393703	0.13666391	0.018877592	0.012224955	0.28706864	0.5915942	0.8620792	0.7231142	1.2497094	1.8587948	0.85651195	1.3532696	0.7661148
Gm9866	0.0	0.03922406	1.0352069	1.8336927	0.41250154	0.6492275	0.7938492	1.8554939	1.5536458	2.0544271	2.0196357	2.0703747	1.9770397	1.9277582
Cpne9	0.082480684	0.031934913	1.0810345	2.5867112	0.11735535	0.28580475	0.21870594	0.23830871	0.68643826	1.5235645	1.8715854	2.2716258	2.0442803	2.7054417
Calb2	0.0	0.014578342	0.4484606	1.3270512	0.05713032	0.38891193	0.2858174	1.4448748	1.6650977	2.7710645	3.1808567	3.679824	2.5745566	3.1502812
Xist	0.19633585	0.7633514	0.47558856	0.8992516	1.373702	1.3731971	1.0404025	0.41385585	0.018890519	0.051970128	0.23189515	1.2440838	0.053708583	1.1211822
F2r	2.0894678	2.5871844	1.5581621	0.5654461	2.3899572	2.5149646	2.7244878	2.939976	2.0548732	1.724608	0.9967909	0.38311177	1.218832	0.29728615
Sfrp1	0.24120657	1.9050149	1.8325286	0.89105463	2.2575986	2.490518	2.5900676	1.8745456	1.7948129	1.465573	1.4127631	1.3162235	1.5906105	0.8420055
Igfbp5	0.43949127	1.251845	1.4913311	0.27231532	1.5413023	1.7512288	1.2798487	1.9662269	1.0871013	1.089288	0.7018911	0.03005127	1.1890197	0.23690319
Ppm1j	0.0	0.010788718	0.2616776	1.8220798	0.00992301	0.019823188	0.13754912	0.12321585	0.0	0.057604138	0.17039114	1.5080987	0.31428707	1.6809541
Htra1	0.43858877	0.023423137	0.14168896	1.1576284	0.04798406	0.076479085	0.14457987	1.6449927	0.034470525	0.09561967	0.2984104	1.7335244	0.20775293	0.759358
S100b	0.08855541	0.0908316	1.2878844	2.5463016	0.28090444	0.2606378	1.4592503	1.1096898	0.41013616	0.42348158	0.8348517	2.3294508	1.1055591	2.5601885
Hapln1	0.0	0.034791347	0.029921733	1.5884341	0.0050213425	0.013777875	0.041863527	0.57280844	0.027662806	0.023361005	0.44882813	2.3159213	0.13997878	2.0344632
Jup	2.437264	2.199627	2.0737166	1.0784258	2.2141116	2.0325427	1.9976642	1.6286776	2.1499698	1.9518976	1.6596986	0.37670904	1.9012929	0.6993247
Mex3a	2.1657794	2.116193	2.0348427	0.92720604	2.1438935	2.1675096	2.0853455	1.5022898	2.0442326	2.014267	1.6875316	0.4910111	1.9625278	0.7980482
Gpc2	1.8648696	2.0125778	1.6057296	0.2543109	2.0282297	1.9920735	1.9213972	1.1819171	1.8983103	1.8563945	1.425528	0.19352786	1.4715713	0.2275706
Gfra1	1.5026864	2.2357929	0.79328334	0.17815109	2.2210314	2.3784254	1.5124366	2.3834128	2.3352199	2.2397633	1.4492226	0.62504524	1.2560176	0.30905226
Kcnip3	0.06851371	0.13852958	0.28293955	1.6913385	0.05374894	0.03401808	0.015952585	0.041121077	0.061522104	0.0	0.0442398	0.38281396	0.23579904	1.3770531
Ppm1j	0.0	0.010788718	0.2616776	1.8220798	0.00992301	0.019823188	0.13754912	0.12321585	0.0	0.057604138	0.17039114	1.5080987	0.31428707	1.6809541
S100b	0.08855541	0.0908316	1.2878844	2.5463016	0.28090444	0.2606378	1.4592503	1.1096898	0.41013616	0.42348158	0.8348517	2.3294508	1.1055591	2.5601885
Hapln1	0.0	0.034791347	0.029921733	1.5884341	0.0050213425	0.013777875	0.041863527	0.57280844	0.027662806	0.023361005	0.44882813	2.3159213	0.13997878	2.0344632
Fam124a	2.1824968	2.29366	1.7772381	0.7259736	2.3530827	2.3443177	2.0870926	1.9508603	2.3957577	2.2513132	1.977774	1.0723853	1.766102	0.7514022
Gpc2	1.8648696	2.0125778	1.6057296	0.2543109	2.0282297	1.9920735	1.9213972	1.1819171	1.8983103	1.8563945	1.425528	0.19352786	1.4715713	0.2275706
Gfra1	1.5026864	2.2357929	0.79328334	0.17815109	2.2210314	2.3784254	1.5124366	2.3834128	2.3352199	2.2397633	1.4492226	0.62504524	1.2560176	0.30905226
Prph	0.26443172	0.62118924	0.43088588	0.13342449	0.9657379	1.9150211	1.337434	2.7359068	1.8041164	2.2327876	2.3881953	1.6923935	1.9284531	0.47737247
