# Supplementary material for: Single-cell RNA-sequencing analysis of the developing mouse inner ear identifies molecular logic of auditory neuron diversification
Source: Nat Commun. 2022 Jul 5;13:3878. doi: 10.1038/s41467-022-31580-1 (PMC9256748; doi:10.1038/s41467-022-31580-1)
Supplement: Supplementary file 9 — Supplementary Data 6 [file 41467_2022_31580_MOESM9_ESM.csv]

	from immature	to A	from A	to Ic	from A	to B	from B	to II	from B	to C	from C	to Ia	from C	to Ib
Zfhx3	0.47650802	1.9635029	1.7638856	1.2530515	2.0628555	2.1851797	2.3426425	2.2518587	2.0625613	1.8785249	1.8573737	1.4980375	1.8997525	1.3623248
Mafb	0.11805931	1.8159063	2.2033932	2.5350788	2.5022066	2.7168562	2.7981617	2.8665874	2.709229	2.7413018	2.7681415	2.5176373	2.6915722	2.4352708
Myt1l	0.5620471	1.9462794	2.0640218	1.5161408	2.0302982	2.0351186	2.128064	1.886582	2.076938	2.0170424	1.910554	1.6440606	1.9906979	1.4561378
Runx1	0.42907143	1.9803315	2.5619266	2.407066	2.0680792	1.6685021	1.2351819	0.38077992	1.9187697	2.0742476	1.3644023	0.34834665	2.3034937	2.3964162
Neurod1	2.9271696	1.0836741	0.8687971	0.4833522	0.97003114	0.42791796	0.28944564	0.046009354	0.83072096	0.46744168	0.19334207	0.16600502	0.42692837	0.28441292
Nhlh1	1.6518393	0.21615347	0.065733	0.014299311	0.05782246	0.0020459779	0.013945586	0.0	0.0	0.0	0.0058205235	0.0	0.016297156	0.0
St18	1.2932147	0.21342258	0.1089469	0.026199678	0.09653168	0.044684865	0.035841834	0.0	0.027457388	0.14548492	0.018482884	0.014280393	0.10985309	0.006103179
Ebf2	1.1783645	0.11606968	0.07798061	0.010660059	0.043521635	0.03131019	0.043663707	0.028948572	0.02995466	0.012445295	0.0072832406	0.0	0.047672417	0.0
Prox1	0.80890507	0.57817197	1.4819973	1.8246516	1.056632	1.212323	0.9820025	0.47747052	1.725129	2.0083065	2.0746498	1.8820264	2.0402956	1.8365152
Mlxipl	0.0	0.018554226	0.036144216	0.88416547	0.013380777	0.033649415	0.035786543	0.068257295	0.04694811	0.0	0.058521464	0.4098502	0.069439195	0.7977759
Nfic	1.1345491	0.8256548	1.341944	1.8947921	0.8957838	0.9171665	1.2131153	1.5229661	1.1724614	1.3014292	1.4150742	1.8061972	1.530377	1.814095
Nr1d2	0.18655038	0.27561036	0.6814562	1.5447593	0.36152965	0.45919532	0.41707024	1.0084559	0.67120546	0.7628246	0.8485381	1.6641746	0.98755103	1.5564859
Carhsp1	2.39887	2.2468743	1.7880633	0.38153803	2.1983619	2.0720096	2.0775657	1.856812	1.9626149	1.7173903	1.4805579	0.8723467	1.6286455	0.35202736
Gata3	2.536001	3.045757	2.4343388	1.644463	2.9845858	2.9936826	2.9646933	2.967114	2.8631325	2.7511864	2.5212696	2.2396235	2.2336771	1.6470085
Zfhx2	2.1510348	2.2098641	1.8779931	1.0904212	2.2031515	2.265341	2.1710908	1.7594119	1.985819	2.0132935	1.8268551	1.151401	1.8529088	1.0156665
Hic2	0.82678324	1.2907642	1.2858064	0.43687284	1.3446776	1.47417	1.4100391	0.98548734	0.9450973	1.1063082	1.0022708	0.27407283	1.1799746	0.33729196
Smad9	0.0642325	0.83031744	0.9299143	1.0221941	1.1914568	1.5876197	1.5476232	1.4741513	1.4990336	1.5343714	1.6624259	1.4957684	1.380553	1.0063177
Id1	0.80951816	1.8909001	1.6111522	1.0978129	2.2059906	2.5506663	2.6205914	2.4641373	2.261776	2.2682326	2.2219584	2.094507	1.7800885	0.99952435
Rxrg	0.0806478	0.75812024	0.7788567	0.034457892	1.3077574	1.9090546	2.0582974	1.7293519	1.5674803	1.686689	1.8600656	1.7094897	1.427347	0.18734562
Pou4f2	0.13101453	0.783639	1.186061	1.2382921	1.0048139	1.6148278	1.8450525	1.9691033	1.3909343	1.4983212	1.6341461	1.695727	1.6538236	1.4680641
Pou4f1	2.4243848	2.3638504	2.508342	2.5166068	2.338453	1.176273	1.2440369	0.26416302	1.0237978	0.73851866	0.31788975	0.11717127	1.5155923	1.4878453
Tox	0.73947614	0.78855014	1.0047967	0.5695153	0.7856176	0.30929455	0.1358072	0.9598481	0.46321008	0.5585441	0.38354063	0.4447543	1.0049782	0.47960174
Neurod1	2.9271696	1.0836741	0.8687971	0.4833522	0.97003114	0.42791796	0.28944564	0.046009354	0.83072096	0.46744168	0.19334207	0.16600502	0.42692837	0.28441292
Meis2	0.39292294	0.47440615	0.6023296	0.10376772	0.37125987	0.17578208	0.23207405	0.0628056	0.024873313	0.010197654	0.0040639546	0.008803705	0.12424634	0.0024331918
Zbtb1	0.29293916	0.46104842	0.7389503	0.8295012	0.5571316	0.53877294	0.49716744	1.2536788	0.73844403	0.83597285	0.8942058	0.9271534	1.0555065	0.81690115
Sox9	0.8919794	0.97174776	0.32642072	0.018466413	0.53690904	0.42923257	0.92939615	1.2704439	0.26467836	0.16183113	0.16176699	0.09144769	0.24473126	0.06380835
Prrx2	0.011387158	0.039195575	0.21096106	0.6655923	0.21989588	0.68099564	1.1311443	1.5908226	0.6710663	0.9379703	1.4497343	1.6929023	0.9881891	0.9660826
Tshz3	0.11891963	0.24161978	0.49033841	0.38450664	0.31222576	0.8610439	1.1837347	1.7646668	0.86728203	0.8412333	0.96636915	0.81814563	0.945667	0.6123344
Runx1	0.42907143	1.9803315	2.5619266	2.407066	2.0680792	1.6685021	1.2351819	0.38077992	1.9187697	2.0742476	1.3644023	0.34834665	2.3034937	2.3964162
Shox2	2.1856737	1.8222264	1.8202628	1.5087126	1.8138127	1.7796543	1.5910552	0.84241676	1.8034279	1.8474392	1.6447679	1.3490918	1.8160949	1.5853032
Pou4f1	2.4243848	2.3638504	2.508342	2.5166068	2.338453	1.176273	1.2440369	0.26416302	1.0237978	0.73851866	0.31788975	0.11717127	1.5155923	1.4878453
Casz1	0.8672614	1.4968941	1.5876704	1.3509312	1.6872201	1.8108585	1.546726	1.0303066	1.8194416	1.9357144	1.8087606	1.4208028	1.8231847	1.4935838
Paxbp1	1.7069306	1.7646377	2.0122278	2.3075616	1.8968824	2.0751898	2.2156346	2.0969217	2.3909726	2.5718493	2.708575	2.7069113	2.4934278	2.5398018
Prrx2	0.011387158	0.039195575	0.21096106	0.6655923	0.21989588	0.68099564	1.1311443	1.5908226	0.6710663	0.9379703	1.4497343	1.6929023	0.9881891	0.9660826
Rora	0.13955049	0.27448145	1.0285608	1.1797893	0.71253943	0.6719559	0.6707097	0.48277965	1.0056922	1.3043096	1.1166809	0.7726374	1.4520833	1.2905976
Prox1	0.80890507	0.57817197	1.4819973	1.8246516	1.056632	1.212323	0.9820025	0.47747052	1.725129	2.0083065	2.0746498	1.8820264	2.0402956	1.8365152
Smad7	0.2371464	0.66660374	0.7570134	0.56003654	0.8997456	1.427173	1.5788382	1.4897139	0.83705455	0.7157703	0.96336	0.9859122	0.8991472	0.6600231
Id1	0.80951816	1.8909001	1.6111522	1.0978129	2.2059906	2.5506663	2.6205914	2.4641373	2.261776	2.2682326	2.2219584	2.094507	1.7800885	0.99952435
Cbfb	1.9036769	1.9935579	1.9745941	1.8260152	2.1626482	2.2587533	2.4670506	2.5519526	1.9692627	1.8413463	1.9715189	1.8434888	1.9206076	1.775813
Nhlh2	2.4775116	1.5580703	1.1472816	0.35358483	1.4022063	1.3521032	1.2028164	0.8292387	1.2104106	1.1268178	0.68403	0.29131383	0.8830587	0.45366964
Jazf1	0.3734212	0.7511328	1.1571673	1.5514034	0.82913804	0.9237206	1.1449062	1.3229625	1.1593348	1.1593993	1.270306	1.704076	1.3161464	1.6273593
Mitf	0.0	0.061581347	0.17105411	0.54233456	0.14637941	0.14407822	0.10797812	0.62596077	0.20857298	0.21834147	0.27265358	0.92267245	0.35337424	0.66942245
Bhlhe41	0.09166436	0.25703245	0.5018169	0.95470876	0.36743873	0.56101716	0.47204128	0.8262257	0.8096227	0.7801835	0.86253023	1.5405316	0.632584	1.2657299
Nr1d2	0.18655038	0.27561036	0.6814562	1.5447593	0.36152965	0.45919532	0.41707024	1.0084559	0.67120546	0.7628246	0.8485381	1.6641746	0.98755103	1.5564859
Runx1	0.42907143	1.9803315	2.5619266	2.407066	2.0680792	1.6685021	1.2351819	0.38077992	1.9187697	2.0742476	1.3644023	0.34834665	2.3034937	2.3964162
Hic2	0.82678324	1.2907642	1.2858064	0.43687284	1.3446776	1.47417	1.4100391	0.98548734	0.9450973	1.1063082	1.0022708	0.27407283	1.1799746	0.33729196
2700081O15Rik	1.8787625	1.7430972	1.7913063	0.8869709	1.7226163	1.7731904	1.6877872	1.4488466	1.8273164	1.73897	1.5410337	0.8124994	1.7219118	0.8162128
Zfp57	1.435045	1.7543879	1.8349187	1.2630131	1.9081407	1.849107	1.8641826	1.7527313	1.8219479	1.9802898	1.8182744	1.09123	1.8849425	1.2575052
Bhlhe41	0.09166436	0.25703245	0.5018169	0.95470876	0.36743873	0.56101716	0.47204128	0.8262257	0.8096227	0.7801835	0.86253023	1.5405316	0.632584	1.2657299
Pou4f1	2.4243848	2.3638504	2.508342	2.5166068	2.338453	1.176273	1.2440369	0.26416302	1.0237978	0.73851866	0.31788975	0.11717127	1.5155923	1.4878453
Nr1d2	0.18655038	0.27561036	0.6814562	1.5447593	0.36152965	0.45919532	0.41707024	1.0084559	0.67120546	0.7628246	0.8485381	1.6641746	0.98755103	1.5564859
Mlxipl	0.0	0.018554226	0.036144216	0.88416547	0.013380777	0.033649415	0.035786543	0.068257295	0.04694811	0.0	0.058521464	0.4098502	0.069439195	0.7977759
Carhsp1	2.39887	2.2468743	1.7880633	0.38153803	2.1983619	2.0720096	2.0775657	1.856812	1.9626149	1.7173903	1.4805579	0.8723467	1.6286455	0.35202736
Rxrg	0.0806478	0.75812024	0.7788567	0.034457892	1.3077574	1.9090546	2.0582974	1.7293519	1.5674803	1.686689	1.8600656	1.7094897	1.427347	0.18734562
Gata3	2.536001	3.045757	2.4343388	1.644463	2.9845858	2.9936826	2.9646933	2.967114	2.8631325	2.7511864	2.5212696	2.2396235	2.2336771	1.6470085
2700081O15Rik	1.8787625	1.7430972	1.7913063	0.8869709	1.7226163	1.7731904	1.6877872	1.4488466	1.8273164	1.73897	1.5410337	0.8124994	1.7219118	0.8162128
