# Supplementary material for: Single-cell RNA-sequencing analysis of the developing mouse inner ear identifies molecular logic of auditory neuron diversification
Source: Nat Commun. 2022 Jul 5;13:3878. doi: 10.1038/s41467-022-31580-1 (PMC9256748; doi:10.1038/s41467-022-31580-1)
Supplement: Supplementary file 10 — Supplementary Data 7 [file 41467_2022_31580_MOESM10_ESM.xlsx]

## Sheet: Bifurcation 1
1st Bifurcation _ between Int. Ia/Ib/II-SGNs and Ic-SGNs
	Ia/Ib/II	Ic	de_p	fdr	signi_p	signi_fdr	up_A	up_p	branch	activation	module
Pld5	-1.34628	0	3.09339e-202	1.50803e-198	1	1	0.100681	1.11339e-139	Ic	20.6354	late
Syt2	-0.811882	0	2.74701e-89	1.33917e-85	1	1	0.0270247	5.22909e-12	Ic	21.9035	late
Colgalt2	-1.7103	0	1.06714e-158	5.20232e-155	1	1	0.0884982	2.18643e-85	Ic	18.7331	early
Bend6	-0.973311	0	1.10471e-67	5.38544e-64	1	1	0.0973388	5.28731e-103	Ic	32.732	late
Kansl1l	0	-1.05365	6.72207e-83	3.27701e-79	1	1	0.0769157	6.35432e-51	B	14.0905	early
Igfbp5	0	-0.793815	1.2498e-28	6.09279e-25	1	1	0.0710666	1.52966e-26	B	14.5516	early
Plcd4	-0.971665	0	2.33272e-89	1.1372e-85	1	1	0.0751782	9.94305e-85	Ic	32.732	late
Lypd1	-1.4707	0	3.23888e-126	1.57895e-122	1	1	0.0762443	1.04855e-90	Ic	11.7581	early
Klhdc8a	-1.36441	0	3.25465e-120	1.58664e-116	1	1	0.0825375	9.08949e-79	Ic	20.0013	early
Tnni1	-0.742754	0	1.6148e-106	7.87214e-103	1	1	0.0649961	3.4515e-83	Ic	24.4399	late
Tsen15	-0.814311	0	6.11191e-65	2.97956e-61	1	1	0.056359	2.21431e-62	Ic	18.7331	early
Rxrg	0	-1.32558	3.47473e-81	1.69393e-77	1	1	0.108079	2.56294e-62	B	14.5516	early
Tshz2	0	-0.704672	1.42682e-46	6.95573e-43	1	1	0.0847384	1.5184e-66	B	12.7072	early
Ntng2	0	-0.806071	3.35472e-47	1.63543e-43	1	1	0.0573589	3.73402e-28	B	20.0847	late
Lypd6	-0.773461	0	6.96627e-41	3.39606e-37	1	1	0.0914215	3.7842e-99	Ic	32.732	late
Scn1a	-0.856795	0	5.17523e-54	2.52292e-50	1	1	0.0950281	8.64813e-114	Ic	20.6354	late
Ryr3	-0.849415	0	5.20397e-32	2.53694e-28	1	1	0.0384626	2.05932e-19	Ic	4.78303	early
Dok5	0	-1.12499	2.51385e-73	1.2255e-69	1	1	0.0714583	1.49316e-31	B	20.0847	late
Gata3	0	-0.940355	1.28751e-176	6.27661e-173	1	1	0.0188112	1.08757e-14	B	2.56331	early
4930412O13Rik	0	-0.857396	7.7473e-50	3.77681e-46	1	1	0.0435699	2.27807e-14	B	24.0817	late
Cd302	-0.740151	0	1.00891e-39	4.91844e-36	1	1	0.0806726	8.55514e-92	Ic	22.5376	late
Ckmt1	-1.32677	0	7.42585e-80	3.6201e-76	1	1	0.0106886	0.00199685	Ic	20.6354	late
Kcnip3	-0.927319	0	8.54801e-140	4.16715e-136	1	1	0.0705278	4.41002e-75	Ic	23.8058	late
Id1	0	-1.09358	2.17012e-69	1.05794e-65	1	1	0.0900164	2.25777e-60	B	1.18005	early
Ndrg3	-0.763229	0	6.98992e-41	3.40758e-37	1	1	0.0425588	5.5683e-30	Ic	19.3672	early
Fstl5	0	-0.724888	1.43813e-23	7.01089e-20	1	1	0.0459291	8.88461e-12	B	13.1683	early
Cyp7b1	-0.826288	0	9.87545e-72	4.81428e-68	1	1	0.0590669	3.97701e-59	Ic	32.732	late
Glrb	-0.900565	0	1.88234e-71	9.1764e-68	1	1	0.0976688	4.35142e-114	Ic	27.6104	late
Ndst3	-1.27713	0	7.8549e-94	3.82926e-90	1	1	0.0701722	2.58636e-60	Ic	17.4649	early
Bhlhe22	-0.766893	0	1.66979e-63	8.14024e-60	1	1	0.0285679	3.46452e-15	Ic	19.3672	early
Gyg	-0.757438	0	1.0197e-37	4.97103e-34	1	1	0.0674818	2.32284e-53	Ic	19.3672	early
Anxa5	-1.01899	0	1.33021e-63	6.48477e-60	1	1	0.0421573	5.55885e-27	Ic	1.61256	early
Slc16a1	-0.745902	0	1.66908e-37	8.13678e-34	1	1	0.0697791	3.62265e-56	Ic	20.0013	early
Ppm1j	-1.00224	0	9.26669e-188	4.51751e-184	1	1	0.0814621	9.16739e-108	Ic	26.3422	late
Kcnc4	0	-0.86033	2.23177e-43	1.08799e-39	1	1	0.0677577	6.38608e-32	B	19.6236	early
D3Bwg0562e	-0.722027	0	8.77858e-44	4.27956e-40	1	1	0.0673057	1.17449e-81	Ic	32.732	late
Ccdc109b	-0.703774	0	7.53511e-115	3.67337e-111	1	1	0.0589654	1.33175e-74	Ic	25.7081	late
Astn2	0	-0.729667	5.99661e-42	2.92335e-38	1	1	0.0726211	2.83759e-41	B	14.0905	early
Necab1	0	-1.14083	6.50035e-76	3.16892e-72	1	1	0.115441	4.62996e-78	B	20.0847	late
Unc13b	0	-0.786019	4.7175e-65	2.29978e-61	1	1	0.0169953	0.000384625	B	24.0817	late
Mknk1	-0.733165	0	1.44814e-29	7.0597e-26	1	1	0.038623	1.6951e-20	Ic	20.0013	early
Calb1	-1.02895	0	5.00997e-55	2.44236e-51	1	1	0.0328493	3.04702e-10	Ic	1.61256	early
Igfbpl1	0	-1.64152	4.02865e-136	1.96396e-132	1	1	0.0218644	0.000548525	B	20.0847	late
Cldn19	-0.740238	0	6.29054e-98	3.06664e-94	1	1	0.0658838	2.49545e-73	Ic	26.9763	late
Espn	-0.975282	0	7.77801e-141	3.79178e-137	1	1	0.0708489	3.81705e-93	Ic	21.2695	late
Cdk14	-0.92177	0	1.95095e-62	9.5109e-59	1	1	0.0112847	2.28103e-05	Ic	1.61256	early
Ttc28	0	-0.814515	1.59956e-65	7.79786e-62	1	1	0.0805122	1.9977e-62	B	20.0847	late
Ablim2	-1.01441	0	1.45369e-82	7.08675e-79	1	1	0.0877725	1.45252e-120	Ic	32.732	late
Fam184b	-0.944188	0	1.17229e-76	5.71493e-73	1	1	0.072225	1.59656e-83	Ic	20.6354	late
Cit	-0.713118	0	4.7317e-30	2.30671e-26	1	1	0.00913321	0.0185743	Ic	17.4649	early
Cux2	0	-0.795478	7.4534e-61	3.63353e-57	1	1	0.0745558	6.84668e-55	B	20.0847	late
Col26a1	0	-0.715495	2.68902e-67	1.3109e-63	1	1	0.0105323	0.00853758	B	1.18005	early
C530008M17Rik	-0.722846	0	1.66746e-44	8.12888e-41	1	1	0.0209825	2.38072e-10	Ic	19.3672	early
Wscd2	0	-0.951072	2.00419e-64	9.77041e-61	1	1	0.0191194	0.00198223	B	19.6236	early
Rasa4	0	-1.00317	1.87923e-66	9.16127e-63	1	1	0.0709458	5.25913e-35	B	1.18005	early
Flt3	-0.950185	0	2.2295e-174	1.08688e-170	1	1	0.0769829	8.88047e-102	Ic	25.7081	late
Thsd7a	0	-1.00919	3.49371e-144	1.70318e-140	1	1	0.0153	3.26786e-08	B	6.25201	early
Plxna4	-0.784558	0	3.94399e-37	1.92269e-33	1	1	0.0574913	1.72115e-44	Ic	32.732	late
Snca	0	-0.988526	3.35438e-66	1.63526e-62	1	1	0.0467064	6.90593e-14	B	20.0847	late
Dync1i1	-0.780346	0	1.84306e-46	8.98491e-43	1	1	0.120114	2.98323e-130	Ic	20.0013	early
Mgll	-0.780276	0	6.10461e-72	2.976e-68	1	1	0.0513823	3.93484e-47	Ic	32.732	late
Gpr37	0	-0.910569	1.01184e-57	4.93273e-54	1	1	0.133859	4.27639e-110	B	12.7072	early
Strip2	-0.712545	0	6.44459e-54	3.14174e-50	1	1	0.0597852	1.99694e-55	Ic	25.074	late
Nap1l5	-0.863742	0	4.20685e-72	2.05084e-68	1	1	0.122416	8.7818e-163	Ic	32.732	late
Cpne9	-1.57283	0	3.66782e-175	1.78806e-171	1	1	0.122936	7.48362e-139	Ic	20.6354	late
Vamp1	-1.316	0	5.10715e-100	2.48973e-96	1	1	0.123502	9.99559e-144	Ic	20.6354	late
Kcna1	-0.723549	0	3.38732e-33	1.65132e-29	1	1	0.0625556	4.49767e-53	Ic	32.732	late
BC048546	-0.742734	0	2.37243e-73	1.15656e-69	1	1	0.0643028	1.3901e-79	Ic	26.9763	late
Slc17a6	-1.51049	0	4.87158e-129	2.3749e-125	1	1	0.0319233	3.45519e-28	Ic	1.61256	early
Syt5	0	-0.790514	1.4298e-66	6.9703e-63	1	1	0.0483911	3.88345e-25	B	12.7072	early
Bcam	-0.850543	0	2.30547e-83	1.12392e-79	1	1	0.0776899	1.16309e-89	Ic	26.3422	late
Dpf1	0	-0.715679	4.71645e-53	2.29927e-49	1	1	0.0163347	0.000951532	B	1.18005	early
Slc17a7	-0.895485	0	4.47179e-68	2.18e-64	1	1	0.0848943	3.52015e-94	Ic	32.732	late
Svip	-0.744096	0	2.28917e-43	1.11597e-39	1	1	0.0453653	6.59707e-27	Ic	32.732	late
1700026D08Rik	-0.979081	0	8.3578e-99	4.07443e-95	1	1	0.0724302	5.24256e-84	Ic	25.7081	late
Wee1	-0.769796	0	2.03323e-55	9.912e-52	1	1	0.0664433	1.32446e-69	Ic	32.732	late
Hs3st2	-0.970764	0	4.60686e-65	2.24584e-61	1	1	0.0419188	5.53446e-23	Ic	19.3672	early
Rgs10	-1.00277	0	9.82957e-58	4.79191e-54	1	1	0.113147	7.35934e-141	Ic	19.3672	early
Th	0	-0.762249	1.61042e-34	7.85079e-31	1	1	0.0544813	5.37488e-21	B	15.0127	early
Cdkn1c	0	-0.808565	8.18086e-72	3.98817e-68	1	1	0.0123871	3.78443e-05	B	12.7072	early
Sfrp1	0	-1.0508	2.94654e-90	1.43644e-86	1	1	0.114675	2.41522e-100	B	12.7072	early
Plekha2	-1.00323	0	6.21551e-70	3.03006e-66	1	1	0.0918123	5.04062e-103	Ic	20.6354	late
Kcnn1	-0.941136	0	7.20466e-78	3.51227e-74	1	1	0.0633901	4.24017e-46	Ic	21.2695	late
Rhou	0	-0.777574	1.73808e-43	8.47316e-40	1	1	0.0419512	4.02585e-15	B	20.0847	late
Opcml	0	-0.927589	4.92566e-46	2.40126e-42	1	1	0.0409736	8.3847e-11	B	12.7072	early
Car12	-1.01834	0	7.35138e-70	3.5838e-66	1	1	0.0792031	3.16195e-83	Ic	20.0013	early
Bckdhb	-0.701837	0	3.11324e-40	1.5177e-36	1	1	0.061172	6.62522e-62	Ic	32.732	late
Pls1	-0.710696	0	2.54246e-24	1.23945e-20	1	1	0.0306187	6.7583e-13	Ic	17.4649	early
Pxylp1	0	-0.701001	3.64358e-43	1.77625e-39	1	1	0.0485694	5.00944e-19	B	6.25201	early
6430571L13Rik	-0.720255	0	2.07142e-35	1.00982e-31	1	1	0.0544713	1.23885e-41	Ic	20.0013	early
Fxyd6	0	-0.933237	2.32456e-58	1.13322e-54	1	1	0.0531272	1.21126e-28	B	7.17419	early
Islr2	0	-0.772781	7.92446e-38	3.86318e-34	1	1	0.0161824	0.00513825	B	20.0847	late
Gnb5	-0.708724	0	5.79872e-53	2.82688e-49	1	1	0.0800759	4.80249e-77	Ic	20.0013	early
AF529169	0	-0.705739	1.07758e-21	5.25322e-18	1	1	0.111479	1.15082e-71	B	19.6236	early
Slc35g2	-0.749417	0	1.7076e-40	8.32454e-37	1	1	0.0795422	6.55572e-70	Ic	32.732	late
Shroom2	-0.788452	0	5.15036e-26	2.5108e-22	1	1	0.0819553	7.30233e-72	Ic	20.6354	late
Fundc2	-0.838728	0	3.63096e-47	1.77009e-43	1	1	0.0686721	7.5617e-62	Ic	21.2695	late
Hs3st5	-0.797592	0	2.85905e-41	1.39379e-37	1	1	0.0158615	0.000469565	Ic	20.0013	early
Unc5b	0	-1.17015	1.72359e-99	8.4025e-96	1	1	0.0455104	9.56911e-20	B	12.7072	early
Mgat4c	-1.14328	0	5.94575e-96	2.89855e-92	1	1	0.0726598	3.17093e-83	Ic	18.7331	early
Gng7	-0.75654	0	1.3446e-28	6.55492e-25	1	1	0.0584274	1.85465e-42	Ic	20.0013	early
Ptprr	-0.857554	0	2.27166e-46	1.10744e-42	1	1	0.0718231	9.87991e-66	Ic	17.4649	early
S100b	-1.63267	0	7.58876e-150	3.69952e-146	1	1	0.117763	3.99006e-145	Ic	32.732	late
Gadd45b	-0.787087	0	6.94318e-61	3.3848e-57	1	1	0.0640319	8.31462e-74	Ic	32.732	late
Tle2	-1.0641	0	3.56305e-84	1.73699e-80	1	1	0.01606	0.000203243	Ic	1.61256	early
Kitl	0	-1.10932	3.5167e-53	1.71439e-49	1	1	0.0997896	1.79917e-54	B	20.0847	late
Kcnip1	-1.29509	0	2.97816e-131	1.45185e-127	1	1	0.0937492	4.52409e-107	Ic	27.6104	late
Fam196b	0	-1.11048	2.49092e-62	1.21433e-58	1	1	0.0843628	8.93378e-45	B	19.6236	early
Tmem132e	0	-1.03532	2.99283e-93	1.459e-89	1	1	0.0657915	5.21381e-41	B	3.0244	early
Pitpnc1	-0.943677	0	1.97374e-87	9.62197e-84	1	1	0.0758596	3.64862e-84	Ic	32.732	late
Cygb	-0.720271	0	1.12528e-53	5.48576e-50	1	1	0.0754628	9.45723e-94	Ic	20.6354	late
Rbfox3	-1.06781	0	6.36563e-72	3.10325e-68	1	1	0.0359684	4.65145e-23	Ic	18.7331	early
Mtfp1	-0.744786	0	5.46103e-52	2.66225e-48	1	1	0.0762401	1.40835e-84	Ic	32.732	late
Nefh	-0.926653	0	2.01046e-75	9.80101e-72	1	1	0.112545	2.30737e-128	Ic	21.2695	late
Atp1b2	-0.810663	0	6.73934e-45	3.28543e-41	1	1	0.0766176	4.6945e-68	Ic	20.6354	late
Coro6	-0.916673	0	2.7129e-98	1.32254e-94	1	1	0.0865266	2.62219e-128	Ic	21.2695	late
Aldoc	-1.02901	0	1.3967e-70	6.80892e-67	1	1	0.101457	2.60154e-109	Ic	20.0013	early
Sept4	-0.730145	0	1.90478e-38	9.28578e-35	1	1	0.0842226	3.49957e-90	Ic	32.732	late
Tmem100	-0.770019	0	2.74091e-64	1.33619e-60	1	1	0.0620187	5.22626e-73	Ic	21.2695	late
Itga3	0	-0.856481	9.00348e-44	4.3892e-40	1	1	0.0814931	3.65267e-42	B	14.0905	early
Rgs6	0	-0.729524	6.28066e-32	3.06182e-28	1	1	0.132528	1.96071e-120	B	14.0905	early
Vsnl1	-1.20451	0	3.16501e-139	1.54294e-135	1	1	0.134872	4.76253e-183	Ic	20.0013	early
Fut8	-0.923297	0	7.74606e-41	3.7762e-37	1	1	0.043791	7.74165e-23	Ic	20.0013	early
Grhl1	0	-0.766572	5.64943e-34	2.7541e-30	1	1	0.0586517	3.66743e-26	B	15.0127	early
Gm9866	-0.83906	0	1.83433e-45	8.94237e-42	1	1	0.0895952	2.94671e-112	Ic	20.0013	early
Pygl	-0.730234	0	3.22443e-60	1.57191e-56	1	1	0.0605672	1.88225e-69	Ic	21.9035	late
Dact1	0	-0.776124	1.7522e-37	8.54195e-34	1	1	0.0852413	2.31195e-48	B	13.1683	early
Tmem196	-0.977054	0	1.3133e-140	6.40236e-137	1	1	0.0783756	7.28824e-102	Ic	25.074	late
Sv2c	-0.702131	0	9.98628e-64	4.86831e-60	1	1	0.0342857	7.65827e-18	Ic	26.9763	late
Rgs7bp	-1.26926	0	1.11681e-95	5.44445e-92	1	1	0.0932177	3.77446e-117	Ic	32.732	late
Net1	-0.810169	0	1.28563e-60	6.26746e-57	1	1	0.0584585	1.97591e-63	Ic	21.2695	late
Ogn	-0.706426	0	2.9348e-58	1.43072e-54	1	1	0.0619506	8.73744e-58	Ic	26.9763	late
Gas1	0	-1.20744	1.73171e-84	8.44209e-81	1	1	0.0782745	1.43974e-50	B	20.0847	late
Hapln1	-0.775296	0	7.57017e-122	3.69046e-118	1	1	0.0698289	1.46785e-74	Ic	26.3422	late
Hexb	-0.809458	0	2.06984e-44	1.00905e-40	1	1	0.062746	7.08657e-49	Ic	32.732	late
Pou4f1	-1.01512	0	7.16294e-84	3.49193e-80	1	1	0.00508574	0.00528968	Ic	17.4649	early
Lrrc3b	-1.00904	0	2.9252e-84	1.42603e-80	1	1	0.0715031	5.41513e-77	Ic	32.732	late
Zfhx2	0	-0.752578	5.37545e-117	2.62053e-113	1	1	0.00534385	0.0265774	B	4.86875	early
Fgf9	-0.748755	0	1.19684e-41	5.83458e-38	1	1	0.0635592	1.01032e-49	Ic	32.732	late
Lgi3	-1.01569	0	1.34495e-127	6.55663e-124	1	1	0.0865691	1.81053e-113	Ic	32.732	late
Kctd12	0	-1.37523	2.14534e-106	1.04585e-102	1	1	0.123592	2.91327e-89	B	19.6236	early
Sybu	-0.783651	0	1.16636e-30	5.68598e-27	1	1	0.0488354	3.72215e-26	Ic	32.732	late
Tmem117	-1.14174	0	1.45711e-74	7.10339e-71	1	1	0.101742	2.47624e-121	Ic	20.6354	late
Lynx1	-0.876171	0	1.51121e-147	7.36713e-144	1	1	0.0748145	1.64613e-99	Ic	26.9763	late
Pvalb	-0.744781	0	2.05984e-101	1.00417e-97	1	1	0.0820563	1.24627e-136	Ic	32.732	late
Fbln1	-1.15791	0	3.08801e-94	1.5054e-90	1	1	0.0966959	2.35284e-115	Ic	20.0013	early
Abcd2	-0.704131	0	1.28421e-39	6.26054e-36	1	1	0.0370276	7.88512e-20	Ic	21.2695	late
Pfkm	-0.943559	0	1.34143e-59	6.53946e-56	1	1	0.0607093	9.55009e-46	Ic	19.3672	early
Prph	0	-1.3664	4.08755e-66	1.99268e-62	1	1	0.098785	2.28219e-41	B	20.0847	late
Arhgap31	-0.838447	0	7.27744e-62	3.54775e-58	1	1	0.0687271	2.90827e-61	Ic	21.9035	late
Runx1	-0.707882	0	9.22825e-34	4.49877e-30	1	1	0.0637317	2.23046e-70	Ic	32.732	late
Ephb3	0	-0.884252	1.63808e-43	7.98563e-40	1	1	0.11175	3.2195e-77	B	20.0847	late
Cacna1h	0	-0.855354	8.84207e-81	4.31051e-77	1	1	0.0752486	2.62529e-53	B	12.7072	early
Dcc	0	-0.72903	1.05882e-45	5.16173e-42	1	1	0.105789	1.36902e-76	B	13.1683	early
Kcnn2	-0.756594	0	8.17791e-88	3.98673e-84	1	1	0.0552445	6.77576e-61	Ic	21.2695	late
Trim36	-0.90076	0	6.06512e-60	2.95675e-56	1	1	0.0504365	8.01729e-40	Ic	20.0013	early
Tle4	0	-0.989544	1.61015e-113	7.84946e-110	1	1	0.0924163	6.63891e-78	B	13.1683	early
Gfra1	0	-1.84035	7.03675e-146	3.43042e-142	1	1	0.0373569	1.77144e-12	B	1.18005	early
Pygm	-0.807523	0	6.97984e-63	3.40267e-59	1	1	0.0660521	5.65183e-79	Ic	21.9035	late
Rasgrp2	-0.977459	0	8.80822e-85	4.29401e-81	1	1	0.0871239	4.28901e-120	Ic	32.732	late
Plcb3	0	-0.762523	3.03229e-36	1.47824e-32	1	1	0.0185041	0.00289433	B	3.48549	early
Pla2g16	-0.734073	0	5.47834e-73	2.67069e-69	1	1	0.0513668	2.39471e-56	Ic	28.8786	late
Nmrk1	-0.826737	0	3.05997e-47	1.49174e-43	1	1	0.0614055	1.76463e-58	Ic	32.732	late
Kcnip2	-1.57721	0	4.70935e-180	2.29581e-176	1	1	0.0944405	2.59519e-102	Ic	19.3672	early
Adrb1	-0.731145	0	9.39791e-83	4.58148e-79	1	1	0.0529948	1.11183e-71	Ic	21.2695	late

## Sheet: Bifurcation 2
2nd Bifurcation _ between Int. Ia/Ib-SGNs and II-SGNs
	Ia/Ib	II	de_p	fdr	signi_p	signi_fdr	up_A	up_p	branch	activation	module
Tgfb2	-0.553246	0	1.78272e-08	8.69078e-05	1	1	0.0590767	1.37378e-05	II	23.8941	late
Pbx1	0	-0.543081	1.5741e-13	7.67374e-10	1	1	0.113132	6.71838e-12	C	21.0871	early
Grem2	0	-0.501233	2.64282e-09	1.28837e-05	1	1	0.1392	4.37818e-16	C	26.95	late
Oprk1	-0.893502	0	1.60632e-21	7.83082e-18	1	1	0.144551	5.14458e-26	II	30.6269	late
Steap3	-0.66231	0	2.87363e-12	1.40089e-08	1	1	0.120934	3.12812e-16	II	30.6269	late
Ankrd45	0	-0.548613	2.78577e-07	0.00135806	1	1	0.102585	6.89046e-05	C	26.95	late
Prox1	0	-1.09562	2.75947e-24	1.34524e-20	1	1	0.227661	5.6809e-16	C	26.95	late
Plcb1	0	-0.794351	3.30289e-19	1.61016e-15	1	1	0.359052	1.29885e-40	C	20.515	early
Etl4	-0.546056	0	1.17137e-21	5.71043e-18	1	1	0.178858	3.83095e-95	II	28.969	late
Nacc2	0	-0.525465	3.43349e-06	0.0167383	1	1	0.191975	1.09687e-12	C	22.8034	early
Sema6d	-0.597817	0	4.5675e-12	2.22665e-08	1	1	0.0694122	2.95169e-06	II	23.8941	late
Kcnt1	0	-1.07232	4.81941e-26	2.34946e-22	1	1	0.234876	1.61601e-18	C	22.4601	early
Rprm	-0.847418	0	3.64514e-18	1.77701e-14	1	1	0.0823812	1.0205e-09	II	22.5784	early
Ckmt1	-0.663435	0	8.30898e-11	4.05063e-07	1	1	0.112307	1.08239e-10	II	23.5182	late
Sulf2	-1.02618	0	2.71515e-26	1.32364e-22	1	1	0.111539	7.04593e-13	II	22.7664	early
Ppp1r3d	-0.647079	0	1.08028e-18	5.26637e-15	1	1	0.123578	1.31457e-31	II	30.6269	late
Fam217b	-0.756293	0	3.48794e-17	1.70037e-13	1	1	0.140929	3.45974e-27	II	23.5182	late
Fstl5	-1.13105	0	1.09984e-16	5.36174e-13	1	1	0.187618	1.01033e-27	II	20.6988	early
Tmem56	-0.577732	0	1.34447e-11	6.55428e-08	1	1	0.192611	4.3853e-39	II	30.6269	late
Car13	0	-0.837654	1.02666e-15	5.00495e-12	1	1	0.179545	3.89893e-12	C	26.95	late
Skil	-0.913988	0	3.25174e-21	1.58523e-17	1	1	0.0685062	4.7841e-09	II	20.6988	early
Anxa5	0	-0.898688	3.29016e-08	0.000160395	1	1	0.0739119	0.0087688	C	23.1467	late
Pgrmc2	-0.559321	0	2.06745e-12	1.00788e-08	1	1	0.108193	5.53188e-20	II	30.6269	late
Nudt17	0	-0.57057	5.80519e-08	0.000283003	1	1	0.178402	3.31847e-11	C	26.95	late
Tnc	-0.748886	0	2.3116e-27	1.12691e-23	1	1	0.235151	3.53461e-94	II	30.6269	late
Slc24a2	-0.702735	0	7.80562e-13	3.80524e-09	1	1	0.146328	3.23461e-25	II	30.6269	late
Casz1	0	-0.532266	4.62201e-13	2.25323e-09	1	1	0.0492872	0.00130813	C	26.95	late
Necab1	-0.850083	0	6.43409e-23	3.13662e-19	1	1	0.245072	3.26582e-58	II	30.6269	late
Frmpd1	-0.792329	0	7.42242e-10	3.61843e-06	1	1	0.123702	5.02874e-16	II	22.9543	early
Grin3a	-0.663405	0	2.15108e-10	1.04865e-06	1	1	0.15321	2.48734e-21	II	30.6269	late
Cda	-0.800988	0	1.62557e-11	7.92465e-08	1	1	0.16476	9.97816e-28	II	23.1423	late
Kcnip4	0	-1.08973	1.09014e-15	5.31441e-12	1	1	0.337242	1.58976e-31	C	26.95	late
Kctd8	0	-0.51043	7.53894e-11	3.67523e-07	1	1	0.144994	1.27281e-11	C	26.95	late
Sema3e	0	-0.753628	3.93088e-43	1.9163e-39	1	1	0.0728878	2.976e-12	C	26.95	late
Ppargc1a	0	-0.746289	1.41357e-08	6.89114e-05	1	1	0.166948	1.38389e-09	C	26.95	late
Gabra2	-0.952687	0	3.31668e-13	1.61688e-09	1	1	0.118783	8.8258e-14	II	20.6988	early
2900026A02Rik	-0.519661	0	1.02145e-05	0.0497958	1	1	0.0560802	2.76806e-05	II	30.6269	late
Tmem132b	-0.511364	0	1.83049e-07	0.000892364	1	1	0.138633	1.41106e-37	II	28.969	late
Cckar	0	-0.600265	3.93846e-12	1.92e-08	1	1	0.166907	2.2707e-08	C	26.95	late
Klf3	-0.531026	0	1.86261e-09	9.08024e-06	1	1	0.0738954	1.57556e-08	II	30.6269	late
C530008M17Rik	0	-0.68817	3.41988e-10	1.66719e-06	1	1	0.0590181	0.0126483	C	26.95	late
Spp1	0	-0.539759	3.11001e-13	1.51613e-09	1	1	0.118122	1.61968e-16	C	26.95	late
Tmem119	-0.810829	0	1.31523e-15	6.41176e-12	1	1	0.158105	2.62197e-30	II	30.6269	late
Plxna4	-0.626082	0	8.85806e-12	4.31831e-08	1	1	0.0532216	0.000430786	II	22.9543	early
Snca	-0.791552	0	1.46572e-19	7.14539e-16	1	1	0.127822	7.53549e-24	II	22.2025	early
Grm7	0	-1.13356	3.61727e-21	1.76342e-17	1	1	0.358818	1.06876e-40	C	26.95	late
Clec2l	0	-0.519966	1.37312e-07	0.000669396	1	1	0.114407	7.26276e-07	C	26.95	late
Chn2	-0.630804	0	1.7884e-07	0.000871843	1	1	0.0453504	0.00170623	II	22.7664	early
Prickle2	-0.574896	0	2.41978e-11	1.17964e-07	1	1	0.154902	2.23875e-25	II	30.6269	late
Tac1	-0.869935	0	1.08368e-15	5.28294e-12	1	1	0.203007	3.52043e-37	II	30.6269	late
Cpne9	0	-0.948778	3.11873e-18	1.52038e-14	1	1	0.311466	1.07492e-45	C	24.6341	late
Fgf23	-0.5387	0	5.48607e-19	2.67446e-15	1	1	0.187659	1.61511e-85	II	27.0894	late
Mgp	-0.598671	0	2.40178e-12	1.17087e-08	1	1	0.126436	6.81587e-43	II	23.5182	late
Tshz3	-0.547323	0	4.55695e-11	2.22151e-07	1	1	0.170546	1.28305e-32	II	30.6269	late
Ptgir	-0.536646	0	4.84866e-07	0.00236372	1	1	0.0427851	0.00393326	II	20.6988	early
Slc17a6	-0.639674	0	6.63146e-08	0.000323284	1	1	0.0785283	7.27459e-06	II	23.3302	late
Plekha7	-0.679689	0	7.81027e-10	3.80751e-06	1	1	0.0531127	0.000103849	II	22.3904	early
Crym	0	-0.947346	9.38331e-10	4.57436e-06	1	1	0.197212	2.67966e-10	C	23.1467	late
Tacc2	-0.589164	0	2.02032e-11	9.84908e-08	1	1	0.0742635	6.0425e-06	II	23.5182	late
Htra1	-0.631479	0	2.49894e-23	1.21823e-19	1	1	0.198988	2.38569e-91	II	30.6269	late
Tmem86a	-0.5186	0	1.03637e-08	5.05233e-05	1	1	0.141593	1.14699e-19	II	30.6269	late
Aldh1a3	0	-0.519901	2.02725e-12	9.88287e-09	1	1	0.028983	0.00205424	C	26.95	late
Tm6sf1	0	-0.884681	2.44664e-18	1.19274e-14	1	1	0.180281	4.24122e-15	C	26.95	late
Calca	-0.929779	0	1.7737e-16	8.64677e-13	1	1	0.147094	8.29668e-27	II	28.969	late
Syt17	0	-0.736957	1.0188e-10	4.96666e-07	1	1	0.302431	8.86549e-33	C	26.95	late
Slc10a7	-0.509158	0	6.88279e-11	3.35536e-07	1	1	0.0531235	8.77597e-07	II	22.9543	early
Zfp423	-0.507902	0	2.91274e-10	1.41996e-06	1	1	0.0783787	2.00824e-08	II	24.27	late
Plekha2	0	-0.726222	1.07495e-09	5.24038e-06	1	1	0.198662	1.72203e-12	C	26.95	late
Cbfb	-0.603926	0	1.40078e-26	6.82878e-23	1	1	0.0554829	1.28481e-15	II	20.6988	early
Calb2	0	-1.59412	2.5082e-26	1.22275e-22	1	1	0.634499	7.39867e-109	C	26.95	late
Chst5	0	-0.652456	4.74931e-06	0.0231529	1	1	0.152777	1.45004e-08	C	26.95	late
Rora	0	-0.578946	1.41696e-06	0.00690766	1	1	0.128205	2.94327e-06	C	26.95	late
Car12	0	-0.568164	1.18895e-06	0.00579615	1	1	0.208942	9.42484e-21	C	22.689	early
Scn11a	-1.26587	0	2.78218e-31	1.35631e-27	1	1	0.0393786	0.0186061	II	22.9543	early
2610203C20Rik	-0.728767	0	3.24993e-11	1.58434e-07	1	1	0.0497654	0.0013433	II	23.1423	late
Hhatl	0	-0.680563	4.32714e-09	2.10948e-05	1	1	0.192103	3.40529e-12	C	22.5745	early
Lancl3	0	-0.844165	2.87965e-11	1.40383e-07	1	1	0.188333	1.94009e-10	C	26.95	late
Amot	0	-0.802756	6.77218e-11	3.30144e-07	1	1	0.0860557	0.000891576	C	26.95	late
Hs3st5	0	-0.5955	1.87589e-09	9.14498e-06	1	1	0.134436	1.17036e-07	C	26.95	late
Tmem26	-1.21205	0	1.82202e-18	8.88235e-15	1	1	0.0685453	0.000101836	II	22.7664	early
S100b	-0.911552	0	3.60205e-14	1.756e-10	1	1	0.151548	1.23421e-25	II	22.7664	early
Plk5	-0.648907	0	4.57262e-13	2.22915e-09	1	1	0.223728	8.6043e-61	II	30.6269	late
Frs2	-0.66872	0	7.86932e-18	3.83629e-14	1	1	0.117491	1.51748e-19	II	20.6988	early
Fstl4	-0.883421	0	2.8195e-23	1.37451e-19	1	1	0.194431	8.65643e-69	II	24.0821	late
Rph3al	-0.560744	0	6.84572e-11	3.33729e-07	1	1	0.0445754	1.34526e-05	II	22.9543	early
N4bp3	0	-0.573149	3.05075e-06	0.0148724	1	1	0.199056	2.58492e-18	C	26.95	late
Shroom1	-0.618582	0	5.77168e-08	0.00028137	1	1	0.101526	3.64019e-11	II	30.6269	late
Sez6	-0.517517	0	8.96327e-16	4.36959e-12	1	1	0.127906	1.00889e-24	II	20.6988	early
Sox9	-0.851329	0	2.57293e-15	1.2543e-11	1	1	0.116577	1.88899e-16	II	23.3302	late
Mxra7	-0.504136	0	3.035e-13	1.47956e-09	1	1	0.0414052	8.84017e-07	II	20.6988	early
Vsnl1	0	-0.580119	6.47089e-11	3.15456e-07	1	1	0.235925	1.37134e-25	C	26.95	late
Kcnh5	0	-0.560084	9.95111e-09	4.85116e-05	1	1	0.11646	1.18396e-05	C	26.95	late
2610307P16Rik	0	-0.694122	5.30654e-07	0.00258694	1	1	0.0586124	0.0291785	C	26.95	late
Ube2ql1	-0.704011	0	2.12724e-12	1.03703e-08	1	1	0.136374	1.82468e-20	II	30.6269	late
Iqgap2	-0.927765	0	1.31911e-27	6.43066e-24	1	1	0.191792	1.57894e-53	II	30.6269	late
Arhgef28	-0.555527	0	3.48194e-10	1.69744e-06	1	1	0.146166	5.94158e-28	II	30.6269	late
Fgf10	0	-0.625649	3.96563e-34	1.93325e-30	1	1	0.0367333	0.0111696	C	26.95	late
Edaradd	-0.590353	0	2.34517e-11	1.14327e-07	1	1	0.215713	4.34419e-96	II	28.969	late
Diras2	-0.775975	0	1.63178e-18	7.95494e-15	1	1	0.125184	9.28324e-20	II	23.5182	late
F2r	-0.942271	0	3.52351e-31	1.71771e-27	1	1	0.0731757	1.68966e-14	II	20.6988	early
Siah3	0	-0.849462	3.9524e-24	1.9268e-20	1	1	0.200668	7.66361e-26	C	26.95	late
Arhgef3	-0.74302	0	2.08661e-18	1.01722e-14	1	1	0.257451	8.50466e-80	II	30.6269	late
Peli2	-0.604141	0	8.78059e-14	4.28054e-10	1	1	0.0904713	2.18367e-13	II	20.6988	early
Dock9	0	-0.519556	2.90495e-06	0.0141616	1	1	0.0905586	0.000338481	C	22.5745	early
Cdhr1	0	-1.17499	4.23938e-17	2.0667e-13	1	1	0.133665	5.67038e-05	C	22.9178	early
Gfra2	-0.503945	0	1.89642e-07	0.000924504	1	1	0.171528	5.74703e-24	II	30.6269	late
Lmo7	0	-0.553503	9.82686e-06	0.0479059	1	1	0.204136	1.33458e-19	C	26.95	late
Wnt5a	-1.09727	0	3.09894e-27	1.51073e-23	1	1	0.134622	2.21403e-18	II	30.6269	late
Ndrg2	0	-0.683764	4.45327e-09	2.17097e-05	1	1	0.202324	7.72618e-13	C	26.95	late
Rnaseh2b	-0.743309	0	1.5663e-12	7.63571e-09	1	1	0.102311	4.82598e-13	II	30.6269	late
Pcdh20	-1.42131	0	2.09607e-31	1.02183e-27	1	1	0.277377	4.39202e-63	II	30.6269	late
Scube1	-0.864415	0	1.27522e-14	6.21668e-11	1	1	0.138574	9.54789e-21	II	28.969	late
Cthrc1	-0.94975	0	4.13736e-21	2.01696e-17	1	1	0.237732	2.0632e-69	II	30.6269	late
Fbln1	0	-0.607362	4.35563e-06	0.0212337	1	1	0.235823	3.41288e-22	C	26.95	late
Cadm2	-0.843383	0	2.08279e-11	1.01536e-07	1	1	0.179048	2.30967e-33	II	22.7664	early
Lsamp	-1.17379	0	4.79486e-22	2.3375e-18	1	1	0.0651872	2.10924e-06	II	22.3904	early
Ppl	0	-1.22362	1.59748e-27	7.78771e-24	1	1	0.363107	7.66081e-41	C	22.5745	early
Cdkn1a	0	-0.610995	7.35294e-14	3.58456e-10	1	1	0.18463	1.68989e-23	C	20.515	early
Cntnap5c	0	-0.664889	5.70975e-10	2.78351e-06	1	1	0.0783271	0.00334032	C	25.4351	late
Efna5	-1.22747	0	5.00376e-33	2.43933e-29	1	1	0.28712	3.0081e-76	II	30.6269	late
Nfkbie	-0.943767	0	1.06292e-24	5.18172e-21	1	1	0.168708	1.17037e-25	II	24.0821	late
Cdkl4	-0.744191	0	1.66119e-07	0.000809831	1	1	0.0775744	1.7756e-08	II	22.9543	early
Adamts19	0	-0.808505	7.31526e-15	3.56619e-11	1	1	0.217161	1.12323e-17	C	26.95	late
Smad7	-0.779445	0	4.12219e-13	2.00957e-09	1	1	0.0612408	2.42305e-06	II	20.6988	early
Sorcs3	-0.520394	0	3.1153e-18	1.51871e-14	1	1	0.153651	1.36792e-38	II	30.6269	late
Syt7	0	-0.676291	4.56118e-23	2.22357e-19	1	1	0.168575	1.7832e-30	C	21.6592	early
Pdzd7	0	-0.578726	3.39705e-09	1.65606e-05	1	1	0.126626	2.0262e-06	C	26.95	late
Slc18a2	-0.614075	0	4.65368e-06	0.0226867	1	1	0.117195	9.72199e-16	II	21.4506	early

## Sheet: Bifurcation 3
3rd Bifurcation _ between Ia-SGNs and Ib-SGNs
	Ia	Ib	de_p	fdr	signi_p	signi_fdr	up_A	up_p	branch	activation	module
Pld5	-1.11422	0	4.47413e-50	2.18114e-46	1	1	0.176183	8.46757e-295	Ib	27.657	late
Khdrbs2	-0.508307	0	2.30809e-27	1.12519e-23	1	1	0.0653	3.32331e-37	Ib	21.9674	early
Colgalt2	-0.683266	0	2.08335e-16	1.01563e-12	1	1	0.116656	1.30048e-100	Ib	25.7605	early
Creg2	0	-0.659975	4.02974e-27	1.9645e-23	1	1	0.0772994	7.03738e-34	Ia	36.3642	late
Tmem169	0	-0.567865	2.43618e-21	1.18764e-17	1	1	0.0620836	7.858e-17	Ia	26.1317	late
Plcd4	-0.783471	0	6.77692e-40	3.30375e-36	1	1	0.0911425	2.44464e-93	Ib	33.9789	late
Lypd1	-1.69841	0	1.34364e-184	6.55026e-181	1	1	0.0890442	2.65489e-48	Ib	26.7088	late
Klhdc8a	-0.568091	0	3.46211e-10	1.68778e-06	1	1	0.140302	4.88617e-160	Ib	37.0335	late
Rgs2	-0.537074	0	1.3151e-11	6.41109e-08	1	1	0.0538955	3.93826e-21	Ib	25.7605	early
Casq1	-0.520137	0	6.74855e-09	3.28992e-05	1	1	0.112282	6.34401e-136	Ib	37.0335	late
Tanc1	0	-0.642506	1.11651e-37	5.44296e-34	1	1	0.139785	7.60277e-126	Ia	36.3642	late
Pcsk2	-0.81636	0	5.94215e-41	2.8968e-37	1	1	0.0250737	1.01802e-08	Ib	27.0249	late
Itga8	-0.527658	0	3.21003e-24	1.56489e-20	1	1	0.0696804	1.31757e-39	Ib	37.0335	late
Ntng2	0	-0.57059	9.56805e-39	4.66443e-35	1	1	0.0441907	1.01445e-20	Ia	20.9857	early
Lypd6	-0.544752	0	6.60668e-25	3.22076e-21	1	1	0.0643945	2.01941e-38	Ib	37.0335	late
Ryr3	-0.729328	0	1.39038e-36	6.7781e-33	1	1	0.0560111	7.78842e-30	Ib	26.3927	late
Dok5	0	-1.14059	9.81046e-82	4.7826e-78	1	1	0.0337539	1.43747e-07	Ia	20.9857	early
6530402F18Rik	0	-0.523556	5.42707e-28	2.6457e-24	1	1	0.0391042	1.38819e-14	Ia	20.9857	early
Prrx2	0	-0.562239	9.32129e-30	4.54413e-26	1	1	0.11356	1.75975e-77	Ia	36.3642	late
Kcnip3	-0.694087	0	1.74245e-29	8.49443e-26	1	1	0.104168	6.29734e-148	Ib	33.9789	late
Tgm2	-0.813841	0	8.50384e-38	4.14562e-34	1	1	0.0831357	9.93712e-77	Ib	26.3927	late
Tspan2	-0.595406	0	1.43775e-31	7.00905e-28	1	1	0.0414245	3.56573e-20	Ib	37.0335	late
Ntng1	-1.36026	0	2.52985e-123	1.2333e-119	1	1	0.0357557	5.85482e-22	Ib	26.3927	late
Negr1	-0.591021	0	1.15758e-29	5.64321e-26	1	1	0.0462732	3.00752e-24	Ib	23.8639	early
Ndst3	-0.742584	0	3.4038e-34	1.65935e-30	1	1	0.0525561	7.04663e-28	Ib	26.7088	late
Bhlhe22	-0.514728	0	4.22199e-28	2.05822e-24	1	1	0.0328867	1.97587e-17	Ib	27.0249	late
Gyg	-0.652561	0	6.82853e-25	3.32891e-21	1	1	0.0619251	2.21655e-27	Ib	37.0335	late
Anxa5	-0.502686	0	3.97936e-27	1.93994e-23	1	1	0.0992382	7.17466e-77	Ib	23.5479	early
Nexn	0	-0.603915	7.33191e-49	3.57431e-45	1	1	0.112985	1.54296e-102	Ia	36.3642	late
Palm2	0	-0.636059	3.75654e-21	1.83131e-17	1	1	0.0431449	2.7851e-11	Ia	21.2884	early
Necab1	0	-0.814856	1.38353e-47	6.74472e-44	1	1	0.095103	9.33519e-48	Ia	20.9857	early
Grin3a	0	-0.558996	1.94938e-17	9.50325e-14	1	1	0.0144837	0.0463687	Ia	20.9857	early
Mknk1	-0.857613	0	3.63395e-49	1.77155e-45	1	1	0.0545476	3.08243e-24	Ib	26.3927	late
Igsf21	0	-1.12405	5.27431e-77	2.57123e-73	1	1	0.139518	5.87364e-88	Ia	36.3642	late
Calb1	-1.6655	0	2.57013e-103	1.25294e-99	1	1	0.164996	7.79385e-136	Ib	27.341	late
Cdk14	-0.843198	0	5.96765e-49	2.90923e-45	1	1	0.0560073	1.89859e-27	Ib	24.18	early
Fam184b	-0.649045	0	3.25619e-14	1.58739e-10	1	1	0.109973	3.82729e-119	Ib	37.0335	late
Pcdh7	-0.725073	0	6.14388e-30	2.99514e-26	1	1	0.0452444	3.83873e-16	Ib	27.341	late
C530008M17Rik	-0.591942	0	1.5546e-44	7.57867e-41	1	1	0.0539419	4.35887e-35	Ib	23.2318	early
Kcnd2	-0.565186	0	3.42583e-23	1.67009e-19	1	1	0.0637617	4.6755e-52	Ib	37.0335	late
Slc17a6	-1.51587	0	2.41817e-85	1.17886e-81	1	1	0.119059	4.42054e-74	Ib	26.7088	late
Crym	-0.543654	0	8.47167e-28	4.12994e-24	1	1	0.086224	5.22845e-51	Ib	22.9157	early
Stard5	0	-0.54396	3.95085e-16	1.92604e-12	1	1	0.10472	1.12573e-46	Ia	36.3642	late
Vat1l	0	-0.507345	9.21139e-12	4.49055e-08	1	1	0.0956796	3.37216e-42	Ia	36.3642	late
Cx3cl1	-0.597526	0	1.89732e-16	9.24946e-13	1	1	0.0999952	1.10721e-96	Ib	30.5019	late
Cpne4	0	-0.568081	1.5314e-55	7.46558e-52	1	1	0.0703382	8.93906e-57	Ia	20.9857	early
Pls1	-0.507842	0	1.65929e-20	8.08905e-17	1	1	0.031352	4.63536e-11	Ib	25.7605	early
Shroom2	-0.593683	0	3.42294e-11	1.66868e-07	1	1	0.0607567	1.61594e-24	Ib	35.2432	late
Arhgap36	0	-0.535255	3.0849e-13	1.50389e-09	1	1	0.0951071	3.12347e-33	Ia	36.3642	late
Pls3	-0.812712	0	2.17402e-36	1.05984e-32	1	1	0.0780698	7.43654e-40	Ib	37.0335	late
Anks1b	-0.710089	0	5.65656e-44	2.75757e-40	1	1	0.0352016	3.21278e-15	Ib	25.4444	early
Gng7	-0.516732	0	4.28588e-15	2.08937e-11	1	1	0.0670041	1.13606e-32	Ib	24.18	early
Tle2	-0.554785	0	3.69985e-30	1.80368e-26	1	1	0.0437878	6.86183e-30	Ib	26.0766	late
Tenm2	-0.83969	0	9.97221e-56	4.86145e-52	1	1	0.0127687	0.0170672	Ib	25.7605	early
Car10	0	-0.63488	1.08239e-32	5.27667e-29	1	1	0.17022	3.10196e-166	Ia	27.6452	late
Shisa6	-0.715102	0	2.62098e-31	1.27773e-27	1	1	0.0631408	1.59241e-34	Ib	37.0335	late
Fmnl1	0	-0.510835	8.23975e-18	4.01688e-14	1	1	0.0401646	2.81543e-11	Ia	36.3642	late
Ppp1r27	-0.693757	0	3.40433e-18	1.65961e-14	1	1	0.145984	7.19979e-252	Ib	37.0335	late
Kcns3	0	-0.512382	1.69945e-22	8.28482e-19	1	1	0.0895942	8.70803e-65	Ia	28.5533	late
Hpcal1	0	-0.557804	1.6522e-54	8.05449e-51	1	1	0.00680553	0.00339311	Ia	26.7371	late
Sptb	-0.504015	0	3.37664e-15	1.64611e-11	1	1	0.0200654	7.69668e-05	Ib	34.6111	late
Grhl1	0	-0.73743	6.50751e-27	3.17241e-23	1	1	0.0195802	0.00678865	Ia	20.9857	early
Id2	0	-0.688634	6.08767e-44	2.96774e-40	1	1	0.0215779	4.05042e-09	Ia	20.9857	early
Klhdc2	0	-0.599649	1.04845e-52	5.11121e-49	1	1	0.0162502	3.69593e-21	Ia	27.6452	late
Dhrs7	0	-0.701956	1.76609e-28	8.60967e-25	1	1	0.0714287	7.71712e-27	Ia	36.3642	late
Cyp46a1	0	-0.552981	9.36564e-21	4.56575e-17	1	1	0.039284	1.34969e-09	Ia	36.3642	late
Sema4d	-0.573313	0	4.65757e-27	2.27057e-23	1	1	0.0325331	3.7978e-10	Ib	26.0766	late
Thrb	-0.568328	0	1.47366e-17	7.18409e-14	1	1	0.0366127	4.56313e-11	Ib	23.2318	early
Arhgef3	0	-0.747945	9.20286e-35	4.4864e-31	1	1	0.116917	6.00258e-74	Ia	36.3642	late
Efs	0	-0.538323	1.70288e-17	8.30154e-14	1	1	0.0303737	6.41671e-07	Ia	20.9857	early
Pcdh20	0	-0.802213	6.47227e-45	3.15523e-41	1	1	0.106977	3.26237e-45	Ia	26.1317	late
Tmem117	-0.722897	0	1.3743e-25	6.69971e-22	1	1	0.103976	3.49697e-76	Ib	37.0335	late
Amigo2	0	-0.742699	4.76575e-28	2.3233e-24	1	1	0.101181	5.3924e-43	Ia	25.829	early
Prph	0	-1.00206	6.76037e-26	3.29568e-22	1	1	0.0311072	0.000175337	Ia	20.9857	early
Runx1	-1.36014	0	9.81728e-132	4.78592e-128	1	1	0.0493849	1.67372e-27	Ib	22.9157	early
Sh3bgr	0	-0.555452	1.75358e-53	8.54869e-50	1	1	0.113061	4.57587e-144	Ia	36.3642	late
Tmprss3	0	-0.932209	1.54891e-40	7.55091e-37	1	1	0.103218	6.99742e-45	Ia	36.3642	late
Galnt14	-0.782978	0	2.12196e-31	1.03445e-27	1	1	0.0815965	1.041e-54	Ib	37.0335	late
Fgf1	0	-0.584256	3.60038e-30	1.75519e-26	1	1	0.154535	8.57623e-100	Ia	36.3642	late
Trim36	-0.586754	0	4.42546e-10	2.15741e-06	1	1	0.0723379	5.05305e-41	Ib	27.0249	late
Zadh2	-0.592559	0	2.23902e-26	1.09152e-22	1	1	0.0359884	3.15976e-12	Ib	23.2318	early
Nmrk1	-0.744368	0	9.31289e-30	4.54003e-26	1	1	0.0324176	4.10635e-10	Ib	26.0766	late
Kcnip2	-0.903582	0	1.89739e-24	9.24978e-21	1	1	0.141722	6.91976e-172	Ib	37.0335	late
