# Supplementary material for: Single-cell RNA-sequencing analysis of the developing mouse inner ear identifies molecular logic of auditory neuron diversification
Source: Nat Commun. 2022 Jul 5;13:3878. doi: 10.1038/s41467-022-31580-1 (PMC9256748; doi:10.1038/s41467-022-31580-1)
Supplement: Supplementary file 11 — Supplementary Data 8 [file 41467_2022_31580_MOESM11_ESM.csv]

names	scores	logfoldchanges	pvals	pvals_adj
1110017D15Rik	6.7128043	2.635154	1.9091916430640457e-11	3.807779137670785e-08
Ppp1r32	6.643873	3.7545273	3.05545045028707e-11	4.21631792469947e-08
Pls1	6.596152	1.626098	4.219661928433912e-11	5.4589238910408465e-08
Dnajb13	6.553733	2.5933642	5.611624207201128e-11	6.453056081380897e-08
1700026D08Rik	6.5060115	4.1878953	7.717221758441313e-11	7.986938658898837e-08
Aldh1a3	6.426476	9.033447	1.305959383489618e-10	1.1263355532854833e-07
2300009A05Rik	6.384057	3.4425385	1.7245671308233347e-10	1.2422356635597153e-07
1700009P17Rik	6.373452	3.7689867	1.8481968685643766e-10	1.2422356635597153e-07
Pifo	6.36815	1.7381686	1.9132176228627515e-10	1.2422356635597153e-07
Tekt1	6.362848	2.1185603	1.9804713704754143e-10	1.2422356635597153e-07
1600029I14Rik	6.341638	4.3759427	2.2733478708771173e-10	1.271784529169877e-07
Cxcl14	6.341638	1.9570464	2.2733478708771173e-10	1.271784529169877e-07
Tekt2	6.3151264	2.3586643	2.699409744109459e-10	1.470396902455834e-07
Ccdc81	6.309824	9.463317	2.793531450173514e-10	1.4826489099267066e-07
Nme9	6.182567	4.59942	6.306755058498309e-10	2.5104523645357015e-07
Tmsb4x	6.156055	3.072522	7.457929385832701e-10	2.912673214289643e-07
2410004P03Rik	6.140148	2.635457	8.244465082392908e-10	3.047360406079479e-07
Fth1	6.1083336	1.5927536	1.0067667075323526e-09	3.592942082622787e-07
Fam183b	6.0871243	2.593198	1.1495677045632795e-09	3.9658169861258867e-07
Ush1c	6.05531	1.5326451	1.4014751050450898e-09	4.6788924515045667e-07
Mrps6	6.012891	1.4097555	1.8224357080822563e-09	5.54744069435215e-07
1700007K13Rik	5.896239	1.7546082	3.7188066979535395e-09	1.0402105383910852e-06
Gtf2i	5.83261	0.8121052	5.456690085034248e-09	1.3608196153026977e-06
1700016K19Rik	5.83261	2.1834004	5.456690085034248e-09	1.3608196153026977e-06
1110004E09Rik	5.6629343	1.4734883	1.488060671816042e-08	2.9616699851846394e-06
Fbxo36	5.641725	2.0165298	1.6835494575156603e-08	3.2875273793506278e-06
Map9	5.599306	0.9149678	2.1521172906079776e-08	3.9773817677048685e-06
Elof1	5.599306	0.97563434	2.1521172906079776e-08	3.9773817677048685e-06
Ccdc68	5.5940037	2.7600555	2.2189242530498547e-08	4.064558682644154e-06
Pcdh20	5.583399	36.55037	2.3586305478804695e-08	4.245329887876334e-06
Ccdc40	5.572794	1.3005369	2.5068586468132665e-08	4.434997190631436e-06
Wdr16	5.562189	2.0526829	2.6641106773336704e-08	4.673256517807597e-06
1700028P14Rik	5.5462823	3.1550488	2.9180774593776693e-08	5.033440444304865e-06
Nek2	5.5356774	3.2640166	3.100276838500941e-08	5.303523163647188e-06
1700012P22Rik	5.5250726	6.4242926	3.293492209851109e-08	5.4977415525571044e-06
Dnah5	5.5250726	6.597965	3.293492209851109e-08	5.4977415525571044e-06
Tomm34	5.5250726	0.63399136	3.293492209851109e-08	5.4977415525571044e-06
Slc10a7	5.51977	3.0894244	3.394430441862406e-08	5.620905257288795e-06
Dusp14	5.509166	1.4033666	3.6053866302020116e-08	5.876212429807199e-06
Kif9	5.5038633	1.4811915	3.7155790224246525e-08	6.0084976707162404e-06
Dynlrb2	5.4932585	1.38384	3.945846696577587e-08	6.3314016102681755e-06
Prr15	5.4614444	2.9516234	4.722766557220343e-08	7.519734228300299e-06
4930506M07Rik	5.4243274	2.966801	5.8173103837230034e-08	8.60089340233446e-06
Wdr95	5.4243274	3.8118677	5.8173103837230034e-08	8.60089340233446e-06
Dnah9	5.3925133	3.8939257	6.947892952029825e-08	9.783294980548662e-06
Serpine3	5.387211	4.1917734	7.155941104281207e-08	9.940994960907161e-06
Lrrc27	5.3766065	2.545279	7.590291629723915e-08	1.0336279371293112e-05
Tekt4	5.3394895	3.3549364	9.320859772297352e-08	1.2367466437614287e-05
Cd24a	5.334187	1.731876	9.597343986582417e-08	1.2573128049257561e-05
Skor1	5.312978	1.819479	1.0784819835024806e-07	1.36953978997042e-05
Armc4	5.312978	1.7537221	1.0784819835024806e-07	1.36953978997042e-05
Amph	5.2811637	1.7073532	1.2836604799654777e-07	1.6103326227154802e-05
Riiad1	5.2652564	3.6876328	1.3999382556062949e-07	1.7351689792092634e-05
Ift81	5.259954	1.0267687	1.4409141168436032e-07	1.764821378967204e-05
Calm2	5.143302	1.4810882	2.699513832125892e-07	3.0534009186433796e-05
4833424O15Rik	5.1220922	6.341551	3.021638426672561e-07	3.3268560528561345e-05
Zbbx	5.1114874	4.7783375	3.1963181492408624e-07	3.42800981197599e-05
Ralyl	5.1114874	2.8349893	3.1963181492408624e-07	3.42800981197599e-05
Lpin2	5.090278	1.3668346	3.5753874666274093e-07	3.73772450362226e-05
Capsl	5.0690684	1.6285958	3.9976711192056567e-07	4.096425470120687e-05
Ephx1	5.058464	2.5892882	4.226473152010951e-07	4.3095452105159936e-05
Dclk3	5.0531616	7.9941387	4.345561615585987e-07	4.409253915735997e-05
Grcc10	5.0372543	0.81510514	4.7225699564446023e-07	4.7452658023517876e-05
Cabp2	5.00544	3.4322278	5.573453276424613e-07	5.467531249702041e-05
Hist3h2ba	4.9842305	1.7638983	6.22088391202362e-07	5.9339205573722076e-05
Gfi1	4.9524164	1.0725988	7.329754719409359e-07	6.834170853020466e-05
Id4	4.9312067	1.1221999	8.172311313654239e-07	7.419239994795137e-05
Meig1	4.9312067	2.9309907	8.172311313654239e-07	7.419239994795137e-05
Twf1	4.9206023	0.8262808	8.627834756849819e-07	7.764676157914539e-05
Hsph1	4.9153	0.90283626	8.864670065075104e-07	7.875098956093974e-05
Dnaic2	4.9153	1.0586296	8.864670065075104e-07	7.875098956093974e-05
Nsg1	4.9099975	2.4239702	9.107759079203521e-07	7.92107164623671e-05
Gm9047	4.9099975	2.1512632	9.107759079203521e-07	7.92107164623671e-05
Ttc29	4.8993926	1.5477865	9.61333449483685e-07	8.155180766747047e-05
Bnip3	4.8781834	1.5615768	1.0706746751760707e-06	8.725155551759641e-05
4430402I18Rik	4.8781834	3.993242	1.0706746751760707e-06	8.725155551759641e-05
Pgm2l1	4.8675785	1.1219397	1.1297399821966973e-06	9.099022525871376e-05
Drc1	4.8357644	1.144097	1.3263507816980407e-06	0.00010478677416170895
Efhb	4.8357644	4.8988943	1.3263507816980407e-06	0.00010478677416170895
Ift74	4.8251595	0.87056947	1.3989130285472984e-06	0.00010926830482226614
Smyd3	4.7721357	2.1262646	1.8228259720875592e-06	0.0001342728640435601
Zmynd10	4.7721357	4.1580634	1.8228259720875592e-06	0.0001342728640435601
Ly6h	4.7668333	1.8252977	1.8714397882842275e-06	0.0001373650077223235
Sirt2	4.761531	0.8709565	1.9212980016150077e-06	0.00014003150470221496
Ccdc65	4.735019	1.172122	2.190344586871605e-06	0.0001552669267248471
1700001C02Rik	4.719112	1.5828017	2.368763927002957e-06	0.00016453370645984634
Knop1	4.719112	0.92660385	2.368763927002957e-06	0.00016453370645984634
Ate1	4.719112	0.9570316	2.368763927002957e-06	0.00016453370645984634
Dmkn	4.6979027	5.9839907	2.62846845218414e-06	0.00017838251964511317
Lrrc46	4.6926003	2.1753714	2.6975443502269173e-06	0.00018247212583446718
Ccdc146	4.687298	2.4470425	2.7683605460950916e-06	0.00018604641215461785
Nkd1	4.6819954	1.10007	2.8409588437066354e-06	0.000190307466362083
Nefm	4.676693	1.4464945	2.9153819975149074e-06	0.0001934150383543624
2010107E04Rik	4.6554837	1.137787	3.2322126780357916e-06	0.00020907365694582141
Efcab10	4.644879	1.4341885	3.4027621062383778e-06	0.00021605451790499442
Dnajc5b	4.644879	3.8677924	3.4027621062383778e-06	0.00021605451790499442
E030019B06Rik	4.6289716	3.9771893	3.6748606753046175e-06	0.0002326175569361782
Zfp395	4.623669	2.0848978	3.7701080116579575e-06	0.000235762736354405
Rab3ip	4.613065	1.0505193	3.967750477821877e-06	0.00024589361419291925
Dnaic1	4.591855	2.525535	4.3932348602627746e-06	0.0002658934747736233
Mapk10	4.58125	2.7888558	4.6220425919936315e-06	0.00027730915829471354
Dnal1	4.5653434	1.0481238	4.98677881047026e-06	0.0002949180988512112
A330021E22Rik	4.5653434	1.041992	4.98677881047026e-06	0.0002949180988512112
Unc119b	4.5547385	0.9634836	5.245080319283228e-06	0.00030668903256735465
Edaradd	4.549436	5.579951	5.378987602031411e-06	0.0003101383408759002
Otoa	4.5441337	3.4552948	5.516164372729204e-06	0.0003162855577593401
Rph3al	4.538831	0.9453881	5.656686508534632e-06	0.0003199118962845857
Brip1	4.5229244	2.880404	6.099108982362752e-06	0.0003402842502046539
Cib3	4.517622	7.720098	6.253805062266215e-06	0.00034611633952900636
Ift43	4.4964123	0.70135987	6.910965738540173e-06	0.0003754595270919765
Lrrc18	4.4858074	4.4131556	7.263827500970725e-06	0.0003915467850067527
Plcxd2	4.475203	4.547831	7.633880700120914e-06	0.0004062048756087475
Lbx2	4.464598	4.3433433	8.021919262245973e-06	0.00042358598675823825
Iqcg	4.4433885	1.1656874	8.855301781988995e-06	0.0004582397289634755
Ablim3	4.432784	4.2481956	9.302411401583639e-06	0.00047426259507729
Zwint	4.432784	1.152063	9.302411401583639e-06	0.00047426259507729
Lpgat1	4.422179	3.1282923	9.771040633268011e-06	0.0004945006603129941
Ulk4	4.4115744	1.3432437	1.02621699915446e-05	0.0005130837117270088
Tspan2	4.4115744	2.3840492	1.02621699915446e-05	0.0005130837117270088
Irx2	4.406272	1.2400017	1.051649003977437e-05	0.0005220163725018937
Sec14l5	4.4009695	6.268089	1.0776821886098333e-05	0.0005298561430412099
Mlf1	4.3903646	1.0506469	1.1316062277646303e-05	0.0005447236583372112
Cdkn2d	4.3797603	0.84834003	1.188100239303643e-05	0.0005589201557578661
Gstm7	4.3797603	1.0813687	1.188100239303643e-05	0.0005589201557578661
Ttc21a	4.3797603	1.0153046	1.188100239303643e-05	0.0005589201557578661
Hint1	4.3797603	0.82685924	1.188100239303643e-05	0.0005589201557578661
Deb1	4.374458	0.7814912	1.2173469918846979e-05	0.0005713801674608018
Gm4980	4.3585505	4.4965997	1.3092663753543478e-05	0.0006090001056957223
8430422H06Rik	4.3426437	32.81934	1.4077846882129802e-05	0.0006446844084362938
Skor2	4.3426437	32.468773	1.4077846882129802e-05	0.0006446844084362938
Chst9	4.3426437	32.559505	1.4077846882129802e-05	0.0006446844084362938
Pex5l	4.332039	5.032304	1.4773492425829802e-05	0.0006720802631258265
D630023F18Rik	4.3267365	3.1195354	1.5133489558241617e-05	0.0006839478173931076
Chchd10	4.3267365	1.0770059	1.5133489558241617e-05	0.0006839478173931076
Pole	4.3161316	4.465325	1.5878730585516417e-05	0.0007129584476997925
Maats1	4.3161316	1.65509	1.5878730585516417e-05	0.0007129584476997925
Foxj1	4.310829	1.249773	1.6264344817332767e-05	0.0007286919337098939
Phyh	4.3055267	1.3741937	1.6658874761526075e-05	0.000739961477873022
Krt7	4.2949224	2.3270428	1.7475464926627428e-05	0.0007729159156330366
Rfx3	4.28962	0.75486165	1.7897926741976892e-05	0.0007848923424410587
Spef1	4.28962	0.96462655	1.7897926741976892e-05	0.0007848923424410587
Hist3h2a	4.2843175	1.0648686	1.8330107609628947e-05	0.0007970901206128352
Pacrg	4.2843175	1.1877184	1.8330107609628947e-05	0.0007970901206128352
Dnah6	4.2737126	2.5902317	1.922447544476905e-05	0.0008255755544217313
Iqca	4.2737126	2.896251	1.922447544476905e-05	0.0008255755544217313
Hydin	4.26841	1.1935955	1.968709768160299e-05	0.0008402128554876294
Fam171b	4.263108	4.8363295	2.0160309670898177e-05	0.0008498946026026912
Ttc7	4.2578053	2.9796581	2.0644340210874562e-05	0.000868530890294497
Epb4.1l4a	4.2525034	2.6711516	2.1139422715252388e-05	0.0008839695167333519
Mapk15	4.247201	1.0195363	2.1645795298792903e-05	0.0009015016436412763
1700101E01Rik	4.247201	2.1152418	2.1645795298792903e-05	0.0009015016436412763
Dnmt3a	4.2312937	1.1571459	2.3235107023865326e-05	0.0009523633273009672
Kif3a	4.1994796	0.32644078	2.675293248446924e-05	0.0010649210567231322
Ppm1h	4.167665	0.5080564	3.077354800555375e-05	0.0011950875612888499
Plch1	4.1411533	2.1395295	3.455638494583748e-05	0.0013172792117751196
Crip3	4.135851	2.7159095	3.536416721465946e-05	0.001343124581974745
Ptprt	4.1146417	2.6878884	3.8778167777323834e-05	0.0014541110413456993
AI593442	4.1146417	6.7411976	3.8778167777323834e-05	0.0014541110413456993
Mapk8ip1	4.109339	1.4594482	3.967930745242086e-05	0.0014771978146720492
Fhad1	4.104037	3.0144913	4.060029771690952e-05	0.0015006885043612683
Car7	4.104037	4.628693	4.060029771690952e-05	0.0015006885043612683
1700007G11Rik	4.0987344	2.1213555	4.1541549382091856e-05	0.0015300151791101768
Fbxo32	4.093432	1.1132057	4.250348114512859e-05	0.0015516394289647561
Rabl2	4.0881295	0.42079943	4.348651972670859e-05	0.0015847314644773613
Efhc1	4.0722227	1.0031115	4.6566666892951325e-05	0.0016851109056244746
Hsd17b7	4.061618	1.2417588	4.873382957706295e-05	0.0017543331102880453
Fgf12	4.051013	5.6515937	5.099637577229087e-05	0.0018168226886586037
Tmem52	4.051013	3.5256512	5.099637577229087e-05	0.0018168226886586037
Meis2	4.051013	7.155404	5.099637577229087e-05	0.0018168226886586037
Spag8	4.0457106	1.4294896	5.21646407992116e-05	0.0018520684389414768
Ccdc96	4.0298033	1.1562318	5.5823498462164696e-05	0.0019420009994426
Asb8	4.0298033	0.88818944	5.5823498462164696e-05	0.0019420009994426
Tuba1a	4.0298033	0.5140988	5.5823498462164696e-05	0.0019420009994426
Unc80	4.019199	1.618032	5.83963944799769e-05	0.002004555504711512
Fa2h	4.019199	6.913883	5.83963944799769e-05	0.002004555504711512
Spa17	3.992687	1.2096336	6.532880782135708e-05	0.0021880922218353886
Atp5j	3.9873846	0.778569	6.68057050464437e-05	0.0022124980620101408
Ccdc13	3.9873846	1.9269073	6.68057050464437e-05	0.0022124980620101408
Gas2l2	3.9873846	4.0333676	6.68057050464437e-05	0.0022124980620101408
Ccdc114	3.9820821	1.052464	6.831416007648024e-05	0.002248068043597877
Fxyd2	3.9608727	3.3404174	7.467635393858133e-05	0.0024151966408979607
Slk	3.9449656	0.98569936	7.981145848733192e-05	0.002561267254619044
Nup62cl	3.9290583	31.82993	8.527912493661457e-05	0.002690842388815526
E230025N22Rik	3.9131513	2.4882698	9.109941790509297e-05	0.002835589249951157
Ppdpf	3.9131513	0.9478484	9.109941790509297e-05	0.002835589249951157
Spag6	3.9078488	0.6654149	9.312150378215237e-05	0.002894177187367525
Acbd7	3.9025466	1.0640168	9.518592605280533e-05	0.0029362943120223805
Elmod1	3.9025466	1.1776975	9.518592605280533e-05	0.0029362943120223805
Atp6v1g1	3.8919418	0.8723765	9.944510318008577e-05	0.003031537836118697
Tbcc	3.8813372	0.64152217	0.00010388374594731307	0.0031483011088776474
Fam13c	3.8813372	2.6631021	0.00010388374594731307	0.0031483011088776474
Smim5	3.8601274	1.1992137	0.00011332784879503146	0.0033463240259748303
Tulp3	3.8601274	0.9419478	0.00011332784879503146	0.0033463240259748303
Smpx	3.8601274	1.0727743	0.00011332784879503146	0.0033463240259748303
Wdr96	3.8548253	1.2072368	0.00011581235182918667	0.003400283504272815
Alkbh5	3.8495228	0.31035382	0.00011834815983571018	0.0034600120910160525
1700003E16Rik	3.8442204	2.324607	0.00012093625949627874	0.0035207589807503144
Perp	3.838918	1.2598492	0.00012357765486858074	0.003582540445552875
Cplx2	3.8336158	0.87166685	0.0001262733676588254	0.003655569842195842
Dync1li1	3.8283134	0.92180884	0.00012902443749785868	0.003704128754186098
Fundc2	3.823011	1.465521	0.00013183192222091772	0.003774258586515596
Fam63a	3.823011	0.3011994	0.00013183192222091772	0.003774258586515596
Ttll7	3.8177085	1.7122602	0.00013469689815106604	0.0038193028696286518
Tll1	3.8177085	4.6674104	0.00013469689815106604	0.0038193028696286518
Relt	3.8177085	1.7231171	0.00013469689815106604	0.0038193028696286518
Oscp1	3.8124063	0.7314335	0.00013762046038633604	0.0038968617093526263
Dner	3.796499	1.5963509	0.00014675390366300717	0.004104944664757549
Mns1	3.7911968	1.9090587	0.00014992314785939955	0.004176661154161119
Wdr78	3.7858944	0.66123337	0.0001531567457899825	0.004238223905223058
Dzank1	3.780592	0.9198384	0.00015645591144497072	0.0043237395340446575
Osbpl6	3.764685	1.0377839	0.0001667592699495799	0.004547760380350928
4930558C23Rik	3.7434754	2.8681986	0.00018149241080425845	0.004859911269388545
Ak8	3.738173	1.9609892	0.0001853623967568795	0.00495073064576858
Wdr63	3.738173	1.1746837	0.0001853623967568795	0.00495073064576858
Sorbs2	3.7275681	0.2445464	0.00019333622478091226	0.005097919129605227
Sox1	3.722266	31.924532	0.0001974429665425168	0.005166715505010816
Nek5	3.722266	2.0491602	0.0001974429665425168	0.005166715505010816
Morn1	3.7169635	0.76167417	0.00020163156738868215	0.005249775865884695
Tmem130	3.7169635	2.671178	0.00020163156738868215	0.005249775865884695
Slc5a3	3.7169635	1.4411696	0.00020163156738868215	0.005249775865884695
Nme5	3.7010565	0.5247356	0.00021470376733490756	0.005507005303674413
Spag16	3.6904516	2.5337808	0.00022385625826673605	0.005692384139881044
Zfp385a	3.6851492	1.5112766	0.00022856865721615285	0.005783792953199448
Dennd5b	3.6798468	1.3230084	0.00023337404190656202	0.0058552839920290025
Abr	3.6745446	0.6250217	0.00023827410937832542	0.005956564963794635
Sall2	3.6692421	1.0362148	0.00024327058473299487	0.006037719224686164
Espn	3.6692421	1.0597252	0.00024327058473299487	0.006037719224686164
Dync2li1	3.6586373	0.4553053	0.0002535598022413431	0.0062111649072113155
Dnah10	3.6586373	2.5550861	0.0002535598022413431	0.0062111649072113155
Dnaaf2	3.6427302	0.8018415	0.0002697614740888127	0.006507916960564491
Lhb	3.6268232	2.4656427	0.0002869296693559665	0.006787608258284743
1700001L19Rik	3.6268232	2.989463	0.0002869296693559665	0.006787608258284743
Podxl2	3.6215208	1.3319546	0.00029287627987004236	0.0068967532616951155
Ttc30b	3.6215208	0.15373607	0.00029287627987004236	0.0068967532616951155
Lurap1l	3.6215208	1.5983406	0.00029287627987004236	0.0068967532616951155
Dbpht2	3.6162183	6.2715473	0.0002989381842499253	0.006991775678857858
Ccdc151	3.6109161	1.2746669	0.0003051174440991965	0.007112191413749176
Efcab1	3.6109161	0.2219394	0.0003051174440991965	0.007112191413749176
2310009B15Rik	3.6056137	1.2985389	0.00031141615427035784	0.007186179461808403
Gucy2d	3.6056137	6.445554	0.00031141615427035784	0.007186179461808403
Gm4791	3.6056137	6.483241	0.00031141615427035784	0.007186179461808403
Lrrc16a	3.6056137	1.0982522	0.00031141615427035784	0.007186179461808403
1110032A03Rik	3.5950089	0.93821037	0.0003243804740270017	0.007410983920402768
Car12	3.5950089	4.1363435	0.0003243804740270017	0.007410983920402768
Padi2	3.5844042	0.5964715	0.00033784858511031715	0.0076427626920201695
Chst5	3.5737994	2.792371	0.00035183849138061435	0.007881715295549065
Gpr37	3.5737994	1.104558	0.00035183849138061435	0.007881715295549065
Grhpr	3.5737994	0.8327068	0.00035183849138061435	0.007881715295549065
Slc4a4	3.5631948	4.136346	0.0003663687745934875	0.008110660176802778
Ndufa6	3.5631948	0.6199804	0.0003663687745934875	0.008110660176802778
Xrcc5	3.5419853	0.6415612	0.0003971277844853134	0.00868019853332788
Kif6	3.5313804	1.2029217	0.00041339670957064677	0.008960103132358972
Cnih2	3.526078	0.7378011	0.0004217626332464754	0.009112802448401664
Snap91	3.526078	1.3073003	0.0004217626332464754	0.009112802448401664
Cdk14	3.5207758	0.9096348	0.00043028644208083824	0.009248701001693947
Rasal2	3.5154734	1.1633064	0.0004389708715805188	0.009425578911665101
Zfp423	3.510171	2.33022	0.00044781869968284926	0.00951683702744897
Lrrc6	3.510171	2.1712103	0.00044781869968284926	0.00951683702744897
Spred2	3.510171	3.9905293	0.00044781869968284926	0.00951683702744897
Lgmn	3.510171	0.3017809	0.00044781869968284926	0.00951683702744897
Agbl2	3.510171	1.3889693	0.00044781869968284926	0.00951683702744897
Best1	3.5048685	4.8381147	0.0004568327473181576	0.009668692266603829
Cdh15	3.499566	2.133716	0.0004660158789778967	0.009753349523724452
Hnrnpl	3.499566	0.61481553	0.0004660158789778967	0.009753349523724452
Tctex1d2	3.499566	0.9373279	0.0004660158789778967	0.009753349523724452
Supt4a	3.483659	0.8368627	0.0004946090885267358	0.010299711794179984
Tgfa	3.4783566	2.0468423	0.0005044980926277437	0.010411371903590896
Dlgap1	3.4783566	3.8806112	0.0005044980926277437	0.010411371903590896
Cep152	3.4783566	2.5185525	0.0005044980926277437	0.010411371903590896
Apba1	3.4783566	0.66275275	0.0005044980926277437	0.010411371903590896
Gpi1	3.4783566	0.5156831	0.0005044980926277437	0.010411371903590896
Ccdc135	3.467752	0.858002	0.0005248314794994124	0.010766587506598948
Dalrd3	3.4624496	0.5395059	0.0005352821861935069	0.010959254176082492
Ccdc108	3.4624496	0.65596485	0.0005352821861935069	0.010959254176082492
Zcchc12	3.4465425	2.712678	0.0005678093174974961	0.0114664244515909
Hdac2	3.4359376	0.23593421	0.0005905067016556177	0.011764098380721491
Tcte1	3.4359376	2.435555	0.0005905067016556177	0.011764098380721491
Elovl4	3.4359376	0.9951646	0.0005905067016556177	0.011764098380721491
Tomm7	3.4359376	0.72199506	0.0005905067016556177	0.011764098380721491
1700024G13Rik	3.4359376	1.5975103	0.0005905067016556177	0.011764098380721491
Fancd2	3.4359376	3.3877625	0.0005905067016556177	0.011764098380721491
Pak3	3.4306355	1.9586978	0.000602169484443996	0.011950437352355008
Sez6	3.425333	5.2182083	0.0006140463600028404	0.01211644004356415
Ier3ip1	3.4200306	0.5228629	0.0006261409183715826	0.012331580275331483
Ak1	3.4147282	1.8372123	0.0006384568030365925	0.0125502539088836
Eif1b	3.4041235	0.22332238	0.0006637673964539287	0.012888669173733462
Pkm	3.4041235	0.30795026	0.0006637673964539287	0.012888669173733462
Fbxw9	3.398821	0.38198382	0.0006767696654625441	0.013104261277277082
Gadd45g	3.3935187	2.495546	0.0006900083826479638	0.013249057061623564
Pja1	3.3935187	0.43704227	0.0006900083826479638	0.013249057061623564
Ift22	3.3935187	0.3683132	0.0006900083826479638	0.013249057061623564
Cers5	3.3882163	0.29087013	0.000703487468884	0.013482858442990664
Vapa	3.3882163	0.4350281	0.000703487468884	0.013482858442990664
Des	3.382914	6.2105246	0.0007172109025953957	0.013619769241121188
Rbbp9	3.382914	0.62109655	0.0007172109025953957	0.013619769241121188
Entpd3	3.3723092	4.688207	0.0007454070181370162	0.01406488593292443
Osbpl3	3.3670068	0.4259287	0.0007598879509517573	0.014312029751365264
Gm101	3.3617046	5.9802155	0.0007746297346528306	0.014510462332650626
Ccdc113	3.3617046	2.9243052	0.0007746297346528306	0.014510462332650626
Fhl3	3.3617046	2.7444432	0.0007746297346528306	0.014510462332650626
Ift80	3.3564022	0.6860114	0.0007896366461258611	0.01472494498933261
Aldoa	3.3510997	0.39660123	0.0008049130241332886	0.014836059382488815
Odf3b	3.3510997	1.0978848	0.0008049130241332886	0.014836059382488815
Dnaaf3	3.3510997	0.9498544	0.0008049130241332886	0.014836059382488815
Rtp1	3.340495	4.9828997	0.0008362918486478123	0.01535972047485454
Ak4	3.3351927	2.165885	0.000852403288779573	0.015627896965853306
Dpcd	3.3298903	0.4217368	0.0008688021842116906	0.01583040177024453
Rhobtb1	3.3245878	2.587245	0.0008854931943562516	0.0161061719068366
Spp1	3.3192856	4.308113	0.000902481045052061	0.016286360201859296
Spata33	3.3192856	1.6011399	0.000902481045052061	0.016286360201859296
Adgb	3.3192856	3.6172214	0.000902481045052061	0.016286360201859296
D130009I18Rik	3.3086808	31.35638	0.0009373665082735297	0.016755223967835745
Mif	3.3086808	0.6809297	0.0009373665082735297	0.016755223967835745
Gm266	3.298076	0.7591888	0.0009734977389236931	0.017178541942013233
Chordc1	3.298076	0.4328443	0.0009734977389236931	0.017178541942013233
Crtac1	3.298076	5.1180844	0.0009734977389236931	0.017178541942013233
Uaca	3.298076	0.5794678	0.0009734977389236931	0.017178541942013233
Dnah11	3.2768664	1.849138	0.0010496597556076885	0.01816631043588925
Enkur	3.2768664	0.98143697	0.0010496597556076885	0.01816631043588925
Lrrc73	3.2768664	0.76764315	0.0010496597556076885	0.01816631043588925
Tspyl1	3.2768664	0.92177325	0.0010496597556076885	0.01816631043588925
9830166K06Rik	3.2609594	4.8727727	0.0011103593362600049	0.01905748582192856
Scnm1	3.255657	0.48509246	0.0011313031520173928	0.019273122587331697
Pgm2	3.2450523	0.6987808	0.0011742905784720105	0.01979368133859295
Rab14	3.2344475	0.47995964	0.001218783063443534	0.02027941368988562
Elf3	3.2344475	3.9170015	0.001218783063443534	0.02027941368988562
Lrrc56	3.2238429	0.7372131	0.001264828122937063	0.020961310902061065
Cpeb3	3.2185404	1.1293515	0.0012884480723365324	0.021267612957969605
Hip1	3.213238	0.05426493	0.0013124745757620239	0.021595318953655115
Cetn2	3.2026334	0.6541775	0.0013617725721621074	0.022177285972606972
H2-D1	3.2026334	2.3927586	0.0013617725721621074	0.022177285972606972
Irak2	3.1920285	0.9546713	0.0014127736228316569	0.022828260124115898
Atp1a1	3.181424	0.36928907	0.0014655306283153301	0.023515518198061254
1810043G02Rik	3.181424	0.6489288	0.0014655306283153301	0.023515518198061254
Fsip1	3.170819	2.223112	0.0015200979087874465	0.024166287721959567
Cetn4	3.170819	1.8244725	0.0015200979087874465	0.024166287721959567
Ostf1	3.170819	0.48049045	0.0015200979087874465	0.024166287721959567
Gm166	3.170819	0.86927366	0.0015200979087874465	0.024166287721959567
Ptbp3	3.1655166	0.68708974	0.0015480777727919987	0.02451695625020779
Lrrc34	3.1655166	3.5231628	0.0015480777727919987	0.02451695625020779
Klhdc3	3.1602144	0.27661645	0.0015765312342071649	0.024721681830950082
Cntn1	3.1602144	3.2394829	0.0015765312342071649	0.024721681830950082
Ccdc19	3.1602144	1.5985646	0.0015765312342071649	0.024721681830950082
Mapre3	3.1602144	0.61356723	0.0015765312342071649	0.024721681830950082
9230110C19Rik	3.1602144	0.8908452	0.0015765312342071649	0.024721681830950082
Idh1	3.1602144	0.24709329	0.0015765312342071649	0.024721681830950082
Epb4.1	3.154912	0.6191815	0.0016054654958150064	0.025099343125283093
Iqub	3.1496096	1.2742141	0.0016348878548450465	0.025291886178951884
Kif21a	3.1496096	0.12872687	0.0016348878548450465	0.025291886178951884
Sys1	3.1230977	0.4714946	0.0017895832488694669	0.02699896768830109
Gabarapl1	3.1177952	0.45491624	0.0018220928467293986	0.027251083695413167
Dnajb6	3.1177952	1.1305434	0.0018220928467293986	0.027251083695413167
Ndufa2	3.1177952	0.46924254	0.0018220928467293986	0.027251083695413167
Pik3c2g	3.1071906	4.206207	0.0018887458459932367	0.02796505741503148
B4galt5	3.1071906	0.16686462	0.0018887458459932367	0.02796505741503148
Diablo	3.1071906	0.20032227	0.0018887458459932367	0.02796505741503148
Mtus1	3.1018882	0.23584566	0.0019229055274802586	0.028308834646738175
1700003M02Rik	3.0965858	0.6853521	0.001957631690300111	0.028535928420790137
Pdk3	3.0965858	0.9641036	0.001957631690300111	0.028535928420790137
Osbpl1a	3.0912836	0.9930232	0.0019929327360945427	0.028968900775576505
Hsp90aa1	3.0859811	0.41089153	0.0020288171729994945	0.02924407149297809
2810025M15Rik	3.0859811	0.91332334	0.0020288171729994945	0.02924407149297809
Tubb4b	3.0859811	0.34965768	0.0020288171729994945	0.02924407149297809
Aftph	3.0859811	0.40515766	0.0020288171729994945	0.02924407149297809
Cops8	3.0859811	0.41767773	0.0020288171729994945	0.02924407149297809
Ccdc33	3.0859811	3.4574795	0.0020288171729994945	0.02924407149297809
Cox6b2	3.0806787	2.1710682	0.002065293616683017	0.029687161508140117
Lztfl1	3.0806787	0.36776492	0.002065293616683017	0.029687161508140117
Dnal4	3.0806787	0.49753213	0.002065293616683017	0.029687161508140117
Cep19	3.0753763	0.42668384	0.002102370791388159	0.03009472545708403
H3f3a	3.0753763	0.48571005	0.002102370791388159	0.03009472545708403
Shisa6	3.070074	4.353915	0.0021400575309807627	0.030528635998463685
Pgam1	3.070074	1.1276387	0.0021400575309807627	0.030528635998463685
Panx1	3.070074	0.37705547	0.0021400575309807627	0.030528635998463685
Cirbp	3.0647717	0.33458233	0.002178362780002026	0.03073614940917651
Znhit1	3.0541668	0.6718264	0.002256865144221161	0.031606800825597976
Rgs20	3.0435622	4.736112	0.0023379516941790983	0.03247869940792829
Pafah1b2	3.0329573	0.08850804	0.002421698078967204	0.033152598238453804
Sept4	3.0329573	2.396374	0.002421698078967204	0.033152598238453804
Ano4	3.0329573	1.4218659	0.002421698078967204	0.033152598238453804
Lgalsl	3.0329573	1.0796244	0.002421698078967204	0.033152598238453804
Sh2d4b	3.0223527	1.2444814	0.002508181821124254	0.033910421629948354
D3Bwg0562e	3.0223527	2.8356237	0.002508181821124254	0.033910421629948354
Tbc1d7	3.0223527	0.8256065	0.002508181821124254	0.033910421629948354
Rps6ka6	3.0223527	1.0587044	0.002508181821124254	0.033910421629948354
Fabp5	3.0223527	1.7727135	0.002508181821124254	0.033910421629948354
Ift88	3.0117478	0.59817666	0.0025974823514008896	0.03488986839172421
B3galnt1	3.0117478	2.1983402	0.0025974823514008896	0.03488986839172421
Iqce	3.0117478	0.5370338	0.0025974823514008896	0.03488986839172421
Tspan13	3.0117478	0.20244731	0.0025974823514008896	0.03488986839172421
Slc25a25	3.0064454	0.67267567	0.0026432142645853468	0.03541222787226672
Nek11	3.0011432	0.35858324	0.002689681043788039	0.03566541186762884
Smg7	3.0011432	0.06717316	0.002689681043788039	0.03566541186762884
Cdon	3.0011432	1.6073436	0.002689681043788039	0.03566541186762884
Cisd3	2.9958408	1.1374091	0.0027368931701774557	0.0362218361441836
Pcbp1	2.9905384	0.06284317	0.0027848612507980234	0.03657604253189612
1700040L02Rik	2.9905384	2.3747406	0.0027848612507980234	0.03657604253189612
Syne1	2.985236	3.0145462	0.00283359601968556	0.03714541102689766
Chrna4	2.9799337	4.1087227	0.0028831083389862797	0.03746230979829065
Ndufb10	2.9799337	0.7465327	0.0028831083389862797	0.03746230979829065
Mapk6	2.9693289	0.29378173	0.002984509724701249	0.03834659639453206
Mb21d2	2.9693289	1.6880789	0.002984509724701249	0.03834659639453206
Cdkn1a	2.9587243	0.74742275	0.003089154910049404	0.03927666921567114
Rab3a	2.9587243	0.8945557	0.003089154910049404	0.03927666921567114
Gapdh	2.9587243	0.36904192	0.003089154910049404	0.03927666921567114
Slc7a11	2.9534218	3.899655	0.003142722476215111	0.039884250481408076
Ubxn11	2.9534218	0.35641313	0.003142722476215111	0.039884250481408076
Ccdc74a	2.9481194	0.8268181	0.003197135519061752	0.04027845898299404
Atp6v1a	2.9481194	0.1531324	0.003197135519061752	0.04027845898299404
Gm1673	2.9481194	1.0297312	0.003197135519061752	0.04027845898299404
Wdr52	2.9375145	0.920611	0.003308545334047606	0.04118074556190703
Twf2	2.9375145	0.5074652	0.003308545334047606	0.04118074556190703
Plxna4	2.9375145	1.7255874	0.003308545334047606	0.04118074556190703
Chchd2	2.9375145	0.44740936	0.003308545334047606	0.04118074556190703
Aebp1	2.92691	3.8273494	0.0034234803321208395	0.04225558699735793
Mapre2	2.92691	0.58247507	0.0034234803321208395	0.04225558699735793
Rfx1	2.92691	0.73018855	0.0034234803321208395	0.04225558699735793
Six2	2.92691	0.96570396	0.0034234803321208395	0.04225558699735793
Ikzf4	2.92691	3.0318675	0.0034234803321208395	0.04225558699735793
Kdm7a	2.9216075	0.56223214	0.0034823003768297976	0.0429048425595238
Etnk1	2.9216075	0.389256	0.0034823003768297976	0.0429048425595238
Ak7	2.916305	5.101566	0.0035420387218833647	0.04330576462153796
Dnah2	2.916305	1.3797847	0.0035420387218833647	0.04330576462153796
Ppfia4	2.916305	1.2561202	0.0035420387218833647	0.04330576462153796
Fryl	2.916305	0.2551535	0.0035420387218833647	0.04330576462153796
Adi1	2.916305	0.37677804	0.0035420387218833647	0.04330576462153796
Prpf18	2.9057004	0.48634714	0.0036643209802496354	0.04448550144879015
Cluap1	2.9057004	0.4896176	0.0036643209802496354	0.04448550144879015
Shfm1	2.9057004	0.5265628	0.0036643209802496354	0.04448550144879015
Lrrc9	2.8950956	1.377769	0.0037904298893957846	0.04558867418977533
Ipo13	2.8950956	0.57184184	0.0037904298893957846	0.04558867418977533
Otop1	2.8950956	32.2776	0.0037904298893957846	0.04558867418977533
Ribc2	2.884491	2.041364	0.003920470573816227	0.046853245038927294
Slc17a8	2.884491	1.4387227	0.003920470573816227	0.046853245038927294
Arg2	2.884491	2.959617	0.003920470573816227	0.046853245038927294
Wdr19	2.873886	0.62525606	0.004054550537469788	0.04798464355350894
Enpp2	2.868584	4.446939	0.004123139503788731	0.048740642255238685
Inpp4a	2.8632815	0.40516758	0.004192779700997078	0.04919860942796968
D130043K22Rik	2.8632815	2.4793363	0.004192779700997078	0.04919860942796968
Hcn1	2.8632815	3.081818	0.004192779700997078	0.04919860942796968
Cox5a	2.8632815	0.4236638	0.004192779700997078	0.04919860942796968
Syt16	2.857979	2.605671	0.004263485252896042	0.0498586899715792
