# Supplementary material for: Single-cell RNA-sequencing analysis of the developing mouse inner ear identifies molecular logic of auditory neuron diversification
Source: Nat Commun. 2022 Jul 5;13:3878. doi: 10.1038/s41467-022-31580-1 (PMC9256748; doi:10.1038/s41467-022-31580-1)
Supplement: Supplementary file 12 — Supplementary Data 9 [file 41467_2022_31580_MOESM12_ESM.xlsx]

## Sheet: IHC
IHC
names	scores	logfoldchanges	pvals	pvals_adj
Fam19a3	4.9295	10.0631	8.24391e-07	0.000432876
Gm9047	4.9295	4.58965	8.24391e-07	0.000432876
Fgf8	4.9295	9.20137	8.24391e-07	0.000432876
S100a1	4.89907	1.74687	9.62894e-07	0.000432876
Cabp2	4.89907	8.97773	9.62894e-07	0.000432876
Endod1	4.86865	3.53904	1.12366e-06	0.000432876
Synj2	4.83822	5.43617	1.3101e-06	0.000432876
Tbx2	4.83822	7.23112	1.3101e-06	0.000432876
Chst2	4.80779	5.70209	1.5261e-06	0.000432876
Rprm	4.80779	2.74857	1.5261e-06	0.000432876
Calb2	4.80779	2.98625	1.5261e-06	0.000432876
4930506M07Rik	4.80779	6.92739	1.5261e-06	0.000432876
Chrna1	4.80779	4.2514	1.5261e-06	0.000432876
Ecel1	4.77736	8.34211	1.77614e-06	0.000445985
Brip1	4.74693	37.381	2.06529e-06	0.000465206
Afap1	4.74693	3.50562	2.06529e-06	0.000465206
Cubn	4.70129	7.15179	2.58529e-06	0.000546895
Slc17a8	4.68607	6.09529	2.785e-06	0.000546895
Cisd3	4.65564	2.44079	3.22973e-06	0.000596022
Ppfia4	4.64043	4.2022	3.4769e-06	0.000633995
Atp2a3	4.62521	9.3471	3.74214e-06	0.000636871
Pitpnm1	4.62521	5.1741	3.74214e-06	0.000636871
Hs3st6	4.62521	2.15133	3.74214e-06	0.000636871
Itgb2l	4.61	5.6807	4.02672e-06	0.00066353
Anxa5	4.59478	2.60728	4.33198e-06	0.00066353
Kcna10	4.59478	2.64903	4.33198e-06	0.00066353
Kctd1	4.59478	3.40637	4.33198e-06	0.00066353
Otof	4.56435	1.76869	5.01033e-06	0.000737916
Ppm1j	4.54914	5.70956	5.38656e-06	0.00078577
Fam213a	4.53393	1.50822	5.78974e-06	0.000798932
Sestd1	4.51871	3.54241	6.22172e-06	0.000839227
Hivep2	4.5035	5.20451	6.68444e-06	0.000839227
Dera	4.5035	1.89001	6.68444e-06	0.000839227
Lmod3	4.47307	7.60951	7.71054e-06	0.000915522
Ldlrad3	4.44264	1.50903	8.88624e-06	0.000958525
Fbxo2	4.44264	1.34472	8.88624e-06	0.000958525
Kifap3	4.41221	1.25027	1.02321e-05	0.00102435
Cd164l2	4.41221	1.25362	1.02321e-05	0.00102435
Calm2	4.41221	1.14682	1.02321e-05	0.00102435
Kcnj13	4.41221	7.22018	1.02321e-05	0.00102435
Fry	4.36657	5.1436	1.26215e-05	0.00121587
Mtus2	4.33614	2.74897	1.45009e-05	0.00137105
Calb1	4.26006	1.93085	2.04368e-05	0.00173906
Arf5	4.22964	0.592757	2.3407e-05	0.00188698
Gtf2i	4.16878	0.544552	3.06238e-05	0.00228812
Gcnt1	4.16878	6.22437	3.06238e-05	0.00228812
Bcl2l11	4.13835	4.8229	3.49815e-05	0.00251555
E230025N22Rik	4.12313	5.49636	3.73753e-05	0.00267513
Pla2g7	4.10792	4.85415	3.9924e-05	0.00272998
Oaz2	4.07749	0.799615	4.55245e-05	0.0028814
Nup205	4.07749	1.60472	4.55245e-05	0.0028814
Tekt4	4.07749	6.49777	4.55245e-05	0.0028814
Slc30a9	4.04706	0.695446	5.18647e-05	0.00315243
Spock1	4.04706	3.28447	5.18647e-05	0.00315243
Epha7	4.01663	5.21002	5.90358e-05	0.00341227
Pxdc1	4.01663	4.9241	5.90358e-05	0.00341227
Trim45	3.9862	2.30067	6.71391e-05	0.00368591
Otol1	3.9862	6.68702	6.71391e-05	0.00368591
Smim1	3.9862	1.72001	6.71391e-05	0.00368591
Thsd4	3.9862	3.89435	6.71391e-05	0.00368591
AB124611	3.9862	5.35112	6.71391e-05	0.00368591
Nap1l4	3.95577	0.546812	7.62872e-05	0.00405726
Smad3	3.95577	3.42486	7.62872e-05	0.00405726
D630023F18Rik	3.94056	6.69383	8.12918e-05	0.00430846
Chrng	3.92534	2.92946	8.66055e-05	0.0044071
App	3.92534	1.01682	8.66055e-05	0.0044071
Ephx1	3.92534	3.27487	8.66055e-05	0.0044071
Draxin	3.92534	1.99842	8.66055e-05	0.0044071
Itm2c	3.92534	1.27675	8.66055e-05	0.0044071
Ano1	3.91013	8.06916	9.22463e-05	0.0046786
Akap2	3.89492	1.95215	9.82328e-05	0.00483804
Gucy1a3	3.89492	5.9115	9.82328e-05	0.00483804
Trpm2	3.89492	5.35396	9.82328e-05	0.00483804
Fcrlb	3.86449	2.61305	0.000111323	0.00529545
Erp29	3.86449	0.631701	0.000111323	0.00529545
Gjb6	3.84927	7.88134	0.000118469	0.00558336
Fam20a	3.84927	6.2186	0.000118469	0.00558336
Hif1a	3.83406	1.0245	0.000126046	0.00572894
Tmem117	3.83406	2.35507	0.000126046	0.00572894
Cpa6	3.83406	6.48346	0.000126046	0.00572894
Tmem200a	3.83406	3.98864	0.000126046	0.00572894
Tmprss2	3.81884	6.13257	0.000134079	0.00604025
Tmc1	3.81884	2.89301	0.000134079	0.00604025
Pkig	3.80363	0.948717	0.000142592	0.00624022
Crip3	3.78841	4.57927	0.000151612	0.00659727
Car13	3.7732	2.35118	0.000161167	0.00663601
Toporsl	3.7732	5.8189	0.000161167	0.00663601
Ip6k3	3.7732	3.97819	0.000161167	0.00663601
Smpd1	3.7732	0.576854	0.000161167	0.00663601
Rfk	3.7732	1.06588	0.000161167	0.00663601
Sh3gl2	3.75799	1.52932	0.000171287	0.00703379
Trib2	3.74277	1.31465	0.000182002	0.00711155
Fam86	3.74277	2.75954	0.000182002	0.00711155
Scx	3.74277	2.93204	0.000182002	0.00711155
Ppt1	3.74277	0.589652	0.000182002	0.00711155
Pacs1	3.74277	1.08682	0.000182002	0.00711155
Cpxm2	3.72756	6.7643	0.000193345	0.00751642
Adprhl1	3.72756	4.13492	0.000193345	0.00751642
Nt5c3	3.71234	1.45483	0.00020535	0.00759747
Gata3	3.71234	0.704197	0.00020535	0.00759747
Lgals1	3.71234	5.7287	0.00020535	0.00759747
9230102O04Rik	3.71234	2.02294	0.00020535	0.00759747
Sdf4	3.71234	0.0808771	0.00020535	0.00759747
Gal3st4	3.71234	5.23751	0.00020535	0.00759747
Sirt2	3.68191	0.601139	0.000231491	0.00828444
Trp53i11	3.68191	2.71055	0.000231491	0.00828444
Slc29a1	3.68191	0.991345	0.000231491	0.00828444
Lect1	3.68191	7.47499	0.000231491	0.00828444
Fgf10	3.6667	4.37243	0.000245702	0.00877255
Cys1	3.65148	32.4809	0.00026073	0.00891428
Lrrn1	3.65148	5.71467	0.00026073	0.00891428
1300002E11Rik	3.65148	3.01551	0.00026073	0.00891428
Tmem191c	3.65148	1.1768	0.00026073	0.00891428
Gsta4	3.65148	3.60523	0.00026073	0.00891428
Atp6v1f	3.65148	0.524216	0.00026073	0.00891428
B4galt4	3.65148	0.592415	0.00026073	0.00891428
Tle2	3.63627	4.39452	0.000276615	0.00941537
Ppp1r14c	3.63627	4.5475	0.000276615	0.00941537
Dcn	3.62105	5.23461	0.000293404	0.00985543
Ism1	3.60584	6.25053	0.000311145	0.0104285
Iscu	3.59063	0.883651	0.000329885	0.01066
Cdk14	3.59063	1.44088	0.000329885	0.01066
Nsmf	3.59063	0.984445	0.000329885	0.01066
Fam149a	3.59063	2.61608	0.000329885	0.01066
Col18a1	3.57541	2.3607	0.000349678	0.0112285
Eef2k	3.57541	3.15355	0.000349678	0.0112285
Tnfrsf19	3.57541	6.04888	0.000349678	0.0112285
Gal3st3	3.5602	2.54139	0.000370577	0.0114901
Dusp27	3.5602	2.36169	0.000370577	0.0114901
Mia	3.5602	6.16776	0.000370577	0.0114901
Ttc7	3.5602	4.19882	0.000370577	0.0114901
Sema3d	3.5602	5.56114	0.000370577	0.0114901
Ppp1r1a	3.5602	3.3569	0.000370577	0.0114901
Dnah11	3.54498	3.50156	0.00039264	0.0120522
Lum	3.54498	6.6566	0.00039264	0.0120522
Klf5	3.54498	5.9205	0.00039264	0.0120522
Plet1	3.54498	3.09766	0.00039264	0.0120522
Cdh2	3.52977	0.732566	0.000415925	0.0123225
Sec24c	3.52977	0.84416	0.000415925	0.0123225
Rab19	3.52977	4.09484	0.000415925	0.0123225
Tmem79	3.52977	3.59196	0.000415925	0.0123225
Frmpd4	3.52977	4.64112	0.000415925	0.0123225
Zmat5	3.52977	1.05132	0.000415925	0.0123225
Lmo7	3.52977	0.445447	0.000415925	0.0123225
Nfkb2	3.52977	1.78219	0.000415925	0.0123225
Ttll3	3.52977	0.699959	0.000415925	0.0123225
Txndc15	3.52977	0.806299	0.000415925	0.0123225
Sall2	3.52977	1.2534	0.000415925	0.0123225
Gpc4	3.51455	4.59227	0.000440495	0.0129502
Ankrd66	3.51455	3.54749	0.000440495	0.0129502
Kif21b	3.49934	2.03076	0.000466414	0.0132789
Speg	3.49934	3.86249	0.000466414	0.0132789
Nudt19	3.49934	2.23344	0.000466414	0.0132789
Chchd10	3.49934	0.892158	0.000466414	0.0132789
Wdr95	3.49934	4.80523	0.000466414	0.0132789
Pts	3.49934	1.36219	0.000466414	0.0132789
Akap12	3.46891	3.52321	0.000522575	0.0140426
Lrrc30	3.46891	33.7589	0.000522575	0.0140426
Dkk3	3.46891	1.59527	0.000522575	0.0140426
BC026585	3.46891	3.11463	0.000522575	0.0140426
Skp1a	3.46891	0.62267	0.000522575	0.0140426
Smpx	3.46891	0.852498	0.000522575	0.0140426
Tbc1d10a	3.46891	1.35212	0.000522575	0.0140426
Slc24a3	3.46891	1.165	0.000522575	0.0140426
Kif26b	3.46891	32.7139	0.000522575	0.0140426
Fgf15	3.46891	32.8886	0.000522575	0.0140426
2610027K06Rik	3.46891	32.1869	0.000522575	0.0140426
Trh	3.46891	6.56115	0.000522575	0.0140426
Cd34	3.46891	33.6232	0.000522575	0.0140426
Rexo2	3.46891	1.31741	0.000522575	0.0140426
Rorb	3.46891	4.01185	0.000522575	0.0140426
Ap3s1	3.46891	0.984364	0.000522575	0.0140426
Zfp827	3.46891	2.03816	0.000522575	0.0140426
Slc2a3	3.46891	33.2432	0.000522575	0.0140426
Bspry	3.46891	3.28597	0.000522575	0.0140426
Pknox2	3.4537	2.90717	0.000552962	0.0148331
Atp13a3	3.43848	1.12314	0.000584989	0.0152645
Slc22a3	3.43848	5.13014	0.000584989	0.0152645
Cldn7	3.43848	0.990083	0.000584989	0.0152645
1810058I24Rik	3.40805	0.682926	0.000654286	0.016483
Bnip3	3.40805	1.05528	0.000654286	0.016483
Anxa6	3.40805	0.644839	0.000654286	0.016483
Sp5	3.40805	4.4812	0.000654286	0.016483
Tln2	3.40805	3.10574	0.000654286	0.016483
Gjb2	3.40805	5.97509	0.000654286	0.016483
Ndrg3	3.40805	0.667067	0.000654286	0.016483
Relt	3.40805	2.74338	0.000654286	0.016483
Lama1	3.39284	5.41944	0.000691728	0.0173977
Lgmn	3.37762	0.613155	0.000731154	0.0178046
Sulf1	3.37762	5.37446	0.000731154	0.0178046
Dmtn	3.37762	4.3212	0.000731154	0.0178046
Sel1l3	3.37762	4.44104	0.000731154	0.0178046
Plxna4	3.37762	4.1444	0.000731154	0.0178046
Chst5	3.37762	4.40056	0.000731154	0.0178046
Pthlh	3.37762	3.91606	0.000731154	0.0178046
Lypd6b	3.37762	5.77319	0.000731154	0.0178046
Irf6	3.37762	2.11879	0.000731154	0.0178046
Nefl	3.37762	1.07805	0.000731154	0.0178046
Dmrtc1a	3.34719	3.61128	0.000816342	0.0191778
Sparcl1	3.34719	5.83075	0.000816342	0.0191778
Gpx1	3.34719	0.338164	0.000816342	0.0191778
Spns1	3.34719	0.297345	0.000816342	0.0191778
Dnajb11	3.34719	0.347138	0.000816342	0.0191778
Serinc2	3.34719	1.29664	0.000816342	0.0191778
Tmem50b	3.34719	0.771539	0.000816342	0.0191778
Cryl1	3.34719	5.01445	0.000816342	0.0191778
Snx7	3.33198	4.51583	0.000862308	0.0202266
Scrn1	3.31676	1.48561	0.000910664	0.0207878
Pgm2	3.31676	0.969561	0.000910664	0.0207878
Ppp1r32	3.31676	2.55167	0.000910664	0.0207878
Bcas3	3.31676	0.879249	0.000910664	0.0207878
0610031J06Rik	3.31676	0.400886	0.000910664	0.0207878
Atox1	3.31676	0.833572	0.000910664	0.0207878
Wfdc12	3.31676	3.97386	0.000910664	0.0207878
Tmem132c	3.31676	5.34069	0.000910664	0.0207878
Snhg11	3.30155	2.65147	0.000961522	0.0217543
Ccdc19	3.30155	2.57159	0.000961522	0.0217543
Rbms3	3.30155	4.8505	0.000961522	0.0217543
Gpr123	3.28634	32.2288	0.001015	0.0220209
Fam155a	3.28634	32.6762	0.001015	0.0220209
Kcnip3	3.28634	3.27192	0.001015	0.0220209
Papl	3.28634	32.5198	0.001015	0.0220209
Acsl5	3.28634	3.30399	0.001015	0.0220209
Gm12	3.28634	32.1801	0.001015	0.0220209
Trpc5	3.28634	32.0292	0.001015	0.0220209
Eif4a2	3.28634	0.337676	0.001015	0.0220209
Gm14005	3.28634	31.689	0.001015	0.0220209
Ctgf	3.28634	4.31935	0.001015	0.0220209
Rcan2	3.28634	3.55173	0.001015	0.0220209
Dcbld2	3.28634	2.52671	0.001015	0.0220209
Rasef	3.27112	3.81282	0.00107122	0.023175
Tubb4b	3.25591	0.581814	0.00113031	0.02388
Galk1	3.25591	0.679538	0.00113031	0.02388
Laptm4b	3.25591	0.621	0.00113031	0.02388
Ackr4	3.25591	3.04466	0.00113031	0.02388
Oc90	3.24069	4.88862	0.0011924	0.0250535
Lpar3	3.24069	4.48242	0.0011924	0.0250535
Ahdc1	3.24069	2.27243	0.0011924	0.0250535
Col11a2	3.24069	2.20733	0.0011924	0.0250535
Cgn	3.22548	1.72255	0.00125763	0.0255818
Gria4	3.22548	4.69877	0.00125763	0.0255818
Padi2	3.22548	0.791697	0.00125763	0.0255818
Dusp3	3.22548	2.51448	0.00125763	0.0255818
Pex12	3.22548	3.41736	0.00125763	0.0255818
Shroom1	3.22548	4.04352	0.00125763	0.0255818
Sh3glb1	3.22548	0.972783	0.00125763	0.0255818
Htr2a	3.22548	1.64851	0.00125763	0.0255818
Epn3	3.19505	0.494864	0.00139807	0.0271755
Lox	3.19505	4.80976	0.00139807	0.0271755
Dock9	3.19505	0.382785	0.00139807	0.0271755
Ccdc53	3.19505	1.38122	0.00139807	0.0271755
Muc15	3.19505	3.10622	0.00139807	0.0271755
Tuba1a	3.19505	0.478289	0.00139807	0.0271755
Pex13	3.19505	0.427979	0.00139807	0.0271755
Erlin2	3.19505	0.347979	0.00139807	0.0271755
Decr1	3.19505	2.33891	0.00139807	0.0271755
Tpi1	3.19505	0.57635	0.00139807	0.0271755
Fgf20	3.19505	5.23065	0.00139807	0.0271755
Igfbp2	3.17983	2.91317	0.0014736	0.0286072
Tcf7	3.16462	3.97583	0.00155286	0.0289357
2610507I01Rik	3.16462	0.255652	0.00155286	0.0289357
4930412O13Rik	3.16462	1.8322	0.00155286	0.0289357
Lgals3bp	3.16462	3.89804	0.00155286	0.0289357
Zpld1	3.16462	4.20827	0.00155286	0.0289357
Pvalb	3.16462	0.889131	0.00155286	0.0289357
Lrrc10b	3.16462	0.864656	0.00155286	0.0289357
Klhl14	3.1494	2.4044	0.00163603	0.0303747
Grb14	3.1494	3.06778	0.00163603	0.0303747
Frmpd1	3.1494	3.39146	0.00163603	0.0303747
D930015E06Rik	3.13419	3.27276	0.00172329	0.0310172
Ciapin1	3.13419	0.371224	0.00172329	0.0310172
Il33	3.13419	5.06472	0.00172329	0.0310172
Pfkl	3.13419	0.720634	0.00172329	0.0310172
B230219D22Rik	3.13419	0.699035	0.00172329	0.0310172
Kazald1	3.13419	2.1449	0.00172329	0.0310172
Cab39l	3.13419	1.15419	0.00172329	0.0310172
Fgf3	3.13419	4.86226	0.00172329	0.0310172
Bola2	3.13419	1.12227	0.00172329	0.0310172
Lfng	3.11898	1.73315	0.00181481	0.0324736
Lrrc27	3.11898	2.18481	0.00181481	0.0324736
Gm8765	3.10376	30.7828	0.00191078	0.0328109
Snx22	3.10376	2.37712	0.00191078	0.0328109
Pnkd	3.10376	1.14078	0.00191078	0.0328109
Nudt9	3.10376	0.535933	0.00191078	0.0328109
Kcnma1	3.10376	31.9903	0.00191078	0.0328109
Nek1	3.10376	0.543836	0.00191078	0.0328109
Slc44a2	3.10376	0.161856	0.00191078	0.0328109
8430419L09Rik	3.10376	0.734687	0.00191078	0.0328109
Cdh18	3.10376	32.4172	0.00191078	0.0328109
Fam58b	3.10376	1.26869	0.00191078	0.0328109
Slc1a5	3.10376	1.95382	0.00191078	0.0328109
Clic6	3.10376	5.45504	0.00191078	0.0328109
Cpne9	3.08855	1.57913	0.00201138	0.0343843
Fkbp14	3.08855	2.97984	0.00201138	0.0343843
Trim16	3.07333	4.81016	0.00211683	0.0351664
Cbr1	3.07333	0.448745	0.00211683	0.0351664
Kremen1	3.07333	0.612284	0.00211683	0.0351664
Cdkl1	3.07333	3.27935	0.00211683	0.0351664
Srcrb4d	3.07333	2.81042	0.00211683	0.0351664
Fat1	3.07333	2.84456	0.00211683	0.0351664
Man1a	3.07333	4.59765	0.00211683	0.0351664
Cdo1	3.05812	4.40157	0.00222732	0.036882
Aes	3.0429	0.710074	0.00234308	0.0379777
Ergic3	3.0429	0.178915	0.00234308	0.0379777
Gtf3c6	3.0429	0.744821	0.00234308	0.0379777
Tars2	3.0429	1.23489	0.00234308	0.0379777
Tm6sf1	3.0429	4.92937	0.00234308	0.0379777
Slc16a10	3.0429	4.03102	0.00234308	0.0379777
Tmem255a	3.0429	4.15004	0.00234308	0.0379777
Atp6v1g1	3.0429	0.659157	0.00234308	0.0379777
Ccdc91	3.0429	0.627985	0.00234308	0.0379777
Cacna2d2	3.0429	2.75813	0.00234308	0.0379777
Sh3bgrl3	3.0429	0.634646	0.00234308	0.0379777
Pgam2	3.0429	1.93221	0.00234308	0.0379777
Kcp	3.02769	3.56642	0.00246432	0.0399006
Cd24a	3.01247	1.00433	0.00259128	0.0407501
Ifngr2	3.01247	1.45375	0.00259128	0.0407501
Lgr6	3.01247	4.3483	0.00259128	0.0407501
Hcfc1r1	3.01247	0.484126	0.00259128	0.0407501
Moxd1	3.01247	2.60708	0.00259128	0.0407501
Map1lc3b	3.01247	0.254367	0.00259128	0.0407501
Car2	3.01247	2.10687	0.00259128	0.0407501
Cd47	3.01247	1.06085	0.00259128	0.0407501
Lrtm2	3.01247	0.445025	0.00259128	0.0407501
Tekt2	3.01247	1.1648	0.00259128	0.0407501
Mlf1	3.01247	0.640546	0.00259128	0.0407501
Cxxc4	2.99726	4.83751	0.00272419	0.0427524
Cpz	2.98204	2.80717	0.0028633	0.043124
Ccdc107	2.98204	1.34508	0.0028633	0.043124
Arhgdia	2.98204	0.477816	0.0028633	0.043124
Tmem26	2.98204	4.79325	0.0028633	0.043124
Tyro3	2.98204	3.15527	0.0028633	0.043124
Arap2	2.98204	3.09321	0.0028633	0.043124
Ptpla	2.98204	1.2652	0.0028633	0.043124
Tecta	2.98204	2.24119	0.0028633	0.043124
Tbc1d7	2.98204	0.732862	0.0028633	0.043124
Id2	2.98204	1.17447	0.0028633	0.043124
Efr3a	2.98204	0.512275	0.0028633	0.043124
Dok5	2.96683	2.50828	0.00300887	0.0451832
Lypd6	2.95162	4.70564	0.00316116	0.0461138
Gas1	2.95162	1.60256	0.00316116	0.0461138
Pgam1	2.95162	2.05735	0.00316116	0.0461138
Hdgfrp3	2.95162	2.15952	0.00316116	0.0461138
Fndc4	2.95162	0.695316	0.00316116	0.0461138
Pmel	2.95162	4.64524	0.00316116	0.0461138
Cybrd1	2.9364	3.51628	0.00332044	0.0482994
Pla2g5	2.9364	4.43275	0.00332044	0.0482994
Rbpjl	2.92119	31.9324	0.003487	0.0491357
Erbb2ip	2.92119	1.66146	0.003487	0.0491357
Atp1a1	2.92119	0.0399591	0.003487	0.0491357
Ept1	2.92119	0.777206	0.003487	0.0491357
Wif1	2.92119	32.2048	0.003487	0.0491357
AI118078	2.92119	2.74941	0.003487	0.0491357
Rogdi	2.92119	0.765928	0.003487	0.0491357
Fam13c	2.92119	31.7507	0.003487	0.0491357
Bsg	2.92119	0.240686	0.003487	0.0491357
E030013I19Rik	2.92119	3.12303	0.003487	0.0491357
Tsen15	2.92119	1.19425	0.003487	0.0491357
1700071M16Rik	2.92119	3.13179	0.003487	0.0491357

## Sheet: OHC
OHC
names	scores	logfoldchanges	pvals	pvals_adj
Snph	4.9295	4.51407	8.24391e-07	0.000432876
Efna5	4.9295	6.80974	8.24391e-07	0.000432876
Chst13	4.9295	7.19142	8.24391e-07	0.000432876
Piezo2	4.9295	5.11723	8.24391e-07	0.000432876
Arhgef3	4.9295	8.07454	8.24391e-07	0.000432876
Neurod6	4.9295	37.1024	8.24391e-07	0.000432876
Bcl11b	4.9295	36.3018	8.24391e-07	0.000432876
Cdh1	4.9295	4.46256	8.24391e-07	0.000432876
B3galt5	4.9295	9.9679	8.24391e-07	0.000432876
Prkx	4.9295	2.07622	8.24391e-07	0.000432876
Atp2b2	4.9295	2.76274	8.24391e-07	0.000432876
Fam20c	4.9295	4.89436	8.24391e-07	0.000432876
Tmem176b	4.9295	2.7313	8.24391e-07	0.000432876
Cacng2	4.9295	34.534	8.24391e-07	0.000432876
Rtn1	4.9295	2.18032	8.24391e-07	0.000432876
Insm1	4.9295	34.4615	8.24391e-07	0.000432876
Fzd9	4.9295	4.0412	8.24391e-07	0.000432876
Fgfr3	4.9295	8.5844	8.24391e-07	0.000432876
Palld	4.9295	2.77456	8.24391e-07	0.000432876
Mfap4	4.9295	6.74925	8.24391e-07	0.000432876
Ifitm2	4.9295	2.5973	8.24391e-07	0.000432876
Gse1	4.9295	3.01208	8.24391e-07	0.000432876
Sstr2	4.9295	5.38745	8.24391e-07	0.000432876
Prox1	4.9295	6.64782	8.24391e-07	0.000432876
Rab37	4.89907	6.29442	9.62894e-07	0.000432876
Gns	4.89907	1.84576	9.62894e-07	0.000432876
Abcg1	4.89907	1.95524	9.62894e-07	0.000432876
BC030867	4.86865	2.71492	1.12366e-06	0.000432876
Robo2	4.86865	6.10259	1.12366e-06	0.000432876
Pfkp	4.86865	3.09392	1.12366e-06	0.000432876
Frzb	4.86865	7.33639	1.12366e-06	0.000432876
Anxa4	4.86865	1.56557	1.12366e-06	0.000432876
Pkn3	4.86865	3.19398	1.12366e-06	0.000432876
Hes6	4.83822	1.84558	1.3101e-06	0.000432876
Obscn	4.83822	2.71513	1.3101e-06	0.000432876
Lrrn3	4.83822	2.77977	1.3101e-06	0.000432876
Cemip	4.80779	6.62702	1.5261e-06	0.000432876
Dll3	4.80779	4.13393	1.5261e-06	0.000432876
5730508B09Rik	4.80779	6.06312	1.5261e-06	0.000432876
Chka	4.80779	1.42445	1.5261e-06	0.000432876
Scn11a	4.80779	4.77648	1.5261e-06	0.000432876
Grp	4.77736	4.33565	1.77614e-06	0.000445985
Mdm1	4.77736	2.44495	1.77614e-06	0.000445985
Cdkn1c	4.77736	3.92529	1.77614e-06	0.000445985
Sptan1	4.77736	1.1702	1.77614e-06	0.000445985
Zfp503	4.77736	6.58257	1.77614e-06	0.000445985
Pcp4l1	4.77736	2.96953	1.77614e-06	0.000445985
Hpcal1	4.74693	1.25285	2.06529e-06	0.000465206
Cdyl2	4.74693	2.72773	2.06529e-06	0.000465206
Fam159b	4.74693	7.42172	2.06529e-06	0.000465206
Tmc4	4.74693	5.26867	2.06529e-06	0.000465206
Smoc2	4.74693	5.19615	2.06529e-06	0.000465206
Cacng5	4.7165	4.98597	2.39937e-06	0.000525016
Mpc1	4.7165	2.41198	2.39937e-06	0.000525016
D430041D05Rik	4.68607	6.27248	2.785e-06	0.000546895
Coro2a	4.68607	4.4791	2.785e-06	0.000546895
Tmem176a	4.68607	5.08516	2.785e-06	0.000546895
Slc39a2	4.68607	5.95881	2.785e-06	0.000546895
Serhl	4.68607	3.45177	2.785e-06	0.000546895
Bend4	4.68607	2.51089	2.785e-06	0.000546895
Raver2	4.65564	1.27774	3.22973e-06	0.000596022
H2-T23	4.65564	3.53414	3.22973e-06	0.000596022
Cdh3	4.65564	5.02655	3.22973e-06	0.000596022
Gpr56	4.65564	3.09237	3.22973e-06	0.000596022
Pcdh15	4.62521	2.16265	3.74214e-06	0.000636871
Clint1	4.62521	1.72298	3.74214e-06	0.000636871
Rab3b	4.62521	1.58733	3.74214e-06	0.000636871
Gpcpd1	4.59478	2.69365	4.33198e-06	0.00066353
Atp2b3	4.59478	4.2705	4.33198e-06	0.00066353
Pde2a	4.59478	5.32186	4.33198e-06	0.00066353
Fam78b	4.59478	1.93409	4.33198e-06	0.00066353
Slc9a9	4.59478	2.14184	4.33198e-06	0.00066353
Fam204a	4.59478	2.36466	4.33198e-06	0.00066353
Whrn	4.56435	2.89464	5.01033e-06	0.000737916
Psme1	4.56435	2.44925	5.01033e-06	0.000737916
Rph3a	4.56435	2.79329	5.01033e-06	0.000737916
Arl4a	4.53393	2.55015	5.78974e-06	0.000798932
Ush2a	4.53393	1.76158	5.78974e-06	0.000798932
Kcnf1	4.53393	5.85014	5.78974e-06	0.000798932
Ptpn22	4.53393	6.24773	5.78974e-06	0.000798932
Gcnt2	4.53393	2.52887	5.78974e-06	0.000798932
Gpr4	4.5035	1.21508	6.68444e-06	0.000839227
Agpat2	4.5035	5.12596	6.68444e-06	0.000839227
Bai2	4.5035	3.80125	6.68444e-06	0.000839227
Slc27a3	4.5035	3.73419	6.68444e-06	0.000839227
4930558C23Rik	4.5035	7.96405	6.68444e-06	0.000839227
Veph1	4.5035	5.42807	6.68444e-06	0.000839227
Mboat7	4.5035	2.36128	6.68444e-06	0.000839227
Fam222a	4.5035	2.25567	6.68444e-06	0.000839227
Cbfa2t3	4.48828	7.37855	7.17998e-06	0.000894112
Prkaa2	4.47307	2.58877	7.71054e-06	0.000915522
Grpel2	4.47307	2.10311	7.71054e-06	0.000915522
Nab1	4.47307	2.88051	7.71054e-06	0.000915522
Eml1	4.47307	2.58897	7.71054e-06	0.000915522
Lasp1	4.47307	2.66989	7.71054e-06	0.000915522
Ccser2	4.44264	2.48564	8.88624e-06	0.000958525
Ap1ar	4.44264	2.4705	8.88624e-06	0.000958525
Glrx3	4.44264	1.4516	8.88624e-06	0.000958525
Tom1l2	4.44264	1.84145	8.88624e-06	0.000958525
Krt33b	4.44264	7.48504	8.88624e-06	0.000958525
Rab11fip3	4.44264	1.47557	8.88624e-06	0.000958525
Ptgir	4.44264	3.23299	8.88624e-06	0.000958525
Atp6v0e	4.44264	0.766249	8.88624e-06	0.000958525
Bcl11a	4.44264	2.40327	8.88624e-06	0.000958525
Grm4	4.44264	4.17586	8.88624e-06	0.000958525
Dync1i1	4.44264	4.1728	8.88624e-06	0.000958525
Atp2b4	4.41221	3.09292	1.02321e-05	0.00102435
Tprn	4.41221	2.69032	1.02321e-05	0.00102435
R3hdml	4.41221	1.66765	1.02321e-05	0.00102435
Gck	4.41221	4.85802	1.02321e-05	0.00102435
Rab3ip	4.41221	1.31439	1.02321e-05	0.00102435
Miat	4.41221	2.01334	1.02321e-05	0.00102435
Bmp2	4.41221	8.04078	1.02321e-05	0.00102435
Lrrn2	4.397	6.32372	1.0976e-05	0.00109168
2310030G06Rik	4.38178	1.78688	1.17713e-05	0.00114115
Zfp667	4.38178	1.81958	1.17713e-05	0.00114115
Cisd1	4.38178	1.57366	1.17713e-05	0.00114115
Mslnl	4.38178	4.2407	1.17713e-05	0.00114115
Hdac11	4.35135	3.8748	1.35301e-05	0.00129525
Htr3a	4.33614	7.05296	1.45009e-05	0.00137105
Kndc1	4.32092	2.29212	1.55378e-05	0.00143369
Fchsd2	4.32092	2.24658	1.55378e-05	0.00143369
Gm2694	4.32092	1.81354	1.55378e-05	0.00143369
1810008I18Rik	4.32092	4.04098	1.55378e-05	0.00143369
Anks6	4.30571	4.36028	1.66453e-05	0.00152668
Cyb5r1	4.29049	1.52717	1.78277e-05	0.00157842
Slc9a2	4.29049	3.65591	1.78277e-05	0.00157842
Pnma2	4.29049	2.25574	1.78277e-05	0.00157842
Fnbp1	4.29049	2.81483	1.78277e-05	0.00157842
Plxna1	4.29049	1.75503	1.78277e-05	0.00157842
Dctn1	4.29049	1.20082	1.78277e-05	0.00157842
Srsf6	4.26006	0.940122	2.04368e-05	0.00173906
Atxn7l2	4.26006	3.38518	2.04368e-05	0.00173906
Tmem91	4.26006	2.94872	2.04368e-05	0.00173906
Slc7a14	4.26006	2.82038	2.04368e-05	0.00173906
Cs	4.26006	0.833713	2.04368e-05	0.00173906
Cdc42se2	4.26006	2.48804	2.04368e-05	0.00173906
Fgf21	4.24485	5.75235	2.1874e-05	0.0018409
4930523C07Rik	4.24485	5.92855	2.1874e-05	0.0018409
Slc35c2	4.22964	1.41218	2.3407e-05	0.00188698
Ccm2	4.22964	2.16404	2.3407e-05	0.00188698
Dnm2	4.22964	1.34165	2.3407e-05	0.00188698
Ndel1	4.22964	1.03307	2.3407e-05	0.00188698
Kcnq1ot1	4.22964	1.81603	2.3407e-05	0.00188698
Golm1	4.22964	1.61047	2.3407e-05	0.00188698
Slc27a2	4.22964	3.20802	2.3407e-05	0.00188698
Tac4	4.21442	4.5859	2.5042e-05	0.00200821
Slc52a3	4.19921	1.34492	2.67852e-05	0.00211479
Spats2l	4.19921	3.02951	2.67852e-05	0.00211479
Rab36	4.19921	1.99812	2.67852e-05	0.00211479
Psat1	4.16878	0.957154	3.06238e-05	0.00228812
Tmem229a	4.16878	4.29871	3.06238e-05	0.00228812
Jmjd1c	4.16878	1.52509	3.06238e-05	0.00228812
Scn1b	4.16878	2.75944	3.06238e-05	0.00228812
Dnase1	4.16878	3.0885	3.06238e-05	0.00228812
Fam43a	4.16878	3.20034	3.06238e-05	0.00228812
Lrrc16b	4.16878	3.78277	3.06238e-05	0.00228812
Ypel1	4.16878	2.23232	3.06238e-05	0.00228812
Gipr	4.16878	5.14678	3.06238e-05	0.00228812
Nrxn3	4.13835	1.07953	3.49815e-05	0.00251555
Nfatc1	4.13835	1.35007	3.49815e-05	0.00251555
Nup153	4.13835	1.24327	3.49815e-05	0.00251555
Hecw1	4.13835	2.47699	3.49815e-05	0.00251555
Cnih1	4.13835	1.11113	3.49815e-05	0.00251555
Abcc1	4.13835	2.16075	3.49815e-05	0.00251555
Atoh1	4.13835	1.68636	3.49815e-05	0.00251555
Chrna10	4.10792	1.04829	3.9924e-05	0.00272998
Tmem65	4.10792	2.24045	3.9924e-05	0.00272998
Myo3a	4.10792	2.15513	3.9924e-05	0.00272998
Ralgds	4.10792	1.48446	3.9924e-05	0.00272998
Lrrc42	4.10792	1.62001	3.9924e-05	0.00272998
Raph1	4.10792	2.22581	3.9924e-05	0.00272998
Trub1	4.10792	1.69527	3.9924e-05	0.00272998
Stx1a	4.10792	2.09194	3.9924e-05	0.00272998
Cyp2j12	4.10792	34.9792	3.9924e-05	0.00272998
Mgat3	4.0927	5.10712	4.26371e-05	0.0028814
Lgals9	4.0927	3.95281	4.26371e-05	0.0028814
Pgf	4.07749	2.21197	4.55245e-05	0.0028814
Gadd45a	4.07749	1.9437	4.55245e-05	0.0028814
Hap1	4.07749	1.90345	4.55245e-05	0.0028814
Dact1	4.07749	4.25357	4.55245e-05	0.0028814
Ppp3ca	4.07749	1.3158	4.55245e-05	0.0028814
Upf2	4.07749	1.363	4.55245e-05	0.0028814
Plekha6	4.07749	1.98818	4.55245e-05	0.0028814
Ext1	4.07749	3.02507	4.55245e-05	0.0028814
Adamtsl1	4.07749	3.31884	4.55245e-05	0.0028814
Trim62	4.07749	1.05467	4.55245e-05	0.0028814
Egr4	4.07749	3.96046	4.55245e-05	0.0028814
Aldh9a1	4.07749	1.26055	4.55245e-05	0.0028814
Trappc13	4.07749	1.40539	4.55245e-05	0.0028814
Gstm1	4.04706	4.02645	5.18647e-05	0.00315243
B3gnt8	4.04706	4.73124	5.18647e-05	0.00315243
Dnm3	4.04706	3.55022	5.18647e-05	0.00315243
Slc43a1	4.04706	2.54189	5.18647e-05	0.00315243
Tm4sf1	4.04706	2.89163	5.18647e-05	0.00315243
Ypel2	4.04706	1.4844	5.18647e-05	0.00315243
Smtnl2	4.04706	1.88761	5.18647e-05	0.00315243
Sun1	4.04706	1.46233	5.18647e-05	0.00315243
Ryr1	4.01663	6.2485	5.90358e-05	0.00341227
Tbc1d2	4.01663	4.00445	5.90358e-05	0.00341227
Myo18a	4.01663	2.1128	5.90358e-05	0.00341227
Cdk5rap2	4.01663	0.960873	5.90358e-05	0.00341227
Rap1gap	4.01663	3.51999	5.90358e-05	0.00341227
Syne4	4.01663	0.80469	5.90358e-05	0.00341227
Ubp1	4.01663	1.78975	5.90358e-05	0.00341227
Mfng	4.01663	1.40169	5.90358e-05	0.00341227
Ksr1	4.01663	1.86382	5.90358e-05	0.00341227
Sqle	4.01663	1.62259	5.90358e-05	0.00341227
Gpr97	4.01663	4.02122	5.90358e-05	0.00341227
Ak8	3.9862	2.90132	6.71391e-05	0.00368591
D14Ertd670e	3.9862	2.22481	6.71391e-05	0.00368591
Trnp1	3.9862	1.30511	6.71391e-05	0.00368591
Wdr8	3.9862	2.11246	6.71391e-05	0.00368591
Tcerg1l	3.9862	1.85164	6.71391e-05	0.00368591
Dusp14	3.9862	1.55871	6.71391e-05	0.00368591
Dll1	3.9862	3.1495	6.71391e-05	0.00368591
Blzf1	3.9862	1.63826	6.71391e-05	0.00368591
Tdrd9	3.9862	5.73831	6.71391e-05	0.00368591
Rtn4r	3.97099	4.0957	7.1575e-05	0.00391541
Unc5b	3.95577	2.27135	7.62872e-05	0.00405726
Cbln1	3.95577	3.75983	7.62872e-05	0.00405726
St3gal5	3.95577	1.0586	7.62872e-05	0.00405726
Kif1b	3.95577	1.6011	7.62872e-05	0.00405726
Rnf182	3.95577	1.04464	7.62872e-05	0.00405726
St8sia2	3.95577	1.96867	7.62872e-05	0.00405726
Mtf2	3.92534	1.81127	8.66055e-05	0.0044071
Fam46b	3.92534	5.09752	8.66055e-05	0.0044071
Serpinb8	3.92534	4.59422	8.66055e-05	0.0044071
B9d2	3.92534	1.28794	8.66055e-05	0.0044071
Cables2	3.92534	1.82883	8.66055e-05	0.0044071
Zmpste24	3.92534	1.72873	8.66055e-05	0.0044071
Slc6a11	3.92534	2.42375	8.66055e-05	0.0044071
Tnfrsf21	3.89492	1.58211	9.82328e-05	0.00483804
Efs	3.89492	1.5271	9.82328e-05	0.00483804
Icos	3.89492	4.348	9.82328e-05	0.00483804
Cachd1	3.89492	2.49246	9.82328e-05	0.00483804
Srsf3	3.89492	0.758415	9.82328e-05	0.00483804
Evc2	3.89492	2.05487	9.82328e-05	0.00483804
C2cd4c	3.8797	4.6781	0.000104585	0.00513437
Myt1	3.86449	2.71229	0.000111323	0.00529545
Reep5	3.86449	0.797216	0.000111323	0.00529545
Icmt	3.86449	1.55484	0.000111323	0.00529545
Chgb	3.86449	2.49979	0.000111323	0.00529545
Negr1	3.86449	2.26278	0.000111323	0.00529545
Gdi2	3.86449	0.85172	0.000111323	0.00529545
Grm2	3.86449	4.88313	0.000111323	0.00529545
Rasd2	3.86449	0.881965	0.000111323	0.00529545
P2rx3	3.84927	5.33372	0.000118469	0.00558336
Mansc4	3.83406	4.87678	0.000126046	0.00572894
Syt4	3.83406	4.45514	0.000126046	0.00572894
Shc2	3.83406	2.31549	0.000126046	0.00572894
Myo1h	3.83406	1.89524	0.000126046	0.00572894
Elk3	3.83406	2.80406	0.000126046	0.00572894
Pgm5	3.83406	4.17169	0.000126046	0.00572894
Eif4e3	3.83406	2.19903	0.000126046	0.00572894
Oacyl	3.83406	4.57591	0.000126046	0.00572894
Necab3	3.81884	3.69423	0.000134079	0.00604025
Nhlh1	3.80363	2.09928	0.000142592	0.00624022
Ly6e	3.80363	3.07711	0.000142592	0.00624022
Ttc3	3.80363	0.911269	0.000142592	0.00624022
Fam69b	3.80363	3.36391	0.000142592	0.00624022
Sgtb	3.80363	2.54814	0.000142592	0.00624022
Gad2	3.80363	2.56333	0.000142592	0.00624022
Art5	3.80363	2.38653	0.000142592	0.00624022
Hsp90ab1	3.80363	0.296853	0.000142592	0.00624022
Hnrnpdl	3.80363	1.18585	0.000142592	0.00624022
Slc35c1	3.78841	2.05103	0.000151612	0.00659727
Rassf10	3.7732	3.3744	0.000161167	0.00663601
Ina	3.7732	3.60448	0.000161167	0.00663601
Rtn4rl2	3.7732	1.56007	0.000161167	0.00663601
Crim1	3.7732	2.1788	0.000161167	0.00663601
Ccdc88c	3.7732	1.33693	0.000161167	0.00663601
Atp8a1	3.7732	1.83178	0.000161167	0.00663601
Syt13	3.7732	1.99821	0.000161167	0.00663601
Nfic	3.7732	1.31222	0.000161167	0.00663601
Atp6v0a1	3.7732	1.23319	0.000161167	0.00663601
Rtca	3.7732	0.953908	0.000161167	0.00663601
Tnk2	3.7732	2.49681	0.000161167	0.00663601
Frem2	3.7732	5.14401	0.000161167	0.00663601
Actr3b	3.7732	1.73166	0.000161167	0.00663601
Fam212b	3.7732	2.21864	0.000161167	0.00663601
Pdgfra	3.7732	1.5502	0.000161167	0.00663601
Bach2	3.74277	2.48903	0.000182002	0.00711155
E2f2	3.74277	2.9668	0.000182002	0.00711155
Eif2b3	3.74277	1.56866	0.000182002	0.00711155
Foxred2	3.74277	3.57446	0.000182002	0.00711155
Pgrmc2	3.74277	1.49753	0.000182002	0.00711155
Sptb	3.74277	1.9381	0.000182002	0.00711155
C2cd2l	3.74277	1.47028	0.000182002	0.00711155
Rbm12b1	3.74277	2.73538	0.000182002	0.00711155
Zbtb18	3.74277	1.69578	0.000182002	0.00711155
Lrrk1	3.74277	1.90358	0.000182002	0.00711155
Ercc6	3.74277	1.19329	0.000182002	0.00711155
Vcan	3.74277	5.98488	0.000182002	0.00711155
Kcnh2	3.74277	1.914	0.000182002	0.00711155
Erc1	3.74277	1.33477	0.000182002	0.00711155
Cand1	3.71234	0.800421	0.00020535	0.00759747
Cct2	3.71234	0.519918	0.00020535	0.00759747
Ldhb	3.71234	0.951915	0.00020535	0.00759747
Fut1	3.71234	4.6867	0.00020535	0.00759747
Ruvbl2	3.71234	1.5722	0.00020535	0.00759747
Abcb6	3.71234	1.82749	0.00020535	0.00759747
Efnb2	3.71234	2.81687	0.00020535	0.00759747
Qtrt1	3.71234	1.69454	0.00020535	0.00759747
Galnt14	3.71234	3.06822	0.00020535	0.00759747
Sh3bp5	3.71234	3.25539	0.00020535	0.00759747
Slc43a2	3.71234	2.20957	0.00020535	0.00759747
Ssh2	3.71234	2.50997	0.00020535	0.00759747
BC018242	3.71234	1.54923	0.00020535	0.00759747
Psmc1	3.71234	0.584915	0.00020535	0.00759747
Acvr1c	3.69713	32.7382	0.000218053	0.008048
Hdac5	3.68191	1.25077	0.000231491	0.00828444
Mat2a	3.68191	1.54947	0.000231491	0.00828444
Ppp1r10	3.68191	1.75441	0.000231491	0.00828444
C530008M17Rik	3.68191	1.69274	0.000231491	0.00828444
Atp8b1	3.68191	2.49303	0.000231491	0.00828444
Calca	3.68191	3.42634	0.000231491	0.00828444
2900008C10Rik	3.68191	3.43829	0.000231491	0.00828444
Btbd11	3.68191	2.45351	0.000231491	0.00828444
Capn7	3.68191	1.36807	0.000231491	0.00828444
Tmem30a	3.65148	1.21142	0.00026073	0.00891428
Mthfd2	3.65148	1.40323	0.00026073	0.00891428
Pkia	3.65148	2.34492	0.00026073	0.00891428
Ttc34	3.65148	1.60808	0.00026073	0.00891428
Tnnc2	3.65148	7.59891	0.00026073	0.00891428
Tnfaip8l1	3.65148	2.3575	0.00026073	0.00891428
4930430F08Rik	3.65148	1.93152	0.00026073	0.00891428
Aste1	3.65148	1.70927	0.00026073	0.00891428
Sfxn2	3.65148	1.99663	0.00026073	0.00891428
Ccdc88b	3.65148	7.02133	0.00026073	0.00891428
Oas1d	3.65148	6.81473	0.00026073	0.00891428
Mid1ip1	3.65148	2.11579	0.00026073	0.00891428
Wasl	3.62105	1.28631	0.000293404	0.00985543
Cbs	3.62105	4.37523	0.000293404	0.00985543
Alpk1	3.62105	3.70087	0.000293404	0.00985543
Dclk1	3.62105	3.36143	0.000293404	0.00985543
Cyp2j11	3.62105	7.14001	0.000293404	0.00985543
Qpct	3.59063	4.2889	0.000329885	0.01066
Lhx3	3.59063	1.15467	0.000329885	0.01066
Tnfrsf25	3.59063	3.8532	0.000329885	0.01066
Hpn	3.59063	1.96391	0.000329885	0.01066
Gpr98	3.59063	1.29966	0.000329885	0.01066
Cdh23	3.59063	1.55698	0.000329885	0.01066
Cdkal1	3.59063	2.12591	0.000329885	0.01066
Usp25	3.59063	1.37598	0.000329885	0.01066
Srebf2	3.59063	1.16581	0.000329885	0.01066
Mgat5b	3.59063	1.6503	0.000329885	0.01066
Trmt10c	3.59063	1.82472	0.000329885	0.01066
Adcy5	3.59063	5.95491	0.000329885	0.01066
Qtrtd1	3.59063	2.88951	0.000329885	0.01066
Pkp4	3.5602	1.49605	0.000370577	0.0114901
Focad	3.5602	1.58663	0.000370577	0.0114901
2700060E02Rik	3.5602	0.409288	0.000370577	0.0114901
Lmod1	3.5602	1.41364	0.000370577	0.0114901
Rbm26	3.5602	1.00336	0.000370577	0.0114901
Ccl27a	3.5602	1.15484	0.000370577	0.0114901
Ankrd22	3.5602	1.73388	0.000370577	0.0114901
Slc22a4	3.5602	2.90124	0.000370577	0.0114901
Prr15l	3.5602	0.976774	0.000370577	0.0114901
Rbm24	3.5602	0.959016	0.000370577	0.0114901
Cct5	3.5602	0.384492	0.000370577	0.0114901
Gxylt2	3.54498	5.56144	0.00039264	0.0120522
Layn	3.52977	4.66378	0.000415925	0.0123225
Bdp1	3.52977	1.35681	0.000415925	0.0123225
Il17ra	3.52977	3.03554	0.000415925	0.0123225
Creb3l3	3.52977	4.04653	0.000415925	0.0123225
Muc5b	3.52977	4.20753	0.000415925	0.0123225
Dach1	3.52977	1.68684	0.000415925	0.0123225
Elovl4	3.52977	1.91317	0.000415925	0.0123225
Aldh3b1	3.51455	5.79177	0.000440495	0.0129502
9530077C05Rik	3.51455	2.99196	0.000440495	0.0129502
Dock7	3.49934	1.93629	0.000466414	0.0132789
Pepd	3.49934	1.83657	0.000466414	0.0132789
Acsl1	3.49934	2.62751	0.000466414	0.0132789
Acsl3	3.49934	1.23527	0.000466414	0.0132789
Adrbk2	3.49934	1.97255	0.000466414	0.0132789
Wwc1	3.49934	0.942415	0.000466414	0.0132789
Tekt1	3.49934	1.43156	0.000466414	0.0132789
Cthrc1	3.49934	1.93569	0.000466414	0.0132789
Slc6a17	3.49934	2.50162	0.000466414	0.0132789
Dpp6	3.49934	3.18231	0.000466414	0.0132789
4933431G14Rik	3.49934	2.88062	0.000466414	0.0132789
Creb3l4	3.46891	3.21026	0.000522575	0.0140426
Cog1	3.46891	1.72111	0.000522575	0.0140426
Laptm5	3.46891	4.38473	0.000522575	0.0140426
Fcer2a	3.46891	6.27105	0.000522575	0.0140426
Cerk	3.46891	1.37816	0.000522575	0.0140426
Runx1t1	3.46891	1.41333	0.000522575	0.0140426
Elfn2	3.46891	2.53538	0.000522575	0.0140426
Jmy	3.46891	1.48014	0.000522575	0.0140426
Coro2b	3.46891	2.51588	0.000522575	0.0140426
Cited2	3.46891	1.36647	0.000522575	0.0140426
Elfn1	3.46891	2.13929	0.000522575	0.0140426
Degs2	3.46891	1.51493	0.000522575	0.0140426
Gpr27	3.46891	3.57606	0.000522575	0.0140426
Ctnnd2	3.43848	0.96217	0.000584989	0.0152645
Slc7a1	3.43848	1.66863	0.000584989	0.0152645
Adamts13	3.43848	2.62021	0.000584989	0.0152645
Ccng1	3.43848	0.865079	0.000584989	0.0152645
Eps15l1	3.43848	1.1753	0.000584989	0.0152645
Fam110a	3.43848	2.92576	0.000584989	0.0152645
Neurl1b	3.43848	1.78164	0.000584989	0.0152645
Myh9	3.43848	1.78479	0.000584989	0.0152645
Dll4	3.43848	1.81626	0.000584989	0.0152645
Slc39a11	3.43848	1.61556	0.000584989	0.0152645
Emx2os	3.43848	3.43739	0.000584989	0.0152645
Igsf5	3.43848	3.83569	0.000584989	0.0152645
Hspb8	3.43848	2.59216	0.000584989	0.0152645
Churc1	3.40805	0.629169	0.000654286	0.016483
Baz1a	3.40805	2.10751	0.000654286	0.016483
Cdk17	3.40805	1.5735	0.000654286	0.016483
Fam212a	3.40805	4.2	0.000654286	0.016483
Kcnh7	3.40805	1.79279	0.000654286	0.016483
Smim6	3.40805	2.26156	0.000654286	0.016483
Thrb	3.40805	0.787991	0.000654286	0.016483
Grk1	3.40805	1.52212	0.000654286	0.016483
Abtb2	3.40805	1.99132	0.000654286	0.016483
Prpf38b	3.40805	1.25024	0.000654286	0.016483
Atxn2l	3.40805	0.826082	0.000654286	0.016483
Atp8a2	3.40805	2.02582	0.000654286	0.016483
Adcy1	3.40805	1.83067	0.000654286	0.016483
Nub1	3.37762	0.970291	0.000731154	0.0178046
Map2k6	3.37762	2.34922	0.000731154	0.0178046
Nt5m	3.37762	1.43563	0.000731154	0.0178046
Srpk2	3.37762	1.26783	0.000731154	0.0178046
Prkag2	3.37762	0.959739	0.000731154	0.0178046
Hnrnpa2b1	3.37762	0.407835	0.000731154	0.0178046
Sdf2	3.37762	0.942522	0.000731154	0.0178046
Kantr	3.37762	2.06113	0.000731154	0.0178046
Map1b	3.37762	0.986061	0.000731154	0.0178046
Mkl1	3.37762	1.81864	0.000731154	0.0178046
Phxr4	3.36241	2.75538	0.000772659	0.018726
Kcna4	3.36241	2.84586	0.000772659	0.018726
Cklf	3.36241	2.72471	0.000772659	0.018726
Rttn	3.34719	3.06996	0.000816342	0.0191778
Ppfibp2	3.34719	1.98567	0.000816342	0.0191778
Rapgef1	3.34719	0.739127	0.000816342	0.0191778
Mro	3.34719	3.40982	0.000816342	0.0191778
Mfsd6	3.34719	1.83627	0.000816342	0.0191778
Nfkbib	3.34719	1.19285	0.000816342	0.0191778
Syp	3.34719	1.79913	0.000816342	0.0191778
Svip	3.34719	1.49542	0.000816342	0.0191778
Osbpl2	3.34719	1.55363	0.000816342	0.0191778
Atp5b	3.34719	0.241336	0.000816342	0.0191778
Leng1	3.34719	1.97919	0.000816342	0.0191778
Dexi	3.34719	2.07062	0.000816342	0.0191778
Fam92b	3.31676	2.28151	0.000910664	0.0207878
Daam1	3.31676	1.38703	0.000910664	0.0207878
Arid4b	3.31676	1.04232	0.000910664	0.0207878
Arl15	3.31676	1.31694	0.000910664	0.0207878
Dctn3	3.31676	0.461684	0.000910664	0.0207878
Sept4	3.31676	3.46602	0.000910664	0.0207878
Ampd3	3.31676	1.52115	0.000910664	0.0207878
Cyp11a1	3.31676	3.72412	0.000910664	0.0207878
4930470P17Rik	3.31676	1.25334	0.000910664	0.0207878
Map7d2	3.31676	2.02654	0.000910664	0.0207878
Chtf18	3.30155	3.31787	0.000961522	0.0217543
Sash1	3.30155	2.29118	0.000961522	0.0217543
Tph1	3.30155	4.8471	0.000961522	0.0217543
Rasgef1b	3.28634	2.05512	0.001015	0.0220209
Slc17a5	3.28634	1.71812	0.001015	0.0220209
Polr3h	3.28634	1.53617	0.001015	0.0220209
Cntnap1	3.28634	31.5035	0.001015	0.0220209
Ptpn21	3.28634	1.8263	0.001015	0.0220209
Foxk2	3.28634	1.51958	0.001015	0.0220209
Mdm4	3.28634	2.12385	0.001015	0.0220209
Dstn	3.28634	0.391802	0.001015	0.0220209
Zdhhc24	3.28634	1.18008	0.001015	0.0220209
Nol4	3.28634	3.6511	0.001015	0.0220209
Cdh13	3.28634	32.6323	0.001015	0.0220209
Strip2	3.28634	1.99399	0.001015	0.0220209
2410004B18Rik	3.28634	1.61836	0.001015	0.0220209
Wnt7a	3.28634	2.69809	0.001015	0.0220209
Lpin1	3.28634	2.38249	0.001015	0.0220209
Slc5a5	3.28634	31.9935	0.001015	0.0220209
Ogt	3.28634	1.1507	0.001015	0.0220209
Synpo	3.27112	3.28186	0.00107122	0.023175
Fhl2	3.25591	3.11986	0.00113031	0.02388
Scel	3.25591	3.42428	0.00113031	0.02388
Mrpl38	3.25591	1.36096	0.00113031	0.02388
Ppp6r3	3.25591	1.15631	0.00113031	0.02388
Srrm4	3.25591	0.696836	0.00113031	0.02388
Tmtc4	3.25591	1.23245	0.00113031	0.02388
Pcp4	3.25591	0.906556	0.00113031	0.02388
Megf11	3.25591	2.59577	0.00113031	0.02388
Igll1	3.25591	4.13995	0.00113031	0.02388
Trp53inp1	3.25591	1.15911	0.00113031	0.02388
Scg3	3.25591	1.14098	0.00113031	0.02388
Atp6v1b2	3.25591	0.56814	0.00113031	0.02388
Gpx2	3.25591	1.07921	0.00113031	0.02388
Traf4	3.22548	1.34181	0.00125763	0.0255818
Rsrp1	3.22548	0.86066	0.00125763	0.0255818
Hnrnph1	3.22548	0.471053	0.00125763	0.0255818
Ank3	3.22548	1.06606	0.00125763	0.0255818
Rb1cc1	3.22548	1.45206	0.00125763	0.0255818
Schip1-3	3.22548	0.876157	0.00125763	0.0255818
Dpp10	3.22548	1.73511	0.00125763	0.0255818
Cwc25	3.22548	2.09511	0.00125763	0.0255818
Polr1c	3.22548	0.99883	0.00125763	0.0255818
Psph	3.22548	1.31511	0.00125763	0.0255818
Fam63b	3.22548	1.7041	0.00125763	0.0255818
Bbs1	3.22548	1.7465	0.00125763	0.0255818
Nrip1	3.22548	1.36502	0.00125763	0.0255818
Erich3	3.22548	2.02013	0.00125763	0.0255818
Pkd2l1	3.22548	7.41104	0.00125763	0.0255818
Cldn14	3.22548	0.936661	0.00125763	0.0255818
Gnao1	3.19505	1.37416	0.00139807	0.0271755
Rab11fip1	3.19505	0.914672	0.00139807	0.0271755
Arhgap44	3.19505	1.75474	0.00139807	0.0271755
Cep41	3.19505	3.40085	0.00139807	0.0271755
Wapal	3.19505	1.59278	0.00139807	0.0271755
Cnot8	3.19505	0.672655	0.00139807	0.0271755
Zfp938	3.19505	2.55276	0.00139807	0.0271755
Zranb1	3.19505	1.75913	0.00139807	0.0271755
Cmip	3.19505	1.41476	0.00139807	0.0271755
1700003M02Rik	3.19505	0.93398	0.00139807	0.0271755
Ccdc33	3.19505	3.65552	0.00139807	0.0271755
Cdc42bpa	3.19505	1.13937	0.00139807	0.0271755
Dgkz	3.19505	1.78984	0.00139807	0.0271755
Erich5	3.19505	2.2142	0.00139807	0.0271755
Izumo1	3.19505	4.15035	0.00139807	0.0271755
Uck2	3.19505	1.99211	0.00139807	0.0271755
Mettl17	3.19505	2.01048	0.00139807	0.0271755
Per1	3.19505	1.60411	0.00139807	0.0271755
Fam168a	3.19505	0.577415	0.00139807	0.0271755
Lnx2	3.19505	0.750287	0.00139807	0.0271755
C2cd2	3.19505	2.67882	0.00139807	0.0271755
Rpl27a	3.19505	1.21211	0.00139807	0.0271755
St6galnac4	3.19505	4.03612	0.00139807	0.0271755
Fam57b	3.19505	1.95749	0.00139807	0.0271755
Khdrbs2	3.16462	1.6987	0.00155286	0.0289357
Gbgt1	3.16462	5.913	0.00155286	0.0289357
Sgpp2	3.16462	1.64329	0.00155286	0.0289357
2810002D19Rik	3.16462	1.93149	0.00155286	0.0289357
Slc14a1	3.16462	1.41671	0.00155286	0.0289357
Gsg1l	3.16462	6.2195	0.00155286	0.0289357
Mfsd10	3.16462	1.23863	0.00155286	0.0289357
Tnc	3.16462	0.989707	0.00155286	0.0289357
Acat2	3.16462	1.04189	0.00155286	0.0289357
Sult4a1	3.16462	1.4308	0.00155286	0.0289357
Pdcd2l	3.16462	1.31781	0.00155286	0.0289357
Ctnnbip1	3.16462	1.44202	0.00155286	0.0289357
Prss33	3.16462	3.97116	0.00155286	0.0289357
Nars	3.16462	0.849625	0.00155286	0.0289357
Pmvk	3.16462	0.896037	0.00155286	0.0289357
Tada2b	3.16462	1.99079	0.00155286	0.0289357
Cdkl2	3.16462	0.894077	0.00155286	0.0289357
Fam49b	3.16462	1.35596	0.00155286	0.0289357
Tceb1	3.16462	0.878839	0.00155286	0.0289357
Brd3	3.16462	0.641755	0.00155286	0.0289357
Got2	3.16462	0.796055	0.00155286	0.0289357
9430038I01Rik	3.16462	2.30958	0.00155286	0.0289357
Nppa	3.16462	2.81859	0.00155286	0.0289357
Hfm1	3.16462	1.8786	0.00155286	0.0289357
Nmd3	3.16462	1.81133	0.00155286	0.0289357
Phf3	3.16462	1.55482	0.00155286	0.0289357
Wsb1	3.13419	1.48951	0.00172329	0.0310172
Jakmip3	3.13419	3.4863	0.00172329	0.0310172
Irak1bp1	3.13419	1.47665	0.00172329	0.0310172
Irx2	3.13419	1.55933	0.00172329	0.0310172
Atl2	3.13419	1.71373	0.00172329	0.0310172
Pabpc1l	3.13419	2.66645	0.00172329	0.0310172
Prepl	3.13419	0.95691	0.00172329	0.0310172
Slc7a6	3.13419	0.923443	0.00172329	0.0310172
Rev3l	3.13419	1.72593	0.00172329	0.0310172
Slc26a5	3.13419	6.22733	0.00172329	0.0310172
Tuft1	3.13419	1.46301	0.00172329	0.0310172
Slc12a6	3.13419	1.44021	0.00172329	0.0310172
Slc37a1	3.13419	2.51848	0.00172329	0.0310172
Phf20	3.13419	1.36969	0.00172329	0.0310172
Nacad	3.13419	2.20468	0.00172329	0.0310172
Epha4	3.13419	1.20608	0.00172329	0.0310172
Hapln3	3.13419	6.07244	0.00172329	0.0310172
Nuak1	3.11898	2.4194	0.00181481	0.0324736
Rcan1	3.11898	2.56403	0.00181481	0.0324736
1700015E13Rik	3.11898	2.39418	0.00181481	0.0324736
Znrf1	3.10376	1.45701	0.00191078	0.0328109
Aqp4	3.10376	6.09502	0.00191078	0.0328109
Wee1	3.10376	3.72451	0.00191078	0.0328109
Cramp1l	3.10376	1.61828	0.00191078	0.0328109
Sez6l	3.10376	4.07358	0.00191078	0.0328109
Uba1	3.10376	0.264567	0.00191078	0.0328109
Tesk2	3.10376	2.31696	0.00191078	0.0328109
Nme7	3.10376	1.55945	0.00191078	0.0328109
Clcn3	3.10376	1.22445	0.00191078	0.0328109
Mob3b	3.10376	0.577589	0.00191078	0.0328109
Abhd14b	3.10376	1.65079	0.00191078	0.0328109
Dcaf13	3.10376	1.28097	0.00191078	0.0328109
Zscan12	3.10376	3.07988	0.00191078	0.0328109
Fstl4	3.10376	1.73062	0.00191078	0.0328109
Ceacam1	3.10376	3.45024	0.00191078	0.0328109
Setd1a	3.10376	1.41011	0.00191078	0.0328109
2310015B20Rik	3.10376	2.52736	0.00191078	0.0328109
D930020B18Rik	3.10376	1.94847	0.00191078	0.0328109
Skor1	3.10376	1.29884	0.00191078	0.0328109
Tmf1	3.10376	0.754846	0.00191078	0.0328109
Gtf2b	3.10376	1.16668	0.00191078	0.0328109
Tubb2b	3.10376	1.67843	0.00191078	0.0328109
Fbxo10	3.10376	1.92524	0.00191078	0.0328109
Grip1	3.10376	2.47984	0.00191078	0.0328109
Nln	3.08855	1.77881	0.00201138	0.0343843
Cntn1	3.08855	4.17002	0.00201138	0.0343843
2610008E11Rik	3.07333	2.0406	0.00211683	0.0351664
Pcgf6	3.07333	0.766876	0.00211683	0.0351664
Agtpbp1	3.07333	1.73911	0.00211683	0.0351664
Gtf3c4	3.07333	1.28123	0.00211683	0.0351664
Lhfpl5	3.07333	0.512215	0.00211683	0.0351664
Zfp101	3.07333	3.03361	0.00211683	0.0351664
Chuk	3.07333	1.64529	0.00211683	0.0351664
Plch2	3.07333	0.693523	0.00211683	0.0351664
Caskin1	3.07333	1.70728	0.00211683	0.0351664
Mllt4	3.07333	0.561861	0.00211683	0.0351664
Etv6	3.07333	1.81652	0.00211683	0.0351664
Ccp110	3.07333	1.28352	0.00211683	0.0351664
Ptcd3	3.07333	1.68505	0.00211683	0.0351664
Pim3	3.07333	1.24007	0.00211683	0.0351664
Susd1	3.07333	3.0497	0.00211683	0.0351664
Syt7	3.07333	1.50472	0.00211683	0.0351664
Siah2	3.07333	1.70388	0.00211683	0.0351664
C2cd5	3.07333	1.17646	0.00211683	0.0351664
Pcsk1	3.07333	2.79564	0.00211683	0.0351664
Cdc7	3.05812	1.49538	0.00222732	0.036882
Diexf	3.05812	2.39878	0.00222732	0.036882
Ddx31	3.0429	1.52102	0.00234308	0.0379777
Zfp207	3.0429	0.730218	0.00234308	0.0379777
Scn3b	3.0429	1.30454	0.00234308	0.0379777
Chd7	3.0429	0.929554	0.00234308	0.0379777
Rccd1	3.0429	2.10475	0.00234308	0.0379777
Dner	3.0429	1.94916	0.00234308	0.0379777
Pdcd7	3.0429	1.26475	0.00234308	0.0379777
Lemd2	3.0429	1.36714	0.00234308	0.0379777
Stxbp3b	3.01247	1.6712	0.00259128	0.0407501
Ubap2l	3.01247	0.733536	0.00259128	0.0407501
Zxdc	3.01247	1.79017	0.00259128	0.0407501
Yipf6	3.01247	1.54913	0.00259128	0.0407501
Rab3d	3.01247	2.0217	0.00259128	0.0407501
H2-T24	3.01247	1.8407	0.00259128	0.0407501
Sltm	3.01247	1.16773	0.00259128	0.0407501
Ndufs1	3.01247	0.861345	0.00259128	0.0407501
Lcmt2	3.01247	1.79797	0.00259128	0.0407501
Smagp	3.01247	4.74961	0.00259128	0.0407501
Clrn1	3.01247	0.732679	0.00259128	0.0407501
Tmem184b	3.01247	1.43151	0.00259128	0.0407501
Ago2	3.01247	1.787	0.00259128	0.0407501
A830080D01Rik	3.01247	1.3899	0.00259128	0.0407501
Tmem50a	3.01247	1.00976	0.00259128	0.0407501
Xylt1	3.01247	2.56854	0.00259128	0.0407501
Pom121	3.01247	1.18487	0.00259128	0.0407501
Pi4kb	2.99726	1.32503	0.00272419	0.0427524
Wdr16	2.98204	1.49152	0.0028633	0.043124
Ncor2	2.98204	0.988264	0.0028633	0.043124
Mgat1	2.98204	0.672453	0.0028633	0.043124
Trpm7	2.98204	1.58317	0.0028633	0.043124
Gtf3c2	2.98204	1.38796	0.0028633	0.043124
Sept3	2.98204	2.63636	0.0028633	0.043124
Cyp51	2.98204	1.15126	0.0028633	0.043124
Sqstm1	2.98204	0.436356	0.0028633	0.043124
Anp32a	2.98204	0.953219	0.0028633	0.043124
Nans	2.98204	1.16562	0.0028633	0.043124
Dusp10	2.98204	2.01918	0.0028633	0.043124
Pld1	2.98204	1.41663	0.0028633	0.043124
Zbtb38	2.98204	1.66664	0.0028633	0.043124
Unc45a	2.98204	0.686207	0.0028633	0.043124
Doc2a	2.98204	2.29272	0.0028633	0.043124
Tdrd3	2.98204	1.5119	0.0028633	0.043124
Usp33	2.98204	1.12879	0.0028633	0.043124
Myo6	2.98204	0.569542	0.0028633	0.043124
Tfdp2	2.98204	1.25416	0.0028633	0.043124
Dscaml1	2.98204	1.6383	0.0028633	0.043124
Atp7b	2.98204	3.06166	0.0028633	0.043124
Slc22a17	2.98204	1.18054	0.0028633	0.043124
Stmn3	2.98204	0.960041	0.0028633	0.043124
Angpt1	2.98204	2.97161	0.0028633	0.043124
Sin3a	2.98204	1.295	0.0028633	0.043124
2700049A03Rik	2.98204	2.52342	0.0028633	0.043124
Bsn	2.98204	1.85261	0.0028633	0.043124
Mbip	2.98204	1.8316	0.0028633	0.043124
Ccs	2.98204	0.628999	0.0028633	0.043124
Triobp	2.98204	0.603599	0.0028633	0.043124
Zfp750	2.96683	2.92008	0.00300887	0.0451832
Tcte2	2.96683	2.56088	0.00300887	0.0451832
Traf3ip1	2.95162	1.56644	0.00316116	0.0461138
Rbmx	2.95162	0.564745	0.00316116	0.0461138
Mycl	2.95162	0.878471	0.00316116	0.0461138
Adam11	2.95162	2.47691	0.00316116	0.0461138
Bcr	2.95162	1.42974	0.00316116	0.0461138
Rbfox2	2.95162	0.512629	0.00316116	0.0461138
Stk24	2.95162	1.7943	0.00316116	0.0461138
Ikbkap	2.95162	1.34835	0.00316116	0.0461138
Thap11	2.95162	0.829349	0.00316116	0.0461138
Selm	2.95162	1.06394	0.00316116	0.0461138
Ppp1r27	2.95162	0.89713	0.00316116	0.0461138
Sema5b	2.95162	1.08427	0.00316116	0.0461138
Hexdc	2.95162	1.87806	0.00316116	0.0461138
Caml	2.95162	0.756606	0.00316116	0.0461138
Rnaseh2a	2.95162	1.66206	0.00316116	0.0461138
BC022687	2.95162	1.36725	0.00316116	0.0461138
Pvrl1	2.95162	1.07637	0.00316116	0.0461138
Fbxw7	2.95162	2.11191	0.00316116	0.0461138
Atp10d	2.95162	0.953167	0.00316116	0.0461138
Reps1	2.95162	1.4128	0.00316116	0.0461138
Tecr	2.95162	0.437285	0.00316116	0.0461138
Unc79	2.95162	1.88323	0.00316116	0.0461138
Pbx1	2.95162	0.608207	0.00316116	0.0461138
Rrp7a	2.95162	1.19203	0.00316116	0.0461138
Izumo4	2.9364	1.30702	0.00332044	0.0482994
Zswim8	2.92119	1.09889	0.003487	0.0491357
Ssbp3	2.92119	0.671836	0.003487	0.0491357
Armc9	2.92119	1.46883	0.003487	0.0491357
Cbx6	2.92119	0.920342	0.003487	0.0491357
Thsd7b	2.92119	1.28783	0.003487	0.0491357
Me2	2.92119	0.80577	0.003487	0.0491357
Ints7	2.92119	1.62846	0.003487	0.0491357
Mrps6	2.92119	0.45848	0.003487	0.0491357
Asic3	2.92119	1.67607	0.003487	0.0491357
Kifc2	2.92119	2.41949	0.003487	0.0491357
Setx	2.92119	1.19192	0.003487	0.0491357
Mpped2	2.92119	1.9641	0.003487	0.0491357
Rufy3	2.92119	0.865633	0.003487	0.0491357
Hrh3	2.92119	2.87414	0.003487	0.0491357
Dynll2	2.92119	1.30795	0.003487	0.0491357
Tor1aip2	2.92119	0.759323	0.003487	0.0491357
Ube3a	2.92119	1.06461	0.003487	0.0491357
Srsf5	2.92119	0.725269	0.003487	0.0491357
Mtdh	2.92119	1.0467	0.003487	0.0491357
Spag9	2.92119	0.971308	0.003487	0.0491357
Mfsd9	2.92119	2.82874	0.003487	0.0491357
Armc10	2.92119	1.47079	0.003487	0.0491357
