# Supplementary material for: Single-cell RNA-sequencing analysis of the developing mouse inner ear identifies molecular logic of auditory neuron diversification
Source: Nat Commun. 2022 Jul 5;13:3878. doi: 10.1038/s41467-022-31580-1 (PMC9256748; doi:10.1038/s41467-022-31580-1)
Supplement: Supplementary file 13 — Supplementary Data 10 [file 41467_2022_31580_MOESM13_ESM.csv]

gene	IHC	OHC
Ush2a	2.8534557201244213	3.383313536643982
Eya1	2.7215080437836825	2.648035208384196
Col9a1	2.3410481965100325	1.7614220132430394
Myo3a	1.7291112498000816	2.371541221936544
Strc	2.135346425904168	2.403668999671936
Gata3	3.0848216480678983	2.8730618755022683
Tprn	1.4464133977890015	2.2429482539494834
Dfnb59	2.6269393232133655	2.576534847418467
Osbpl2	1.6372479597727458	2.0982845425605774
Cdc14a	1.542961941825019	1.2591055631637573
Clrn1	2.3361444914782488	2.555904666582743
Cisd2	2.1302598273312605	2.1331769227981567
Tnc	3.2380997869703503	3.535906732082367
Kcnq4	0.9552682262879831	1.4394523700078328
Espn	2.249420854780409	2.2974030673503876
Otof	3.4566990004645453	2.924635370572408
Grxcr1	2.5906987411004527	2.765072286128998
Pex1	1.26874691468698	1.6367290914058685
Slc26a5	0.06896568006939358	1.142838994661967
Wfs1	1.5430632299847074	1.7485274473826091
P2rx2	1.2049457673673276	0.4856809327999751
Diablo	2.323505966751664	2.3089852730433145
Polr1d	2.0994959628140486	2.205377995967865
Alms1	1.1328978847574305	1.4712238560120265
Atp2b2	1.696278655970538	2.5204291145006814
Eps8	1.3642542207682575	1.546915590763092
Elmod3	1.2991496324539185	1.3310114989678066
Otog	2.7929694211041487	2.461180627346039
Homer2	1.8588846767390217	1.9797499179840088
Nars2	1.1442931493123372	1.685121754805247
Crym	2.331709614506474	2.058536410331726
Otoa	1.4019937228273462	1.066147079070409
Syne4	2.4952913920084634	2.736933251221975
Myh14	1.6890932100790519	1.5557337552309036
Ush1c	2.0552831490834556	2.1377250055472055
Myo7a	2.8673565917544894	3.0040355920791626
Fgf3	1.5217217206954956	0.3239917755126953
Kars	2.284918714452673	2.3868952790896096
Tecta	3.4285440621552645	2.7544814546902976
Myo6	3.3840859731038413	3.5554768244425454
Cib2	3.1300802672350847	3.1603219707806907
Tmie	2.041962469065631	2.0409196416536965
Lars2	2.6276760631137424	2.545364578564962
Aifm1	2.0964551987471403	2.3284470538298288
Prps1	1.6232119136386447	1.9095038970311482
Smpx	2.915148646743209	2.658946474393209
Pcdh15	1.9984057082070246	2.6460305651028952
Eya4	2.19228963498716	2.291276842355728
Cdh23	2.2077058023876615	2.674622356891632
Otogl	1.4875719194059018	1.24369149406751
Ptprq	2.5350450012418957	2.6745715538660684
Msrb3	2.1593102481630115	2.332798182964325
Slc17a8	2.182269264150549	0.5066070258617401
Adcy1	1.5645820101102192	2.1070770720640817
Slc22a4	0.9902339025780007	1.8233109811941783
Pnpt1	1.2500408203513533	1.1427384167909622
Ush1g	0.7939082207503142	1.5904419819513957
Actg1	1.63230797096535	1.732087602217992
Six1	2.5054794307108277	2.7208124001820884
Fam65b	1.5288933162335996	1.8486262957255046
Bdp1	1.7991243644996926	2.2033413648605347
Marveld2	1.5944899099844474	1.6955027331908543
Cacna1d	2.4707489366884583	2.5110540191332498
Gjb6	2.090359815844783	0.1812612215677897
Gjb2	2.761305579432735	1.00687080125014
Slitrk6	2.2424464093314276	2.167407919963201
Myh9	0.9722796612315707	1.4753882884979248
Triobp	2.6517155921017683	2.833085775375366
Ildr1	2.1418666221477367	2.265663137038549
Ccdc50	1.7190718717045255	1.8527759909629822
Opa1	1.6064699468789276	1.828019509712855
Cldn14	2.0884663263956704	2.3687341709931693
Tmprss3	3.0170281286592835	2.934516131877899
Tbc1d24	0.9629776720647458	1.2951490332682927
Lhfpl5	2.9542927388791687	3.1083407600720725
Col11a2	2.102342468720895	1.450110803047816
Clic5	1.521275266453072	1.4948367476463318
Polr1c	1.9622854700794927	2.260590374469757
Pex6	1.6388564021499068	1.7543530960877736
Clpp	1.7022567457622952	1.7800095627705257
Tcof1	1.0386967990133498	0.7676288187503815
Loxhd1	2.521184276651453	2.603992998600006
Hars2	1.5771536297268338	1.530422528584798
Grxcr2	2.644628807350441	2.6632204254468284
Pou4f3	2.340806983135365	2.503197411696116
Tjp2	1.9285117829287495	1.8111480673154194
Tmc1	1.8886286329340052	1.0524044583241146
Cabp2	2.4690797682161683	0.1992477079232534
Pdzd7	1.9702699934994732	2.3141759037971497
