# Supplementary material for: Single-cell RNA-sequencing analysis of the developing mouse inner ear identifies molecular logic of auditory neuron diversification
Source: Nat Commun. 2022 Jul 5;13:3878. doi: 10.1038/s41467-022-31580-1 (PMC9256748; doi:10.1038/s41467-022-31580-1)
Supplement: Supplementary file 14 — Supplementary Data 11 [file 41467_2022_31580_MOESM14_ESM.xlsx]

## Sheet: immature->Bif.1
gene	(0.0074, 4.013]	(4.013, 7.998]	(7.998, 11.983]	(11.983, 15.968]	(15.968, 19.954]
Wfs1	0.286527	0.184876	0.18351	0.281488	0.362183
Triobp	0.282765	0.462409	0.509674	0.831819	0.749857
Tnc	0.0420909	0.0613486	0.0599693	0.0529657	0.0535837
Tmprss3	-0.00425217	-0.00320395	-0.00736138	0.000114445	0.0164445
Tmem132e	0.216404	0.545842	0.596877	0.680691	0.659263
Tjp2	0.311744	0.553968	0.617233	0.653437	0.676461
Tcof1	0.394635	0.384502	0.378927	0.601871	0.671571
Tbc1d24	0.734916	0.877967	0.905806	0.871915	0.771969
Syne4	0.0884215	0.0826643	0.130254	0.475613	0.485339
Six1	0.999754	0.985838	0.957636	0.901532	0.844149
Ptprq	-0.000400022	-0.0140553	0.0433095	0.411361	0.68282
Prps1	0.191205	0.267346	0.316008	0.455733	0.537721
Polr1d	0.636468	0.698762	0.726861	0.792764	0.828401
Polr1c	0.798011	0.85285	0.83572	0.786757	0.788022
Pnpt1	0.405695	0.375693	0.382023	0.445779	0.498787
Pex6	0.35473	0.494303	0.555653	0.696818	0.773931
Pex1	0.231296	0.373734	0.440119	0.594564	0.673733
Pdzd7	0.0082099	0.0246971	0.0299269	0.246469	0.396776
Osbpl2	0.646494	0.685545	0.697007	0.71713	0.734206
Opa1	0.630269	0.69317	0.721245	0.785915	0.820188
Nars2	0.230393	0.35592	0.413479	0.554054	0.633172
Myo6	0.920249	0.726076	0.682715	0.541659	0.541363
Myh9	0.505489	0.571828	0.606189	0.699889	0.754225
Myh14	0.0276703	0.184337	0.221524	0.291881	0.33682
Lhfpl5	-0.0155289	0.0560255	0.0919928	0.213828	0.312201
Lars2	0.976251	0.958592	0.955079	0.995408	0.994344
Kars	0.77225	0.79567	0.740956	0.811097	0.851666
Homer2	0.177609	0.260326	0.28344	0.365956	0.49198
Hars2	0.295771	0.395941	0.448302	0.592454	0.678798
Grxcr1	-0.016931	0.107459	0.281433	0.65757	0.831228
Gata3	0.676925	0.899771	0.960409	0.995349	0.948957
Fam65b	0.943995	0.996854	0.989555	0.812728	0.667407
Eya4	0.317527	0.6266	0.727481	0.861794	0.853481
Eya1	0.889339	0.941368	0.966164	0.984145	0.964605
Espn	0.00418013	0.00427654	0.00136636	0.0132948	0.0281508
Elmod3	0.239144	0.276252	0.315175	0.452462	0.521554
Diablo	0.790979	0.70556	0.758745	0.839166	0.769348
Dfna5	0.12618	0.201644	0.247708	0.406587	0.52353
Crym	0.0731976	0.1018	0.0334021	0.28536	0.449668
Coch	0.236106	0.242138	0.259878	0.303809	0.320087
Clrn1	0.266626	0.438589	0.499083	0.741131	0.821732
Clpp	0.740079	0.780369	0.798308	0.839805	0.8623
Cisd2	0.690266	0.667756	0.666625	0.694034	0.730124
Cib2	0.670503	0.294245	0.286705	0.536244	0.642232
Ccdc50	0.97823	0.936126	0.923814	0.871914	0.822459
Cacna1d	0.00126424	0.0811701	0.072327	0.317809	0.53658
Bdp1	0.760925	0.736226	0.72583	0.794946	0.849693
Atp2b2	0.674471	0.491263	0.550746	0.705068	0.726782
Aifm1	0.301092	0.392562	0.435129	0.543674	0.610942
Adcy1	0.209459	0.230951	0.259154	0.571844	0.711849
Actg1	0.983452	0.959994	0.945859	0.831091	0.759058

## Sheet: Bif.1->Ic
gene	(20.288, 22.586]	(22.586, 24.872]	(24.872, 27.159]	(27.159, 29.445]	(29.445, 31.732]
Wfs1	0.575252	0.781047	0.851063	0.903594	0.97891
Triobp	0.763885	0.796234	0.546204	0.483355	0.389753
Tnc	0.046737	0.0458377	0.0452059	0.0445314	0.0437117
Tmprss3	0.0579646	0.090738	0.113632	0.136729	0.164272
Tmem132e	0.609349	0.530656	0.453709	0.365399	0.260715
Tjp2	0.899781	0.991797	0.91039	0.785714	0.649664
Tcof1	0.683301	0.971883	0.731161	0.574865	0.620755
Tbc1d24	0.888326	0.990928	0.909935	0.802174	0.660955
Syne4	0.525456	0.76604	0.642279	0.448963	0.357593
Six1	0.825929	0.892402	0.851983	0.813195	0.775603
Ptprq	0.960087	0.532953	0.277868	0.180128	0.14791
Prps1	0.769833	0.899348	0.756837	0.825109	0.965017
Polr1d	0.872898	0.906033	0.92902	0.953368	0.982812
Polr1c	0.862628	0.993568	0.935643	0.887253	0.850124
Pnpt1	0.640889	0.736225	0.787691	0.833765	0.885181
Pex6	0.838424	0.838092	0.802676	0.743564	0.660392
Pex1	0.739742	0.780874	0.799743	0.814998	0.831675
Pdzd7	0.425734	0.862763	0.842191	0.573791	0.479625
Osbpl2	0.819579	0.869164	0.904375	0.942078	0.987948
Opa1	0.872372	0.907968	0.932306	0.957844	0.988556
Nars2	0.704168	0.757767	0.789694	0.8205	0.856315
Myo6	0.59161	0.731703	0.68324	0.590805	0.556886
Myh9	0.776298	0.771051	0.730531	0.664135	0.573412
Myh14	0.415071	0.768273	0.742648	0.581717	0.60646
Lhfpl5	0.390617	0.529813	0.640884	0.767771	0.927382
Lars2	0.958743	0.92023	0.933147	0.960243	0.952376
Kars	0.894705	0.98686	0.919328	0.921507	0.930352
Homer2	0.829783	0.978588	0.997518	0.972262	0.914131
Hars2	0.810654	0.885134	0.886478	0.853859	0.799921
Grxcr1	0.959398	0.998464	0.975879	0.916079	0.820652
Gata3	0.833417	0.719047	0.644125	0.574874	0.496961
Fam65b	0.592815	0.55215	0.535681	0.523418	0.500791
Eya4	0.900892	0.861803	0.797719	0.708659	0.591827
Eya1	0.95914	0.953345	0.949092	0.945163	0.940947
Espn	0.167299	0.468654	0.681883	0.870531	0.988106
Elmod3	0.623769	0.895671	0.907892	0.836719	0.808385
Diablo	0.88445	0.992766	0.948297	0.950096	0.96703
Dfna5	0.67164	0.762181	0.798222	0.815363	0.826267
Crym	0.371211	0.663939	0.685792	0.814039	0.829046
Coch	0.485471	0.648201	0.703155	0.709204	0.677626
Clrn1	0.918302	0.963054	0.979907	0.989951	0.998084
Clpp	0.886639	0.909203	0.925033	0.941934	0.962489
Cisd2	0.806173	0.875382	0.915919	0.951759	0.990233
Cib2	0.773915	0.903111	0.886237	0.926671	0.965035
Ccdc50	0.809706	0.839774	0.838687	0.807355	0.734013
Cacna1d	0.720987	0.966576	0.82924	0.786113	0.561061
Bdp1	0.914855	0.962522	0.93713	0.854982	0.719274
Atp2b2	0.765684	0.852778	0.865747	0.913098	0.951155
Aifm1	0.724057	0.794641	0.84392	0.896265	0.959685
Adcy1	0.878636	0.993617	0.952644	0.94811	0.914774
Actg1	0.782775	0.792112	0.735229	0.750253	0.783723

## Sheet: Bif.1->Bif.2
gene	(20.226, 20.799]	(20.799, 21.37]	(21.37, 21.941]	(21.941, 22.511]	(22.511, 23.082]
Wfs1	0.476404	0.501429	0.522779	0.545554	0.563365
Triobp	0.770145	0.807518	0.828489	0.834072	0.826799
Tnc	0.0518745	0.0507165	0.0506933	0.0527962	0.0570359
Tmprss3	0.162545	0.230219	0.295669	0.370396	0.430144
Tmem132e	0.74759	0.801946	0.840889	0.86725	0.87433
Tjp2	0.741394	0.755146	0.764064	0.769772	0.771056
Tcof1	0.708305	0.7193	0.732156	0.749346	0.765079
Tbc1d24	0.858244	0.896444	0.920186	0.933235	0.934698
Syne4	0.646503	0.73316	0.799539	0.852687	0.878323
Six1	0.826932	0.834194	0.836463	0.833777	0.829131
Ptprq	0.597506	0.500104	0.411696	0.324809	0.27049
Prps1	0.63685	0.656819	0.67393	0.69241	0.707133
Polr1d	0.866166	0.873426	0.879433	0.885706	0.890542
Polr1c	0.8191	0.82576	0.831681	0.838217	0.843487
Pnpt1	0.560651	0.578518	0.594764	0.613182	0.628435
Pex6	0.848499	0.860256	0.869247	0.877854	0.883863
Pex1	0.76528	0.78253	0.796904	0.812004	0.823689
Pdzd7	0.581829	0.62706	0.667173	0.710077	0.742477
Osbpl2	0.759559	0.7722	0.784283	0.798381	0.810234
Opa1	0.853574	0.860425	0.866186	0.872316	0.877144
Nars2	0.731842	0.752019	0.769263	0.787744	0.80227
Myo6	0.625029	0.642201	0.656899	0.673083	0.686195
Myh9	0.818888	0.828445	0.835866	0.843063	0.848155
Myh14	0.401299	0.426341	0.455389	0.496281	0.536675
Lhfpl5	0.471045	0.502577	0.529577	0.55846	0.581069
Lars2	0.988705	0.991287	0.993342	0.994009	0.992413
Kars	0.88129	0.890358	0.898286	0.905894	0.910648
Homer2	0.619687	0.6479	0.673978	0.705271	0.732898
Hars2	0.782729	0.804293	0.822708	0.842584	0.858413
Grxcr1	0.83683	0.710814	0.579159	0.436162	0.339961
Gata3	0.941543	0.952124	0.957606	0.957187	0.951633
Fam65b	0.544313	0.501033	0.458238	0.411626	0.379062
Eya4	0.84699	0.86394	0.879601	0.894638	0.90335
Eya1	0.974006	0.989324	0.997839	0.998764	0.992594
Espn	0.0255719	0.0223739	0.0192615	0.0159478	0.0138035
Elmod3	0.641652	0.669175	0.693862	0.721457	0.743955
Diablo	0.836412	0.866998	0.888041	0.902764	0.908359
Dfna5	0.666118	0.694045	0.717326	0.741784	0.760737
Crym	0.461984	0.495049	0.521354	0.541759	0.552242
Coch	0.363827	0.386229	0.409279	0.438065	0.463794
Clrn1	0.878862	0.891707	0.900766	0.907933	0.911722
Clpp	0.888304	0.893224	0.897407	0.901908	0.905493
Cisd2	0.787184	0.800665	0.812356	0.825004	0.835006
Cib2	0.752862	0.80093	0.842097	0.879936	0.90139
Ccdc50	0.836438	0.858978	0.875196	0.886101	0.889173
Cacna1d	0.68685	0.737893	0.78342	0.827676	0.855256
Bdp1	0.89612	0.907383	0.916599	0.924652	0.928767
Atp2b2	0.73928	0.761542	0.784622	0.810171	0.828456
Aifm1	0.687755	0.706448	0.722592	0.740069	0.753954
Adcy1	0.780819	0.802843	0.819362	0.831571	0.83615
Actg1	0.743801	0.745151	0.744673	0.742816	0.741472

## Sheet: Bif.2->II
gene	(23.152, 24.452]	(24.452, 25.746]	(25.746, 27.039]	(27.039, 28.333]	(28.333, 29.627]
Wfs1	0.573359	0.596744	0.634625	0.647182	0.667149
Triobp	0.802691	0.860447	0.999196	0.953076	0.707167
Tnc	0.115893	0.210942	0.498205	0.646439	0.928305
Tmprss3	0.483146	0.549746	0.669135	0.719411	0.81287
Tmem132e	0.826645	0.837995	0.965021	0.992793	0.971239
Tjp2	0.780745	0.778462	0.75619	0.740121	0.705926
Tcof1	0.751256	0.766376	0.796378	0.809006	0.831827
Tbc1d24	0.857341	0.834963	0.842459	0.811189	0.686399
Syne4	0.767491	0.755435	0.86311	0.871514	0.788274
Six1	0.797046	0.811202	0.863635	0.840276	0.723181
Ptprq	0.297077	0.317221	0.258658	0.185585	0.0165976
Prps1	0.76315	0.801488	0.878241	0.91058	0.968916
Polr1d	0.920963	0.934785	0.962254	0.97383	0.994763
Polr1c	0.850128	0.857849	0.87376	0.880591	0.892978
Pnpt1	0.613656	0.632528	0.671606	0.688519	0.719326
Pex6	0.904037	0.922025	0.955922	0.969605	0.99395
Pex1	0.847747	0.874375	0.9273	0.9496	0.989916
Pdzd7	0.688687	0.66809	0.592108	0.549837	0.466966
Osbpl2	0.832917	0.856512	0.906281	0.927781	0.966675
Opa1	0.891865	0.903288	0.925986	0.935549	0.95284
Nars2	0.812581	0.839088	0.891804	0.914026	0.95421
Myo6	0.682414	0.685661	0.679347	0.672215	0.656028
Myh9	0.892324	0.911164	0.948591	0.964359	0.992869
Myh14	0.560501	0.626455	0.777229	0.845073	0.968959
Lhfpl5	0.612525	0.656001	0.742691	0.779389	0.845887
Lars2	0.987538	0.983277	0.972745	0.967771	0.958521
Kars	0.912854	0.920017	0.932748	0.937455	0.945383
Homer2	0.8354	0.889076	0.8675	0.80991	0.671622
Hars2	0.849253	0.873885	0.922877	0.943537	0.980906
Grxcr1	0.457834	0.562587	0.581993	0.45029	0.0709792
Gata3	0.933327	0.938712	0.983855	0.983908	0.945096
Fam65b	0.306943	0.295043	0.285146	0.255617	0.163707
Eya4	0.965955	0.990745	0.992504	0.974861	0.929092
Eya1	0.931841	0.893689	0.876197	0.861796	0.805911
Espn	0.0164525	0.0199097	0.0339658	0.0420159	0.0578217
Elmod3	0.747769	0.779377	0.843221	0.870413	0.919727
Diablo	0.909345	0.926714	0.986397	0.992668	0.967764
Dfna5	0.783165	0.820858	0.895455	0.926782	0.983343
Crym	0.363574	0.377021	0.645066	0.716506	0.71097
Coch	0.420821	0.431379	0.452467	0.461386	0.477531
Clrn1	0.915759	0.91655	0.90374	0.881829	0.820981
Clpp	0.916965	0.924976	0.940905	0.94762	0.959763
Cisd2	0.855315	0.875654	0.915527	0.932157	0.962123
Cib2	0.910285	0.893395	0.857621	0.83578	0.783154
Ccdc50	0.871295	0.875985	0.916792	0.908109	0.843222
Cacna1d	0.821771	0.780943	0.703015	0.65991	0.561127
Bdp1	0.92138	0.930851	0.949683	0.957624	0.971985
Atp2b2	0.874519	0.882928	0.862446	0.845807	0.812894
Aifm1	0.747802	0.768139	0.808611	0.825686	0.856574
Adcy1	0.831564	0.839422	0.85939	0.838797	0.755887
Actg1	0.749139	0.774128	0.805009	0.781773	0.692222

## Sheet: Bif.2->Bif.3
gene	(23.136, 23.701]	(23.701, 24.263]	(24.263, 24.826]	(24.826, 25.388]	(25.388, 25.95]
Wfs1	0.601145	0.624946	0.64388	0.668162	0.682241
Triobp	0.816332	0.796798	0.780576	0.764126	0.758362
Tnc	0.0593781	0.0614999	0.0633374	0.0657749	0.0671464
Tmprss3	0.542664	0.619608	0.676642	0.740865	0.771798
Tmem132e	0.885025	0.875765	0.860596	0.832188	0.811988
Tjp2	0.762922	0.756006	0.750486	0.745324	0.743939
Tcof1	0.811982	0.839427	0.860505	0.8842	0.894858
Tbc1d24	0.955913	0.961012	0.961959	0.958935	0.954749
Syne4	0.950235	0.979855	0.994311	0.999375	0.994495
Six1	0.83544	0.837913	0.840128	0.843281	0.845228
Ptprq	0.185128	0.142896	0.120625	0.106063	0.103408
Prps1	0.718863	0.735211	0.748556	0.766385	0.777233
Polr1d	0.888287	0.89266	0.896054	0.900351	0.902844
Polr1c	0.853198	0.860741	0.866714	0.874202	0.878344
Pnpt1	0.673816	0.69841	0.71871	0.745747	0.761932
Pex6	0.888527	0.890604	0.89096	0.88925	0.886897
Pex1	0.841548	0.853745	0.862898	0.873648	0.879208
Pdzd7	0.830162	0.878518	0.913052	0.948948	0.963632
Osbpl2	0.830324	0.847308	0.861267	0.879757	0.890768
Opa1	0.882504	0.888049	0.892588	0.898705	0.902474
Nars2	0.833407	0.851424	0.8656	0.883601	0.893963
Myo6	0.716772	0.734938	0.746352	0.75405	0.753748
Myh9	0.839477	0.840879	0.841164	0.840292	0.839073
Myh14	0.640119	0.718168	0.780664	0.854613	0.890789
Lhfpl5	0.622016	0.649002	0.670143	0.696928	0.712367
Lars2	0.984826	0.973602	0.962717	0.947513	0.93895
Kars	0.918603	0.921826	0.924942	0.931095	0.936157
Homer2	0.760712	0.792889	0.819904	0.856204	0.8778
Hars2	0.902069	0.923093	0.939085	0.957689	0.966907
Grxcr1	0.161163	0.0786336	0.0424261	0.0421142	0.0659528
Gata3	0.938352	0.92081	0.902679	0.873992	0.854824
Fam65b	0.357971	0.341918	0.335429	0.336031	0.340684
Eya4	0.888755	0.880994	0.873614	0.86489	0.860873
Eya1	0.987942	0.980607	0.973294	0.962643	0.956208
Espn	0.0108615	0.0125706	0.0170083	0.0284359	0.0386191
Elmod3	0.797817	0.830625	0.856613	0.889114	0.907095
Diablo	0.91231	0.912056	0.910795	0.90975	0.910287
Dfna5	0.797105	0.819024	0.836062	0.85734	0.869345
Crym	0.656134	0.708947	0.744974	0.778061	0.789021
Coch	0.548807	0.601795	0.646434	0.706268	0.741793
Clrn1	0.915	0.917663	0.918934	0.919258	0.918671
Clpp	0.909205	0.913635	0.917324	0.922387	0.925556
Cisd2	0.850392	0.862317	0.871759	0.883846	0.890873
Cib2	0.919684	0.930844	0.936026	0.939414	0.940655
Ccdc50	0.894039	0.893218	0.889525	0.880682	0.8736
Cacna1d	0.904252	0.935235	0.955017	0.972553	0.977997
Bdp1	0.937998	0.935389	0.9329	0.931125	0.931491
Atp2b2	0.840575	0.85358	0.862366	0.871793	0.876604
Aifm1	0.791101	0.81049	0.826076	0.846386	0.858373
Adcy1	0.839959	0.840155	0.839957	0.841815	0.845168
Actg1	0.742024	0.742342	0.742677	0.743176	0.743487

## Sheet: Bif.3->Ia
gene	(25.964, 27.852]	(27.852, 29.73]	(29.73, 31.608]	(31.608, 33.486]	(33.486, 35.364]
Wfs1	0.697421	0.720165	0.730107	0.732546	0.737799
Triobp	0.719042	0.583334	0.34254	0.296283	0.421348
Tnc	0.0546208	0.0546208	0.0546208	0.0546208	0.0546208
Tmprss3	0.895524	0.979484	0.998509	0.995095	0.994686
Tmem132e	0.771122	0.720853	0.667423	0.652302	0.656856
Tjp2	0.673468	0.615523	0.533147	0.487633	0.404785
Tcof1	0.857761	0.767586	0.614088	0.556592	0.510059
Tbc1d24	0.901386	0.803289	0.665639	0.610321	0.548291
Syne4	0.92716	0.682316	0.324411	0.220954	0.219855
Six1	0.84708	0.843388	0.829345	0.821122	0.808534
Ptprq	0.04304	0.0189119	-0.00417648	-0.00782956	0.000405656
Prps1	0.78946	0.83462	0.893817	0.92585	0.984241
Polr1d	0.908328	0.91533	0.922378	0.925806	0.932019
Polr1c	0.873827	0.871387	0.855313	0.844712	0.82641
Pnpt1	0.785712	0.842833	0.90734	0.937531	0.987146
Pex6	0.854531	0.820676	0.767966	0.739963	0.692358
Pex1	0.895424	0.891369	0.860416	0.837894	0.794714
Pdzd7	0.943599	0.765839	0.496641	0.43193	0.47648
Osbpl2	0.918661	0.954216	0.981466	0.988897	0.995622
Opa1	0.916238	0.934412	0.95799	0.97068	0.993771
Nars2	0.886319	0.914201	0.945128	0.961332	0.991677
Myo6	0.718869	0.633002	0.570706	0.547965	0.488529
Myh9	0.819184	0.807686	0.787783	0.775381	0.751328
Myh14	0.894478	0.933901	0.915353	0.896589	0.866254
Lhfpl5	0.78568	0.831901	0.863094	0.873103	0.888387
Lars2	0.923515	0.943648	0.981711	0.986215	0.963998
Kars	0.956946	0.959114	0.891163	0.872544	0.917559
Homer2	0.943407	0.980456	0.949456	0.912933	0.838494
Hars2	0.960526	0.945987	0.896079	0.869937	0.834762
Grxcr1	0.0724961	0.105358	0.0172017	-0.0202199	0.00539099
Gata3	0.8176	0.775605	0.745647	0.730837	0.69933
Fam65b	0.298541	0.279387	0.273284	0.276763	0.289459
Eya4	0.819717	0.727234	0.596395	0.547772	0.505651
Eya1	0.939171	0.916432	0.896924	0.890768	0.884899
Espn	0.0180353	0.0180353	0.0180353	0.0180353	0.0180353
Elmod3	0.912891	0.924229	0.897561	0.87702	0.842167
Diablo	0.902654	0.907365	0.909328	0.909107	0.912155
Dfna5	0.890841	0.926668	0.957813	0.971051	0.993857
Crym	0.736736	0.70859	0.728192	0.724593	0.64807
Coch	0.873143	0.971993	0.989587	0.952697	0.836691
Clrn1	0.895571	0.863615	0.804731	0.76841	0.699679
Clpp	0.934395	0.948435	0.966878	0.976868	0.995083
Cisd2	0.900638	0.920819	0.940714	0.949583	0.964235
Cib2	0.962211	0.94339	0.89738	0.878245	0.864167
Ccdc50	0.828391	0.794856	0.779898	0.776135	0.765501
Cacna1d	0.944666	0.810931	0.637994	0.597627	0.616813
Bdp1	0.891591	0.842619	0.768899	0.732056	0.673813
Atp2b2	0.899737	0.925624	0.957248	0.966186	0.966354
Aifm1	0.881334	0.918025	0.953126	0.968351	0.993429
Adcy1	0.861208	0.855267	0.833995	0.826936	0.829763
Actg1	0.73227	0.729901	0.729726	0.730311	0.731475

## Sheet: Bif.3->Ib
gene	(26.019, 28.03]	(28.03, 30.031]	(30.031, 32.032]	(32.032, 34.033]	(34.033, 36.033]
Wfs1	0.741242	0.793853	0.842257	0.876178	0.910599
Triobp	0.787157	0.754145	0.478303	0.284692	0.397085
Tnc	0.0850077	0.0814397	0.0617616	0.0393636	0.0148546
Tmprss3	0.714533	0.547206	0.286057	0.153208	0.176924
Tmem132e	0.720147	0.583875	0.410129	0.302783	0.271114
Tjp2	0.822645	0.827545	0.683038	0.547791	0.524764
Tcof1	0.945724	0.91337	0.7771	0.639813	0.517362
Tbc1d24	0.961032	0.905163	0.750836	0.628149	0.584434
Syne4	0.960637	0.864249	0.636205	0.450598	0.365817
Six1	0.853471	0.859245	0.852186	0.837219	0.816787
Ptprq	0.173728	0.166625	0.082882	0.0181018	-9.58397e-05
Prps1	0.825893	0.858276	0.883678	0.900377	0.91938
Polr1d	0.910659	0.919029	0.927142	0.933367	0.940315
Polr1c	0.900686	0.905191	0.891511	0.87367	0.856369
Pnpt1	0.823491	0.857033	0.861762	0.855638	0.854509
Pex6	0.892826	0.861931	0.805959	0.750442	0.686161
Pex1	0.883151	0.884259	0.86625	0.838975	0.800219
Pdzd7	0.992604	0.976614	0.846577	0.680747	0.479295
Osbpl2	0.920315	0.945692	0.960826	0.969449	0.981329
Opa1	0.910337	0.922441	0.93579	0.947003	0.959964
Nars2	0.954272	0.978258	0.984927	0.981942	0.977708
Myo6	0.748811	0.723907	0.663031	0.59776	0.519368
Myh9	0.845003	0.824389	0.788502	0.753377	0.713293
Myh14	0.969773	0.834406	0.65908	0.626956	0.72802
Lhfpl5	0.717577	0.761262	0.819604	0.881196	0.964596
Lars2	0.923405	0.917766	0.938378	0.956561	0.962419
Kars	0.945929	0.952121	0.952216	0.948186	0.941605
Homer2	0.919102	0.965029	0.980975	0.971835	0.948055
Hars2	0.99795	0.974729	0.902265	0.83774	0.786043
Grxcr1	0.330878	0.495551	0.265689	0.0336424	0.0994005
Gata3	0.775263	0.684564	0.606217	0.557103	0.508806
Fam65b	0.436302	0.478944	0.424458	0.400951	0.500819
Eya4	0.884425	0.839452	0.589891	0.435442	0.571297
Eya1	0.943488	0.938709	0.930021	0.915681	0.898927
Espn	0.150768	0.259547	0.303184	0.304281	0.33065
Elmod3	0.979593	0.997125	0.945975	0.864616	0.756336
Diablo	0.934561	0.943437	0.901566	0.876884	0.927033
Dfna5	0.904035	0.91663	0.9053	0.885514	0.861664
Crym	0.84409	0.85968	0.944528	0.994979	0.925941
Coch	0.786083	0.841342	0.831283	0.772464	0.668641
Clrn1	0.932747	0.932251	0.924978	0.916059	0.905992
Clpp	0.935673	0.94868	0.96414	0.977665	0.993484
Cisd2	0.917951	0.939051	0.958067	0.971883	0.986388
Cib2	0.930001	0.958719	0.970046	0.966594	0.985225
Ccdc50	0.872858	0.847524	0.816564	0.791604	0.766285
Cacna1d	0.996003	0.966765	0.813035	0.682754	0.651886
Bdp1	0.98485	0.978291	0.810935	0.679172	0.715851
Atp2b2	0.877424	0.891309	0.913987	0.940186	0.981292
Aifm1	0.898404	0.929104	0.946171	0.953554	0.962662
Adcy1	0.875339	0.93393	0.913667	0.866545	0.872831
Actg1	0.757228	0.762457	0.769232	0.777673	0.790756
