# Supplementary material for: Single-cell RNA-sequencing analysis of the developing mouse inner ear identifies molecular logic of auditory neuron diversification
Source: Nat Commun. 2022 Jul 5;13:3878. doi: 10.1038/s41467-022-31580-1 (PMC9256748; doi:10.1038/s41467-022-31580-1)
Supplement: Supplementary file 15 — Supplementary Data 12 [file 41467_2022_31580_MOESM15_ESM.xlsx]

## Sheet: glial_code_stats
gene	correlation	n_cells_by_counts	mean_counts	pct_dropout_by_counts	total_counts
Sox10	1	2406	54.6681	51.8029	272903
Dbi	0.86181	4302	159.345	13.8221	795448
Serpine2	0.857336	3087	145.651	38.1611	727089
Ednrb	0.846025	2745	488.78	45.012	2439991
Tspan18	0.835463	2419	53.0737	51.5425	264944
Qk	0.833195	3518	60.753	29.5272	303279
Ttyh1	0.830733	2470	65.4942	50.5208	326947
Arpc1b	0.829297	3009	43.8456	39.7236	218877
Col5a1	0.829196	3029	154.295	39.3229	770239
Mmd2	0.829134	2103	41.9834	57.8726	209581
Col4a1	0.829044	2904	69.5667	41.8269	347277
Lama4	0.827817	2788	78.6036	44.1506	392389
Lamb1	0.827517	2962	87.5236	40.6651	436918
Plp1	0.825775	2641	147.296	47.0954	735303
Lamc1	0.825772	3448	82.2362	30.9295	410523
Fabp7	0.816321	3126	440.863	37.3798	2200788
Hspg2	0.814583	2861	48.9099	42.6883	244158
Col1a2	0.811371	2764	197.751	44.6314	987171
Cmtm5	0.809567	2057	22.2632	58.7941	111138
Fbln2	0.80864	2561	63.0084	48.6979	314538
Sostdc1	0.80813	2004	71.9641	59.8558	359245
Nid2	0.806905	2449	50.6384	50.9415	252787
Atp1a2	0.802855	2656	101.853	46.7949	508449
Col5a2	0.801459	2654	62.6244	46.8349	312621
Plekha4	0.799563	1846	19.2492	63.0208	96092
Afap1l2	0.79627	2135	34.3235	57.2316	171343
Dmd	0.795698	2483	47.7011	50.2604	238124
Art3	0.793151	2107	47.2169	57.7925	235707
Mcam	0.792579	2343	68.0551	53.0649	339731
Nid1	0.791984	2564	60.8001	48.6378	303514
Pmp22	0.78734	2612	315.934	47.6763	1577141
Erbb3	0.787061	2031	25.0381	59.3149	124990
Gpm6b	0.784907	4020	118	19.4712	589056
Cnn3	0.783837	4346	151.831	12.9407	757939
Hmgcs2	0.783742	2123	69.64	57.472	347643
Olfml2a	0.783217	1824	18.7003	63.4615	93352
Col4a2	0.780299	2843	48.2256	43.0489	240742
Ctnna1	0.779731	3640	68.603	27.0833	342466
Gjc3	0.77653	1827	32.7592	63.4014	163534
Apoe	0.775764	2848	247.327	42.9487	1234657
Fxyd1	0.775543	2366	9.3718	52.6042	46784
Tspan15	0.774074	2107	29.1196	57.7925	145365
Abhd4	0.773538	3416	112.799	31.5705	563092
Egr2	0.77322	2132	46.7991	57.2917	233621
Foxd3	0.771942	2024	10.2468	59.4551	51152
Egr3	0.770418	1711	19.9449	65.7252	99565
Col23a1	0.769836	2162	48.2109	56.6907	240669
Lama2	0.769776	1921	34.2386	61.5184	170919
Itm2a	0.76857	2993	84.501	40.0441	421829
Nr4a1	0.767811	3571	142.995	28.4655	713832
Mpz	0.766874	2030	213.143	59.3349	1064010
Tmprss5	0.764714	1384	12.5649	72.2756	62724
Timp3	0.761698	3242	116.981	35.0561	583971
Tgfbr3	0.761642	2254	19.4447	54.8478	97068
Anxa2	0.761609	2897	90.3862	41.9671	451208
Sparc	0.760403	3585	309.792	28.1851	1546484
Notch1	0.759807	2812	51.9427	43.6699	259298
Col3a1	0.757259	2503	235.022	49.8598	1173232
Fbln5	0.756748	1446	25.5629	71.0337	127610
5930403L14Rik	0.756208	1845	19.9403	63.0409	99542
Jam3	0.754681	3419	50.5677	31.5104	252434
Gas2l3	0.754467	1801	19.9064	63.9223	99373
Stard13	0.754067	2288	25.6076	54.1667	127833
Egr1	0.753917	3964	242.581	20.5929	1210963
Ahnak	0.753804	2885	61.5425	42.2075	307220
Grb10	0.752352	2882	68.2839	42.2676	340873
Gas7	0.751237	2568	62.3039	48.5577	311021
Lims1	0.750536	3587	42.0078	28.145	209703
Metrn	0.744741	2334	16.2999	53.2452	81369
Lpar1	0.742285	2243	35.352	55.0681	176477
Mbp	0.741386	2581	240.603	48.2973	1201091
Pdpn	0.740661	2052	20.1801	58.8942	100739
Slc39a1	0.74041	3603	17.0609	27.8245	85168
Nr2f2	0.739001	2536	18.8101	49.1987	93900
Wwtr1	0.738166	2712	29.2604	45.6731	146068
Ahr	0.738043	2535	66.5835	49.2188	332385
Paqr6	0.736271	1467	5.92909	70.613	29598
Tsc22d4	0.735848	2963	22.234	40.645	110992
Ctdsp2	0.735046	3660	45.3077	26.6827	226176
Dhh	0.734676	1539	14.743	69.1707	73597
Itgb8	0.731876	2050	12.4373	58.9343	62087
Itga6	0.729927	3472	90.0336	30.4487	449448
H19	0.728939	2898	88.9573	41.9471	444075
Lmna	0.728694	4002	106.965	19.8317	533968
Ndrg1	0.728599	1649	44.5753	66.9671	222520
Col16a1	0.726864	1976	14.9559	60.4167	74660
Pros1	0.722563	2226	33.0306	55.4087	164889
Mest	0.718946	4066	458.457	18.5497	2288615
Aatk	0.71891	3173	49.5541	36.4383	247374
Plekhb1	0.717496	2449	84.9331	50.9415	423986
Ppic	0.71622	2467	30.4461	50.5809	151987
Gata2	0.712446	2063	20.2242	58.6739	100959
Rhbdf1	0.712356	2157	22.6494	56.7909	113066
Itgb3	0.71154	1211	9.62039	75.7412	48025
Acot1	0.711476	2113	10.0757	57.6723	50298
Pou3f2	0.711277	1463	8.75942	70.6931	43727
Ptpn13	0.710068	2667	34.8556	46.5745	173999
Reck	0.709593	3192	40.4734	36.0577	202043
Npr3	0.709373	1848	29.4738	62.9808	147133
Vim	0.709191	4323	278.733	13.4014	1391437
Luzp2	0.706555	1820	16.5004	63.5417	82370
Scd1	0.706446	1521	19.2011	69.5312	95852
Fam102a	0.705979	2613	22.758	47.6562	113608
Nkain4	0.704979	2286	17.0567	54.2067	85147
Ccnd2	0.70467	2642	66.0359	47.0753	329651
Prdm16	0.704413	2145	16.7965	57.0312	83848
Serpinh1	0.704022	4069	67.3626	18.4896	336274
Pmepa1	0.702669	2660	13.7658	46.7147	68719
Aspa	0.701348	1321	11.8135	73.5377	58973
Tead2	0.698883	2515	20.8357	49.6194	104012
Ptn	0.698799	3863	101.252	22.6162	505449
Cd63	0.698045	4295	40.7863	13.9623	203605
Cd9	0.695868	2389	35.9599	52.1434	179512
2022-09-02	0.694208	4183	57.9191	16.2059	289132
Abca8a	0.693978	1003	13.6701	79.9079	68241
Capn6	0.693289	2622	77.7534	47.476	388145
Sox2	0.690742	2149	13.8796	56.9511	69287
Plxnb3	0.68831	1361	12.5749	72.7364	62774
Erbb2	0.68774	1960	20.5847	60.7372	102759
Sorbs1	0.686794	4076	106.617	18.3494	532232
Ctnnal1	0.686583	2813	32.8928	43.6498	164201
Npy	0.686317	1775	76.6995	64.4431	382884
Igsf11	0.685411	1927	5.58213	61.3982	27866
Megf10	0.685107	1794	16.2141	64.0625	80941
Ltbp4	0.68478	1421	8.75	71.5345	43680
Nab2	0.684569	2053	15.4111	58.8742	76932
Lgi4	0.683789	1339	8.02163	73.1771	40044
Sepp1	0.68297	2596	73.7564	47.9968	368192
Cyp2j9	0.682965	1486	13.985	70.2324	69813
Emp3	0.681006	1808	8.63502	63.7821	43106
Ppap2b	0.679641	2936	53.4369	41.1859	266757
Zeb2	0.676365	2980	43.9629	40.3045	219463
Slit3	0.676042	2124	11.6486	57.4519	58150
Dusp6	0.675933	2586	40.7873	48.1971	203610
Col11a1	0.675013	3620	104.506	27.484	521695
Calu	0.674615	4258	153.671	14.7035	767128
Klf4	0.674326	3046	24.4223	38.9824	121916
Dag1	0.6714	3990	76.5499	20.0721	382137
Fos	0.671011	4028	484.354	19.3109	2417893
Spry2	0.670892	3402	24.897	31.851	124286
Ugt1a6a	0.669188	914	2.16587	81.6907	10812
Daam2	0.66877	1784	13.0138	64.2628	64965
Zfp36l1	0.668344	2950	31.6819	40.9054	158156
Csrp1	0.667975	2869	36.1018	42.528	180220
Pxn	0.667465	2581	11.5707	48.2973	57761
Kit	0.666647	1172	8.91526	76.5224	44505
Angptl2	0.666272	1697	20.3638	66.0056	101656
Zfp36l2	0.665345	2247	4.94691	54.988	24695
Capn5	0.664439	2256	22.0982	54.8077	110314
Tpm4	0.664345	3934	64.5499	21.1939	322233
Sox5	0.663588	2094	17.4365	58.0529	87043
Flna	0.663115	4286	146.562	14.1426	731638
Egflam	0.661257	2412	32.4762	51.6827	162121
Sema3c	0.661037	1692	14.4764	66.1058	72266
Add3	0.660578	2753	36.0216	44.8518	179820
Acsbg1	0.660498	962	8.39203	80.7292	41893
Postn	0.659428	2003	110.688	59.8758	552553
Tcf7l1	0.659424	1906	6.61538	61.8189	33024
Cyp2j6	0.658207	2993	42.6552	40.0441	212935
Alpl	0.657841	941	7.37901	81.1498	36836
Mgst1	0.655902	1603	10.495	67.8886	52391
Cdh19	0.655734	1620	14.7736	67.5481	73750
Vcl	0.655643	3017	43.025	39.5633	214781
Kcnj10	0.654832	1123	9.50681	77.504	47458
Hey2	0.65334	1197	9.21474	76.0216	46000
Vamp3	0.653137	3187	30.4772	36.1579	152142
Rgcc	0.649533	1672	13.8385	66.5064	69082
Nde1	0.649236	1752	18.5647	64.9038	92675
Sorcs1	0.648827	1885	17.1985	62.2396	85855
Nudt4	0.648748	3623	72.3744	27.4239	361293
Dlx2	0.647716	1738	15.2768	65.1843	76262
S1pr3	0.646785	1360	26.8261	72.7564	133916
Kirrel	0.646653	1871	7.98618	62.52	39867
S100a16	0.646586	1830	18.8848	63.3413	94273
Rcn3	0.646349	3386	46.9758	32.1715	234503
Fermt2	0.646273	3808	45.1813	23.7179	225545
Slc27a1	0.646227	3348	32.7881	32.9327	163678
Pcdh10	0.64408	2034	8.4399	59.2548	42132
Farp2	0.642831	2176	16.6777	56.4103	83255
Rasa3	0.641988	2133	20.0038	57.2716	99859
Cyfip1	0.641945	3453	40.9549	30.8293	204447
Col5a3	0.641426	1271	11.265	74.5393	56235
Dhrs2	0.641398	1005	5.40665	79.8678	26990
Fosb	0.64091	3831	118.448	23.2572	591294
P2rx7	0.640719	1296	7.59816	74.0385	37930
Pdgfc	0.640472	1395	10.0178	72.0553	50009
Tm7sf3	0.63942	2886	29.2784	42.1875	146158
Pon2	0.63931	1542	14.0048	69.1106	69912
2022-09-09	0.639264	3585	39.2877	28.1851	196124
Ubl3	0.639015	3726	63.886	25.3606	318919
Cuedc2	0.637025	4181	138.105	16.246	689422
Spon1	0.636209	2023	44.5563	59.4752	222425
Irf1	0.636209	1972	43.4028	60.4968	216667
Sptssa	0.635832	3898	56.4676	21.9151	281886
Dlx1	0.635304	1476	8.21234	70.4327	40996
Fbxo7	0.635252	2629	23.2626	47.3357	116127
Notch2	0.633639	2667	20.6154	46.5745	102912
Tead1	0.633142	2621	15.6745	47.496	78247
Oat	0.632283	4028	108.565	19.3109	541956
Plin3	0.632273	2238	19.4563	55.1683	97126
Itgb1	0.631755	4241	100.373	15.0441	501060
Tmem123	0.631609	2140	18.4105	57.1314	91905
Axl	0.631107	2156	22.3866	56.8109	111754
Morf4l2	0.630389	4300	72.9635	13.8622	364234
Cdk2	0.630285	1843	15.9455	63.0809	79600
Crem	0.629894	2860	27.9495	42.7083	139524
Ppfibp1	0.629551	2490	24.9497	50.1202	124549
Rplp0	0.629401	4579	192.348	8.27324	960199
Zcchc24	0.629189	1430	9.33554	71.3542	46603
Msn	0.627453	2285	25.972	54.2268	129652
Myl9	0.627171	2016	21.7017	59.6154	108335
Trpm3	0.62693	2885	33.0551	42.2075	165011
Fkbp10	0.624334	2195	26.3802	56.0296	131690
Gab1	0.623954	2808	32.2917	43.75	161200
Gpx8	0.622842	2818	21.721	43.5497	108431
Vwc2	0.622004	1272	6.62901	74.5192	33092
2022-09-15	0.621346	4326	132.285	13.3413	660369
Itga7	0.62042	1246	7.08994	75.0401	35393
Sema3b	0.619244	1605	18.4167	67.8486	91936
Col6a3	0.618946	1209	18.6244	75.7812	92973
Hes1	0.616117	1861	10.6194	62.7204	53012
Tcf4	0.616006	3679	39.8838	26.3021	199100
Ssfa2	0.615671	2375	19.2951	52.4239	96321
Sh3tc2	0.615301	1176	7.61839	76.4423	38031
Utrn	0.614824	3502	45.134	29.8478	225309
Cnn2	0.613087	1556	16.6959	68.8301	83346
Tagln2	0.612382	2093	39.0451	58.0729	194913
Adam17	0.611881	2627	23.2378	47.3758	116003
Loxl3	0.610257	1798	11.0549	63.9824	55186
Gabra1	0.609539	957	6.40184	80.8293	31958
Sat1	0.608777	3193	29.6773	36.0377	148149
H2afv	0.608769	4229	56.8111	15.2845	283601
Caskin2	0.608741	1740	6.3732	65.1442	31815
Sorbs3	0.608512	2213	16.8838	55.6691	84284
Ptprz1	0.608299	2280	41.7332	54.3269	208332
Ldlr	0.605635	1430	10.5447	71.3542	52639
Litaf	0.604815	3159	44.6402	36.7188	222844
Ctdsp1	0.604461	2488	6.22416	50.1603	31071
Scd2	0.603896	4431	234.071	11.238	1168484
Slc43a3	0.603711	1113	10.6308	77.7043	53069
Plod1	0.603686	2631	34.9555	47.2957	174498
Ier2	0.603218	3514	44.6038	29.6074	222662
Npc2	0.60193	3999	54.5667	19.8918	272397
Dock1	0.601861	2135	15.9089	57.2316	79417
Mxra8	0.600262	1758	23.4295	64.7837	116960
I730030J21Rik	0.599835	769	3.48037	84.5954	17374
Acss1	0.598282	1150	8.89944	76.9631	44426
Smox	0.59783	2546	17.6845	48.9984	88281
Marcks	0.595518	4339	123.235	13.0809	615189
Mal	0.595515	1143	28.222	77.1034	140884
Igf2bp2	0.595307	3356	28.5216	32.7724	142380
Itih5	0.595225	1686	72.1893	66.226	360369
Fam114a1	0.594823	1597	12.2843	68.0088	61323
Cdh11	0.59451	1988	31.2945	60.1763	156222
Prex1	0.592699	2785	21.9135	44.2107	109392
Sypl	0.592047	2436	19.1368	51.2019	95531
Zfp704	0.590076	3129	29.1472	37.3197	145503
Chst3	0.588877	912	4.64663	81.7308	23196
Cdk6	0.587722	1497	7.59295	70.012	37904
Gulp1	0.587561	1599	10.2286	67.9688	51061
Efemp2	0.587146	2781	26.9806	44.2909	134687
Nr2f1	0.583901	2331	16.2133	53.3053	80937
Trip6	0.583767	2715	18.5298	45.613	92501
Slc9a3r1	0.58316	1977	15.0595	60.3966	75177
Pdlim4	0.583033	1619	10.9617	67.5681	54721
Cnp	0.582967	3474	99.869	30.4087	498546
Prkcdbp	0.582364	2223	11.729	55.4688	58551
Inf2	0.581806	1495	5.73117	70.0521	28610
Sgk1	0.58104	2151	36.2558	56.9111	180989
Tns3	0.580787	1838	4.95974	63.1811	24759
Kdelr2	0.580703	4236	69.1771	15.1442	345332
Frmd8	0.579896	2227	18.5639	55.3886	92671
Mfap2	0.579874	3742	74.0757	25.0401	369786
Arhgef10	0.579791	2430	8.45172	51.3221	42191
Ets2	0.579315	2308	20.0657	53.766	100168
Myl12a	0.579051	3983	32.8363	20.2123	163919
Mmp15	0.578033	3618	29.9197	27.524	149359
Rhoc	0.577303	3270	25.8185	34.4952	128886
Slc12a4	0.576831	1522	10.9718	69.5112	54771
Rftn2	0.575807	1367	10.2177	72.6162	51007
Fzd2	0.57543	1608	7.97296	67.7885	39801
Sntb1	0.575204	1459	5.75741	70.7732	28741
Tnfaip6	0.574836	1447	10.1711	71.0136	50774
Tcf7l2	0.574813	2617	11.6763	47.5761	58288
Ctsc	0.574185	1275	14.2264	74.4591	71018
Itga2	0.574097	1014	5.13361	79.6875	25627
Aldh2	0.573921	3835	49.0102	23.1771	244659
Plxnd1	0.57389	1520	7.39383	69.5513	36910
Egfl8	0.573648	1295	13.7999	74.0585	68889
Ankrd50	0.572609	3417	28.8359	31.5505	143949
Gng12	0.572375	2444	18.0407	51.0417	90059
Ctso	0.571461	1068	10.4649	78.6058	52241
Fam198a	0.570796	1082	8.37039	78.3253	41785
Parva	0.57012	3301	42.9684	33.8742	214498
Rap2a	0.568011	3045	27.2897	39.0024	136230
Sertad1	0.567713	2837	27.0787	43.1691	135177
Cdc42se1	0.566628	3414	32.6354	31.6106	162916
Nfe2l2	0.566252	2238	20.7224	55.1683	103446
Jun	0.565501	4212	176.029	15.625	878738
B2m	0.565412	4082	83.4363	18.2292	416514
Klf6	0.56478	3867	72.2071	22.5361	360458
Tpp1	0.564081	2976	40.5469	40.3846	202410
Itpripl1	0.563629	1950	11.372	60.9375	56769
Prdx4	0.563043	3666	40.4269	26.5625	201811
Foxo1	0.562668	1711	14.8694	65.7252	74228
Cdc42ep1	0.562158	1598	13.4179	67.9888	66982
Cyp39a1	0.561723	1581	13.019	68.3293	64991
Gsn	0.561492	2723	81.5328	45.4527	407012
Hadh	0.561305	2970	25.5988	40.5048	127789
Bmp1	0.561112	3525	39.3325	29.387	196348
Nek6	0.561066	1717	14.8524	65.605	74143
Siva1	0.560085	3286	14.2726	34.1747	71249
Phlda1	0.559903	3495	19.3377	29.988	96534
Jag1	0.559784	2204	22.4854	55.8494	112247
Bag3	0.559133	1864	8.47796	62.6603	42322
Kcnn4	0.558696	526	1.91727	89.4631	9571
Itpr3	0.558541	1696	14.1751	66.0256	70762
Mcm3	0.557714	1433	20.4064	71.2941	101869
Ptgfrn	0.557669	1685	10.1677	66.246	50757
Txndc5	0.554843	3931	83.4798	21.254	416731
Slitrk2	0.553597	2180	9.05869	56.3301	45221
Tmbim6	0.553117	4297	81.143	13.9223	405066
Btg1	0.552378	4229	37.3548	15.2845	186475
Tln1	0.551492	3633	25.1394	27.2236	125496
Cmtm3	0.55102	2638	23.7885	47.1554	118752
Tax1bp3	0.550693	3283	3.70393	34.2348	18490
Nfatc2	0.549898	2042	21.1202	59.0946	105432
Hif3a	0.549784	1659	12.883	66.7668	64312
Wipi1	0.549769	1924	9.94331	61.4583	49637
Smo	0.549397	2581	16.2404	48.2973	81072
Tmem98	0.54906	2135	12.7812	57.2316	63804
Mcm4	0.548803	2172	27.3622	56.4904	136592
Ugdh	0.547041	3448	40.6238	30.9295	202794
Rarg	0.546257	1353	8.17949	72.8966	40832
Fasn	0.546049	4171	92.265	16.4463	460587
Nfib	0.545831	2645	17.8345	47.0152	89030
Actb	0.544312	4669	1166.66	6.47035	5823991
Dsel	0.543653	2444	21.8441	51.0417	109046
Adamts5	0.543483	1617	16.477	67.6082	82253
Mdk	0.543476	2856	30.623	42.7885	152870
Fibin	0.543236	1124	7.44231	77.484	37152
Gng11	0.54307	1411	6.74659	71.7348	33679
Emp2	0.542749	887	6.82632	82.2316	34077
Tmpo	0.542013	3599	40.7466	27.9046	203407
Pdgfrb	0.540562	1243	16.7586	75.1002	83659
Sox13	0.539992	1418	7.23918	71.5946	36138
Snx1	0.539507	3655	60.607	26.7829	302550
Pttg1ip	0.53866	3633	63.5214	27.2236	317099
Srebf1	0.538546	3776	27.9431	24.359	139492
Depdc7	0.538467	936	7.11719	81.25	35529
Magt1	0.53745	2964	27.5573	40.625	137566
Epb4.1l2	0.537414	2430	23.1374	51.3221	115502
Cald1	0.537375	2500	26.2456	49.9199	131018
Ece1	0.537322	2749	22.2173	44.9319	110909
S100a6	0.537245	1308	8.49079	73.7981	42386
2022-09-10	0.537033	2065	6.14323	58.6338	30667
Crip1	0.536943	2092	6.72055	58.0929	33549
Stat3	0.53676	4050	77.2252	18.8702	385508
Diap3	0.536385	1224	2.12019	75.4808	10584
Dnajb1	0.535848	3582	61.7492	28.2452	308252
Frmd6	0.535009	1802	9.88361	63.9022	49339
Lpar4	0.534358	962	4.52504	80.7292	22589
Mboat2	0.533569	2762	30.4401	44.6715	151957
Evc	0.532785	1208	8.13802	75.8013	40625
Angpt2	0.532576	942	6.36198	81.1298	31759
Bambi	0.532488	1881	15.15	62.3197	75629
Dock10	0.531947	1813	10.0284	63.6819	50062
Cryab	0.531621	1416	45.7845	71.6346	228556
F3	0.53096	1157	10.8151	76.8229	53989
Slc44a1	0.530868	2623	17.868	47.4559	89197
Nr4a2	0.53064	1888	16.599	62.1795	82862
Shc4	0.530616	2211	16.1681	55.7091	80711
Top2a	0.530599	1157	37.2079	76.8229	185742
Pcdh9	0.52944	2895	68.7172	42.0072	343036
Tnfaip8	0.527681	1496	10.8644	70.0321	54235
Gpr126	0.527451	1733	18.132	65.2845	90515
Prss35	0.527417	1047	10.3241	79.0264	51538
Kank4	0.527319	1755	12.5347	64.8438	62573
Dst	0.526509	4341	183.107	13.0409	914069
Syngr2	0.526413	1676	11.8371	66.4263	59091
Gprc5b	0.526071	1401	6.63502	71.9351	33122
Specc1	0.525466	1758	9.47736	64.7837	47311
Timp2	0.52537	3758	59.2522	24.7196	295787
Sh3pxd2a	0.525259	2731	12.3119	45.2925	61461
Smpd2	0.525166	2100	16.154	57.9327	80641
Adamts7	0.525001	1727	13.0783	65.4046	65287
Cdk1	0.524783	1291	20.4547	74.1386	102110
Snhg18	0.524312	1678	6.69371	66.3862	33415
Olfml1	0.523864	839	6.08153	83.1931	30359
Ncaph	0.523834	1339	12.7402	73.1771	63599
P2ry1	0.523155	952	6.20913	80.9295	30996
Alcam	0.523111	3843	94.8371	23.0168	473427
Bcas1	0.521571	906	11.405	81.851	56934
Hpgd	0.521568	1031	7.4401	79.347	37141
Klf13	0.521349	3805	35.8075	23.778	178751
Phgdh	0.521188	2541	9.92428	49.0986	49542
Fam19a5	0.521134	2448	16.3914	50.9615	81826
Dmrta1	0.520653	554	2.65184	88.9022	13238
Abca1	0.518461	2109	19.246	57.7524	96076
H3f3b	0.518385	4552	243.022	8.8141	1213168
Dek	0.518201	3945	28.9059	20.9736	144298
Rela	0.518183	3284	33.7899	34.2147	168679
Itgb4	0.517861	963	5.49259	80.7091	27419
Rtkn	0.517828	2662	19.1859	46.6747	95776
Igf2	0.517613	1948	44.8998	60.9776	224140
Tmc6	0.517571	1270	9.02945	74.5593	45075
Fstl1	0.516228	3972	197.635	20.4327	986596
Cdca4	0.51599	2657	24.013	46.7748	119873
Insig1	0.51593	2836	14.5445	43.1891	72606
Arfip1	0.515575	2703	15.8708	45.8534	79227
Ilk	0.514694	3824	42.2614	23.3974	210969
Tnfrsf1a	0.514403	1763	16.985	64.6835	84789
Spata13	0.514396	2008	16.8035	59.7756	83883
Gamt	0.514272	2250	12.3534	54.9279	61668
9430041J12Rik	0.51418	798	1.69571	84.0144	8465
Fgfr1	0.513906	3634	51.6202	27.2035	257688
Pdlim5	0.513433	2000	13.097	59.9359	65380
Klhl13	0.512688	2434	28.1066	51.242	140308
Coq10b	0.512626	3242	27.3526	35.0561	136544
Ifrd1	0.512253	3631	44.6302	27.2636	222794
Efemp1	0.512208	1753	41.4497	64.8838	206917
Jam2	0.511714	1823	21.2145	63.4816	105903
Lmo4	0.511676	4132	69.8642	17.2276	348762
Crtap	0.511583	2460	21.9673	50.7212	109661
P4hb	0.510901	4396	199.627	11.9391	996538
Kcnmb4	0.51072	2226	5.00881	55.4087	25004
Sdc4	0.51008	2202	29.0857	55.8894	145196
Mmp14	0.51003	3906	98.1082	21.7548	489756
Pcna	0.509801	3682	19.8085	26.242	98884
Anln	0.509561	937	7.76362	81.23	38756
Rest	0.509406	2063	13.8303	58.6739	69041
Pxdn	0.509142	3597	41.5687	27.9447	207511
Yap1	0.508893	1945	12.3011	61.0377	61407
Rhoj	0.508804	1412	11.6917	71.7147	58365
Tgfbr2	0.508709	1582	19.3742	68.3093	96716
Cyr61	0.508678	1603	40.2873	67.8886	201114
Map3k1	0.508343	3226	29.6823	35.3766	148174
Slc35b2	0.507885	3286	35.8061	34.1747	178744
Gpr37l1	0.507548	738	10.3103	85.2163	51469
Tram1	0.507548	3559	38.4147	28.7059	191766
Mcl1	0.507347	3928	46.6989	21.3141	233121
Sh3pxd2b	0.506871	3638	34.3019	27.1234	171235
Zfp36	0.50657	2369	49.3159	52.5441	246185
Socs3	0.506397	2192	38.1266	56.0897	190328
Mlip	0.505567	727	9.45012	85.4367	47175
Tspo	0.505437	1294	7.11999	74.0785	35543
Gypc	0.504871	1201	15.2812	75.9415	76284
Aif1l	0.504579	2137	29.0156	57.1915	144846
Hsd17b11	0.503625	1198	2.20693	76.0016	11017
Arhgef26	0.503507	1526	10.4617	69.4311	52225
4931429P17Rik	0.50333	562	2.07913	88.742	10379
Dhrs3	0.503259	1135	11.3123	77.2636	56471
Mcm5	0.503253	1785	26.1272	64.2428	130427
Mcm2	0.50306	2115	25.7091	57.6322	128340
Irs1	0.502209	2335	23.0539	53.2252	115085
Cebpd	0.501919	1733	11.8249	65.2845	59030
Deptor	0.501812	1405	18.6104	71.855	92903
Tle3	0.501777	2558	13.6392	48.758	68087
Abhd3	0.501604	1127	10.4818	77.4239	52325
Grasp	0.501541	1809	7.13281	63.762	35607
Itgav	0.501399	2210	10.7081	55.7292	53455
Lrrtm2	0.500179	2368	16.764	52.5641	83686
P2rx4	0.500126	1870	14.1671	62.5401	70722
Crip2	0.500118	3815	69.5845	23.5777	347366
Eva1b	0.498935	1318	4.76242	73.5978	23774
Col28a1	0.498543	818	4.02324	83.6138	20084
Mad2l1	0.497419	1124	6.46635	77.484	32280
Arid5a	0.497146	1631	13.9796	67.3277	69786
Abcd3	0.496665	3374	45.0637	32.4119	224958
Mki67	0.496318	978	29.3808	80.4087	146669
Gng5	0.496249	3880	6.52885	22.2756	32592
Hey1	0.496196	2156	18.0489	56.8109	90100
Ctnnb1	0.495423	4473	290.386	10.3966	1449608
Smpdl3a	0.49534	2062	23.269	58.6939	116159
D8Ertd82e	0.494846	1705	12.1068	65.8454	60437
Nedd9	0.494205	2551	29.4499	48.8982	147014
Plekhg2	0.493285	2516	12.9371	49.5994	64582
Idh2	0.493188	3909	63.9297	21.6947	319137
Ttyh3	0.493041	3359	13.3149	32.7123	66468
Nod1	0.49302	758	4.24239	84.8157	21178
Matn4	0.492832	1439	15.2111	71.1739	75934
Gm10046	0.492761	1110	1.60116	77.7644	7993
Atp10b	0.492056	1001	6.21534	79.9479	31027
Clmn	0.49178	1228	7.87841	75.4006	39329
Entpd2	0.491227	599	4.82131	88.0008	24068
Sorcs2	0.491154	2071	16.1611	58.5136	80676
Peli1	0.491027	3708	38.9688	25.7212	194532
Tcf19	0.490826	782	6.83413	84.3349	34116
Ispd	0.49022	1976	13.2149	60.4167	65969
Numb	0.490032	2934	15.6484	41.226	78117
Fkbp9	0.48969	3082	64.1957	38.2612	320465
Usp1	0.48917	2440	10.9988	51.1218	54906
Ccnl1	0.488768	3903	35.0998	21.8149	175218
Tcirg1	0.488239	2205	16.2316	55.8293	81028
Ets1	0.487585	1786	14.8189	64.2228	73976
Sdc2	0.487385	1926	17.9283	61.4183	89498
Tgif2	0.486848	1745	4.84175	65.0441	24170
Rlbp1	0.486824	598	5.03065	88.0208	25113
Maff	0.485915	2196	4.27865	56.0096	21359
2810417H13Rik	0.485671	1050	7.21875	78.9663	36036
Sox2ot	0.485598	851	4.2526	82.9527	21229
Ephb4	0.485528	1312	9.54507	73.7179	47649
Gpx7	0.485348	2441	15.1082	51.1018	75420
Arrdc3	0.484501	2934	30.5855	41.226	152683
Ssr1	0.483907	4149	78.3051	16.887	390899
Lrrc4c	0.482359	1862	11.6757	62.7003	58285
Chsy1	0.482313	2690	15.2973	46.1138	76364
Spty2d1	0.481976	2658	17.4653	46.7548	87187
Fign	0.481864	2719	19.6192	45.5329	97939
Celf2	0.481208	3869	57.6697	22.496	287887
Tmem198b	0.480957	2020	10.2192	59.5353	51014
Rap2b	0.480854	2939	14.1993	41.1258	70883
Akr1b8	0.48044	1549	20.4808	68.9704	102240
Cers2	0.480437	3657	56.9559	26.7428	284324
Asah1	0.480272	3355	37.3427	32.7925	186415
Peg12	0.480267	1456	7.38401	70.8333	36861
Lpp	0.480054	3021	28.9848	39.4832	144692
Col12a1	0.480045	2004	37.0893	59.8558	185150
Gstk1	0.479956	1532	7.66146	69.3109	38246
Cldn25	0.479781	3548	34.8804	28.9263	174123
Matn2	0.479516	2199	29.9185	55.9495	149353
Tcf3	0.479513	3582	28.153	28.2452	140540
Ajuba	0.478935	988	6.48798	80.2083	32388
Gins2	0.478636	1094	5.07692	78.0849	25344
Bgn	0.478315	1371	38.7454	72.5361	193417
Pbk	0.478183	650	7.26522	86.9792	36268
Scpep1	0.478015	2661	24.0294	46.6947	119955
Cnbp	0.477114	4458	194.246	10.6971	969675
Atad2	0.476925	1363	9.44191	72.6963	47134
Srpx	0.476861	641	4.15004	87.1595	20717
Ppp1r15a	0.476664	2938	35.75	41.1458	178464
Lepre1	0.476007	2769	14.6969	44.5312	73367
Smc4	0.475513	2478	18.6805	50.3606	93253
Adamts1	0.475461	1918	37.2508	61.5785	185956
Cpne2	0.475354	989	3.49519	80.1883	17448
Mafk	0.475102	2247	15.7288	54.988	78518
Ssbp2	0.474452	3615	38.9415	27.5841	194396
Ccna2	0.474425	1732	24.7362	65.3045	123483
Tmed10	0.474401	4304	40.2528	13.7821	200942
Mpzl1	0.473994	3806	74.0377	23.758	369596
Spata6	0.473958	2035	14.4922	59.2348	72345
9630013A20Rik	0.473752	716	1.22356	85.6571	6108
Suclg2	0.473343	1613	5.07692	67.6883	25344
Lamb2	0.473166	1933	17.4728	61.278	87224
Cdca8	0.472007	1083	11.2035	78.3053	55928
Fam181b	0.470499	1375	4.97035	72.4559	24812
Athl1	0.469902	1203	8.57692	75.9014	42816
Ppib	0.469869	4346	42.5671	12.9407	212495
Dazap2	0.469754	3678	42.9305	26.3221	214309
Ccnd3	0.469494	2658	21.4383	46.7548	107020
Plk2	0.468934	3066	51.4577	38.5817	256877
Cnpy4	0.468891	2359	16.4483	52.7444	82110
Ehf	0.468604	355	1.08534	92.8886	5418
Copz2	0.468369	1676	9.17748	66.4263	45814
Rhoa	0.468274	4492	48.876	10.016	243989
Spc24	0.468084	898	5.71715	82.0112	28540
Sh3d19	0.467495	1998	11.9766	59.976	59787
Csad	0.467034	2446	12.0451	51.0016	60129
Nes	0.465697	1630	12.4042	67.3478	61922
Pvr	0.465597	2111	10.8407	57.7123	54117
0610040J01Rik	0.465482	1449	9.40805	70.9736	46965
Capg	0.465451	2258	20.1659	54.7676	100668
Rpa3	0.465207	2553	6.55369	48.8582	32716
1190002N15Rik	0.464942	2158	14.2119	56.7708	70946
Hbp1	0.464862	3902	56.4335	21.8349	281716
Tcf12	0.464647	3553	40.4734	28.8261	202043
Ptgr1	0.464579	1049	7.03325	78.9864	35110
Mpp6	0.463543	2181	16.1713	56.3101	80727
Spc25	0.463453	868	7.64062	82.6122	38142
Cd164	0.463375	3906	68.403	21.7548	341468
Tmbim1	0.463081	1763	17.4912	64.6835	87316
Ptbp1	0.462905	4096	66.9237	17.9487	334083
Btg2	0.462883	2942	77.9633	41.0657	389193
Syde1	0.462858	1535	5.94151	69.2508	29660
Cdh6	0.462094	1564	12.5535	68.6699	62667
Txndc12	0.462039	3148	20.2596	36.9391	101136
Slc12a2	0.461511	3097	23.3155	37.9607	116391
Zfp191	0.461458	3357	29.6146	32.7524	147836
Junb	0.461444	3200	62.1887	35.8974	310446
Clk1	0.461181	4240	107.045	15.0641	534370
Ezh2	0.460473	2910	19.4068	41.7067	96879
Pacsin2	0.460405	2772	20.2582	44.4712	101129
C1qtnf6	0.460369	1200	3.29627	75.9615	16455
Birc5	0.460344	931	10.7652	81.3502	53740
Col4a5	0.459925	1082	7.19672	78.3253	35926
Oaf	0.45992	1392	13.1118	72.1154	65454
Sardh	0.459686	1223	8.54627	75.5008	42663
Leprot	0.458963	3106	21.778	37.7804	108716
Gpc6	0.458898	2481	25.6388	50.3005	127989
Sdcbp	0.457984	3909	82.5341	21.6947	412010
Snrpb	0.457973	4325	91.6396	13.3614	457465
Gm10863	0.455716	876	1.29848	82.4519	6482
Baiap2	0.455385	1559	6.67087	68.77	33301
Hmgb2	0.454984	2399	3.127	51.9431	15610
H1f0	0.454728	4070	86.1539	18.4696	430080
Rac1	0.45422	4371	98.877	12.4399	493594
Cdc42ep5	0.453966	962	2.24619	80.7292	11213
Nfia	0.453955	4175	46.0184	16.3662	229724
Arvcf	0.453578	3197	27.741	35.9575	138483
Gpt2	0.453481	2357	17.9297	52.7845	89505
Pdia4	0.453252	3913	76.0098	21.6146	379441
Rell1	0.452743	1571	8.59856	68.5296	42924
Fosl2	0.452601	1433	8.92087	71.2941	44533
Rnd3	0.45253	3666	45.7899	26.5625	228583
Trp53i13	0.452124	1823	7.3153	63.4816	36518
Fignl1	0.452095	747	5.376	85.0361	26837
Kank2	0.452062	1249	6.44531	74.98	32175
Plscr4	0.451784	1302	7.52364	73.9183	37558
Prc1	0.451725	1226	12.654	75.4407	63169
Lima1	0.451249	2801	28.4189	43.8902	141867
Prss12	0.450844	812	6.55028	83.734	32699
Gm2115	0.449363	506	2.46514	89.8638	12306
Tpx2	0.449163	1023	13.6352	79.5072	68067
Bche	0.449156	1369	9.45293	72.5761	47189
Megf6	0.449085	1887	16.3856	62.1995	81797
Aldh7a1	0.448633	3074	27.1438	38.4215	135502
Pam	0.448524	3037	26.0471	39.1627	130027
Ttc23	0.448379	1176	6.5024	76.4423	32460
Glt8d1	0.448286	3000	19.224	39.9038	95966
Ttyh2	0.448161	2766	31.8179	44.5913	158835
Josd2	0.446149	3187	10.9415	36.1579	54620
Mr1	0.446042	548	3.66687	89.0224	18305
Adamts17	0.44593	1979	12.3287	60.3566	61545
Tmc7	0.445788	1494	7.26903	70.0721	36287
Kif23	0.445595	637	6.4373	87.2396	32135
Dtl	0.4452	922	7.00701	81.5304	34979
Ext2	0.444425	3522	38.0491	29.4471	189941
Tipin	0.444271	2672	20.483	46.4744	102251
Sfrp5	0.444002	593	5.748	88.121	28694
Ostc	0.443482	4058	58.9355	18.7099	294206
Iqgap1	0.44339	3395	28.7222	31.9912	143381
Iah1	0.442999	2755	14.6268	44.8117	73017
Rab13	0.442674	1574	7.21955	68.4696	36040
Six5	0.44244	1072	4.82131	78.5256	24068
Ckap2l	0.442317	662	7.17047	86.7388	35795
Prkd3	0.441912	2402	14.7528	51.883	73646
Cd82	0.441883	1654	18.012	66.867	89916
Rab38	0.441877	502	3.13922	89.9439	15671
Rrm2	0.441209	1325	12.8215	73.4575	64005
Sgk3	0.441005	1036	4.17228	79.2468	20828
Cdca3	0.440989	1015	11.4155	79.6675	56986
Mbtps1	0.44093	3758	47.1807	24.7196	235526
Pbxip1	0.440317	1644	13.1709	67.0673	65749
Tiparp	0.44031	3503	56.0302	29.8277	279703
Stard8	0.439533	815	5.77784	83.6739	28843
Tspan14	0.439324	3155	39.3009	36.7989	196190
Gpsm2	0.439302	1717	16.8466	65.605	84098
Arap1	0.438712	1421	8.28145	71.5345	41341
Tmed1	0.438099	2867	17.4525	42.5681	87123
Uhrf1	0.437785	1208	9.74038	75.8013	48624
2810055G20Rik	0.43777	1640	4.66346	67.1474	23280
Aurkb	0.437681	618	8.40685	87.6202	41967
Tns1	0.437476	1812	14.2258	63.7019	71015
Pea15a	0.43716	3918	99.2614	21.5144	495513
Fmo1	0.436969	409	2.9403	91.8069	14678
Cdk4	0.436237	4311	136.562	13.6418	681718
Id3	0.436227	3856	107.063	22.7564	534460
Nr3c1	0.436211	1723	12.9712	65.4848	64752
Rassf1	0.436173	2672	22.0509	46.4744	110078
Grid2	0.43603	792	2.50441	84.1346	12502
Cd81	0.435953	4466	199.156	10.5369	994187
Rhob	0.435474	4059	43.1727	18.6899	215518
Abca8b	0.434879	1071	5.39583	78.5457	26936
Tll2	0.434565	364	0.703125	92.7083	3510
Mcm7	0.433771	2703	17.3125	45.8534	86424
Acot2	0.433412	2514	8.88502	49.6394	44354
Thbs2	0.433184	1053	8.11418	78.9062	40506
Hnrnpk	0.432933	4437	87.4938	11.1178	436769
Pdia6	0.432788	4257	114.782	14.7236	572993
Lrrtm1	0.432757	2124	14.385	57.4519	71810
Gnb2l1	0.432665	4536	307.438	9.13462	1534732
Rcc2	0.432549	3795	28.4189	23.9784	141867
Smc2	0.432539	2230	15.4882	55.3285	77317
Arhgef40	0.432344	3339	22.1953	33.113	110799
A830082K12Rik	0.432271	1006	3.16306	79.8478	15790
Kif11	0.431279	753	9.70873	84.9159	48466
Mdga2	0.430825	2259	14.2706	54.7476	71239
Pla2g4a	0.430383	512	2.60577	89.7436	13008
Crot	0.430213	2399	20.6096	51.9431	102883
Phldb1	0.430139	3199	18.2762	35.9175	91235
Lrch3	0.429098	3127	17.8728	37.3598	89221
Cdca5	0.428528	528	4.35737	89.4231	21752
Kif22	0.42828	1038	8.63281	79.2067	43095
Pmf1	0.427815	2628	13.1657	47.3558	65723
Epb4.1l4b	0.427558	1468	7.40084	70.5929	36945
Spg20	0.426976	2567	18.6843	48.5777	93272
Tcn2	0.426672	2410	25.615	51.7228	127870
Lats2	0.426499	2172	13.5797	56.4904	67790
Mis18bp1	0.426436	938	7.08954	81.2099	35391
Btd	0.426279	2366	14.1819	52.6042	70796
Hspa5	0.425924	4457	298.433	10.7171	1489780
Eef1a1	0.425399	4621	574.203	7.43189	2866422
Msmo1	0.425325	2639	34.9471	47.1354	174456
P4ha1	0.425097	2781	22.121	44.2909	110428
Rnft1	0.424852	1944	9.91026	61.0577	49472
Dennd2a	0.424822	3290	13.2901	34.0946	66344
Kcnk5	0.424659	500	3.00421	89.984	14997
2022-09-08	0.42412	3385	30.6559	32.1915	153034
Tk1	0.423887	781	3.40144	84.355	16980
Eif4a3	0.423237	4019	47.0787	19.4912	235017
Slc25a10	0.42271	2538	16.4555	49.1587	82146
Nuf2	0.422649	650	5.36779	86.9792	26796
Kdelc2	0.422633	1222	6.3113	75.5208	31506
Wbp5	0.422209	4249	63.2206	14.8838	315597
Sema5a	0.421655	1553	15.1605	68.8902	75681
Cenpm	0.421195	856	2.97556	82.8526	14854
Sgol1	0.4209	637	3.1885	87.2396	15917
Papss1	0.420815	3755	62.1681	24.7796	310343
Gsap	0.420483	660	2.44631	86.7788	12212
Neil3	0.420069	544	4.08774	89.1026	20406
Tacc3	0.420023	1472	13.3127	70.5128	66457
Cflar	0.419664	1508	7.17849	69.7917	35835
Gpr125	0.419012	2880	24.9836	42.3077	124718
Atp1b3	0.418155	3685	47.4978	26.1819	237109
Fam46a	0.418115	1772	12.9545	64.5032	64669
Mettl9	0.417591	4034	68.6955	19.1907	342928
Hmgn1	0.417476	4359	36.2514	12.6803	180967
Creb3l2	0.417321	2179	12.0489	56.3502	60148
Dennd5a	0.417074	3736	37.7406	25.1603	188401
Rrbp1	0.416796	3710	28.628	25.6811	142911
Megf9	0.416523	3350	33.1366	32.8926	165418
Galnt6	0.416456	383	2.20172	92.3277	10991
Raly	0.416264	3935	46.8213	21.1739	233732
Tm9sf3	0.415767	4006	53.5483	19.7516	267313
Plod2	0.415745	3542	28.7244	29.0465	143392
Scarb1	0.415617	2206	17.3738	55.8093	86730
Kdelr3	0.415446	973	9.16226	80.5088	45738
Rcn2	0.41529	3958	63.9884	20.7131	319430
Aspm	0.41526	696	9.8742	86.0577	49292
Il1rapl1	0.415071	1648	3.32752	66.9872	16611
Rbl1	0.415055	1744	9.60617	65.0641	47954
Vgll4	0.414828	2407	13.3924	51.7829	66855
Stk17b	0.41468	856	5.18409	82.8526	25879
Tmem64	0.414472	2540	13.9631	49.1186	69704
Rad51	0.414276	757	5.52865	84.8357	27599
Nusap1	0.414141	790	7.05128	84.1747	35200
Tead3	0.414042	1177	2.33534	76.4223	11658
Bub1	0.413235	595	4.98638	88.0809	24892
Laptm4a	0.413026	4369	86.5379	12.48	431997
Rrm1	0.412438	2764	38.8756	44.6314	194067
Mmp2	0.412374	2417	68.358	51.5825	341243
Nfkbiz	0.411808	1669	14.5819	66.5665	72793
Insc	0.411793	1637	18.9864	67.2075	94780
Zfand5	0.41173	4247	78.745	14.9239	393095
Hmgcr	0.411633	3588	46.0341	28.125	229802
2022-09-07	0.411347	4277	96.4862	14.3229	481659
Scarf2	0.41125	1147	4.46635	77.0232	22296
Trim13	0.411006	2244	11.8812	55.0481	59311
Cenpe	0.41082	908	10.2121	81.8109	50979
Rps3	0.410765	4553	294.566	8.79407	1470473
Plce1	0.410624	1795	12.8834	64.0425	64314
Tmem106c	0.410451	2483	18.4956	50.2604	92330
Nr4a3	0.410426	1201	3.88882	75.9415	19413
Myo10	0.410193	2854	19.7045	42.8285	98365
Fzd8	0.410037	819	2.125	83.5938	10608
Acvrl1	0.409941	763	5.66927	84.7155	28301
Eif4ebp1	0.409165	1368	4.80649	72.5962	23994
Nrm	0.408892	1828	12.4702	63.3814	62251
Kif15	0.408614	985	7.13682	80.2684	35627
Fnta	0.408479	3667	97.9627	26.5425	489030
Prss23	0.408233	1870	35.9517	62.5401	179471
Tmem134	0.407944	3280	24.7248	34.2949	123426
Eefsec	0.407624	2771	14.9856	44.4912	74808
Cdkn2c	0.406921	491	1.48458	90.1643	7411
Tab2	0.40666	3488	28.8309	30.1282	143924
Ndc80	0.406632	610	3.873	87.7804	19334
Ect2	0.406106	965	6.60477	80.6691	32971
Slc1a3	0.405143	2215	51.11	55.629	255141
Ss18	0.405114	3584	25.8373	28.2051	128980
Etfb	0.405014	3868	37.3171	22.516	186287
Fgd5	0.404998	1257	8.4351	74.8197	42108
Npc1	0.404828	3642	29.3688	27.0433	146609
Lmf2	0.404626	2780	20.1833	44.3109	100755
Slc41a1	0.404481	2002	16.5603	59.8958	82669
Lysmd2	0.404216	2387	15.3792	52.1835	76773
Asrgl1	0.404173	2313	15.7129	53.6659	78439
Tbrg1	0.404116	3853	48.1156	22.8165	240193
Pipox	0.404056	601	3.44571	87.9607	17201
Tspan6	0.403773	3721	52.0561	25.4607	259864
Lsm14a	0.403758	3001	20.606	39.8838	102865
Ifngr1	0.403526	2170	14.5302	56.5304	72535
Gnai2	0.403227	4163	44.5066	16.6066	222177
Flnb	0.403218	2801	23.0387	43.8902	115009
Rnd2	0.403138	1834	3.55789	63.2612	17761
Spred1	0.402926	3029	18.7332	39.3229	93516
Eif1	0.402053	4492	55.4171	10.016	276642
Npm1	0.402032	4408	73.126	11.6987	365045
Tmem63a	0.401391	693	4.83994	86.1178	24161
Dhfr	0.401163	1243	6.9355	75.1002	34622
Cst3	0.400931	4453	137.406	10.7973	685929
Nedd1	0.400689	1694	8.27885	66.0657	41328
Hmgn3	0.400646	3179	16.7053	36.3181	83393
Ccnb2	0.400262	870	10.5739	82.5721	52785
Vldlr	0.400067	1837	11.7574	63.2011	58693
Igfbp4	0.400063	3338	94.6633	33.133	472559
Cspg4	0.399807	806	6.39784	83.8542	31938
Psrc1	0.399718	638	4.21795	87.2196	21056
Knstrn	0.399591	814	7.66006	83.6939	38239
Slc35a1	0.399418	2484	17.3161	50.2404	86442
Chst14	0.399138	972	7.73277	80.5288	38602
Dlc1	0.399106	2150	11.7913	56.9311	58862
Rarres2	0.398745	513	2.07071	89.7236	10337
Qsox1	0.398041	2510	14.2446	49.7196	71109
Mcm6	0.397889	3050	47.6332	38.9022	237785
Fam3c	0.397882	3295	27.2576	33.9944	136070
Surf4	0.397873	4196	99.4026	15.9455	496218
Dpy19l1	0.397395	1993	8.99259	60.0761	44891
Cdca2	0.397106	650	5.30168	86.9792	26466
Cat	0.396948	3576	52.9896	28.3654	264524
Vps37b	0.396888	3053	17.6825	38.8421	88271
Rap1b	0.396774	3772	48.2935	24.4391	241081
Klhl29	0.396222	840	3.19591	83.1731	15954
Lbr	0.395852	2283	16.3091	54.2668	81415
Stt3a	0.395516	3860	61.2941	22.6763	305980
Ncapg	0.395305	703	5.6254	85.9175	28082
Slc15a2	0.395291	824	4.0018	83.4936	19977
B130024G19Rik	0.395123	627	1.98898	87.4399	9929
Epha2	0.394612	529	2.25361	89.403	11250
Ppp1r15b	0.394424	2991	27.0587	40.0841	135077
Vwa5a	0.394424	1408	10.001	71.7949	49925
Ppp1ca	0.394419	4291	155.829	14.0425	777900
Vgll3	0.394123	578	3.09175	88.4215	15434
Tubb6	0.393782	1194	8.07111	76.0817	40291
Cenpa	0.393286	1099	10.8041	77.9848	53934
Lhfp	0.393053	2064	26.7362	58.6538	133467
Eif1a	0.392453	3668	45.1386	26.5224	225332
Gpd2	0.392222	2089	16.1084	58.153	80413
Sp1	0.39187	2371	14.3189	52.504	71480
Wls	0.391516	2826	43.4271	43.3894	216788
Hsp90b1	0.391473	4477	229.094	10.3165	1143636
Cdc20	0.391272	1218	11.7817	75.601	58814
Chaf1a	0.391231	1409	7.95353	71.7748	39704
Ssr3	0.391042	4298	116.562	13.9022	581880
Atf1	0.3908	2191	5.66807	56.1098	28295
Gal3st1	0.390594	1661	10.002	66.7268	49930
Rhog	0.390582	1893	10.3834	62.0793	51834
Kctd12b	0.39058	562	3.57372	88.742	17840
Epdr1	0.390326	2647	25.398	46.9752	126787
Limd1	0.390168	2184	21.2542	56.25	106101
Gdpd2	0.39015	418	2.52865	91.6266	12623
Ccnd1	0.38971	2461	26.3574	50.7011	131576
Zwilch	0.389679	738	3.04808	85.2163	15216
Asf1b	0.389528	667	4.19391	86.6386	20936
Tmem45a	0.389435	583	5.2516	88.3213	26216
Melk	0.388652	570	4.70913	88.5817	23508
Ube2c	0.388055	964	12.3654	80.6891	61728
Cbr3	0.388019	608	2.14303	87.8205	10698
Bin3	0.387704	2069	12.0112	58.5537	59960
Ski	0.387619	3830	40.7957	23.2772	203652
Bub1b	0.387483	827	10.9203	83.4335	54514
Pcdh18	0.3874	1126	15.0535	77.4439	75147
Pard3b	0.387378	1586	9.15164	68.2292	45685
Mt1	0.387172	1528	12.5244	69.391	62522
Cenpf	0.387099	865	12.1298	82.6723	60552
Tmem128	0.387091	3438	24.3273	31.1298	121442
Iqgap3	0.387081	591	4.26883	88.1611	21310
Ctnnd1	0.386893	3562	35.8197	28.6458	178812
Lrig3	0.386838	887	4.70934	82.2316	23509
Itga4	0.386507	905	3.94912	81.871	19714
Gtl3	0.386494	3799	38.7364	23.8982	193372
Ttk	0.386267	470	2.40144	90.5849	11988
Hunk	0.385667	1659	8.67428	66.7668	43302
Mtbp	0.385659	1331	5.15144	73.3373	25716
Adam10	0.385565	3795	35.9706	23.9784	179565
Gm11627	0.385062	373	0.64383	92.528	3214
Ccdc102a	0.384976	1013	5.32873	79.7075	26601
Plekhg1	0.384867	1395	8.54547	72.0553	42659
Gabpb2	0.384308	1486	7.76703	70.2324	38773
Cenpi	0.384268	740	4.04487	85.1763	20192
Ripk1	0.383952	1662	10.5994	66.7067	52912
Mapkapk3	0.383611	759	4.93389	84.7957	24630
Klf9	0.383555	1482	7.26583	70.3125	36271
Rpl8	0.383431	4549	236.03	8.8742	1178261
Fbn1	0.383212	1886	18.4569	62.2196	92137
Rpl7	0.383151	4485	72.1925	10.1562	360385
Shcbp1	0.383057	636	5.02123	87.2596	25066
Slco3a1	0.382095	2303	14.5711	53.8662	72739
Mylip	0.381793	1412	10.2945	71.7147	51390
Brca1	0.381568	650	3.7492	86.9792	18716
Espl1	0.38132	676	3.67248	86.4583	18333
Pnrc2	0.380776	3143	27.9227	37.0393	139390
Srpk3	0.380643	498	1.40064	90.024	6992
Mocs2	0.379848	3337	30.5545	33.153	152528
Tgif1	0.37969	1400	13.2027	71.9551	65908
Kif4	0.379294	582	5.35777	88.3413	26746
Ppp1r3b	0.379292	619	5.04808	87.6002	25200
Arid5b	0.379277	2919	17.3722	41.5264	86722
Blvrb	0.379077	1771	7.1226	64.5232	35556
Ednra	0.378962	916	8.05369	81.6506	40204
Mapkapk2	0.378934	2692	15.765	46.0737	78699
2610034M16Rik	0.378879	1004	6.87961	79.8878	34343
Prdx6	0.378464	4124	87.0559	17.3878	434583
Sp3	0.378216	3186	21.1106	36.1779	105384
Amotl1	0.378178	2598	22.3071	47.9567	111357
Casc5	0.377977	683	4.82993	86.3181	24111
St5	0.377898	1755	10.0473	64.8438	50156
Tst	0.377835	1335	6.74499	73.2572	33671
E2f1	0.377801	678	3.31951	86.4183	16571
Chaf1b	0.377698	918	7.07232	81.6106	35305
2610316D01Rik	0.377594	1465	4.46835	70.653	22306
Cdc45	0.377153	759	5.83233	84.7957	29115
Esco2	0.377045	469	2.33073	90.605	11635
Pten	0.376968	3285	19.2069	34.1947	95881
Atf3	0.37688	1924	45.9619	61.4583	229442
Sar1a	0.376685	4140	94.2969	17.0673	470730
Elavl1	0.376332	3976	47.1134	20.3526	235190
Tex40	0.376325	449	0.895032	91.0056	4468
Capns1	0.376324	3787	21.6404	24.1386	108029
Acaa2	0.376245	3033	34.249	39.2428	170971
Rsu1	0.375867	2928	23.0679	41.3462	115155
Foxn2	0.375664	1833	5.21855	63.2812	26051
2410016O06Rik	0.375614	1744	8.8768	65.0641	44313
Tex30	0.375284	2156	9.97796	56.8109	49810
Ralb	0.374574	2487	13.8974	50.1803	69376
Grn	0.374425	3528	42.652	29.3269	212919
Rab29	0.374213	699	3.21775	85.9976	16063
Zfyve21	0.373834	2104	12.2706	57.8526	61255
Pofut2	0.373805	3651	32.984	26.863	164656
Tmem39a	0.373686	2707	17.4682	45.7732	87201
Gstt2	0.373604	586	2.27043	88.2612	11334
Bcl2l12	0.373602	1491	2.36038	70.1322	11783
Fndc3b	0.373485	1958	11.5142	60.7772	57479
Pcgf5	0.373118	606	2.23858	87.8606	11175
Ctsk	0.372663	764	5.60236	84.6955	27967
Kdelr1	0.372605	4039	45.3309	19.0905	226292
Col14a1	0.372212	1021	12.0433	79.5473	60120
Marveld1	0.372157	1147	5.32812	77.0232	26598
Tap1	0.372057	393	3.17147	92.1274	15832
Pabpc4l	0.372009	682	2.42548	86.3381	12108
Zfp367	0.371931	1008	4.79107	79.8077	23917
Gjc1	0.371742	2054	9.57893	58.8542	47818
Cenpp	0.371069	892	2.22756	82.1314	11120
Kif20a	0.371036	1246	7.13522	75.0401	35619
Chpt1	0.370823	1949	11.3433	60.9575	56626
Gpc3	0.370732	1568	46.5202	68.5897	232229
Foxm1	0.370287	955	6.81711	80.8694	34031
Dnajc3	0.370094	3092	26.5487	38.0609	132531
Mxd3	0.370084	521	1.91406	89.5633	9555
Bmp4	0.369501	517	4.61298	89.6434	23028
Cks2	0.369444	1253	1.16687	74.8998	5825
Tmem97	0.369371	1916	3.57973	61.6186	17870
Arhgap42	0.369304	1725	5.60497	65.4447	27980
Ltbp3	0.368994	2585	17.6677	48.2171	88197
Ackr3	0.368056	1635	16.3159	67.2476	81449
Col2a1	0.367825	2768	198.453	44.5513	990678
Plk1	0.367564	719	5.28085	85.597	26362
Prdx1	0.367364	4386	57.8452	12.1394	288763
Ctbs	0.367155	917	4.03846	81.6306	20160
Lrig1	0.36711	1524	8.35317	69.4712	41699
Gpr124	0.366977	1603	8.09295	67.8886	40400
Arf4	0.366304	4341	172.491	13.0409	861073
Map4k4	0.366243	4025	22.6186	19.371	112912
Zeb1	0.365988	2906	20.7244	41.7869	103456
Errfi1	0.365704	3105	43.0845	37.8005	215078
Heyl	0.365629	1133	10.9329	77.3037	54577
Reln	0.365156	776	6.70593	84.4551	33476
Fam64a	0.365001	630	4.89864	87.3798	24454
Rhbdf2	0.364796	847	4.54487	83.0329	22688
Antxr1	0.364429	2862	18.3928	42.6683	91817
Rpa2	0.364424	2089	14.0176	58.153	69976
Cdca7	0.364423	1058	6.04968	78.8061	30200
Lamp2	0.3643	3881	56.0779	22.2556	279941
Metap1d	0.36429	2779	11.9551	44.3309	59680
Tspan9	0.364174	1839	12.2308	63.1611	61056
9530068E07Rik	0.36402	4124	94.4561	17.3878	471525
4931406P16Rik	0.363687	3016	15.013	39.5833	74945
Gtf2h1	0.363622	3189	23.1751	36.1178	115690
Hmgn2	0.363394	4144	6.64083	16.9872	33151
Flrt3	0.362959	2206	24.5609	55.8093	122608
Gem	0.362729	1267	10.4904	74.6194	52368
Oip5	0.362725	465	1.36498	90.6851	6814
Pcolce	0.362704	1144	15.7017	77.0833	78383
Ctns	0.362666	1930	11.0867	61.3381	55345
Mef2c	0.362508	3029	32.6945	39.3229	163211
Itgb5	0.361758	1117	6.66046	77.6242	33249
Neat1	0.361624	901	9.73137	81.9511	48579
Ccnb1	0.361617	630	4.44391	87.3798	22184
Wasf2	0.361521	2865	12.7073	42.6082	63435
Ggh	0.361266	2392	13.5667	52.0833	67725
9430020K01Rik	0.361146	1141	14.7091	77.1434	73428
Elovl1	0.360913	2897	36.235	41.9671	180885
Sgce	0.360858	3011	17.7722	39.6835	88719
Rps4x	0.360727	4485	26.7919	10.1562	133745
Snrpg	0.359965	4054	4.27404	18.7901	21336
Tspan7	0.359881	3841	91.8359	23.0569	458445
Scamp4	0.359875	2943	24.5765	41.0457	122686
Slc25a1	0.359825	2656	20.8275	46.7949	103971
Cep112	0.359646	1209	4.4397	75.7812	22163
Usp2	0.358957	2271	13.7782	54.5072	68781
Dlx1as	0.358877	781	2.28365	84.355	11400
S100a11	0.358489	2640	3.59916	47.1154	17967
Tyms	0.358475	1822	9.75281	63.5016	48686
Ncapg2	0.358336	899	4.1847	81.9912	20890
Aurka	0.358222	818	6.36939	83.6138	31796
Tceb3	0.357886	3077	23.9179	38.3614	119398
Ska1	0.357233	455	1.52023	90.8854	7589
Rcn1	0.357023	3627	78.9081	27.3438	393909
Kntc1	0.356458	648	3.01522	87.0192	15052
E2f8	0.356213	466	2.36138	90.6651	11788
Fam210b	0.355998	1908	12.7137	61.7788	63467
Ggcx	0.355751	2105	11.8522	57.8325	59166
Hist1h2ae	0.355124	1023	1.91426	79.5072	9556
Ncapd2	0.355029	2269	22.0178	54.5473	109913
Ticrr	0.354511	588	3.63682	88.2212	18155
H2afx	0.354482	3372	21.1573	32.4519	105617
Hat1	0.354443	2620	24.4335	47.516	121972
Lsm8	0.35394	3306	17.9435	33.774	89574
Fads1	0.353709	3561	56.4968	28.6659	282032
Slc2a9	0.353452	345	0.953726	93.0889	4761
Fzd3	0.353345	3357	33.268	32.7524	166074
Ifitm3	0.352921	1251	18.8089	74.9399	93894
Fbxo30	0.352849	2394	17.3397	52.0433	86560
Kank1	0.352552	2369	14.2901	52.5441	71336
Mlec	0.352505	3704	43.8844	25.8013	219071
Vkorc1	0.352073	3217	21.4359	35.5569	107008
Dnajc1	0.351992	2740	11.1729	45.1122	55775
Rin2	0.351861	2611	25.0683	47.6963	125141
Map3k11	0.351727	2263	10.9245	54.6675	54535
Cep55	0.351554	425	2.17708	91.4864	10868
Degs1	0.351155	3320	46.8474	33.4936	233862
Serp1	0.350749	3885	63.0505	22.1755	314748
Akna	0.3506	1046	6.14543	79.0465	30678
Sgol2	0.350328	607	3.76803	87.8405	18810
Cntrl	0.350212	2378	13.5306	52.3638	67545
Prnp	0.349446	3562	65.9349	28.6458	329147
Gldc	0.349184	445	1.37981	91.0857	6888
Pear1	0.34898	835	7.89443	83.2732	39409
Prcp	0.348895	1856	8.83934	62.8205	44126
Ncstn	0.348682	3826	58.1699	23.3574	290384
Sh3gl1	0.348628	3663	37.4171	26.6226	186786
Pole3	0.348507	2387	5.94391	52.1835	29672
Impdh2	0.348228	3551	5.79888	28.8662	28948
Kcna2	0.348209	2076	21.4213	58.4135	106935
Prrg3	0.348052	2083	13.648	58.2732	68131
Arl6ip6	0.347966	2313	10.1044	53.6659	50441
5430435G22Rik	0.347883	582	3.11398	88.3413	15545
6530411M01Rik	0.347869	285	0.584135	94.2909	2916
Hmga2	0.347729	1186	3.70453	76.242	18493
Plxdc2	0.347436	2633	28.3405	47.2556	141476
Tspan31	0.347329	3947	59.6434	20.9335	297740
Ran	0.347228	4296	51.5639	13.9423	257407
Zdbf2	0.34719	2623	19.5659	47.4559	97673
Spcs3	0.347062	2947	22.3347	40.9655	111495
Pold2	0.34682	2406	14.1727	51.8029	70750
Bcar3	0.346754	1135	6.83874	77.2636	34139
Plk4	0.34673	1242	6.35877	75.1202	31743
Pde1c	0.346641	1837	10.0413	63.2011	50126
Tpbg	0.346452	1100	6.26763	77.9647	31288
Ripk2	0.346302	1125	3.92808	77.4639	19609
Gatm	0.345779	1579	19.5178	68.3694	97433
Dad1	0.345497	4390	98.5609	12.0593	492016
Csrnp1	0.345334	1304	5.90625	73.8782	29484
Rpl35a	0.34533	4435	17.1512	11.1579	85619
Hmmr	0.345278	488	3.36719	90.2244	16809
Fhdc1	0.345199	1676	6.89844	66.4263	34437
Nipal1	0.344847	767	6.51623	84.6354	32529
Snap23	0.34481	1942	10.5401	61.0978	52616
Arsk	0.344682	1598	7.33814	67.9888	36632
Scamp2	0.344574	3139	26.5164	37.1194	132370
A230065H16Rik	0.344194	406	0.672476	91.867	3357
Clca2	0.343969	306	0.658654	93.8702	3288
Zfp422	0.343911	3485	27.3708	30.1883	136635
Hist1h1b	0.343803	549	1.6238	89.0024	8106
Klf11	0.343708	2612	19.1196	47.6763	95445
Dtymk	0.343699	3538	22.9611	29.1266	114622
Smim15	0.343457	2894	23.7344	42.0272	118482
Alad	0.343419	2864	25.2115	42.6282	125856
Hs3st1	0.343292	1998	18.0593	59.976	90152
Adamts3	0.34312	1049	5.83874	78.9864	29147
Pola1	0.343112	1551	8.23438	68.9303	41106
Mfsd2a	0.343094	751	6.1274	84.9559	30588
Gramd1b	0.342662	1827	4.20252	63.4014	20979
2022-03-02	0.342446	2891	23.4898	42.0873	117261
Gabpa	0.34226	2545	12.9872	49.0184	64832
Rps5	0.342074	4552	345.826	8.8141	1726365
Rbm38	0.341742	1560	4.07492	68.75	20342
Arl13b	0.341121	2817	15.7434	43.5697	78591
Itm2b	0.34106	4493	258.996	9.99599	1292910
Sowahc	0.341059	1346	5.51002	73.0369	27506
Hadha	0.340893	3835	44.8462	23.1771	223872
Cnot6	0.340618	3803	37.5306	23.8181	187353
Zfp608	0.340527	3028	11.9431	39.3429	59620
Elf1	0.34034	2370	8.85377	52.524	44198
LOC101243624	0.34001	392	1.03345	92.1474	5159
Npepl1	0.339573	2645	16.9211	47.0152	84470
Nsmce4a	0.339318	2983	23.6468	40.2444	118045
Jund	0.339288	4315	23.221	13.5617	115919
Klf2	0.339213	1571	10.2949	68.5296	51392
Rbms1	0.339164	4038	51.2937	19.1106	256058
Yif1a	0.338661	2792	20.5821	44.0705	102746
Prim2	0.33823	1306	7.39703	73.8381	36926
Cldn11	0.338216	614	16.9914	87.7003	84821
Alyref	0.338197	2935	10.1689	41.2059	50763
Dnajb9	0.337779	3130	25.3886	37.2997	126740
Dlgap5	0.337752	563	4.05509	88.722	20243
Tmed5	0.337665	2543	10.5012	49.0585	52422
Frem1	0.337453	691	3.55008	86.1579	17722
Adam9	0.337267	2332	15.8604	53.2853	79175
Pak2	0.337235	3778	30.7949	24.3189	153728
Rfc5	0.337083	1744	6.73538	65.0641	33623
Aldh6a1	0.33708	2099	16.0148	57.9527	79946
Phldb2	0.337047	2239	15.6631	55.1482	78190
Emid1	0.337022	1350	11.4367	72.9567	57092
Hnrnpf	0.336914	3973	6.48978	20.4127	32397
Snx17	0.336851	3460	36.4852	30.6891	182134
Unc50	0.336501	3309	29.131	33.7139	145422
Vimp	0.336471	3447	27.0439	30.9495	135003
Zfp281	0.336387	3185	29.1697	36.1979	145615
Gmnn	0.336299	1640	7.79387	67.1474	38907
Pde7b	0.336022	769	2.34195	84.5954	11691
Maob	0.335995	414	3.30749	91.7067	16511
Tpt1	0.335986	4442	11.1659	11.0176	55740
Arhgef39	0.335229	393	2.14663	92.1274	10716
Pnrc1	0.334922	4031	49.483	19.2508	247019
Ddx39b	0.334549	4329	100.026	13.2812	499332
Zfp703	0.334427	1820	5.11979	63.5417	25558
Prdm5	0.334212	1016	3.4992	79.6474	17468
Cdt1	0.334174	1235	7.57352	75.2604	37807
Ccnf	0.333895	615	5.11779	87.6803	25548
Stil	0.333889	683	4.09976	86.3181	20466
Lgr5	0.333887	1871	14.8249	62.52	74006
Panx3	0.33363	259	1.25741	94.8117	6277
Hdlbp	0.333594	4128	75.7728	17.3077	378258
Limch1	0.333489	3119	22.6062	37.52	112850
Necap2	0.333488	2457	12.4259	50.7812	62030
Hexa	0.333414	3148	35.3193	36.9391	176314
Eci2	0.333333	3692	40.7151	26.0417	203250
Topors	0.333295	3179	32.2704	36.3181	161094
E2f5	0.333255	2174	8.72296	56.4503	43545
Ctsz	0.333207	3449	46.4385	30.9095	231821
Ehd2	0.333044	730	4.52885	85.3766	22608
Pld2	0.332973	1213	5.01422	75.7011	25031
Lhcgr	0.332888	229	0.519231	95.4127	2592
Abat	0.332782	2758	28.983	44.7516	144683
Pkmyt1	0.332718	1480	5.72957	70.3526	28602
Ankle1	0.332643	436	3.2516	91.266	16232
1810011O10Rik	0.332347	2057	14.1138	58.7941	70456
Sec13	0.332199	3922	56.1542	21.4343	280322
Rpl18a	0.33184	4515	30.5699	9.55529	152605
Smek1	0.331357	3392	18.0535	32.0513	90123
Itga1	0.331199	625	3.96895	87.48	19813
Ezr	0.3308	3106	39.4868	37.7804	197118
Cenpn	0.330753	1031	5.0631	79.347	25275
Casp12	0.330736	265	1.29587	94.6915	6469
Tenc1	0.33044	1385	11.2157	72.2556	55989
Plekhf1	0.330397	654	3.11659	86.899	15558
Tmem109	0.32987	2746	21.6014	44.992	107834
Bcan	0.329865	378	2.46234	92.4279	12292
Inppl1	0.329808	2110	9.6256	57.7324	48051
Hspa13	0.329612	3019	24.756	39.5232	123582
Tacc1	0.329609	2924	12.0172	41.4263	59990
Ckap2	0.329504	1178	7.13582	76.4022	35622
E2f7	0.329214	863	4.23277	82.7123	21130
Kif18b	0.329172	426	1.81771	91.4663	9074
Col27a1	0.32908	2024	11.1809	59.4551	55815
Wdr82	0.328982	3649	44.6793	26.903	223039
Kif2c	0.328665	527	4.30529	89.4431	21492
Rps14	0.328185	4574	109.243	8.3734	545343
Zfp516	0.327975	2579	9.97596	48.3373	49800
Atf4	0.327671	4293	155.384	14.0024	775678
Slc2a1	0.327531	2643	27.8185	47.0553	138870
Cd151	0.327511	3079	28.9199	38.3213	144368
Rpn2	0.327159	4271	125.602	14.4431	627004
Nudcd2	0.326771	2471	11.0339	50.5008	55081
Stt3b	0.326489	3831	52.6216	23.2572	262687
Zfand6	0.326464	3932	56.4966	21.234	282031
Ndp	0.326277	471	2.90785	90.5649	14516
Sc5d	0.326041	2400	18.1751	51.9231	90730
Alg13	0.326011	1532	5.9982	69.3109	29943
Samd5	0.326002	2972	15.0871	40.4647	75315
Creb5	0.32598	2140	16.0587	57.1314	80165
Nsl1	0.325923	485	2.15966	90.2845	10781
Ptprj	0.32589	2132	8.10817	57.2917	40476
Cdc25c	0.325805	447	3.17648	91.0457	15857
Pdcd6	0.325363	3494	40.3099	30.008	201227
Dennd6a	0.325235	3555	24.3017	28.7861	121314
Tpst1	0.325077	2267	14.8796	54.5873	74279
Fbn2	0.324926	2653	42.5014	46.855	212167
Nras	0.324816	4100	74.1725	17.8686	370269
Rbms2	0.324815	2586	16.5627	48.1971	82681
Ptrf	0.324757	1049	7.0639	78.9864	35263
Nasp	0.324707	3879	53.143	22.2957	265290
Tmem43	0.324551	2507	21.9593	49.7796	109621
Tm9sf1	0.324419	3065	26.0787	38.6018	130185
Lonrf3	0.324298	265	1.11098	94.6915	5546
Hspa14	0.324245	3161	26.2198	36.6787	130889
Tap2	0.324087	451	2.90725	90.9655	14513
Pkn2	0.32397	3600	18.119	27.8846	90450
Vamp8	0.323829	1851	9.79948	62.9207	48919
Tle1	0.3238	1837	11.6731	63.2011	58272
Dpyd	0.32376	1484	5.9982	70.2724	29943
Mcfd2	0.323641	2538	23.5433	49.1587	117528
Rdx	0.323585	4146	66.2211	16.9471	330576
Rnpepl1	0.323119	3054	19.1907	38.8221	95800
Ctdspl2	0.322994	3442	17.1645	31.0497	85685
Map2k3	0.322922	1993	14.4794	60.0761	72281
Ercc6l	0.322807	408	2.3125	91.8269	11544
Dusp16	0.322748	2473	19.5316	50.4607	97502
Mavs	0.322698	775	6.09315	84.4752	30417
E130114P18Rik	0.322322	1016	4.20152	79.6474	20974
4930579G24Rik	0.32231	905	4.17348	81.871	20834
Tra2b	0.322294	4093	20.0555	18.0088	100117
Ghr	0.322168	2619	17.013	47.5361	84929
Hmgb1	0.322094	4295	10.4008	13.9623	51921
Plp2	0.321264	2406	3.44371	51.8029	17191
Cyp2d22	0.320995	488	4.80669	90.2244	23995
Tspan3	0.320409	4445	313.09	10.9575	1562943
Tor1b	0.320298	2351	13.0811	52.9046	65301
Rab8b	0.320255	2993	24.22	40.0441	120906
Rad18	0.320249	1189	4.48658	76.1819	22397
Pfn1	0.320149	4481	99.6887	10.2364	497646
Ska3	0.319927	718	3.61599	85.617	18051
Fancc	0.319899	1751	9.35757	64.9239	46713
2010111I01Rik	0.319879	3633	53.0238	27.2236	264695
Zcchc9	0.319824	2974	11.749	40.4247	58651
Clic4	0.319424	3433	29.8423	31.23	148973
Nek9	0.319417	3003	19.9453	39.8438	99567
Wtip	0.31926	1389	2.91867	72.1755	14570
Chadl	0.319049	2376	7.52644	52.4038	37572
Slc7a2	0.318959	879	4.55669	82.3918	22747
Slmap	0.318844	3513	19.2017	29.6274	95855
Aebp2	0.318642	2722	11.7214	45.4728	58513
Wdr45b	0.318483	3298	32.1955	33.9343	160720
Znrf3	0.318466	2041	8.44291	59.1146	42147
Rgl1	0.318338	2430	24.6416	51.3221	123011
Stard3	0.31829	2381	14.5032	52.3037	72400
Pi4k2b	0.318138	1287	4.23578	74.2188	21145
Maml1	0.318056	2123	10.115	57.472	50494
Hdac1	0.317987	3573	8.20192	28.4255	40944
Depdc1a	0.317708	355	0.348157	92.8886	1738
Foxd2os	0.317674	730	2.23978	85.3766	11181
Pdia3	0.317568	4444	241.788	10.9776	1207006
Lamp1	0.317525	4411	165.908	11.6386	828212
Smad5	0.317517	3337	32.4451	33.153	161966
Fam120a	0.317415	3681	28.3337	26.262	141442
Rdh5	0.317338	657	1.86118	86.8389	9291
Pa2g4	0.317251	3859	53.3886	22.6963	266516
Met	0.317055	546	3.57532	89.0625	17848
Wdr90	0.317046	1748	8.46715	64.984	42268
2610206C17Rik	0.316944	1245	0.655248	75.0601	3271
Srf	0.316791	2112	6.1849	57.6923	30875
Ankrd28	0.316665	2558	9.14824	48.758	45668
Mcm10	0.31665	524	2.98317	89.5032	14892
Emc10	0.316613	4130	46.3401	17.2676	231330
Setd5	0.316556	4210	52.2766	15.6651	260965
Nxt2	0.31634	961	4.70873	80.7492	23506
Tor2a	0.316277	2453	12.3207	50.8614	61505
Adra2c	0.316208	699	1.65845	85.9976	8279
Hnrnpll	0.316071	3535	33.4722	29.1867	167093
Dab1	0.31604	874	4.30829	82.492	21507
Tmco1	0.315998	3454	27.5497	30.8093	137528
Tmem175	0.315753	2018	14.4619	59.5753	72194
Gm13889	0.315715	1452	3.03065	70.9135	15129
Spdl1	0.315543	521	2.65024	89.5633	13230
Pole2	0.315304	819	3.127	83.5938	15610
Arhgef19	0.315192	601	1.85357	87.9607	9253
Ptpre	0.315146	1309	4.69351	73.778	23430
9330188P03Rik	0.315102	280	0.219752	94.391	1097
Tmem165	0.315024	3175	21.6308	36.3982	107981
Tmem263	0.314895	3354	30.6713	32.8125	153111
Gna11	0.314832	3461	30.7406	30.6691	153457
Gli3	0.314536	1786	17.4173	64.2228	86947
Rfc1	0.314492	3261	24.7416	34.6755	123510
Mical1	0.314424	2630	19.3962	47.3157	96826
Fkbp7	0.314279	1792	7.8109	64.1026	38992
Spidr	0.314263	1260	6.58514	74.7596	32873
Gtse1	0.314005	443	1.8103	91.1258	9037
Rad51ap1	0.313874	701	3.48938	85.9575	17419
Mamdc2	0.313569	543	4.03085	89.1226	20122
Bzw2	0.313338	3936	83.89	21.1538	418779
Pag1	0.313191	1287	4.17428	74.2188	20838
Mastl	0.313182	522	1.65064	89.5433	8240
Tmem168	0.313102	1921	11.1564	61.5184	55693
Arhgap26	0.312755	2106	9.86719	57.8125	49257
Csgalnact1	0.31273	471	2.29888	90.5649	11476
Oxa1l	0.312413	3414	41.0539	31.6106	204941
Tbc1d15	0.312023	2920	19.7825	41.5064	98754
Xbp1	0.311993	3644	63.5393	27.0032	317188
Nell2	0.311946	2289	30.3185	54.1466	151350
Rarb	0.311808	1657	13.5871	66.8069	67827
Rps20	0.311783	4540	46.6402	9.05449	232828
Nedd4	0.311671	4570	505.6	8.45353	2523954
Rfc4	0.311555	1636	7.3774	67.2276	36828
Sucnr1	0.311549	166	0.682893	96.6747	3409
Exo1	0.311478	478	2.58574	90.4247	12908
Sf1	0.311375	4225	52.2574	15.3646	260869
Trim25	0.311112	924	5.17889	81.4904	25853
Slc35d1	0.310979	1349	4.84956	72.9768	24209
Pcf11	0.310929	3212	18.9431	35.6571	94564
Il1rap	0.310599	1073	6.99059	78.5056	34897
Txndc16	0.3105	3068	27.7354	38.5417	138455
Cenpk	0.310236	860	2.38762	82.7724	11919
Ivd	0.310075	2843	19.3281	43.0489	96486
Canx	0.310035	4412	165.736	11.6186	827354
Hsd17b4	0.309884	3553	42.0803	28.8261	210065
1700025G04Rik	0.309732	2802	13.5925	43.8702	67854
Tdp1	0.309599	2156	13.4563	56.8109	67174
Mob3a	0.309577	2214	13.7518	55.649	68649
Clic1	0.309453	3863	47.032	22.6162	234784
Lpcat1	0.308704	2849	16.3279	42.9287	81509
Troap	0.308533	388	2.20052	92.2276	10985
Hist1h2ab	0.308445	478	0.722756	90.4247	3608
Cenpq	0.30841	1460	5.20012	70.7532	25959
Nsmce1	0.307975	3065	20.1649	38.6018	100663
Syne2	0.3078	3241	33.1867	35.0761	165668
Mfge8	0.307679	1353	14.4245	72.8966	72007
C330027C09Rik	0.307634	877	4.81771	82.4319	24050
Ifi35	0.307628	505	2.5635	89.8838	12797
Hiatl1	0.307447	2851	21.9349	42.8886	109499
Musk	0.307349	441	1.16046	91.1659	5793
B4galt1	0.307346	2106	11.5152	57.8125	57484
Grik1	0.307301	852	9.92829	82.9327	49562
Fbxo5	0.307167	886	3.69852	82.2516	18463
Pola2	0.307048	2064	13.3275	58.6538	66531
Nwd1	0.306948	408	1.10357	91.8269	5509
Rgl3	0.306863	665	2.20333	86.6787	10999
Vangl1	0.306781	1392	7.02464	72.1154	35067
Plekhg3	0.306543	536	1.95453	89.2628	9757
Kpnb1	0.306518	4074	58.3169	18.3894	291118
Spag5	0.306449	778	6.46434	84.4151	32270
Mamld1	0.306425	1808	8.00341	63.7821	39953
Sfr1	0.306416	4169	54.0591	16.4864	269863
Mgme1	0.306285	1067	5.51322	78.6258	27522
Bcl10	0.306098	2764	14.2029	44.6314	70901
Gusb	0.306018	2747	19.7063	44.972	98374
Morc4	0.305732	822	3.14784	83.5337	15714
Cyba	0.30572	1701	6.40905	65.9255	31994
Itpripl2	0.305661	859	2.54467	82.7925	12703
Isg20l2	0.305499	2700	17.1348	45.9135	85537
Polg	0.305437	2493	12.4758	50.0601	62279
Pabpc1	0.305286	4477	48.5144	10.3165	242184
Vstm4	0.305261	555	6.02744	88.8822	30089
Nf1	0.305246	3293	18.3968	34.0345	91837
Ttr	0.3051	570	4.33033	88.5817	21617
Igsf10	0.305095	1939	16.2031	61.1579	80886
Actl6a	0.304916	3032	24.2268	39.2628	120940
Nap1l1	0.304452	4227	50.218	15.3245	250688
Cobll1	0.304368	630	2.874	87.3798	14347
Plod3	0.304322	3062	19.845	38.6619	99066
5031426D15Rik	0.303762	713	1.33093	85.7171	6644
Mta2	0.30368	3617	39.4521	27.5441	196945
Foxp2	0.303534	1224	10.392	75.4808	51877
Prpf40a	0.30333	3914	42.5282	21.5946	212301
Cux1	0.303195	4048	62.4814	18.9103	311907
Cdk19	0.303152	2314	12.6621	53.6458	63209
Cdr2	0.303125	1930	10.0607	61.3381	50223
Pskh1	0.303119	1818	12.7198	63.5817	63497
Tnfrsf12a	0.302827	2168	16.3636	56.5705	81687
Rbp1	0.302697	4247	163.34	14.9239	815395
Arhgap19	0.302679	1400	19.3598	71.9551	96644
Ddx5	0.3026	4564	378.086	8.57372	1887406
Kif20b	0.302554	823	4.02364	83.5136	20086
Plscr1	0.302393	1257	3.45593	74.8197	17252
Bzw1	0.301904	4116	58.1991	17.5481	290530
Atraid	0.301848	3669	43.1969	26.5024	215639
Ssr2	0.301847	4137	47.3085	17.1274	236164
Glb1l2	0.301812	933	9.25281	81.3101	46190
Lair1	0.301756	403	1.5595	91.9271	7785
Lrr1	0.301503	335	1.0639	93.2893	5311
Col9a2	0.301405	3434	45.2516	31.2099	225896
Samd4b	0.301221	3133	12.4675	37.2396	62238
Chmp1b	0.301219	2511	13.1583	49.6995	65686
Cdc27	0.301016	3396	27.99	31.9712	139726
Il17rc	0.300815	507	1.90605	89.8438	9515
Cchcr1	0.30055	764	2.36078	84.6955	11785
Kif13a	0.30044	3207	29.1142	35.7572	145338
Mybl2	0.300324	569	2.59034	88.6018	12931
Rbm7	0.300314	3273	21.8776	34.4351	109213
Rreb1	0.300309	1322	6.52764	73.5176	32586
Zc3h11a	0.300306	4206	43.6865	15.7452	218083
Zeb2os	0.300094	629	0.628806	87.3998	3139

## Sheet: QC_with_glia_coverage
	batch	plate	devtime	n_genes_by_counts	total_counts	total_counts_ERCC	pct_counts_ERCC	total_counts_glia	pct_counts_glia
SS2_20_133:A20	6	SS2_20_133	E14.5	5795	237242	165	0.0695009	17564	7.40341
SS2_20_133:A15	6	SS2_20_133	E14.5	3822	287392	764	0.265134	64378	22.4008
SS2_20_133:B6	6	SS2_20_133	E14.5	5368	253631	246	0.0968973	22855	9.01112
SS2_20_133:A14	6	SS2_20_133	E14.5	4185	273729	448	0.163398	60638	22.1526
SS2_20_133:A24	6	SS2_20_133	E14.5	2977	397835	1579	0.395329	103055	25.904
SS2_20_133:B4	6	SS2_20_133	E14.5	5389	266713	274	0.102627	21840	8.18858
SS2_20_133:A1	6	SS2_20_133	E14.5	6299	721780	419	0.0580173	57982	8.0332
SS2_20_133:B8	6	SS2_20_133	E14.5	3769	210696	428	0.202724	43978	20.8727
SS2_20_133:B15	6	SS2_20_133	E14.5	5012	285954	279	0.097473	25082	8.77134
SS2_20_133:C4	6	SS2_20_133	E14.5	3997	195567	411	0.209717	48488	24.7935
SS2_20_133:B23	6	SS2_20_133	E14.5	4347	338252	472	0.139346	74641	22.0667
SS2_20_133:C3	6	SS2_20_133	E14.5	4302	289580	474	0.163418	64284	22.199
SS2_20_133:C13	6	SS2_20_133	E14.5	5615	263132	229	0.0869529	21916	8.3289
SS2_20_133:C23	6	SS2_20_133	E14.5	4908	265348	364	0.13699	54428	20.5119
SS2_20_133:C21	6	SS2_20_133	E14.5	4273	243047	102	0.0419496	60276	24.8001
SS2_20_133:D5	6	SS2_20_133	E14.5	5744	106853	76	0.0710752	8599	8.0475
SS2_20_133:E6	6	SS2_20_133	E14.5	3921	225633	605	0.267417	55387	24.5474
SS2_20_133:E7	6	SS2_20_133	E14.5	3782	240319	679	0.281745	64531	26.8522
SS2_20_133:E1	6	SS2_20_133	E14.5	5291	255546	139	0.0543638	19163	7.49885
SS2_20_133:E13	6	SS2_20_133	E14.5	5809	269750	210	0.0777893	20690	7.67007
SS2_20_133:E24	6	SS2_20_133	E14.5	3571	217955	284	0.130133	54746	25.118
SS2_20_133:F5	6	SS2_20_133	E14.5	6327	265921	223	0.0837892	20694	7.78201
SS2_20_133:F9	6	SS2_20_133	E14.5	4389	328607	232	0.0705512	85009	25.8695
SS2_20_133:F23	6	SS2_20_133	E14.5	5429	387156	340	0.0877428	41104	10.6169
SS2_20_133:G1	6	SS2_20_133	E14.5	5644	322368	358	0.11093	25940	8.0467
SS2_20_133:G14	6	SS2_20_133	E14.5	4353	322424	454	0.14061	75702	23.479
SS2_20_133:G20	6	SS2_20_133	E14.5	4785	227933	143	0.0626984	62843	27.5708
SS2_20_133:G21	6	SS2_20_133	E14.5	5044	253857	317	0.124718	60218	23.7212
SS2_20_133:G24	6	SS2_20_133	E14.5	3905	27639	91	0.328164	1688	6.10731
SS2_20_133:H6	6	SS2_20_133	E14.5	5688	225047	141	0.0626143	39408	17.511
SS2_20_133:H12	6	SS2_20_133	E14.5	4453	200246	368	0.183437	48336	24.1383
SS2_20_133:H22	6	SS2_20_133	E14.5	4863	146916	206	0.14002	10497	7.1449
SS2_20_133:I6	6	SS2_20_133	E14.5	4383	265752	286	0.107503	62707	23.5961
SS2_20_133:I10	6	SS2_20_133	E14.5	3452	287579	162	0.0563006	76417	26.5725
SS2_20_133:I11	6	SS2_20_133	E14.5	4573	315911	354	0.111931	55486	17.5638
SS2_20_133:I13	6	SS2_20_133	E14.5	5947	291577	177	0.0606676	21749	7.45909
SS2_20_133:I17	6	SS2_20_133	E14.5	5976	306998	267	0.0868957	42221	13.7529
SS2_20_133:J1	6	SS2_20_133	E14.5	5711	242592	207	0.0852557	62202	25.6406
SS2_20_133:J3	6	SS2_20_133	E14.5	5849	229131	246	0.107247	40624	17.7296
SS2_20_133:J2	6	SS2_20_133	E14.5	5453	192057	155	0.0806401	15267	7.9492
SS2_20_133:J5	6	SS2_20_133	E14.5	4290	112636	89	0.0789532	21100	18.7329
SS2_20_133:J12	6	SS2_20_133	E14.5	2827	152726	460	0.300289	40614	26.5927
SS2_20_133:J16	6	SS2_20_133	E14.5	4832	152455	282	0.184631	11268	7.39103
SS2_20_133:J20	6	SS2_20_133	E14.5	5021	116969	119	0.101633	10661	9.11438
SS2_20_133:J19	6	SS2_20_133	E14.5	5764	269850	202	0.0748004	23517	8.71484
SS2_20_133:J23	6	SS2_20_133	E14.5	4470	224924	518	0.229771	36502	16.2286
SS2_20_133:K5	6	SS2_20_133	E14.5	5119	219789	353	0.160351	19518	8.88034
SS2_20_133:K1	6	SS2_20_133	E14.5	4470	263852	528	0.199713	62822	23.8096
SS2_20_133:K4	6	SS2_20_133	E14.5	5506	274700	397	0.144313	21363	7.77685
SS2_20_133:K18	6	SS2_20_133	E14.5	5017	301821	430	0.142266	67827	22.4726
SS2_20_133:K19	6	SS2_20_133	E14.5	5478	275055	325	0.118019	70683	25.6978
SS2_20_133:K23	6	SS2_20_133	E14.5	3589	287965	662	0.229362	69724	24.2127
SS2_20_133:L10	6	SS2_20_133	E14.5	4621	250315	241	0.0961861	28740	11.4815
SS2_20_133:L18	6	SS2_20_133	E14.5	5362	272091	317	0.11637	22636	8.31928
SS2_20_133:M6	6	SS2_20_133	E14.5	5443	246179	336	0.1363	19433	7.89385
SS2_20_133:M11	6	SS2_20_133	E14.5	4526	335381	395	0.117638	89264	26.6157
SS2_20_133:M14	6	SS2_20_133	E14.5	3375	264726	422	0.159156	53546	20.227
SS2_20_133:N1	6	SS2_20_133	E14.5	3552	285892	579	0.202115	62564	21.8838
SS2_20_133:N9	6	SS2_20_133	E14.5	4097	308841	358	0.115783	72354	23.4276
SS2_20_133:N20	6	SS2_20_133	E14.5	5499	267376	290	0.108344	24693	9.23531
SS2_20_133:N22	6	SS2_20_133	E14.5	5130	380709	461	0.120943	86691	22.7709
SS2_20_133:N24	6	SS2_20_133	E14.5	6059	326836	207	0.0632944	28253	8.6444
SS2_20_133:O8	6	SS2_20_133	E14.5	5599	186286	208	0.111532	14866	7.9802
SS2_20_133:O13	6	SS2_20_133	E14.5	5105	174071	111	0.0637265	13943	8.00995
SS2_20_133:O18	6	SS2_20_133	E14.5	5329	163393	139	0.0849987	12027	7.36078
SS2_20_133:O21	6	SS2_20_133	E14.5	5400	177271	162	0.0913021	15288	8.62408
SS2_20_133:O23	6	SS2_20_133	E14.5	5719	197659	241	0.121779	16731	8.46458
SS2_20_133:P4	6	SS2_20_133	E14.5	5342	248128	195	0.0785268	48814	19.6729
SS2_20_133:P7	6	SS2_20_133	E14.5	6550	271207	184	0.0677989	19284	7.11044
SS2_20_133:P8	6	SS2_20_133	E14.5	5907	320993	114	0.0355022	27663	8.61795
SS2_20_133:P15	6	SS2_20_133	E14.5	6432	275969	128	0.0463605	48771	17.6726
SS2_20_133:P18	6	SS2_20_133	E14.5	2232	183879	877	0.47468	49416	26.8742
SS2_20_133:P21	6	SS2_20_133	E14.5	4128	213990	374	0.17447	49650	23.202
SS2_20_135:B2	7	SS2_20_135	E14.5	3414	118571	679	0.569392	10039	8.46666
SS2_20_135:A10	7	SS2_20_135	E14.5	3735	304339	577	0.189232	68104	22.3777
SS2_20_135:A8	7	SS2_20_135	E14.5	3707	140422	602	0.426878	13330	9.49282
SS2_20_135:A3	7	SS2_20_135	E14.5	5477	231362	187	0.0807604	22157	9.57677
SS2_20_135:A17	7	SS2_20_135	E14.5	5923	269866	215	0.0796057	20515	7.60192
SS2_20_135:A22	7	SS2_20_135	E14.5	7187	291799	111	0.0380254	22318	7.64842
SS2_20_135:C3	7	SS2_20_135	E14.5	5966	285113	172	0.0602906	22558	7.91195
SS2_20_135:B23	7	SS2_20_135	E14.5	5953	330279	155	0.046908	75891	22.9778
SS2_20_135:C6	7	SS2_20_135	E14.5	6119	268460	209	0.0777909	18957	7.06139
SS2_20_135:C13	7	SS2_20_135	E14.5	5121	299488	202	0.067403	75094	25.0741
SS2_20_135:C14	7	SS2_20_135	E14.5	4907	261902	138	0.0526637	25659	9.79718
SS2_20_135:C20	7	SS2_20_135	E14.5	3380	221735	977	0.438683	45164	20.3685
SS2_20_135:C18	7	SS2_20_135	E14.5	5106	356411	821	0.229823	30730	8.62207
SS2_20_135:C21	7	SS2_20_135	E14.5	6825	264359	114	0.0431046	34750	13.145
SS2_20_135:D8	7	SS2_20_135	E14.5	5642	161360	93	0.0576019	13180	8.16807
SS2_20_135:D10	7	SS2_20_135	E14.5	5873	203383	199	0.0977493	16970	8.34386
SS2_20_135:D11	7	SS2_20_135	E14.5	5053	243355	270	0.110826	56935	23.3959
SS2_20_135:D18	7	SS2_20_135	E14.5	5039	210335	167	0.0793342	36684	17.4408
SS2_20_135:E4	7	SS2_20_135	E14.5	5277	213299	219	0.102567	18376	8.61514
SS2_20_135:F9	7	SS2_20_135	E14.5	6022	327800	292	0.0889994	26061	7.95027
SS2_20_135:F18	7	SS2_20_135	E14.5	4272	288732	286	0.0989558	76940	26.6475
SS2_20_135:G6	7	SS2_20_135	E14.5	6354	321226	324	0.100762	25733	8.01087
SS2_20_135:F23	7	SS2_20_135	E14.5	4944	329036	387	0.117478	31616	9.60867
SS2_20_135:G5	7	SS2_20_135	E14.5	5523	318415	464	0.14551	54702	17.1795
SS2_20_135:G9	7	SS2_20_135	E14.5	6141	356241	231	0.0648017	87949	24.6881
SS2_20_135:G8	7	SS2_20_135	E14.5	4184	121343	746	0.61103	27279	22.4809
SS2_20_135:G7	7	SS2_20_135	E14.5	5101	377543	453	0.119843	32052	8.48963
SS2_20_135:G15	7	SS2_20_135	E14.5	4363	325034	398	0.122299	76379	23.4988
SS2_20_135:G22	7	SS2_20_135	E14.5	4615	279817	738	0.26305	63928	22.8464
SS2_20_135:H6	7	SS2_20_135	E14.5	4665	104313	239	0.228594	20963	20.0962
SS2_20_135:H12	7	SS2_20_135	E14.5	4843	214229	357	0.166367	19294	9.00625
SS2_20_135:H16	7	SS2_20_135	E14.5	4702	195474	180	0.0919991	46169	23.619
SS2_20_135:I3	7	SS2_20_135	E14.5	4991	212156	173	0.0814773	17419	8.21047
SS2_20_135:I2	7	SS2_20_135	E14.5	4558	179533	610	0.33862	15233	8.48479
SS2_20_135:I14	7	SS2_20_135	E14.5	4991	290601	417	0.14329	30817	10.6046
SS2_20_135:I8	7	SS2_20_135	E14.5	5839	302828	276	0.0910578	20869	6.89137
SS2_20_135:I12	7	SS2_20_135	E14.5	5394	334360	301	0.0899418	28624	8.56083
SS2_20_135:I10	7	SS2_20_135	E14.5	6848	283392	166	0.0585418	28415	10.0267
SS2_20_135:I21	7	SS2_20_135	E14.5	4276	299476	502	0.167346	72805	24.3108
SS2_20_135:I22	7	SS2_20_135	E14.5	4271	176520	598	0.337628	40237	22.7946
SS2_20_135:J8	7	SS2_20_135	E14.5	4673	212788	234	0.109848	18570	8.727
SS2_20_135:J13	7	SS2_20_135	E14.5	5109	120909	166	0.137105	9515	7.86956
SS2_20_135:J16	7	SS2_20_135	E14.5	3275	103259	488	0.470375	15865	15.3643
SS2_20_135:J23	7	SS2_20_135	E14.5	6084	236838	331	0.139563	21273	8.98209
SS2_20_135:K2	7	SS2_20_135	E14.5	5320	264115	268	0.101368	21777	8.24527
SS2_20_135:K4	7	SS2_20_135	E14.5	5964	265118	208	0.0783941	19423	7.32617
SS2_20_135:K9	7	SS2_20_135	E14.5	5011	290765	325	0.111649	52343	18.0018
SS2_20_135:K15	7	SS2_20_135	E14.5	3971	298206	619	0.207145	72638	24.3583
SS2_20_135:K22	7	SS2_20_135	E14.5	5048	290092	463	0.15935	23321	8.03917
SS2_20_135:K20	7	SS2_20_135	E14.5	5776	284001	211	0.0742404	21274	7.49082
SS2_20_135:K21	7	SS2_20_135	E14.5	4839	286525	239	0.0833438	26560	9.2697
SS2_20_135:L20	7	SS2_20_135	E14.5	3621	170853	370	0.216092	43193	25.2808
SS2_20_135:M1	7	SS2_20_135	E14.5	6300	322531	115	0.0356428	24813	7.69321
SS2_20_135:M10	7	SS2_20_135	E14.5	5042	247521	384	0.154898	23050	9.31234
SS2_20_135:M12	7	SS2_20_135	E14.5	4395	174270	786	0.448999	34958	20.0597
SS2_20_135:M15	7	SS2_20_135	E14.5	6707	224865	151	0.0671063	22504	10.0078
SS2_20_135:M21	7	SS2_20_135	E14.5	4951	265849	299	0.112344	27248	10.2494
SS2_20_135:M23	7	SS2_20_135	E14.5	4820	345907	380	0.109736	25279	7.30803
SS2_20_135:N2	7	SS2_20_135	E14.5	5540	327654	275	0.0838596	26912	8.21354
SS2_20_135:N6	7	SS2_20_135	E14.5	4077	254482	472	0.185131	54179	21.2899
SS2_20_135:N17	7	SS2_20_135	E14.5	5862	350966	298	0.0848365	27841	7.93268
SS2_20_135:N19	7	SS2_20_135	E14.5	5773	301676	299	0.0990148	23395	7.75501
SS2_20_135:N20	7	SS2_20_135	E14.5	5342	312511	549	0.175366	24504	7.841
SS2_20_135:O4	7	SS2_20_135	E14.5	4900	173295	282	0.162464	45224	26.0965
SS2_20_135:O11	7	SS2_20_135	E14.5	6276	190424	118	0.0619286	16647	8.74207
SS2_20_135:O16	7	SS2_20_135	E14.5	5644	190888	167	0.0874094	16088	8.42798
SS2_20_135:O18	7	SS2_20_135	E14.5	3478	163934	265	0.16139	41479	25.3023
SS2_20_135:O22	7	SS2_20_135	E14.5	4451	171879	179	0.104035	38809	22.5793
SS2_20_135:O23	7	SS2_20_135	E14.5	4801	179184	193	0.107595	18087	10.0941
SS2_20_135:P3	7	SS2_20_135	E14.5	5425	258864	235	0.0906989	19544	7.54991
SS2_20_135:P5	7	SS2_20_135	E14.5	5086	266058	281	0.105505	26364	9.90912
SS2_20_135:P17	7	SS2_20_135	E14.5	6606	273236	160	0.0585232	20228	7.40312
SS2_20_135:P4	7	SS2_20_135	E14.5	6843	225075	118	0.0523995	19786	8.79085
SS2_20_135:P12	7	SS2_20_135	E14.5	5775	256286	142	0.0553762	21908	8.54826
SS2_15_0135:A8	0	SS2_15_0135	P3	8488	330646	8445	2.49048	26253	7.93991
SS2_15_0135:A6	0	SS2_15_0135	P3	8650	669558	22185	3.20712	32618	4.87157
SS2_15_0135:A2	0	SS2_15_0135	P3	8288	774140	23158	2.90456	36952	4.7733
SS2_15_0135:A1	0	SS2_15_0135	P3	8670	831962	27884	3.24291	86413	10.3867
SS2_15_0135:A5	0	SS2_15_0135	P3	9461	792284	19231	2.36977	83016	10.4781
SS2_15_0135:A3	0	SS2_15_0135	P3	9448	911791	18683	2.0079	90728	9.95053
SS2_15_0135:A4	0	SS2_15_0135	P3	8517	876716	25688	2.84662	37766	4.30767
SS2_15_0135:A7	0	SS2_15_0135	P3	8458	1032571	43458	4.03874	65066	6.30136
SS2_15_0135:A10	0	SS2_15_0135	P3	9466	767913	16743	2.1338	62541	8.14428
SS2_15_0135:A13	0	SS2_15_0135	P3	8329	739030	21987	2.88916	29732	4.02311
SS2_15_0135:A12	0	SS2_15_0135	P3	8693	925634	30647	3.20481	85667	9.25495
SS2_15_0135:A11	0	SS2_15_0135	P3	9473	989149	20688	2.04865	82921	8.38306
SS2_15_0135:A14	0	SS2_15_0135	P3	8632	736731	27984	3.6594	68102	9.24381
SS2_15_0135:A16	0	SS2_15_0135	P3	8144	892027	34513	3.72493	42106	4.72026
SS2_15_0135:A15	0	SS2_15_0135	P3	8217	1002478	37565	3.61187	46844	4.67282
SS2_15_0135:A17	0	SS2_15_0135	P3	9154	873000	30250	3.34902	92501	10.5958
SS2_15_0135:A18	0	SS2_15_0135	P3	9317	708709	17454	2.40359	64007	9.03149
SS2_15_0135:A21	0	SS2_15_0135	P3	9294	801934	20020	2.43566	71621	8.93103
SS2_15_0135:A22	0	SS2_15_0135	P3	8642	1002356	34378	3.31599	80735	8.05452
SS2_15_0135:A19	0	SS2_15_0135	P3	9124	1096984	33204	2.93792	100714	9.18099
SS2_15_0135:A23	0	SS2_15_0135	P3	8898	1063847	29199	2.67134	104282	9.80235
SS2_15_0135:A24	0	SS2_15_0135	P3	8471	1197291	35901	2.91123	59496	4.96922
SS2_15_0135:B1	0	SS2_15_0135	P3	8730	739684	21274	2.79569	65158	8.8089
SS2_15_0135:B2	0	SS2_15_0135	P3	8873	551686	15527	2.73742	52032	9.43145
SS2_15_0135:B3	0	SS2_15_0135	P3	9546	698636	13875	1.94734	64500	9.23227
SS2_15_0135:B4	0	SS2_15_0135	P3	9026	575732	14417	2.44294	46087	8.00494
SS2_15_0135:B5	0	SS2_15_0135	P3	8318	627068	22941	3.52934	61636	9.82924
SS2_15_0135:B6	0	SS2_15_0135	P3	8731	682301	20557	2.92477	67996	9.96569
SS2_15_0135:B7	0	SS2_15_0135	P3	8608	723608	23388	3.13094	61134	8.4485
SS2_15_0135:B8	0	SS2_15_0135	P3	9232	499760	10640	2.08464	47482	9.50096
SS2_15_0135:B9	0	SS2_15_0135	P3	8857	725671	16125	2.17378	33080	4.55854
SS2_15_0135:B10	0	SS2_15_0135	P3	8573	807928	25265	3.03231	79304	9.81573
SS2_15_0135:B11	0	SS2_15_0135	P3	8771	739672	22894	3.00223	62062	8.39048
SS2_15_0135:B14	0	SS2_15_0135	P3	9145	405248	9623	2.31952	34820	8.59227
SS2_15_0135:B13	0	SS2_15_0135	P3	9414	688903	14365	2.04261	60767	8.82084
SS2_15_0135:B12	0	SS2_15_0135	P3	9243	948268	28179	2.88587	98954	10.4352
SS2_15_0135:B15	0	SS2_15_0135	P3	8992	427268	11124	2.53746	38794	9.07955
SS2_15_0135:B16	0	SS2_15_0135	P3	9147	723221	18565	2.50274	64598	8.93199
SS2_15_0135:B17	0	SS2_15_0135	P3	7913	657683	22503	3.30836	37082	5.63828
SS2_15_0135:B18	0	SS2_15_0135	P3	9189	592504	13871	2.28753	27239	4.59727
SS2_15_0135:B20	0	SS2_15_0135	P3	8917	734919	20103	2.66257	69224	9.41927
SS2_15_0135:B21	0	SS2_15_0135	P3	9372	584039	11745	1.97135	53989	9.24408
SS2_15_0135:B19	0	SS2_15_0135	P3	9122	885420	26422	2.89765	106031	11.9752
SS2_15_0135:B22	0	SS2_15_0135	P3	9413	816657	16614	1.99383	71330	8.73439
SS2_15_0135:B23	0	SS2_15_0135	P3	9428	769543	14926	1.90269	61700	8.01775
SS2_15_0135:B24	0	SS2_15_0135	P3	9338	1074805	29138	2.63945	135281	12.5866
SS2_15_0135:C1	0	SS2_15_0135	P3	9536	895287	15649	1.7179	83302	9.3045
SS2_15_0135:C4	0	SS2_15_0135	P3	9155	498148	11070	2.17392	51965	10.4316
SS2_15_0135:C3	0	SS2_15_0135	P3	9052	916082	22838	2.43237	81715	8.92005
SS2_15_0135:C2	0	SS2_15_0135	P3	8499	826983	21414	2.52405	39946	4.83033
SS2_15_0135:C6	0	SS2_15_0135	P3	9028	933916	23457	2.45014	72453	7.75798
SS2_15_0135:C7	0	SS2_15_0135	P3	8406	1172717	41649	3.42969	120561	10.2805
SS2_15_0135:C5	0	SS2_15_0135	P3	8749	852737	29432	3.33632	103499	12.1373
SS2_15_0135:C8	0	SS2_15_0135	P3	9279	764659	16836	2.15433	64580	8.4456
SS2_15_0135:C9	0	SS2_15_0135	P3	8817	771792	24148	3.0339	65607	8.50061
SS2_15_0135:C10	0	SS2_15_0135	P3	9436	944986	21853	2.26025	104536	11.0622
SS2_15_0135:C11	0	SS2_15_0135	P3	8903	1062998	34973	3.18524	111970	10.5334
SS2_15_0135:C13	0	SS2_15_0135	P3	8492	805681	30675	3.6677	93166	11.5636
SS2_15_0135:C12	0	SS2_15_0135	P3	9282	1028950	23561	2.23855	112463	10.9299
SS2_15_0135:C14	0	SS2_15_0135	P3	8886	866882	17612	1.9912	39345	4.53868
SS2_15_0135:C15	0	SS2_15_0135	P3	8801	1101547	32095	2.83114	115875	10.5193
SS2_15_0135:C16	0	SS2_15_0135	P3	8939	823494	16601	1.97609	66238	8.04353
SS2_15_0135:C18	0	SS2_15_0135	P3	8792	893684	24214	2.63798	42402	4.74463
SS2_15_0135:C20	0	SS2_15_0135	P3	8834	880360	20845	2.31301	86811	9.86085
SS2_15_0135:C19	0	SS2_15_0135	P3	9202	960491	21029	2.14249	77076	8.02465
SS2_15_0135:C21	0	SS2_15_0135	P3	8066	944734	29376	3.01568	42661	4.51566
SS2_15_0135:C22	0	SS2_15_0135	P3	9367	1064674	30804	2.81192	141829	13.3214
SS2_15_0135:D1	0	SS2_15_0135	P3	9070	729900	20880	2.78111	60188	8.24606
SS2_15_0135:C24	0	SS2_15_0135	P3	8697	1130747	27195	2.34856	52652	4.65639
SS2_15_0135:C23	0	SS2_15_0135	P3	8679	1093931	27701	2.4697	83089	7.59545
SS2_15_0135:D2	0	SS2_15_0135	P3	8499	704392	21110	2.90971	60649	8.61012
SS2_15_0135:D4	0	SS2_15_0135	P3	7869	628329	22735	3.49198	28399	4.51977
SS2_15_0135:D3	0	SS2_15_0135	P3	8690	904612	25569	2.74882	82387	9.10744
SS2_15_0135:D5	0	SS2_15_0135	P3	8232	903783	33137	3.5368	99242	10.9807
SS2_15_0135:D6	0	SS2_15_0135	P3	8545	826161	24219	2.84802	69290	8.38698
SS2_15_0135:D7	0	SS2_15_0135	P3	9207	923938	18149	1.92647	91120	9.86213
SS2_15_0135:D8	0	SS2_15_0135	P3	8777	756169	18791	2.42477	71721	9.48478
SS2_15_0135:D9	0	SS2_15_0135	P3	8296	916554	34263	3.60353	84937	9.26699
SS2_15_0135:D10	0	SS2_15_0135	P3	8722	1064001	28836	2.63864	96986	9.11522
SS2_15_0135:D11	0	SS2_15_0135	P3	8151	956334	23981	2.44625	38834	4.06072
SS2_15_0135:D12	0	SS2_15_0135	P3	9259	972775	22637	2.27413	75300	7.74074
SS2_15_0135:D13	0	SS2_15_0135	P3	9094	913770	20108	2.15317	78188	8.55664
SS2_15_0135:D14	0	SS2_15_0135	P3	9149	698056	16272	2.27795	62236	8.91562
SS2_15_0135:D15	0	SS2_15_0135	P3	8112	420249	14921	3.42877	21083	5.01679
SS2_15_0135:D16	0	SS2_15_0135	P3	8785	972335	24692	2.47656	93907	9.65789
SS2_15_0135:D18	0	SS2_15_0135	P3	8131	503806	15172	2.92344	22552	4.47633
SS2_15_0135:D19	0	SS2_15_0135	P3	8362	872946	26779	2.97635	40776	4.67108
SS2_15_0135:D20	0	SS2_15_0135	P3	8922	579238	15273	2.569	59434	10.2607
SS2_15_0135:D23	0	SS2_15_0135	P3	8609	280323	6972	2.42677	28728	10.2482
SS2_15_0135:D21	0	SS2_15_0135	P3	9641	939058	16030	1.67838	80253	8.54612
SS2_15_0135:D22	0	SS2_15_0135	P3	8464	1111195	33959	2.96545	52422	4.71762
SS2_15_0135:D24	0	SS2_15_0135	P3	9186	1127404	29031	2.51039	98717	8.75613
SS2_15_0135:E1	0	SS2_15_0135	P3	8982	731955	21590	2.86512	59260	8.09613
SS2_15_0135:E2	0	SS2_15_0135	P3	9049	707468	16379	2.26277	68630	9.70079
SS2_15_0135:E4	0	SS2_15_0135	P3	6887	91646	4026	4.20813	4118	4.49338
SS2_15_0135:E3	0	SS2_15_0135	P3	9403	893514	19785	2.16632	85885	9.61205
SS2_15_0135:E5	0	SS2_15_0135	P3	7432	959680	42269	4.21868	50253	5.23643
SS2_15_0135:E6	0	SS2_15_0135	P3	8541	788461	20615	2.54797	35628	4.51868
SS2_15_0135:E7	0	SS2_15_0135	P3	8790	975463	28418	2.83081	79946	8.1957
SS2_15_0135:E8	0	SS2_15_0135	P3	8851	737424	19947	2.63372	61318	8.31516
SS2_15_0135:E9	0	SS2_15_0135	P3	9358	811311	16364	1.9771	74400	9.17034
SS2_15_0135:E10	0	SS2_15_0135	P3	8531	1038825	29759	2.7849	50948	4.90439
SS2_15_0135:E12	0	SS2_15_0135	P3	8864	871608	25020	2.79045	70805	8.12349
SS2_15_0135:E11	0	SS2_15_0135	P3	9248	1184294	29345	2.41793	128062	10.8134
SS2_15_0135:E13	0	SS2_15_0135	P3	9577	781145	13974	1.75747	77628	9.93772
SS2_15_0135:E14	0	SS2_15_0135	P3	9474	885071	16908	1.87454	60785	6.86781
SS2_15_0135:E15	0	SS2_15_0135	P3	8850	995776	29677	2.89404	93882	9.42802
SS2_15_0135:E17	0	SS2_15_0135	P3	7720	587325	24475	4.00049	26207	4.46209
SS2_15_0135:E16	0	SS2_15_0135	P3	8831	977995	26572	2.64512	82201	8.40505
SS2_15_0135:E18	0	SS2_15_0135	P3	9600	494682	11232	2.22014	54338	10.9844
SS2_15_0135:E20	0	SS2_15_0135	P3	9051	744536	19242	2.51932	81133	10.8971
SS2_15_0135:E19	0	SS2_15_0135	P3	9050	840615	18337	2.13481	64864	7.71626
SS2_15_0135:E21	0	SS2_15_0135	P3	9550	980181	20363	2.03519	72301	7.37629
SS2_15_0135:E22	0	SS2_15_0135	P3	8022	1018327	36348	3.44637	46560	4.57221
SS2_15_0135:F1	0	SS2_15_0135	P3	7863	179751	6227	3.34825	8991	5.00192
SS2_15_0135:E23	0	SS2_15_0135	P3	8242	1118563	36613	3.16947	53143	4.75101
SS2_15_0135:E24	0	SS2_15_0135	P3	9423	1185591	26951	2.22269	104273	8.79502
SS2_15_0135:F2	0	SS2_15_0135	P3	8991	289671	6265	2.11701	27800	9.59709
SS2_15_0135:F4	0	SS2_15_0135	P3	8997	523684	14673	2.72552	59995	11.4563
SS2_15_0135:F3	0	SS2_15_0135	P3	8184	899565	28781	3.10025	43066	4.78742
SS2_15_0135:F5	0	SS2_15_0135	P3	8912	699012	18199	2.53747	63269	9.0512
SS2_15_0135:F6	0	SS2_15_0135	P3	7954	101246	2247	2.17116	9286	9.17172
SS2_15_0135:F7	0	SS2_15_0135	P3	9353	839408	20567	2.39158	102675	12.2318
SS2_15_0135:F8	0	SS2_15_0135	P3	7210	281939	12321	4.18711	13630	4.83438
SS2_15_0135:F10	0	SS2_15_0135	P3	1183	1731	35	1.98188	162	9.35875
SS2_15_0135:F9	0	SS2_15_0135	P3	9177	618760	14047	2.21979	61222	9.8943
SS2_15_0135:F11	0	SS2_15_0135	P3	8504	857974	20455	2.32859	40715	4.74548
SS2_15_0135:F12	0	SS2_15_0135	P3	9335	731409	17083	2.28232	72976	9.97746
SS2_15_0135:F13	0	SS2_15_0135	P3	9079	942639	23661	2.44862	103230	10.9512
SS2_15_0135:F14	0	SS2_15_0135	P3	8685	714416	18136	2.47573	33093	4.63218
SS2_15_0135:F16	0	SS2_15_0135	P3	7926	668911	21293	3.08503	31209	4.66564
SS2_15_0135:F17	0	SS2_15_0135	P3	8735	385933	9731	2.45941	32287	8.36596
SS2_15_0135:F15	0	SS2_15_0135	P3	9012	717367	16971	2.31106	65076	9.07151
SS2_15_0135:F18	0	SS2_15_0135	P3	8379	272879	9809	3.4699	27286	9.9993
SS2_15_0135:F19	0	SS2_15_0135	P3	9128	792721	15738	1.94667	84116	10.611
SS2_15_0135:F20	0	SS2_15_0135	P3	8564	535188	14992	2.72493	28366	5.30019
SS2_15_0135:F21	0	SS2_15_0135	P3	8660	1015449	25038	2.40637	49695	4.89389
SS2_15_0135:F22	0	SS2_15_0135	P3	9136	842918	19639	2.27684	74337	8.81901
SS2_15_0135:G1	0	SS2_15_0135	P3	9174	572347	12314	2.10618	53583	9.36198
SS2_15_0135:F23	0	SS2_15_0135	P3	9439	883734	17796	1.97398	86874	9.83033
SS2_15_0135:F24	0	SS2_15_0135	P3	8966	1013381	24517	2.36218	64904	6.4047
SS2_15_0135:G2	0	SS2_15_0135	P3	9207	379112	7777	2.01014	39794	10.4966
SS2_15_0135:G3	0	SS2_15_0135	P3	9148	790965	19170	2.36627	68352	8.6416
SS2_15_0135:G4	0	SS2_15_0135	P3	9475	725228	13678	1.85112	64443	8.8859
SS2_15_0135:G5	0	SS2_15_0135	P3	9446	385382	7267	1.85076	41872	10.8651
SS2_15_0135:G6	0	SS2_15_0135	P3	8974	612132	17497	2.77894	58390	9.53879
SS2_15_0135:G8	0	SS2_15_0135	P3	8450	596009	14438	2.36515	27539	4.62057
SS2_15_0135:G7	0	SS2_15_0135	P3	8285	1001458	31653	3.06385	45687	4.56205
SS2_15_0135:G9	0	SS2_15_0135	P3	9328	616099	9965	1.59169	53133	8.6241
SS2_15_0135:G10	0	SS2_15_0135	P3	8411	849170	19375	2.23074	38994	4.59201
SS2_15_0135:G12	0	SS2_15_0135	P3	1125	1586	35	2.15916	140	8.82724
SS2_15_0135:G11	0	SS2_15_0135	P3	9443	645947	13536	2.05252	55081	8.52717
SS2_15_0135:G14	0	SS2_15_0135	P3	8828	357976	9979	2.71202	32624	9.11346
SS2_15_0135:G13	0	SS2_15_0135	P3	9580	1006416	15646	1.53083	100086	9.94479
SS2_15_0135:G15	0	SS2_15_0135	P3	9085	487400	10395	2.08821	39680	8.14116
SS2_15_0135:G16	0	SS2_15_0135	P3	8577	858791	27258	3.07635	82962	9.66032
SS2_15_0135:G17	0	SS2_15_0135	P3	9035	669034	19088	2.77393	82425	12.32
SS2_15_0135:G18	0	SS2_15_0135	P3	7561	463456	17861	3.71086	21649	4.67121
SS2_15_0135:G19	0	SS2_15_0135	P3	8974	887456	16195	1.79217	39925	4.49881
SS2_15_0135:G20	0	SS2_15_0135	P3	8804	477206	11504	2.35395	43446	9.10424
SS2_15_0135:G21	0	SS2_15_0135	P3	9270	892476	19496	2.13779	71956	8.06251
SS2_15_0135:G22	0	SS2_15_0135	P3	9298	953670	21321	2.18679	67905	7.12039
SS2_15_0135:G23	0	SS2_15_0135	P3	8731	1017407	24185	2.32193	45794	4.50105
SS2_15_0135:H2	0	SS2_15_0135	P3	8409	724538	21203	2.84321	64279	8.87172
SS2_15_0135:G24	0	SS2_15_0135	P3	8883	1146863	33090	2.80435	105554	9.20372
SS2_15_0135:H1	0	SS2_15_0135	P3	8405	1326372	34278	2.51924	57028	4.29955
SS2_15_0135:H3	0	SS2_15_0135	P3	8801	905479	18386	1.99012	43056	4.75505
SS2_15_0135:H5	0	SS2_15_0135	P3	8149	654600	21137	3.12799	33022	5.04461
SS2_15_0135:H6	0	SS2_15_0135	P3	8608	946124	29117	2.98562	100995	10.6746
SS2_15_0135:H7	0	SS2_15_0135	P3	8395	968409	26866	2.69935	47293	4.88358
SS2_15_0135:H12	0	SS2_15_0135	P3	1117	1598	39	2.38241	163	10.2003
SS2_15_0135:H8	0	SS2_15_0135	P3	8906	682252	16169	2.31508	73702	10.8028
SS2_15_0135:H10	0	SS2_15_0135	P3	9085	741774	18871	2.48092	79633	10.7355
SS2_15_0135:H9	0	SS2_15_0135	P3	9257	921264	15016	1.60379	40892	4.43868
SS2_15_0135:H11	0	SS2_15_0135	P3	7981	1044525	33146	3.07571	44760	4.2852
SS2_15_0135:H13	0	SS2_15_0135	P3	9085	992588	22287	2.19603	104217	10.4995
SS2_15_0135:H14	0	SS2_15_0135	P3	8887	597525	14768	2.41192	55102	9.22171
SS2_15_0135:H15	0	SS2_15_0135	P3	9128	1076685	26816	2.43008	131164	12.1822
SS2_15_0135:H16	0	SS2_15_0135	P3	9181	934746	21965	2.29589	108177	11.5729
SS2_15_0135:H17	0	SS2_15_0135	P3	9247	742912	15139	1.9971	74008	9.96188
SS2_15_0135:H18	0	SS2_15_0135	P3	9081	893499	16055	1.76515	42748	4.78434
SS2_15_0135:H20	0	SS2_15_0135	P3	7878	864242	29135	3.26122	44736	5.17633
SS2_15_0135:H19	0	SS2_15_0135	P3	9625	996822	17395	1.71512	94240	9.45404
SS2_15_0135:H21	0	SS2_15_0135	P3	8947	1084458	26709	2.40369	95411	8.79804
SS2_15_0135:H22	0	SS2_15_0135	P3	9118	1088154	25086	2.25342	105174	9.66536
SS2_15_0135:I1	0	SS2_15_0135	P3	9412	502617	10525	2.05109	46652	9.28182
SS2_15_0135:H23	0	SS2_15_0135	P3	9420	1093876	22187	1.98797	98118	8.96975
SS2_15_0135:H24	0	SS2_15_0135	P3	9923	1091662	16494	1.48842	100306	9.18837
SS2_15_0135:I3	0	SS2_15_0135	P3	9427	704663	15167	2.10703	63036	8.94555
SS2_15_0135:I4	0	SS2_15_0135	P3	9313	637940	11930	1.83575	63847	10.0083
SS2_15_0135:I2	0	SS2_15_0135	P3	8596	573171	15652	2.65818	53823	9.39039
SS2_15_0135:I6	0	SS2_15_0135	P3	9734	556042	8262	1.4641	45203	8.12942
SS2_15_0135:I5	0	SS2_15_0135	P3	9385	683601	12429	1.7857	55203	8.07532
SS2_15_0135:I8	0	SS2_15_0135	P3	9313	502585	8756	1.71236	41788	8.31461
SS2_15_0135:I7	0	SS2_15_0135	P3	8616	877185	29864	3.29243	93002	10.6023
SS2_15_0135:I9	0	SS2_15_0135	P3	8981	817404	20445	2.44018	76513	9.36049
SS2_15_0135:I10	0	SS2_15_0135	P3	9009	764923	19211	2.44996	67248	8.79147
SS2_15_0135:I11	0	SS2_15_0135	P3	8915	777441	19466	2.44269	60442	7.77448
SS2_15_0135:I12	0	SS2_15_0135	P3	8643	829928	25119	2.93773	82425	9.93158
SS2_15_0135:I13	0	SS2_15_0135	P3	9146	837465	19061	2.22539	79964	9.54834
SS2_15_0135:I14	0	SS2_15_0135	P3	8641	729956	24122	3.19887	61254	8.39146
SS2_15_0135:I15	0	SS2_15_0135	P3	9199	676900	16494	2.37873	66602	9.83927
SS2_15_0135:I16	0	SS2_15_0135	P3	9037	782632	17371	2.17137	73008	9.32852
SS2_15_0135:I17	0	SS2_15_0135	P3	8746	569235	16792	2.8654	56071	9.85024
SS2_15_0135:I18	0	SS2_15_0135	P3	9268	646177	14822	2.24236	74554	11.5377
SS2_15_0135:I19	0	SS2_15_0135	P3	9623	719312	12147	1.66065	51253	7.12528
SS2_15_0135:I20	0	SS2_15_0135	P3	8486	694689	22557	3.14495	89151	12.8332
SS2_15_0135:I21	0	SS2_15_0135	P3	9339	596515	12501	2.05266	53812	9.02106
SS2_15_0135:I22	0	SS2_15_0135	P3	7935	830924	28679	3.33631	39159	4.7127
SS2_15_0135:I23	0	SS2_15_0135	P3	8974	901345	25452	2.74623	78676	8.72873
SS2_15_0135:I24	0	SS2_15_0135	P3	8589	804299	18752	2.27835	39204	4.87431
SS2_15_0135:J2	0	SS2_15_0135	P3	8691	426452	11334	2.58894	37737	8.84906
SS2_15_0135:J1	0	SS2_15_0135	P3	8875	886305	24966	2.73969	118508	13.371
SS2_15_0135:J4	0	SS2_15_0135	P3	8149	669758	22532	3.25471	33904	5.06213
SS2_15_0135:J3	0	SS2_15_0135	P3	8841	1025562	35297	3.32721	99376	9.68991
SS2_15_0135:J5	0	SS2_15_0135	P3	9271	659426	15917	2.35688	60822	9.22348
SS2_15_0135:J6	0	SS2_15_0135	P3	7771	292595	10205	3.37021	14471	4.94574
SS2_15_0135:J8	0	SS2_15_0135	P3	8958	604419	12672	2.05351	55941	9.25534
SS2_15_0135:J9	0	SS2_15_0135	P3	9135	865745	17436	1.97423	81868	9.45636
SS2_15_0135:J7	0	SS2_15_0135	P3	8832	826595	22208	2.61639	74497	9.01252
SS2_15_0135:J10	0	SS2_15_0135	P3	8988	934426	26322	2.73974	75060	8.03274
SS2_15_0135:J11	0	SS2_15_0135	P3	8867	813182	20632	2.47441	72975	8.97401
SS2_15_0135:J12	0	SS2_15_0135	P3	8517	966944	33395	3.33837	83685	8.65459
SS2_15_0135:J13	0	SS2_15_0135	P3	9818	859956	17999	2.0501	92843	10.7963
SS2_15_0135:J14	0	SS2_15_0135	P3	9108	749412	17014	2.21991	55512	7.40741
SS2_15_0135:J17	0	SS2_15_0135	P3	9231	771683	17284	2.19071	91388	11.8427
SS2_15_0135:J16	0	SS2_15_0135	P3	8661	867947	24748	2.77228	88352	10.1794
SS2_15_0135:J18	0	SS2_15_0135	P3	8738	462121	11005	2.32602	40393	8.74079
SS2_15_0135:J19	0	SS2_15_0135	P3	9115	473729	11240	2.31767	39166	8.2676
SS2_15_0135:J20	0	SS2_15_0135	P3	7937	700289	26546	3.65227	34358	4.90626
SS2_15_0135:J21	0	SS2_15_0135	P3	8927	950892	25835	2.64506	86546	9.10156
SS2_15_0135:J22	0	SS2_15_0135	P3	9600	948578	15940	1.65264	79903	8.42345
SS2_15_0135:J23	0	SS2_15_0135	P3	7783	636274	26283	3.9669	29547	4.64375
SS2_15_0135:K1	0	SS2_15_0135	P3	8515	756849	23930	3.06489	45985	6.07585
SS2_15_0135:K2	0	SS2_15_0135	P3	8783	714217	18527	2.52844	60853	8.52024
SS2_15_0135:J24	0	SS2_15_0135	P3	8402	1066979	43386	3.90736	103564	9.70628
SS2_15_0135:K3	0	SS2_15_0135	P3	9261	990257	18225	1.80717	79252	8.00318
SS2_15_0135:K4	0	SS2_15_0135	P3	9369	702624	11748	1.64452	50033	7.12088
SS2_15_0135:K5	0	SS2_15_0135	P3	7915	882180	20719	2.29472	39703	4.50056
SS2_15_0135:K6	0	SS2_15_0135	P3	8419	436465	12391	2.76057	37313	8.54891
SS2_15_0135:K7	0	SS2_15_0135	P3	8994	1026493	37990	3.56887	118617	11.5556
SS2_15_0135:K8	0	SS2_15_0135	P3	8791	447373	7234	1.59126	20434	4.56755
SS2_15_0135:K9	0	SS2_15_0135	P3	8664	1104670	31122	2.74011	59270	5.3654
SS2_15_0135:K10	0	SS2_15_0135	P3	9180	1040332	21346	2.01059	93825	9.01876
SS2_15_0135:K11	0	SS2_15_0135	P3	8799	1096014	29244	2.59887	103913	9.48099
SS2_15_0135:K12	0	SS2_15_0135	P3	9054	880048	21028	2.33365	74494	8.46477
SS2_15_0135:K13	0	SS2_15_0135	P3	8918	1046562	31866	2.95486	104960	10.029
SS2_15_0135:K14	0	SS2_15_0135	P3	8769	940615	27770	2.86766	94647	10.0622
SS2_15_0135:K15	0	SS2_15_0135	P3	8281	1084208	36155	3.22708	91021	8.39516
SS2_15_0135:K16	0	SS2_15_0135	P3	8223	991349	36425	3.54407	48351	4.87729
SS2_15_0135:K17	0	SS2_15_0135	P3	8941	815565	13723	1.65479	76845	9.4223
SS2_15_0135:K18	0	SS2_15_0135	P3	8658	718423	20649	2.79391	69216	9.63444
SS2_15_0135:K20	0	SS2_15_0135	P3	8777	726330	17697	2.37854	62128	8.55369
SS2_15_0135:K19	0	SS2_15_0135	P3	9390	969760	20053	2.02594	93354	9.62651
SS2_15_0135:K21	0	SS2_15_0135	P3	8045	874734	30554	3.37506	42809	4.89394
SS2_15_0135:K22	0	SS2_15_0135	P3	8550	1111332	29754	2.60752	55680	5.0102
SS2_15_0135:L1	0	SS2_15_0135	P3	8830	747457	19986	2.60423	75977	10.1647
SS2_15_0135:K24	0	SS2_15_0135	P3	8472	1164872	23158	1.94928	98389	8.44634
SS2_15_0135:K23	0	SS2_15_0135	P3	9363	1039571	23422	2.2034	81468	7.83669
SS2_15_0135:L2	0	SS2_15_0135	P3	9329	529461	11105	2.05433	39692	7.49668
SS2_15_0135:L4	0	SS2_15_0135	P3	8952	455348	10174	2.1855	45101	9.90473
SS2_15_0135:L3	0	SS2_15_0135	P3	9392	853799	17167	1.97103	77278	9.05108
SS2_15_0135:L5	0	SS2_15_0135	P3	8865	589058	17255	2.84589	48828	8.28917
SS2_15_0135:L6	0	SS2_15_0135	P3	8352	697059	24064	3.33702	45087	6.46818
SS2_15_0135:L8	0	SS2_15_0135	P3	8724	578363	14283	2.41004	59113	10.2207
SS2_15_0135:L9	0	SS2_15_0135	P3	8037	675291	18815	2.71068	31643	4.68583
SS2_15_0135:L10	0	SS2_15_0135	P3	9164	674343	14875	2.15824	64733	9.59942
SS2_15_0135:L11	0	SS2_15_0135	P3	8874	601566	16135	2.61211	55914	9.29474
SS2_15_0135:L12	0	SS2_15_0135	P3	7589	811822	28824	3.42879	36167	4.45504
SS2_15_0135:L13	0	SS2_15_0135	P3	8732	590383	16966	2.79345	63187	10.7027
SS2_15_0135:L14	0	SS2_15_0135	P3	8225	706537	21916	3.00857	34030	4.81645
SS2_15_0135:L17	0	SS2_15_0135	P3	8777	293727	6408	2.13504	26097	8.88478
SS2_15_0135:L15	0	SS2_15_0135	P3	7973	368030	8802	2.33579	18571	5.04606
SS2_15_0135:L16	0	SS2_15_0135	P3	8043	720232	16751	2.27292	34510	4.79151
SS2_15_0135:L18	0	SS2_15_0135	P3	8731	532329	12909	2.36759	61141	11.4856
SS2_15_0135:L19	0	SS2_15_0135	P3	9147	667804	11734	1.72676	59883	8.96715
SS2_15_0135:L20	0	SS2_15_0135	P3	8941	627713	13569	2.11592	58325	9.29167
SS2_15_0135:L21	0	SS2_15_0135	P3	7746	829266	19244	2.26798	39600	4.77531
SS2_15_0135:L22	0	SS2_15_0135	P3	9056	795636	17365	2.13591	66169	8.31649
SS2_15_0135:L23	0	SS2_15_0135	P3	8769	889826	25299	2.76454	73809	8.29477
SS2_15_0135:L24	0	SS2_15_0135	P3	8527	992403	35860	3.48743	125397	12.6357
SS2_15_0135:M1	0	SS2_15_0135	P3	9654	1049669	26268	2.44141	129920	12.3772
SS2_15_0135:M2	0	SS2_15_0135	P3	8021	809723	32619	3.87242	40557	5.00875
SS2_15_0135:M3	0	SS2_15_0135	P3	9393	1137279	25669	2.20724	110081	9.67933
SS2_15_0135:M4	0	SS2_15_0135	P3	9564	904310	17810	1.93142	85826	9.49077
SS2_15_0135:M5	0	SS2_15_0135	P3	9507	969255	19754	1.99735	86818	8.95719
SS2_15_0135:M6	0	SS2_15_0135	P3	8022	844186	30474	3.4841	36680	4.34501
SS2_15_0135:M7	0	SS2_15_0135	P3	9891	1011351	18145	1.76251	92517	9.14786
SS2_15_0135:M8	0	SS2_15_0135	P3	9490	788098	18150	2.25117	81386	10.3269
SS2_15_0135:M9	0	SS2_15_0135	P3	9482	1022183	22226	2.12809	90135	8.81789
SS2_15_0135:M10	0	SS2_15_0135	P3	9226	1132667	29428	2.53232	100389	8.86306
SS2_15_0135:M11	0	SS2_15_0135	P3	9142	1184271	28260	2.33066	116877	9.86911
SS2_15_0135:M12	0	SS2_15_0135	P3	9183	1104559	26818	2.37039	96692	8.7539
SS2_15_0135:M13	0	SS2_15_0135	P3	9234	1245889	28328	2.22317	113158	9.08251
SS2_15_0135:M14	0	SS2_15_0135	P3	9129	924696	21845	2.30788	83336	9.01226
SS2_15_0135:M16	0	SS2_15_0135	P3	9113	1083068	30435	2.73327	95254	8.79483
SS2_15_0135:M15	0	SS2_15_0135	P3	8799	1160612	30835	2.58803	113049	9.74046
SS2_15_0135:M17	0	SS2_15_0135	P3	8883	861680	18058	2.05266	42613	4.94534
SS2_15_0135:M18	0	SS2_15_0135	P3	8615	812206	19625	2.35925	35585	4.38128
SS2_15_0135:M19	0	SS2_15_0135	P3	8300	1103563	21125	1.8783	53195	4.8203
SS2_15_0135:M20	0	SS2_15_0135	P3	9261	861459	18353	2.08601	70365	8.16812
SS2_15_0135:M21	0	SS2_15_0135	P3	9723	1021845	16973	1.63388	95787	9.37393
SS2_15_0135:M22	0	SS2_15_0135	P3	8402	1213453	35393	2.83406	52908	4.36012
SS2_15_0135:N1	0	SS2_15_0135	P3	8305	546955	16190	2.87493	27009	4.93807
SS2_15_0135:M23	0	SS2_15_0135	P3	9244	1042970	26925	2.5166	97177	9.31733
SS2_15_0135:M24	0	SS2_15_0135	P3	9169	1214960	34660	2.77364	105166	8.65592
SS2_15_0135:N2	0	SS2_15_0135	P3	9024	585796	18993	3.14043	62130	10.6061
SS2_15_0135:N3	0	SS2_15_0135	P3	8182	1130769	39883	3.40691	49016	4.33475
SS2_15_0135:N4	0	SS2_15_0135	P3	9115	586338	15442	2.56605	60160	10.2603
SS2_15_0135:N5	0	SS2_15_0135	P3	7640	846606	39372	4.4439	38794	4.5823
SS2_15_0135:N6	0	SS2_15_0135	P3	8942	754996	25776	3.30135	72568	9.61171
SS2_15_0135:N7	0	SS2_15_0135	P3	8258	724335	26089	3.47657	34868	4.81379
SS2_15_0135:N8	0	SS2_15_0135	P3	9101	603891	14421	2.33232	61644	10.2078
SS2_15_0135:N9	0	SS2_15_0135	P3	9339	1021132	19354	1.86009	96002	9.40153
SS2_15_0135:N10	0	SS2_15_0135	P3	9414	902239	19019	2.06446	81453	9.02787
SS2_15_0135:N11	0	SS2_15_0135	P3	9214	833866	17090	2.00833	76454	9.16862
SS2_15_0135:N12	0	SS2_15_0135	P3	8354	902579	25564	2.75432	47114	5.21993
SS2_15_0135:N14	0	SS2_15_0135	P3	9100	873514	22114	2.46911	84593	9.68422
SS2_15_0135:N15	0	SS2_15_0135	P3	9157	762515	18882	2.41644	80347	10.5371
SS2_15_0135:N13	0	SS2_15_0135	P3	9405	922992	18492	1.96413	92910	10.0662
SS2_15_0135:N16	0	SS2_15_0135	P3	8083	919333	27997	2.95536	42650	4.63923
SS2_15_0135:N18	0	SS2_15_0135	P3	9331	629153	16063	2.48955	66940	10.6397
SS2_15_0135:N17	0	SS2_15_0135	P3	8894	672560	20106	2.9027	64049	9.52317
SS2_15_0135:N19	0	SS2_15_0135	P3	9319	894074	22845	2.4915	86870	9.7162
SS2_15_0135:N20	0	SS2_15_0135	P3	9142	737811	16281	2.15902	65486	8.87571
SS2_15_0135:N21	0	SS2_15_0135	P3	9693	893972	14888	1.6381	70656	7.9036
SS2_15_0135:N24	0	SS2_15_0135	P3	9332	993464	24327	2.39018	98981	9.96322
SS2_15_0135:O1	0	SS2_15_0135	P3	8022	832516	33615	3.88105	37620	4.51883
SS2_15_0135:N23	0	SS2_15_0135	P3	9369	1051781	10798	1.01621	89865	8.54408
SS2_15_0135:N22	0	SS2_15_0135	P3	7324	1039678	36423	3.38472	51234	4.92787
SS2_15_0135:O2	0	SS2_15_0135	P3	9155	603877	14745	2.38352	61155	10.1271
SS2_15_0135:O4	0	SS2_15_0135	P3	8655	552471	15771	2.7754	27982	5.06488
SS2_15_0135:O5	0	SS2_15_0135	P3	9549	739801	13760	1.826	70007	9.46295
SS2_15_0135:O6	0	SS2_15_0135	P3	8075	746124	31117	4.00352	38157	5.11403
SS2_15_0135:O7	0	SS2_15_0135	P3	9190	607629	13692	2.20369	64601	10.6317
SS2_15_0135:O8	0	SS2_15_0135	P3	8726	905938	27318	2.92717	46218	5.10167
SS2_15_0135:O11	0	SS2_15_0135	P3	8817	288924	7657	2.58176	30432	10.5329
SS2_15_0135:O9	0	SS2_15_0135	P3	9644	819807	15480	1.85326	83678	10.207
SS2_15_0135:O10	0	SS2_15_0135	P3	8833	1211507	40424	3.22893	144517	11.9287
SS2_15_0135:O12	0	SS2_15_0135	P3	9657	891267	16863	1.85689	99326	11.1444
SS2_15_0135:O13	0	SS2_15_0135	P3	8873	386334	9011	2.27928	33275	8.61301
SS2_15_0135:O15	0	SS2_15_0135	P3	9430	872484	20692	2.31668	89346	10.2404
SS2_15_0135:O14	0	SS2_15_0135	P3	9338	1060912	21443	1.98114	87255	8.22453
SS2_15_0135:O18	0	SS2_15_0135	P3	9296	777094	19105	2.39953	69450	8.93714
SS2_15_0135:O17	0	SS2_15_0135	P3	8654	891795	20543	2.25169	45321	5.082
SS2_15_0135:O16	0	SS2_15_0135	P3	9120	1180438	34597	2.84741	114116	9.66726
SS2_15_0135:O19	0	SS2_15_0135	P3	8673	1025079	26970	2.56357	49296	4.809
SS2_15_0135:O20	0	SS2_15_0135	P3	9565	784311	13741	1.72182	36988	4.71599
SS2_15_0135:O21	0	SS2_15_0135	P3	9233	744164	12722	1.68083	40334	5.42004
SS2_15_0135:O24	0	SS2_15_0135	P3	9394	1056090	21592	2.00356	89327	8.45828
SS2_15_0135:P1	0	SS2_15_0135	P3	9611	763933	16810	2.15308	74047	9.69286
SS2_15_0135:O22	0	SS2_15_0135	P3	9667	1091379	19566	1.7612	94170	8.62853
SS2_15_0135:O23	0	SS2_15_0135	P3	8730	1036413	26156	2.46158	49029	4.73064
SS2_15_0135:P2	0	SS2_15_0135	P3	8922	754960	15032	1.95223	55572	7.36092
SS2_15_0135:P3	0	SS2_15_0135	P3	8657	828802	22160	2.60411	35375	4.26821
SS2_15_0135:P4	0	SS2_15_0135	P3	8365	721374	29889	3.9785	153081	21.2208
SS2_15_0135:P5	0	SS2_15_0135	P3	9283	737038	14624	1.94556	58117	7.88521
SS2_15_0135:P9	0	SS2_15_0135	P3	9431	761654	14442	1.86085	68318	8.96969
SS2_15_0135:P7	0	SS2_15_0135	P3	9963	846196	16268	1.88622	98489	11.639
SS2_15_0135:P8	0	SS2_15_0135	P3	9354	781661	18285	2.28578	69589	8.90271
SS2_15_0135:P6	0	SS2_15_0135	P3	8977	908282	21760	2.33968	90815	9.99855
SS2_15_0135:P10	0	SS2_15_0135	P3	8759	956472	20214	2.06965	44064	4.60693
SS2_15_0135:P11	0	SS2_15_0135	P3	9555	811917	12447	1.50989	37841	4.6607
SS2_15_0135:P12	0	SS2_15_0135	P3	8843	1144186	31259	2.65933	113194	9.89297
SS2_15_0135:P13	0	SS2_15_0135	P3	8988	1012771	24009	2.31573	92475	9.13089
SS2_15_0135:P15	0	SS2_15_0135	P3	7957	792648	25620	3.131	40493	5.10857
SS2_15_0135:P14	0	SS2_15_0135	P3	9497	984603	19431	1.93529	93713	9.51785
SS2_15_0135:P18	0	SS2_15_0135	P3	9529	682929	14169	2.03257	64714	9.47595
SS2_15_0135:P16	0	SS2_15_0135	P3	8997	997244	22046	2.16288	92220	9.24749
SS2_15_0135:P17	0	SS2_15_0135	P3	8768	795196	22987	2.80952	78391	9.85807
SS2_15_0135:P19	0	SS2_15_0135	P3	8514	1079184	31429	2.82988	52993	4.91047
SS2_15_0135:P20	0	SS2_15_0135	P3	9017	926469	29947	3.13117	91078	9.83066
SS2_15_0135:P21	0	SS2_15_0135	P3	7925	1093563	34830	3.08669	49256	4.50418
SS2_15_0135:P22	0	SS2_15_0135	P3	9086	1061318	24871	2.28975	86859	8.18407
SS2_15_0135:P24	0	SS2_15_0135	P3	9382	1034021	24486	2.31326	109351	10.5753
SS2_15_0135:P23	0	SS2_15_0135	P3	9323	1108723	24577	2.16862	122025	11.0059
SS2_15_0144:A2	1	SS2_15_0144	P3	9750	814484	11002	1.33279	70231	8.62276
SS2_15_0144:A8	1	SS2_15_0144	P3	9580	1063058	21360	1.96972	106363	10.0054
SS2_15_0144:A1	1	SS2_15_0144	P3	9736	1162496	19854	1.6792	117492	10.1069
SS2_15_0144:A4	1	SS2_15_0144	P3	9428	1615131	35690	2.16195	142869	8.84566
SS2_15_0144:A3	1	SS2_15_0144	P3	9531	1738110	32617	1.84201	145471	8.36949
SS2_15_0144:A5	1	SS2_15_0144	P3	9535	1835875	31444	1.68391	148999	8.11597
SS2_15_0144:A9	1	SS2_15_0144	P3	9173	1348458	26202	1.90607	122125	9.05664
SS2_15_0144:A10	1	SS2_15_0144	P3	9893	1920054	30477	1.5625	173654	9.04423
SS2_15_0144:A12	1	SS2_15_0144	P3	10275	1408352	24340	1.6989	123367	8.75967
SS2_15_0144:A11	1	SS2_15_0144	P3	9434	1951828	46304	2.31736	194418	9.96082
SS2_15_0144:A13	1	SS2_15_0144	P3	9171	2125465	48138	2.21466	172750	8.12763
SS2_15_0144:A14	1	SS2_15_0144	P3	10164	1747114	29172	1.6423	174644	9.99614
SS2_15_0144:A15	1	SS2_15_0144	P3	9620	1927182	40526	2.05955	184795	9.58887
SS2_15_0144:A16	1	SS2_15_0144	P3	10344	1760480	24139	1.35261	158127	8.98204
SS2_15_0144:A17	1	SS2_15_0144	P3	9886	1443333	25442	1.73219	133569	9.25421
SS2_15_0144:A18	1	SS2_15_0144	P3	9372	1462796	30741	2.05827	127988	8.74954
SS2_15_0144:A19	1	SS2_15_0144	P3	10101	1453840	28632	1.93137	174347	11.9922
SS2_15_0144:A20	1	SS2_15_0144	P3	9545	1586624	32325	1.99667	135416	8.53485
SS2_15_0144:A21	1	SS2_15_0144	P3	9191	1532016	29078	1.86267	73697	4.81046
SS2_15_0144:A23	1	SS2_15_0144	P3	9120	1889832	41772	2.16255	164373	8.69776
SS2_15_0144:A22	1	SS2_15_0144	P3	9124	1942581	47045	2.36451	172341	8.87175
SS2_15_0144:A24	1	SS2_15_0144	P3	9431	1929733	41978	2.12901	186674	9.67357
SS2_15_0144:B2	1	SS2_15_0144	P3	8395	1371990	33524	2.38518	65857	4.80011
SS2_15_0144:B1	1	SS2_15_0144	P3	9233	1875692	35391	1.85188	194948	10.3934
SS2_15_0144:B4	1	SS2_15_0144	P3	9164	1327936	28133	2.0746	123359	9.28953
SS2_15_0144:B3	1	SS2_15_0144	P3	8923	1812844	37474	2.02527	158412	8.73831
SS2_15_0144:B5	1	SS2_15_0144	P3	8427	1645811	36036	2.14264	73425	4.46133
SS2_15_0144:B6	1	SS2_15_0144	P3	9208	1536444	22706	1.45631	119487	7.77685
SS2_15_0144:B7	1	SS2_15_0144	P3	9783	1426347	23016	1.58801	142354	9.98032
SS2_15_0144:B8	1	SS2_15_0144	P3	9618	1033322	18478	1.7568	147407	14.2653
SS2_15_0144:B10	1	SS2_15_0144	P3	9193	1418505	19069	1.32647	67747	4.77594
SS2_15_0144:B9	1	SS2_15_0144	P3	9809	1706518	30784	1.77194	140506	8.23349
SS2_15_0144:B11	1	SS2_15_0144	P3	9509	1658898	30415	1.80044	148004	8.92183
SS2_15_0144:B12	1	SS2_15_0144	P3	9303	1731366	35840	2.02806	175233	10.1211
SS2_15_0144:B14	1	SS2_15_0144	P3	9939	890031	16975	1.87154	121795	13.6844
SS2_15_0144:B15	1	SS2_15_0144	P3	8828	1284268	32245	2.44927	60049	4.67574
SS2_15_0144:B13	1	SS2_15_0144	P3	9235	1714472	39111	2.23035	143460	8.36759
SS2_15_0144:B16	1	SS2_15_0144	P3	8581	1629726	39542	2.36882	75638	4.64115
SS2_15_0144:B17	1	SS2_15_0144	P3	9695	1306761	24323	1.82731	152285	11.6536
SS2_15_0144:B18	1	SS2_15_0144	P3	9212	1465076	32752	2.18663	118919	8.11692
SS2_15_0144:B19	1	SS2_15_0144	P3	9537	1651977	35014	2.07553	151489	9.17016
SS2_15_0144:B20	1	SS2_15_0144	P3	9402	1363624	28207	2.02661	113803	8.34563
SS2_15_0144:B21	1	SS2_15_0144	P3	9319	1574419	37357	2.31775	140782	8.94184
SS2_15_0144:B22	1	SS2_15_0144	P3	8554	1813671	52400	2.80804	81572	4.49762
SS2_15_0144:B24	1	SS2_15_0144	P3	8845	1553790	36662	2.30513	130355	8.38949
SS2_15_0144:B23	1	SS2_15_0144	P3	9866	1468926	29600	1.97527	128435	8.74346
SS2_15_0144:C1	1	SS2_15_0144	P3	9073	853139	20033	2.29428	84384	9.891
SS2_15_0144:C2	1	SS2_15_0144	P3	8419	639338	17824	2.71227	29629	4.63432
SS2_15_0144:C3	1	SS2_15_0144	P3	9445	767040	17795	2.26736	71471	9.31777
SS2_15_0144:C4	1	SS2_15_0144	P3	8991	736679	12868	1.71677	58158	7.89462
SS2_15_0144:C5	1	SS2_15_0144	P3	9036	978420	18667	1.87215	87670	8.96036
SS2_15_0144:C6	1	SS2_15_0144	P3	9288	1037859	15769	1.49664	99438	9.58107
SS2_15_0144:C8	1	SS2_15_0144	P3	9020	849836	18482	2.12848	100871	11.8695
SS2_15_0144:C7	1	SS2_15_0144	P3	9430	990505	15880	1.57793	91512	9.23892
SS2_15_0144:C9	1	SS2_15_0144	P3	9305	1126130	27941	2.42108	96668	8.58409
SS2_15_0144:C10	1	SS2_15_0144	P3	9270	1231452	20101	1.60608	117752	9.56204
SS2_15_0144:C11	1	SS2_15_0144	P3	8872	1191519	21384	1.76304	55097	4.6241
SS2_15_0144:C12	1	SS2_15_0144	P3	9243	1159933	25156	2.12271	105311	9.07906
SS2_15_0144:C13	1	SS2_15_0144	P3	9392	1326233	30874	2.27499	140959	10.6285
SS2_15_0144:C16	1	SS2_15_0144	P3	9494	1156752	24688	2.08965	118873	10.2764
SS2_15_0144:C15	1	SS2_15_0144	P3	9514	1203072	29617	2.40263	127358	10.5861
SS2_15_0144:C14	1	SS2_15_0144	P3	9292	1080603	25685	2.32173	119072	11.019
SS2_15_0144:C17	1	SS2_15_0144	P3	9486	1009355	17542	1.70825	79411	7.8675
SS2_15_0144:C18	1	SS2_15_0144	P3	9258	1155015	27755	2.34661	115509	10.0006
SS2_15_0144:C19	1	SS2_15_0144	P3	8543	1229136	30152	2.39437	56557	4.60136
SS2_15_0144:C20	1	SS2_15_0144	P3	8946	1173712	35330	2.92215	117933	10.0479
SS2_15_0144:C21	1	SS2_15_0144	P3	9456	870523	17583	1.97983	73192	8.40782
SS2_15_0144:C23	1	SS2_15_0144	P3	9468	1053316	20819	1.93821	93457	8.87265
SS2_15_0144:C22	1	SS2_15_0144	P3	8440	1051641	29388	2.71852	45151	4.29338
SS2_15_0144:C24	1	SS2_15_0144	P3	9008	1365947	28763	2.06229	120331	8.80935
SS2_15_0144:D1	1	SS2_15_0144	P3	9480	1206475	18052	1.4742	108137	8.96305
SS2_15_0144:D2	1	SS2_15_0144	P3	8869	839969	14330	1.6774	83720	9.96703
SS2_15_0144:D4	1	SS2_15_0144	P3	8441	710059	17848	2.45196	46410	6.53608
SS2_15_0144:D5	1	SS2_15_0144	P3	8864	960784	14505	1.48725	85655	8.91512
SS2_15_0144:D3	1	SS2_15_0144	P3	8629	1245975	27696	2.1745	126290	10.1358
SS2_15_0144:D6	1	SS2_15_0144	P3	9124	910838	17700	1.90622	90153	9.89781
SS2_15_0144:D7	1	SS2_15_0144	P3	7904	848686	30926	3.51587	39460	4.64954
SS2_15_0144:D8	1	SS2_15_0144	P3	8901	757582	18229	2.34967	72385	9.55474
SS2_15_0144:D9	1	SS2_15_0144	P3	9166	1024326	18421	1.76658	94158	9.19219
SS2_15_0144:D10	1	SS2_15_0144	P3	8799	900336	14671	1.60338	92371	10.2596
SS2_15_0144:D11	1	SS2_15_0144	P3	7986	932878	28020	2.91602	43407	4.65302
SS2_15_0144:D12	1	SS2_15_0144	P3	8363	987803	19431	1.92914	47536	4.8123
SS2_15_0144:D13	1	SS2_15_0144	P3	9290	1122220	22146	1.93522	98792	8.80326
SS2_15_0144:D14	1	SS2_15_0144	P3	7931	834885	28320	3.2808	38622	4.62603
SS2_15_0144:D15	1	SS2_15_0144	P3	8876	733077	18378	2.44566	58683	8.00502
SS2_15_0144:D16	1	SS2_15_0144	P3	9635	967237	17686	1.79567	93083	9.6236
SS2_15_0144:D17	1	SS2_15_0144	P3	9517	667268	11367	1.67498	64889	9.72458
SS2_15_0144:D18	1	SS2_15_0144	P3	8172	762607	24937	3.16643	36604	4.79985
SS2_15_0144:D20	1	SS2_15_0144	P3	9049	695046	15763	2.21761	59208	8.51857
SS2_15_0144:D19	1	SS2_15_0144	P3	9363	1262537	27478	2.13005	120355	9.53279
SS2_15_0144:D23	1	SS2_15_0144	P3	9156	552506	12463	2.20596	45048	8.1534
SS2_15_0144:D21	1	SS2_15_0144	P3	9083	1066765	25687	2.35132	111454	10.4478
SS2_15_0144:D22	1	SS2_15_0144	P3	9836	1001130	16273	1.59946	109677	10.9553
SS2_15_0144:D24	1	SS2_15_0144	P3	8928	1342544	32218	2.34353	122901	9.15434
SS2_15_0144:E1	1	SS2_15_0144	P3	9158	937201	21272	2.21936	83822	8.94387
SS2_15_0144:E4	1	SS2_15_0144	P3	8646	219149	5359	2.387	21366	9.74953
SS2_15_0144:E2	1	SS2_15_0144	P3	9470	587203	8943	1.50014	62745	10.6854
SS2_15_0144:E3	1	SS2_15_0144	P3	8952	1122815	23026	2.00953	103369	9.20624
SS2_15_0144:E5	1	SS2_15_0144	P3	9035	711976	18426	2.52272	58099	8.16025
SS2_15_0144:E6	1	SS2_15_0144	P3	9689	873897	14610	1.64433	86117	9.85436
SS2_15_0144:E7	1	SS2_15_0144	P3	9240	1099427	24019	2.13798	93963	8.54654
SS2_15_0144:E8	1	SS2_15_0144	P3	8094	890544	23222	2.54135	43374	4.87051
SS2_15_0144:E9	1	SS2_15_0144	P3	9435	953384	14477	1.49577	90631	9.50624
SS2_15_0144:E10	1	SS2_15_0144	P3	9386	1033496	20926	1.98459	83528	8.08208
SS2_15_0144:E11	1	SS2_15_0144	P3	8953	1030427	26009	2.46196	95708	9.28819
SS2_15_0144:E12	1	SS2_15_0144	P3	9288	1060167	19787	1.83221	100636	9.49247
SS2_15_0144:E13	1	SS2_15_0144	P3	9217	937216	23192	2.41481	80288	8.56665
SS2_15_0144:E14	1	SS2_15_0144	P3	9071	956828	21512	2.19883	87212	9.1147
SS2_15_0144:E15	1	SS2_15_0144	P3	8509	986901	23604	2.33586	45610	4.62154
SS2_15_0144:E16	1	SS2_15_0144	P3	8627	1092427	30065	2.67842	51413	4.70631
SS2_15_0144:E17	1	SS2_15_0144	P3	9006	673186	16230	2.35417	67785	10.0693
SS2_15_0144:E20	1	SS2_15_0144	P3	8109	803268	30336	3.63914	39016	4.85716
SS2_15_0144:E19	1	SS2_15_0144	P3	9373	1204788	26606	2.16064	129122	10.7174
SS2_15_0144:E22	1	SS2_15_0144	P3	8383	977343	36612	3.61081	110974	11.3547
SS2_15_0144:E21	1	SS2_15_0144	P3	9150	861608	18513	2.10346	73553	8.53671
SS2_15_0144:E23	1	SS2_15_0144	P3	9218	1009776	24689	2.38664	94774	9.38565
SS2_15_0144:E24	1	SS2_15_0144	P3	10080	1057139	10755	1.00712	93930	8.8853
SS2_15_0144:F17	1	SS2_15_0144	P3	8991	605137	13261	2.14441	59327	9.8039
SS2_15_0144:F18	1	SS2_15_0144	P3	8989	490945	11423	2.27383	61824	12.5929
SS2_15_0144:F20	1	SS2_15_0144	P3	9167	630704	13605	2.11156	56671	8.98536
SS2_15_0144:F19	1	SS2_15_0144	P3	9670	1125206	23403	2.03751	122047	10.8466
SS2_15_0144:F21	1	SS2_15_0144	P3	8767	974667	29191	2.90788	97593	10.013
SS2_15_0144:F22	1	SS2_15_0144	P3	9017	954014	25510	2.60433	99340	10.4128
SS2_15_0144:F23	1	SS2_15_0144	P3	8963	1070189	25515	2.32864	99414	9.28939
SS2_15_0144:F24	1	SS2_15_0144	P3	8916	1063508	22832	2.10174	91848	8.63632
SS2_18_349:A7	2	SS2_18_349	E16.5	8428	406080	1611	0.395152	26608	6.5524
SS2_18_349:B2	2	SS2_18_349	E16.5	9179	240687	588	0.243705	15017	6.23922
SS2_18_349:B6	2	SS2_18_349	E16.5	8470	355566	1226	0.343618	21951	6.17354
SS2_18_349:A5	2	SS2_18_349	E16.5	7027	81689	317	0.386557	5591	6.84425
SS2_18_349:A6	2	SS2_18_349	E16.5	9323	341533	1096	0.31988	22852	6.69101
SS2_18_349:A24	2	SS2_18_349	E16.5	7891	501056	2924	0.580182	28210	5.63011
SS2_18_349:A4	2	SS2_18_349	E16.5	8191	502440	1267	0.251535	31458	6.26105
SS2_18_349:A23	2	SS2_18_349	E16.5	9370	475234	902	0.189442	30183	6.35119
SS2_18_349:A20	2	SS2_18_349	E16.5	7327	266021	313	0.117522	14727	5.53603
SS2_18_349:B5	2	SS2_18_349	E16.5	11101	131827	26	0.0197189	27228	20.6543
SS2_18_349:A17	2	SS2_18_349	E16.5	10183	336103	375	0.111449	21858	6.50336
SS2_18_349:B3	2	SS2_18_349	E16.5	8266	552207	2154	0.388555	35467	6.42277
SS2_18_349:A11	2	SS2_18_349	E16.5	7845	453917	2621	0.574103	34526	7.60624
SS2_18_349:A18	2	SS2_18_349	E16.5	7970	350280	1549	0.440271	21408	6.11168
SS2_18_349:A1	2	SS2_18_349	E16.5	10618	381123	439	0.115053	25482	6.68603
SS2_18_349:A12	2	SS2_18_349	E16.5	8267	431942	1428	0.329511	28756	6.65738
SS2_18_349:A21	2	SS2_18_349	E16.5	8496	452836	1480	0.325764	28103	6.206
SS2_18_349:A16	2	SS2_18_349	E16.5	7528	409019	2297	0.558451	27328	6.68135
SS2_18_349:A13	2	SS2_18_349	E16.5	9426	418987	694	0.165364	26005	6.20664
SS2_18_349:B9	2	SS2_18_349	E16.5	6193	163556	3295	1.97482	8508	5.20189
SS2_18_349:B8	2	SS2_18_349	E16.5	7893	255128	1204	0.469703	16219	6.3572
SS2_18_349:B7	2	SS2_18_349	E16.5	7639	351561	2051	0.580014	22819	6.49077
SS2_18_349:B17	2	SS2_18_349	E16.5	7885	370913	1991	0.533918	24574	6.62527
SS2_18_349:B15	2	SS2_18_349	E16.5	8030	257503	563	0.218161	17372	6.74633
SS2_18_349:B13	2	SS2_18_349	E16.5	8319	405060	1056	0.260024	26731	6.59927
SS2_18_349:B18	2	SS2_18_349	E16.5	8671	336780	1212	0.358588	23219	6.89441
SS2_18_349:B23	2	SS2_18_349	E16.5	8187	397904	1975	0.493899	26789	6.73253
SS2_18_349:C3	2	SS2_18_349	E16.5	8726	447562	1664	0.370415	33566	7.49974
SS2_18_349:B21	2	SS2_18_349	E16.5	8332	490272	1583	0.321843	34910	7.12054
SS2_18_349:C5	2	SS2_18_349	E16.5	8366	489458	2022	0.41141	29545	6.03627
SS2_18_349:C8	2	SS2_18_349	E16.5	8597	359116	432	0.120151	21132	5.88445
SS2_18_349:B22	2	SS2_18_349	E16.5	8285	414697	1768	0.424525	27731	6.68705
SS2_18_349:C12	2	SS2_18_349	E16.5	8420	346253	1163	0.334757	20083	5.80009
SS2_18_349:C1	2	SS2_18_349	E16.5	8241	479853	1858	0.385708	30410	6.33736
SS2_18_349:C10	2	SS2_18_349	E16.5	8316	450154	1963	0.43418	28266	6.27919
SS2_18_349:C13	2	SS2_18_349	E16.5	8394	391375	1621	0.412472	24753	6.32463
SS2_18_349:C14	2	SS2_18_349	E16.5	8589	382516	1320	0.343897	25091	6.55946
SS2_18_349:C16	2	SS2_18_349	E16.5	10195	442904	553	0.124702	29336	6.62356
SS2_18_349:C17	2	SS2_18_349	E16.5	9729	425131	746	0.175168	30308	7.1291
SS2_18_349:C19	2	SS2_18_349	E16.5	8415	384247	587	0.152533	27555	7.17117
SS2_18_349:C20	2	SS2_18_349	E16.5	8170	430124	2184	0.505195	28948	6.73015
SS2_18_349:C22	2	SS2_18_349	E16.5	8116	441024	2011	0.453914	27338	6.19876
SS2_18_349:C18	2	SS2_18_349	E16.5	8977	408016	1217	0.297386	29257	7.17055
SS2_18_349:D3	2	SS2_18_349	E16.5	6872	190627	1027	0.535861	13072	6.85737
SS2_18_349:C21	2	SS2_18_349	E16.5	8138	478469	2188	0.45521	26856	5.6129
SS2_18_349:D4	2	SS2_18_349	E16.5	7992	306557	1451	0.471092	19216	6.26833
SS2_18_349:D8	2	SS2_18_349	E16.5	8411	284059	1001	0.351154	20430	7.19217
SS2_18_349:C24	2	SS2_18_349	E16.5	9686	533959	897	0.167709	35609	6.66886
SS2_18_349:C23	2	SS2_18_349	E16.5	9711	431358	939	0.217212	26146	6.06132
SS2_18_349:D15	2	SS2_18_349	E16.5	9613	184874	178	0.0961892	11541	6.24263
SS2_18_349:D16	2	SS2_18_349	E16.5	9689	413247	830	0.200446	25912	6.27034
SS2_18_349:D9	2	SS2_18_349	E16.5	7942	455955	1987	0.433898	29822	6.54056
SS2_18_349:D10	2	SS2_18_349	E16.5	7834	306370	1343	0.436446	20371	6.64915
SS2_18_349:D13	2	SS2_18_349	E16.5	8598	370348	1201	0.323241	24906	6.72503
SS2_18_349:D19	2	SS2_18_349	E16.5	7732	434622	1883	0.431381	30887	7.10663
SS2_18_349:D20	2	SS2_18_349	E16.5	9387	299687	752	0.2503	18957	6.3256
SS2_18_349:D21	2	SS2_18_349	E16.5	9676	504076	787	0.155884	31885	6.32543
SS2_18_349:D24	2	SS2_18_349	E16.5	8043	431192	1773	0.409502	27944	6.48064
SS2_18_349:E8	2	SS2_18_349	E16.5	4311	14721	54	0.365482	1046	7.1055
SS2_18_349:E7	2	SS2_18_349	E16.5	10115	299791	426	0.141897	18964	6.32574
SS2_18_349:E6	2	SS2_18_349	E16.5	8946	360740	1032	0.285263	32447	8.99457
SS2_18_349:E10	2	SS2_18_349	E16.5	7804	381155	2070	0.540153	22004	5.77298
SS2_18_349:E3	2	SS2_18_349	E16.5	8515	500248	2142	0.426362	30279	6.0528
SS2_18_349:E9	2	SS2_18_349	E16.5	8480	401980	1854	0.459099	23728	5.90278
SS2_18_349:E18	2	SS2_18_349	E16.5	9150	282695	729	0.257212	30855	10.9146
SS2_18_349:E11	2	SS2_18_349	E16.5	8129	276968	970	0.348999	18186	6.5661
SS2_18_349:E19	2	SS2_18_349	E16.5	9641	265914	818	0.306675	17043	6.40921
SS2_18_349:E13	2	SS2_18_349	E16.5	8623	377232	1363	0.360015	25765	6.83001
SS2_18_349:E17	2	SS2_18_349	E16.5	8048	366471	1835	0.498227	25327	6.91105
SS2_18_349:E20	2	SS2_18_349	E16.5	9612	314061	725	0.230315	19818	6.31024
SS2_18_349:E22	2	SS2_18_349	E16.5	8477	385649	1440	0.372007	25399	6.58604
SS2_18_349:E21	2	SS2_18_349	E16.5	8506	413362	1484	0.357723	26185	6.33464
SS2_18_349:E24	2	SS2_18_349	E16.5	8865	494508	1709	0.344406	31534	6.37684
SS2_18_349:F1	2	SS2_18_349	E16.5	7582	129287	625	0.481095	7975	6.16845
SS2_18_349:F2	2	SS2_18_349	E16.5	9356	183148	402	0.219014	12704	6.93647
SS2_18_349:F6	2	SS2_18_349	E16.5	7215	66904	242	0.360409	4194	6.26868
SS2_18_349:F4	2	SS2_18_349	E16.5	8303	343572	1427	0.413624	20264	5.89804
SS2_18_349:F8	2	SS2_18_349	E16.5	7518	148532	1005	0.672074	10024	6.74871
SS2_18_349:F3	2	SS2_18_349	E16.5	9161	434672	1195	0.274166	29850	6.86725
SS2_18_349:F5	2	SS2_18_349	E16.5	8233	476023	1590	0.332906	29188	6.13164
SS2_18_349:F7	2	SS2_18_349	E16.5	9597	281589	607	0.215099	18475	6.56098
SS2_18_349:F11	2	SS2_18_349	E16.5	7758	291255	1256	0.429386	21290	7.30975
SS2_18_349:F10	2	SS2_18_349	E16.5	7674	244348	1250	0.508962	16172	6.61843
SS2_18_349:F12	2	SS2_18_349	E16.5	7984	202024	559	0.275936	14814	7.33279
SS2_18_349:F14	2	SS2_18_349	E16.5	7933	256442	1220	0.473489	16436	6.40925
SS2_18_349:F13	2	SS2_18_349	E16.5	8029	334888	1943	0.576847	19226	5.74102
SS2_18_349:F18	2	SS2_18_349	E16.5	7556	143078	631	0.439082	10381	7.25548
SS2_18_349:F17	2	SS2_18_349	E16.5	8432	217796	662	0.303033	14901	6.84172
SS2_18_349:F19	2	SS2_18_349	E16.5	8182	383121	1698	0.441246	27097	7.0727
SS2_18_349:F15	2	SS2_18_349	E16.5	10267	210772	246	0.116578	13939	6.61331
SS2_18_349:F20	2	SS2_18_349	E16.5	8071	256226	1381	0.536088	16833	6.56959
SS2_18_349:F22	2	SS2_18_349	E16.5	7809	300491	1669	0.552356	19371	6.44645
SS2_18_349:G3	2	SS2_18_349	E16.5	8882	413426	1623	0.391038	45170	10.9258
SS2_18_349:G2	2	SS2_18_349	E16.5	9141	278538	658	0.235677	18981	6.81451
SS2_18_349:F23	2	SS2_18_349	E16.5	7999	224501	1694	0.748911	13052	5.81378
SS2_18_349:G1	2	SS2_18_349	E16.5	8017	517517	2725	0.523795	33019	6.38027
SS2_18_349:G5	2	SS2_18_349	E16.5	9972	259119	374	0.144127	16850	6.5028
SS2_18_349:G7	2	SS2_18_349	E16.5	8088	342461	1414	0.411196	22063	6.44249
SS2_18_349:G8	2	SS2_18_349	E16.5	9181	185193	283	0.15258	11546	6.23458
SS2_18_349:G11	2	SS2_18_349	E16.5	8707	200857	550	0.273079	13351	6.64702
SS2_18_349:G9	2	SS2_18_349	E16.5	9444	491484	1440	0.292134	49563	10.0844
SS2_18_349:G10	2	SS2_18_349	E16.5	7529	262145	1705	0.6462	13448	5.12999
SS2_18_349:G13	2	SS2_18_349	E16.5	8298	337293	1346	0.397473	20570	6.09856
SS2_18_349:G15	2	SS2_18_349	E16.5	8498	189638	542	0.284993	11869	6.25877
SS2_18_349:G16	2	SS2_18_349	E16.5	9595	308794	540	0.174569	19539	6.32752
SS2_18_349:G17	2	SS2_18_349	E16.5	9517	310844	496	0.159311	22194	7.13992
SS2_18_349:G20	2	SS2_18_349	E16.5	7275	212692	1093	0.511261	15266	7.17751
SS2_18_349:G24	2	SS2_18_349	E16.5	7962	456364	2071	0.451754	35801	7.84483
SS2_18_349:H2	2	SS2_18_349	E16.5	8279	444686	1325	0.297078	31094	6.99235
SS2_18_349:H1	2	SS2_18_349	E16.5	9513	472816	865	0.182612	30570	6.46552
SS2_18_349:H3	2	SS2_18_349	E16.5	7694	545293	2164	0.395282	35836	6.57188
SS2_18_349:G22	2	SS2_18_349	E16.5	9633	484887	1027	0.211354	31873	6.57328
SS2_18_349:H10	2	SS2_18_349	E16.5	8353	244759	748	0.304676	16242	6.63592
SS2_18_349:H6	2	SS2_18_349	E16.5	7641	375643	2140	0.566463	26460	7.04392
SS2_18_349:H9	2	SS2_18_349	E16.5	8294	309430	1145	0.368671	21248	6.86682
SS2_18_349:H5	2	SS2_18_349	E16.5	9632	406091	1208	0.296588	58732	14.4628
SS2_18_349:H7	2	SS2_18_349	E16.5	9509	421450	966	0.228685	27060	6.42069
SS2_18_349:H11	2	SS2_18_349	E16.5	8103	354039	1648	0.463329	22957	6.48431
SS2_18_349:H13	2	SS2_18_349	E16.5	7767	282704	1236	0.435303	17269	6.10851
SS2_18_349:H15	2	SS2_18_349	E16.5	7853	327972	851	0.258802	21655	6.6027
SS2_18_349:H16	2	SS2_18_349	E16.5	9174	347472	786	0.225695	23055	6.63507
SS2_18_349:H19	2	SS2_18_349	E16.5	8510	392551	1474	0.374088	25606	6.52297
SS2_18_349:H23	2	SS2_18_349	E16.5	7909	502870	2623	0.518899	25886	5.14765
SS2_18_349:H21	2	SS2_18_349	E16.5	9724	423358	767	0.180843	25753	6.08303
SS2_18_349:H22	2	SS2_18_349	E16.5	9521	392777	814	0.206814	25864	6.58491
SS2_18_349:I10	2	SS2_18_349	E16.5	3184	6710	40	0.592593	494	7.36215
SS2_18_349:H24	2	SS2_18_349	E16.5	8581	555023	1931	0.346707	32659	5.88426
SS2_18_349:I8	2	SS2_18_349	E16.5	9625	283461	558	0.196466	24249	8.55462
SS2_18_349:I9	2	SS2_18_349	E16.5	7157	155927	872	0.556126	9530	6.11183
SS2_18_349:I1	2	SS2_18_349	E16.5	8867	471370	1022	0.216346	33489	7.10461
SS2_18_349:I3	2	SS2_18_349	E16.5	10502	456894	376	0.0822271	52192	11.4232
SS2_18_349:I11	2	SS2_18_349	E16.5	8374	283135	921	0.324232	17683	6.24543
SS2_18_349:I13	2	SS2_18_349	E16.5	7808	331131	820	0.247024	21134	6.38237
SS2_18_349:I4	2	SS2_18_349	E16.5	8368	533207	1877	0.350786	34713	6.51023
SS2_18_349:I7	2	SS2_18_349	E16.5	8494	334295	1022	0.304786	20058	6.00009
SS2_18_349:I14	2	SS2_18_349	E16.5	9472	296477	600	0.201968	21027	7.09229
SS2_18_349:I5	2	SS2_18_349	E16.5	8232	449337	2058	0.45592	27716	6.1682
SS2_18_349:I16	2	SS2_18_349	E16.5	6984	205183	518	0.251822	14703	7.1658
SS2_18_349:I17	2	SS2_18_349	E16.5	8283	357186	1218	0.33984	24083	6.74243
SS2_18_349:I15	2	SS2_18_349	E16.5	7957	254471	737	0.288784	16658	6.54613
SS2_18_349:I18	2	SS2_18_349	E16.5	8278	408386	1184	0.289084	26114	6.39444
SS2_18_349:I21	2	SS2_18_349	E16.5	7747	361345	1964	0.540587	22234	6.15312
SS2_18_349:I23	2	SS2_18_349	E16.5	9602	398407	657	0.164635	28289	7.10053
SS2_18_349:J2	2	SS2_18_349	E16.5	9040	231715	399	0.171898	15148	6.53734
SS2_18_349:J6	2	SS2_18_349	E16.5	8168	166615	379	0.226954	10201	6.1225
SS2_18_349:J1	2	SS2_18_349	E16.5	8080	470572	1493	0.31627	31653	6.72649
SS2_18_349:I24	2	SS2_18_349	E16.5	8186	512437	2263	0.439674	31625	6.17149
SS2_18_349:J5	2	SS2_18_349	E16.5	8462	471415	577	0.122248	26915	5.70941
SS2_18_349:J3	2	SS2_18_349	E16.5	8406	524892	2131	0.404347	32323	6.15803
SS2_18_349:J8	2	SS2_18_349	E16.5	7585	240802	1347	0.556269	17091	7.09753
SS2_18_349:J7	2	SS2_18_349	E16.5	7437	321097	2450	0.757232	19812	6.1701
SS2_18_349:J12	2	SS2_18_349	E16.5	7352	118752	766	0.640908	8636	7.2723
SS2_18_349:J15	2	SS2_18_349	E16.5	7286	237839	1072	0.448703	12813	5.38726
SS2_18_349:J11	2	SS2_18_349	E16.5	9464	284823	657	0.230139	18123	6.3629
SS2_18_349:J9	2	SS2_18_349	E16.5	9513	353196	692	0.195542	23189	6.56548
SS2_18_349:J13	2	SS2_18_349	E16.5	8755	388494	1186	0.304352	31262	8.04697
SS2_18_349:J18	2	SS2_18_349	E16.5	8123	323645	1272	0.391485	20699	6.39559
SS2_18_349:J20	2	SS2_18_349	E16.5	8201	276951	1002	0.360493	16282	5.87902
SS2_18_349:J16	2	SS2_18_349	E16.5	8643	365545	590	0.161143	24189	6.61724
SS2_18_349:J22	2	SS2_18_349	E16.5	8001	425805	1813	0.423977	29149	6.84562
SS2_18_349:J17	2	SS2_18_349	E16.5	7658	332366	1265	0.379161	23589	7.0973
SS2_18_349:J23	2	SS2_18_349	E16.5	7896	256254	936	0.363933	17141	6.68907
SS2_18_349:K1	2	SS2_18_349	E16.5	7783	377069	2137	0.563546	26077	6.91571
SS2_18_349:K2	2	SS2_18_349	E16.5	7635	314775	1077	0.340982	20458	6.49925
SS2_18_349:K4	2	SS2_18_349	E16.5	9515	327148	721	0.219905	20878	6.38182
SS2_18_349:K6	2	SS2_18_349	E16.5	8372	186458	553	0.295705	12919	6.92864
SS2_18_349:K15	2	SS2_18_349	E16.5	8106	320359	1412	0.438821	23747	7.41262
SS2_18_349:K9	2	SS2_18_349	E16.5	7987	306141	1396	0.453929	20860	6.81385
SS2_18_349:K11	2	SS2_18_349	E16.5	9639	413370	848	0.204723	26857	6.49709
SS2_18_349:K12	2	SS2_18_349	E16.5	8082	294654	1123	0.379678	18655	6.33115
SS2_18_349:K13	2	SS2_18_349	E16.5	7600	377093	1822	0.480847	25769	6.83359
SS2_18_349:K18	2	SS2_18_349	E16.5	8247	284601	1114	0.389899	18065	6.34748
SS2_18_349:K19	2	SS2_18_349	E16.5	8105	346762	1242	0.356892	23028	6.64087
SS2_18_349:K17	2	SS2_18_349	E16.5	9526	400446	805	0.200623	25157	6.28224
SS2_18_349:K20	2	SS2_18_349	E16.5	8838	319481	909	0.283717	22528	7.05144
SS2_18_349:K24	2	SS2_18_349	E16.5	8554	510115	1720	0.336046	32734	6.41698
SS2_18_349:L1	2	SS2_18_349	E16.5	9543	582545	1597	0.273392	68773	11.8056
SS2_18_349:K23	2	SS2_18_349	E16.5	8291	363732	1473	0.403335	23011	6.32636
SS2_18_349:L3	2	SS2_18_349	E16.5	8833	546903	1486	0.270976	35798	6.54558
SS2_18_349:L4	2	SS2_18_349	E16.5	9476	488858	1202	0.245276	31955	6.53666
SS2_18_349:L5	2	SS2_18_349	E16.5	8750	441418	1324	0.299046	26741	6.05798
SS2_18_349:L7	2	SS2_18_349	E16.5	9348	206128	376	0.182079	12652	6.13793
SS2_18_349:L8	2	SS2_18_349	E16.5	9858	285484	142	0.0497154	27782	9.73154
SS2_18_349:L6	2	SS2_18_349	E16.5	8407	483415	1901	0.391704	31292	6.47311
SS2_18_349:L10	2	SS2_18_349	E16.5	8430	328627	1149	0.348418	21709	6.60597
SS2_18_349:L14	2	SS2_18_349	E16.5	7787	296409	1443	0.484469	21453	7.23763
SS2_18_349:L15	2	SS2_18_349	E16.5	8094	178834	559	0.311606	12137	6.78674
SS2_18_349:L11	2	SS2_18_349	E16.5	8042	369442	1620	0.436585	24583	6.65409
SS2_18_349:L12	2	SS2_18_349	E16.5	10366	336144	648	0.192404	50748	15.0971
SS2_18_349:L17	2	SS2_18_349	E16.5	8111	246235	1119	0.452388	16471	6.68914
SS2_18_349:L16	2	SS2_18_349	E16.5	9367	267399	530	0.197814	17534	6.55724
SS2_18_349:L23	2	SS2_18_349	E16.5	8461	387331	1194	0.307316	23236	5.999
SS2_18_349:L20	2	SS2_18_349	E16.5	10993	333809	329	0.0984623	27774	8.32033
SS2_18_349:L21	2	SS2_18_349	E16.5	8676	505131	1705	0.336401	29332	5.80681
SS2_18_349:L22	2	SS2_18_349	E16.5	9435	351827	873	0.247519	24923	7.08388
SS2_18_349:L24	2	SS2_18_349	E16.5	8313	375778	1498	0.397057	23908	6.36227
SS2_18_349:M2	2	SS2_18_349	E16.5	8201	435644	2093	0.478141	29962	6.87763
SS2_18_349:M3	2	SS2_18_349	E16.5	7671	349246	1479	0.421698	23165	6.63286
SS2_18_349:M4	2	SS2_18_349	E16.5	8433	502461	2081	0.412453	29514	5.87389
SS2_18_349:M7	2	SS2_18_349	E16.5	8038	350446	1351	0.384028	23162	6.60929
SS2_18_349:M13	2	SS2_18_349	E16.5	7855	165341	580	0.349564	11703	7.0781
SS2_18_349:M6	2	SS2_18_349	E16.5	9521	317393	659	0.207199	20952	6.60128
SS2_18_349:M8	2	SS2_18_349	E16.5	10228	319170	511	0.159847	21099	6.61058
SS2_18_349:M14	2	SS2_18_349	E16.5	7764	303429	1626	0.533019	20432	6.7337
SS2_18_349:M22	2	SS2_18_349	E16.5	7728	353098	1361	0.383965	24689	6.99211
SS2_18_349:M17	2	SS2_18_349	E16.5	9888	224699	298	0.132446	13838	6.15846
SS2_18_349:N3	2	SS2_18_349	E16.5	7730	446767	1708	0.380846	27989	6.26479
SS2_18_349:N2	2	SS2_18_349	E16.5	9193	329507	674	0.20413	20972	6.36466
SS2_18_349:M24	2	SS2_18_349	E16.5	9516	314940	654	0.207228	19393	6.15768
SS2_18_349:M23	2	SS2_18_349	E16.5	7733	341207	1781	0.51926	22370	6.55614
SS2_18_349:N1	2	SS2_18_349	E16.5	8355	498501	3095	0.61703	33497	6.71955
SS2_18_349:N6	2	SS2_18_349	E16.5	8056	288962	1280	0.441011	20009	6.92444
SS2_18_349:N10	2	SS2_18_349	E16.5	7963	297432	1152	0.385821	18670	6.27707
SS2_18_349:N5	2	SS2_18_349	E16.5	7864	471718	2436	0.513757	28638	6.071
SS2_18_349:N15	2	SS2_18_349	E16.5	8036	237263	842	0.353625	14977	6.3124
SS2_18_349:N12	2	SS2_18_349	E16.5	7449	379839	2101	0.550086	26184	6.89345
SS2_18_349:N8	2	SS2_18_349	E16.5	7808	309092	1153	0.371642	19585	6.3363
SS2_18_349:N14	2	SS2_18_349	E16.5	7859	259124	1238	0.475492	16788	6.47875
SS2_18_349:N9	2	SS2_18_349	E16.5	7857	455632	2468	0.538747	31094	6.82437
SS2_18_349:N19	2	SS2_18_349	E16.5	3296	7674	32	0.415261	543	7.07584
SS2_18_349:N18	2	SS2_18_349	E16.5	8242	208338	827	0.395382	22335	10.7206
SS2_18_349:N17	2	SS2_18_349	E16.5	9005	268367	654	0.243104	17870	6.65879
SS2_18_349:N16	2	SS2_18_349	E16.5	7953	290396	1352	0.463414	18825	6.48253
SS2_18_349:N21	2	SS2_18_349	E16.5	6870	35467	49	0.137966	2268	6.39468
SS2_18_349:N22	2	SS2_18_349	E16.5	7985	451366	1795	0.396106	32278	7.15118
SS2_18_349:N24	2	SS2_18_349	E16.5	8078	309591	914	0.294359	19795	6.39392
SS2_18_349:N23	2	SS2_18_349	E16.5	7737	423188	2893	0.678979	29112	6.87921
SS2_18_349:O1	2	SS2_18_349	E16.5	8152	399596	2061	0.513124	27426	6.86343
SS2_18_349:O5	2	SS2_18_349	E16.5	8821	411211	1335	0.3236	26833	6.52536
SS2_18_349:O3	2	SS2_18_349	E16.5	8472	359989	1441	0.398694	23736	6.59354
SS2_18_349:O8	2	SS2_18_349	E16.5	8286	408564	1972	0.480348	27158	6.64718
SS2_18_349:O2	2	SS2_18_349	E16.5	8559	327905	1279	0.388537	21047	6.41863
SS2_18_349:O7	2	SS2_18_349	E16.5	7950	252891	991	0.390339	15236	6.02473
SS2_18_349:O13	2	SS2_18_349	E16.5	7923	164015	533	0.323918	9711	5.9208
SS2_18_349:O14	2	SS2_18_349	E16.5	7373	300845	1866	0.616429	21146	7.02887
SS2_18_349:O15	2	SS2_18_349	E16.5	9295	269217	740	0.274118	16452	6.11106
SS2_18_349:O17	2	SS2_18_349	E16.5	7872	325188	1287	0.394211	21172	6.5107
SS2_18_349:O19	2	SS2_18_349	E16.5	7902	377774	1883	0.495974	24783	6.56027
SS2_18_349:O20	2	SS2_18_349	E16.5	8012	344435	1079	0.312288	25999	7.5483
SS2_18_349:O24	2	SS2_18_349	E16.5	7415	431029	3046	0.701722	26373	6.11861
SS2_18_349:O21	2	SS2_18_349	E16.5	8317	417925	1933	0.460394	26892	6.43465
SS2_18_349:O22	2	SS2_18_349	E16.5	9690	381791	1021	0.266711	24671	6.46191
SS2_18_349:P1	2	SS2_18_349	E16.5	10205	476853	718	0.150344	33060	6.93295
SS2_18_349:O23	2	SS2_18_349	E16.5	7911	325853	1621	0.495001	22981	7.05257
SS2_18_349:P2	2	SS2_18_349	E16.5	8192	404072	2184	0.537592	44002	10.8896
SS2_18_349:P3	2	SS2_18_349	E16.5	10835	476783	562	0.117735	38700	8.1169
SS2_18_349:P14	2	SS2_18_349	E16.5	8287	353114	1262	0.356119	23910	6.77118
SS2_18_349:P4	2	SS2_18_349	E16.5	9883	428034	1992	0.463228	28676	6.69947
SS2_18_349:P8	2	SS2_18_349	E16.5	8930	314671	849	0.26908	22876	7.26982
SS2_18_349:P5	2	SS2_18_349	E16.5	10385	479098	1288	0.268118	31503	6.57548
SS2_18_349:P6	2	SS2_18_349	E16.5	8362	400700	1617	0.401922	27738	6.92239
SS2_18_349:P10	2	SS2_18_349	E16.5	8557	378208	1260	0.332044	22541	5.95995
SS2_18_349:P9	2	SS2_18_349	E16.5	8563	468258	1841	0.39162	30742	6.56518
SS2_18_349:P15	2	SS2_18_349	E16.5	8151	238726	966	0.403017	16727	7.00678
SS2_18_349:P17	2	SS2_18_349	E16.5	8745	350072	1322	0.376216	21160	6.04447
SS2_18_349:P19	2	SS2_18_349	E16.5	8300	348914	1391	0.397083	22661	6.49472
SS2_18_349:P20	2	SS2_18_349	E16.5	9530	393243	698	0.177184	25894	6.58473
SS2_18_349:P22	2	SS2_18_349	E16.5	7832	470784	1756	0.371609	32602	6.92504
SS2_18_350:A10	3	SS2_18_350	E16.5	8188	367456	1055	0.286287	23295	6.33953
SS2_18_350:A18	3	SS2_18_350	E16.5	9521	306427	647	0.210698	20120	6.566
SS2_18_350:A13	3	SS2_18_350	E16.5	8446	394293	1176	0.297368	24588	6.23597
SS2_18_350:B2	3	SS2_18_350	E16.5	9170	249419	558	0.223221	18050	7.23682
SS2_18_350:A9	3	SS2_18_350	E16.5	8374	302049	1001	0.330309	21887	7.24618
SS2_18_350:A6	3	SS2_18_350	E16.5	7890	300185	1728	0.57235	20334	6.77382
SS2_18_350:A2	3	SS2_18_350	E16.5	7986	313860	1086	0.344821	21367	6.80781
SS2_18_350:A11	3	SS2_18_350	E16.5	8354	413433	1571	0.378551	28682	6.93752
SS2_18_350:B6	3	SS2_18_350	E16.5	7944	323250	1304	0.401782	24588	7.6065
SS2_18_350:A23	3	SS2_18_350	E16.5	8325	390891	1723	0.438853	25596	6.54812
SS2_18_350:A8	3	SS2_18_350	E16.5	8300	227018	712	0.312651	16117	7.09944
SS2_18_350:A20	3	SS2_18_350	E16.5	8617	400608	1868	0.464127	22888	5.71332
SS2_18_350:A21	3	SS2_18_350	E16.5	8110	360995	1327	0.366249	24104	6.6771
SS2_18_350:A15	3	SS2_18_350	E16.5	8356	399007	1593	0.397654	24584	6.1613
SS2_18_350:B1	3	SS2_18_350	E16.5	9641	482212	1095	0.226564	28906	5.99446
SS2_18_350:A4	3	SS2_18_350	E16.5	8452	429168	1533	0.355931	27741	6.4639
SS2_18_350:A22	3	SS2_18_350	E16.5	7773	355700	2059	0.575527	21926	6.16418
SS2_18_350:A14	3	SS2_18_350	E16.5	8671	382466	1427	0.371718	24721	6.46358
SS2_18_350:B7	3	SS2_18_350	E16.5	9288	316652	656	0.206739	20138	6.35966
SS2_18_350:B11	3	SS2_18_350	E16.5	8323	297815	1338	0.447263	17300	5.80898
SS2_18_350:B8	3	SS2_18_350	E16.5	7446	255771	1248	0.485567	17438	6.81782
SS2_18_350:B13	3	SS2_18_350	E16.5	8287	402260	1630	0.403575	24799	6.16492
SS2_18_350:B21	3	SS2_18_350	E16.5	6802	391222	1683	0.428348	25777	6.58884
SS2_18_350:B17	3	SS2_18_350	E16.5	7927	398601	1932	0.482357	22553	5.65804
SS2_18_350:B16	3	SS2_18_350	E16.5	7980	327671	1521	0.46204	21599	6.59167
SS2_18_350:C12	3	SS2_18_350	E16.5	7631	235655	803	0.339595	15133	6.42168
SS2_18_350:B24	3	SS2_18_350	E16.5	8251	412759	1570	0.378926	26376	6.39017
SS2_18_350:B20	3	SS2_18_350	E16.5	9639	351622	794	0.225302	22585	6.42309
SS2_18_350:C2	3	SS2_18_350	E16.5	8292	424394	1637	0.384244	26890	6.33609
SS2_18_350:B19	3	SS2_18_350	E16.5	8447	417431	1508	0.359957	26709	6.39842
SS2_18_350:C1	3	SS2_18_350	E16.5	10215	439454	598	0.135893	27943	6.35857
SS2_18_350:C10	3	SS2_18_350	E16.5	8188	348517	1768	0.504732	20848	5.98192
SS2_18_350:C8	3	SS2_18_350	E16.5	8479	413638	1388	0.334437	24527	5.92958
SS2_18_350:C9	3	SS2_18_350	E16.5	8206	397666	1361	0.34108	23308	5.8612
SS2_18_350:C3	3	SS2_18_350	E16.5	7937	447755	2462	0.546847	29285	6.54041
SS2_18_350:C6	3	SS2_18_350	E16.5	9394	393667	959	0.243015	26451	6.71913
SS2_18_350:C4	3	SS2_18_350	E16.5	8249	403040	1499	0.370545	27978	6.94174
SS2_18_350:B23	3	SS2_18_350	E16.5	9221	362598	937	0.257747	24377	6.72287
SS2_18_350:C11	3	SS2_18_350	E16.5	7982	372162	1438	0.384904	24558	6.59874
SS2_18_350:C14	3	SS2_18_350	E16.5	8378	391334	1503	0.382601	23903	6.10808
SS2_18_350:C15	3	SS2_18_350	E16.5	9073	284200	621	0.218032	20189	7.1038
SS2_18_350:C13	3	SS2_18_350	E16.5	9593	405450	780	0.192009	26450	6.52362
SS2_18_350:C16	3	SS2_18_350	E16.5	8784	349278	1098	0.313378	22776	6.52088
SS2_18_350:C19	3	SS2_18_350	E16.5	7995	283028	644	0.227023	17534	6.19515
SS2_18_350:D4	3	SS2_18_350	E16.5	7459	223068	1314	0.585608	14828	6.6473
SS2_18_350:C21	3	SS2_18_350	E16.5	9635	324229	701	0.215739	18443	5.68826
SS2_18_350:D2	3	SS2_18_350	E16.5	9183	309997	698	0.224658	20044	6.46587
SS2_18_350:D3	3	SS2_18_350	E16.5	7771	367569	2146	0.580447	24671	6.71194
SS2_18_350:D10	3	SS2_18_350	E16.5	9402	288791	598	0.206642	18146	6.28344
SS2_18_350:D15	3	SS2_18_350	E16.5	8814	210126	723	0.342899	21050	10.0178
SS2_18_350:C22	3	SS2_18_350	E16.5	9354	322297	597	0.18489	20076	6.22904
SS2_18_350:C23	3	SS2_18_350	E16.5	9990	365325	570	0.155782	24016	6.57387
SS2_18_350:D8	3	SS2_18_350	E16.5	7722	231893	878	0.377195	14286	6.1606
SS2_18_350:D7	3	SS2_18_350	E16.5	9088	299249	911	0.303505	27209	9.09243
SS2_18_350:D18	3	SS2_18_350	E16.5	7640	260681	1154	0.440736	15640	5.99967
SS2_18_350:D9	3	SS2_18_350	E16.5	7954	296863	1259	0.42231	17217	5.79964
SS2_18_350:D12	3	SS2_18_350	E16.5	9271	151852	199	0.130877	9221	6.07236
SS2_18_350:D13	3	SS2_18_350	E16.5	8070	371255	1547	0.414966	24988	6.73068
SS2_18_350:D16	3	SS2_18_350	E16.5	8812	276794	884	0.318354	24506	8.85352
SS2_18_350:D11	3	SS2_18_350	E16.5	10104	381944	476	0.12447	23766	6.22238
SS2_18_350:D17	3	SS2_18_350	E16.5	8259	332261	1184	0.355081	20117	6.05458
SS2_18_350:D20	3	SS2_18_350	E16.5	7854	296393	1134	0.381142	20518	6.92257
SS2_18_350:E6	3	SS2_18_350	E16.5	3280	8021	17	0.211495	527	6.57025
SS2_18_350:D22	3	SS2_18_350	E16.5	9332	317137	701	0.220553	22741	7.17072
SS2_18_350:D24	3	SS2_18_350	E16.5	7801	360483	1926	0.531444	21123	5.85964
SS2_18_350:E4	3	SS2_18_350	E16.5	7340	114166	523	0.456016	7087	6.20763
SS2_18_350:E1	3	SS2_18_350	E16.5	8208	642436	847	0.131668	39300	6.11734
SS2_18_350:E2	3	SS2_18_350	E16.5	8019	315916	1584	0.498898	19212	6.08136
SS2_18_350:E9	3	SS2_18_350	E16.5	8322	343848	1680	0.486212	21303	6.19547
SS2_18_350:E8	3	SS2_18_350	E16.5	8170	326020	1354	0.413594	19547	5.99564
SS2_18_350:E11	3	SS2_18_350	E16.5	7890	373364	1816	0.484034	22789	6.1037
SS2_18_350:E17	3	SS2_18_350	E16.5	7531	331689	1709	0.512601	20971	6.32249
SS2_18_350:E15	3	SS2_18_350	E16.5	7640	193519	968	0.49772	10661	5.50902
SS2_18_350:E13	3	SS2_18_350	E16.5	8778	408918	1517	0.369608	26932	6.58616
SS2_18_350:E18	3	SS2_18_350	E16.5	7800	301873	1476	0.486568	18999	6.29371
SS2_18_350:E20	3	SS2_18_350	E16.5	8733	391393	1288	0.328002	26007	6.64473
SS2_18_350:E14	3	SS2_18_350	E16.5	7927	322486	1830	0.564264	20794	6.44803
SS2_18_350:E19	3	SS2_18_350	E16.5	8581	432944	1474	0.339305	28827	6.65837
SS2_18_350:E16	3	SS2_18_350	E16.5	9105	284957	842	0.294613	33129	11.626
SS2_18_350:E24	3	SS2_18_350	E16.5	8207	426236	1677	0.391902	27500	6.45183
SS2_18_350:E23	3	SS2_18_350	E16.5	9886	428414	578	0.134734	37456	8.74295
SS2_18_350:F1	3	SS2_18_350	E16.5	7948	183982	815	0.441024	12297	6.68381
SS2_18_350:F3	3	SS2_18_350	E16.5	3471	46689	2105	4.31405	1612	3.45263
SS2_18_350:F6	3	SS2_18_350	E16.5	7495	131601	622	0.470417	8281	6.29251
SS2_18_350:F2	3	SS2_18_350	E16.5	8068	236792	933	0.39247	14401	6.08171
SS2_18_350:F8	3	SS2_18_350	E16.5	7718	182308	910	0.496676	11280	6.18733
SS2_18_350:F7	3	SS2_18_350	E16.5	7702	330151	1165	0.351628	19969	6.04844
SS2_18_350:F15	3	SS2_18_350	E16.5	9329	219173	403	0.183536	14308	6.52818
SS2_18_350:F16	3	SS2_18_350	E16.5	8722	164471	238	0.144497	12200	7.41772
SS2_18_350:F14	3	SS2_18_350	E16.5	8898	208068	605	0.289927	13684	6.5767
SS2_18_350:F18	3	SS2_18_350	E16.5	8468	193267	762	0.392725	12347	6.38857
SS2_18_350:F17	3	SS2_18_350	E16.5	7989	279916	1485	0.527717	18785	6.71094
SS2_18_350:F20	3	SS2_18_350	E16.5	8136	223993	881	0.391775	12833	5.7292
SS2_18_350:F21	3	SS2_18_350	E16.5	9204	369663	1035	0.279203	24813	6.71233
SS2_18_350:F23	3	SS2_18_350	E16.5	8125	347318	1474	0.422601	21618	6.22427
SS2_18_350:F24	3	SS2_18_350	E16.5	8552	355005	580	0.163111	22601	6.36639
SS2_18_350:F19	3	SS2_18_350	E16.5	10405	349567	725	0.20697	29211	8.35634
SS2_18_350:G4	3	SS2_18_350	E16.5	7941	365997	1534	0.41738	24368	6.65798
SS2_18_350:G3	3	SS2_18_350	E16.5	7750	393469	1885	0.476788	27851	7.07832
SS2_18_350:G5	3	SS2_18_350	E16.5	8172	284314	1010	0.353984	19316	6.7939
SS2_18_350:G8	3	SS2_18_350	E16.5	8085	273531	1061	0.386391	16608	6.07171
SS2_18_350:G7	3	SS2_18_350	E16.5	9525	321879	882	0.273267	33072	10.2747
SS2_18_350:G10	3	SS2_18_350	E16.5	8105	266559	1469	0.548077	17232	6.46461
SS2_18_350:G9	3	SS2_18_350	E16.5	7721	368526	1735	0.468588	23469	6.36834
SS2_18_350:G11	3	SS2_18_350	E16.5	8408	372987	1006	0.268989	23376	6.26724
SS2_18_350:G12	3	SS2_18_350	E16.5	8171	443956	2100	0.470793	27783	6.25805
SS2_18_350:G14	3	SS2_18_350	E16.5	8216	237917	1141	0.47729	13734	5.7726
SS2_18_350:G15	3	SS2_18_350	E16.5	8066	224643	918	0.406985	14095	6.2744
SS2_18_350:G18	3	SS2_18_350	E16.5	7877	247677	1191	0.478567	15325	6.18749
SS2_18_350:G16	3	SS2_18_350	E16.5	8012	289193	1186	0.408432	19211	6.64297
SS2_18_350:G13	3	SS2_18_350	E16.5	10180	330344	359	0.108557	19859	6.01161
SS2_18_350:G23	3	SS2_18_350	E16.5	8396	323889	1380	0.424264	19195	5.92641
SS2_18_350:G19	3	SS2_18_350	E16.5	8613	435667	1549	0.354287	27908	6.40581
SS2_18_350:H2	3	SS2_18_350	E16.5	7892	331007	1433	0.431055	20556	6.21014
SS2_18_350:G17	3	SS2_18_350	E16.5	9127	305482	723	0.236116	18405	6.0249
SS2_18_350:G21	3	SS2_18_350	E16.5	9665	414247	782	0.188421	26037	6.28538
SS2_18_350:G22	3	SS2_18_350	E16.5	8295	405403	1378	0.338757	27711	6.83542
SS2_18_350:H1	3	SS2_18_350	E16.5	8299	365535	1449	0.39484	22725	6.21692
SS2_18_350:G24	3	SS2_18_350	E16.5	8169	400834	943	0.234707	25425	6.34302
SS2_18_350:H4	3	SS2_18_350	E16.5	9323	326478	634	0.193817	21686	6.64241
SS2_18_350:H7	3	SS2_18_350	E16.5	7532	165887	805	0.482927	10741	6.47489
SS2_18_350:H8	3	SS2_18_350	E16.5	8426	180741	621	0.342409	11895	6.58124
SS2_18_350:H3	3	SS2_18_350	E16.5	8045	363038	1547	0.424318	23750	6.54202
SS2_18_350:H6	3	SS2_18_350	E16.5	7808	314480	652	0.206897	19362	6.15683
SS2_18_350:H5	3	SS2_18_350	E16.5	8534	402132	1187	0.294308	27678	6.88281
SS2_18_350:H9	3	SS2_18_350	E16.5	7797	325784	1467	0.44828	21146	6.4908
SS2_18_350:H10	3	SS2_18_350	E16.5	8041	272058	1424	0.520692	17082	6.27881
SS2_18_350:H13	3	SS2_18_350	E16.5	8457	303500	706	0.23208	18716	6.16672
SS2_18_350:H14	3	SS2_18_350	E16.5	8953	245498	565	0.229616	17706	7.21228
SS2_18_350:H18	3	SS2_18_350	E16.5	2231	4340	5	0.115075	303	6.98157
SS2_18_350:H17	3	SS2_18_350	E16.5	9175	315856	752	0.237518	18925	5.99165
SS2_18_350:H16	3	SS2_18_350	E16.5	8875	374397	1272	0.338596	38134	10.1854
SS2_18_350:H15	3	SS2_18_350	E16.5	9525	292883	727	0.247607	20721	7.07484
SS2_18_350:H20	3	SS2_18_350	E16.5	8276	404766	1390	0.342233	25170	6.21841
SS2_18_350:H21	3	SS2_18_350	E16.5	8214	313423	1144	0.363675	19724	6.29309
SS2_18_350:H22	3	SS2_18_350	E16.5	8115	411777	1467	0.354996	26186	6.35927
SS2_18_350:H23	3	SS2_18_350	E16.5	8239	382583	1606	0.418023	23246	6.07607
SS2_18_350:I3	3	SS2_18_350	E16.5	7839	321938	1293	0.400024	20158	6.26145
SS2_18_350:I9	3	SS2_18_350	E16.5	7658	319988	1800	0.559374	21432	6.69775
SS2_18_350:I4	3	SS2_18_350	E16.5	9175	344965	834	0.241181	19784	5.73507
SS2_18_350:I17	3	SS2_18_350	E16.5	8279	243461	938	0.383799	16421	6.74482
SS2_18_350:I1	3	SS2_18_350	E16.5	8640	419308	1587	0.377054	27182	6.48259
SS2_18_350:I10	3	SS2_18_350	E16.5	7714	357934	1697	0.471873	22761	6.35899
SS2_18_350:H24	3	SS2_18_350	E16.5	10480	473849	550	0.115936	32367	6.83066
SS2_18_350:I8	3	SS2_18_350	E16.5	9168	246272	661	0.267684	16271	6.60692
SS2_18_350:I6	3	SS2_18_350	E16.5	9337	301850	708	0.234005	19301	6.39424
SS2_18_350:I12	3	SS2_18_350	E16.5	8381	409919	1676	0.407196	24847	6.06144
SS2_18_350:I14	3	SS2_18_350	E16.5	7830	302779	1348	0.443236	18484	6.10478
SS2_18_350:I11	3	SS2_18_350	E16.5	9952	281180	275	0.0977066	17996	6.40017
SS2_18_350:I13	3	SS2_18_350	E16.5	9386	259273	543	0.208994	17615	6.794
SS2_18_350:I15	3	SS2_18_350	E16.5	8490	342975	650	0.18916	22659	6.6066
SS2_18_350:I22	3	SS2_18_350	E16.5	8161	309935	1123	0.361026	17540	5.65925
SS2_18_350:I23	3	SS2_18_350	E16.5	7747	330586	1944	0.584609	21376	6.46609
SS2_18_350:J2	3	SS2_18_350	E16.5	7843	283406	1475	0.51776	18472	6.51786
SS2_18_350:I24	3	SS2_18_350	E16.5	8825	365156	1196	0.326462	22986	6.29484
SS2_18_350:J5	3	SS2_18_350	E16.5	9068	336573	762	0.225888	21853	6.4928
SS2_18_350:J7	3	SS2_18_350	E16.5	8912	382913	701	0.182736	29750	7.76939
SS2_18_350:J9	3	SS2_18_350	E16.5	7850	289906	1547	0.530789	16693	5.75807
SS2_18_350:J8	3	SS2_18_350	E16.5	8196	326030	1347	0.411452	20831	6.38929
SS2_18_350:J6	3	SS2_18_350	E16.5	8247	255586	917	0.357501	14705	5.75344
SS2_18_350:J4	3	SS2_18_350	E16.5	7751	373191	2228	0.59347	24701	6.61886
SS2_18_350:J14	3	SS2_18_350	E16.5	8290	282073	1009	0.356434	17474	6.19485
SS2_18_350:J11	3	SS2_18_350	E16.5	8281	299943	606	0.201631	19548	6.51724
SS2_18_350:J17	3	SS2_18_350	E16.5	7776	255795	562	0.219226	15553	6.08026
SS2_18_350:J16	3	SS2_18_350	E16.5	7814	286142	880	0.306597	19076	6.66662
SS2_18_350:J22	3	SS2_18_350	E16.5	7806	110539	249	0.224754	7302	6.60581
SS2_18_350:J15	3	SS2_18_350	E16.5	9197	243286	577	0.236608	15781	6.4866
SS2_18_350:J19	3	SS2_18_350	E16.5	8892	259359	622	0.239248	17242	6.64793
SS2_18_350:J18	3	SS2_18_350	E16.5	9081	237632	541	0.227146	17210	7.24229
SS2_18_350:J20	3	SS2_18_350	E16.5	9296	331999	755	0.226894	21452	6.46147
SS2_18_350:J21	3	SS2_18_350	E16.5	9692	350800	500	0.142328	22021	6.27737
SS2_18_350:J23	3	SS2_18_350	E16.5	10705	341630	603	0.176196	41683	12.2012
SS2_18_350:K1	3	SS2_18_350	E16.5	7698	333470	1754	0.523232	20400	6.11749
SS2_18_350:K2	3	SS2_18_350	E16.5	8653	309030	849	0.273978	19543	6.32398
SS2_18_350:K4	3	SS2_18_350	E16.5	4147	12671	60	0.471291	874	6.89764
SS2_18_350:K3	3	SS2_18_350	E16.5	7943	413770	918	0.221371	25689	6.20852
SS2_18_350:K8	3	SS2_18_350	E16.5	3071	27153	421	1.5268	1380	5.08231
SS2_18_350:K7	3	SS2_18_350	E16.5	7353	250353	1457	0.578611	14301	5.71233
SS2_18_350:K6	3	SS2_18_350	E16.5	9213	176141	319	0.180778	10461	5.93899
SS2_18_350:K5	3	SS2_18_350	E16.5	8050	434155	2276	0.521503	25800	5.94258
SS2_18_350:K11	3	SS2_18_350	E16.5	8459	303428	1092	0.358597	19370	6.38372
SS2_18_350:K12	3	SS2_18_350	E16.5	8555	284888	807	0.282469	16607	5.82931
SS2_18_350:K9	3	SS2_18_350	E16.5	10116	368061	512	0.138914	23777	6.46007
SS2_18_350:K15	3	SS2_18_350	E16.5	9415	363150	629	0.172907	24137	6.64656
SS2_18_350:K13	3	SS2_18_350	E16.5	8110	382316	1544	0.40223	26059	6.81609
SS2_18_350:L4	3	SS2_18_350	E16.5	7671	430320	1199	0.277856	31089	7.22462
SS2_18_350:K14	3	SS2_18_350	E16.5	9408	330281	603	0.182239	18746	5.67577
SS2_18_350:K10	3	SS2_18_350	E16.5	8340	379101	1783	0.468122	22530	5.94301
SS2_18_350:K18	3	SS2_18_350	E16.5	9680	319133	488	0.152681	22473	7.04189
SS2_18_350:K23	3	SS2_18_350	E16.5	8735	316008	1119	0.352855	20931	6.62357
SS2_18_350:K20	3	SS2_18_350	E16.5	8715	392823	1268	0.321753	22719	5.78352
SS2_18_350:K21	3	SS2_18_350	E16.5	8154	293942	1138	0.385658	19316	6.57136
SS2_18_350:K24	3	SS2_18_350	E16.5	8683	360708	1227	0.339011	22745	6.30565
SS2_18_350:K16	3	SS2_18_350	E16.5	8278	368979	1559	0.42074	21740	5.89193
SS2_18_350:L3	3	SS2_18_350	E16.5	7755	414197	1983	0.476477	28854	6.96625
SS2_18_350:L7	3	SS2_18_350	E16.5	7972	333184	1209	0.361551	20899	6.27251
SS2_18_350:L6	3	SS2_18_350	E16.5	8099	385172	1251	0.323738	24346	6.32081
SS2_18_350:L9	3	SS2_18_350	E16.5	7912	326385	1680	0.512094	23172	7.09959
SS2_18_350:L8	3	SS2_18_350	E16.5	7878	384547	2041	0.527952	24150	6.28012
SS2_18_350:L13	3	SS2_18_350	E16.5	8094	310826	1256	0.402458	18370	5.91006
SS2_18_350:L10	3	SS2_18_350	E16.5	8353	384502	1510	0.39118	23488	6.10868
SS2_18_350:L14	3	SS2_18_350	E16.5	8434	319725	1211	0.377334	20261	6.33701
SS2_18_350:L15	3	SS2_18_350	E16.5	7902	224030	790	0.351392	14711	6.56653
SS2_18_350:L16	3	SS2_18_350	E16.5	8081	254391	1202	0.470279	16547	6.50455
SS2_18_350:M4	3	SS2_18_350	E16.5	8292	200579	830	0.412097	13040	6.50118
SS2_18_350:L17	3	SS2_18_350	E16.5	8397	226367	772	0.33988	15116	6.67765
SS2_18_350:L24	3	SS2_18_350	E16.5	8505	284151	866	0.303842	18376	6.46698
SS2_18_350:L21	3	SS2_18_350	E16.5	8017	374575	1654	0.439626	22832	6.09544
SS2_18_350:L18	3	SS2_18_350	E16.5	7836	254133	791	0.310289	15676	6.16842
SS2_18_350:L22	3	SS2_18_350	E16.5	7907	313357	752	0.239407	20624	6.58163
SS2_18_350:M7	3	SS2_18_350	E16.5	7738	227857	981	0.428688	15210	6.67524
SS2_18_350:L23	3	SS2_18_350	E16.5	8396	370614	1811	0.486272	22380	6.03863
SS2_18_350:M3	3	SS2_18_350	E16.5	8257	324499	765	0.235194	20686	6.37475
SS2_18_350:M6	3	SS2_18_350	E16.5	9256	278322	698	0.250161	18296	6.57368
SS2_18_350:M8	3	SS2_18_350	E16.5	9926	330274	705	0.213004	34349	10.4002
SS2_18_350:M5	3	SS2_18_350	E16.5	7674	329592	1501	0.453347	22082	6.6998
SS2_18_350:L19	3	SS2_18_350	E16.5	9483	322493	763	0.236036	20591	6.38495
SS2_18_350:L20	3	SS2_18_350	E16.5	8506	334106	1151	0.343319	20111	6.01935
SS2_18_350:M10	3	SS2_18_350	E16.5	7954	330917	1334	0.401504	22797	6.88904
SS2_18_350:M9	3	SS2_18_350	E16.5	9227	269566	579	0.214329	16617	6.16435
SS2_18_350:M13	3	SS2_18_350	E16.5	8137	266294	1155	0.431858	18125	6.80639
SS2_18_350:M12	3	SS2_18_350	E16.5	7739	279740	1309	0.465755	18733	6.69658
SS2_18_350:M14	3	SS2_18_350	E16.5	8996	280044	682	0.242942	19350	6.90963
SS2_18_350:M16	3	SS2_18_350	E16.5	8134	248920	926	0.370628	13897	5.58292
SS2_18_350:M17	3	SS2_18_350	E16.5	8268	280121	1221	0.433991	16943	6.04846
SS2_18_350:M18	3	SS2_18_350	E16.5	8330	268330	717	0.266496	17817	6.63996
SS2_18_350:M19	3	SS2_18_350	E16.5	7969	384820	970	0.251432	22931	5.95889
SS2_18_350:M20	3	SS2_18_350	E16.5	9476	381661	635	0.166102	24777	6.49189
SS2_18_350:M22	3	SS2_18_350	E16.5	7393	270758	1473	0.541085	19597	7.23783
SS2_18_350:M21	3	SS2_18_350	E16.5	8106	325224	851	0.260983	20467	6.2932
SS2_18_350:M23	3	SS2_18_350	E16.5	7695	279820	1327	0.471995	18911	6.75827
SS2_18_350:N2	3	SS2_18_350	E16.5	7701	324746	1477	0.452758	19967	6.1485
SS2_18_350:N7	3	SS2_18_350	E16.5	9415	357979	1023	0.284957	45840	12.8052
SS2_18_350:N13	3	SS2_18_350	E16.5	7712	283603	1249	0.438473	18420	6.49499
SS2_18_350:N10	3	SS2_18_350	E16.5	7837	328717	1690	0.51149	23500	7.14901
SS2_18_350:N15	3	SS2_18_350	E16.5	8324	249095	393	0.157523	15094	6.05954
SS2_18_350:N12	3	SS2_18_350	E16.5	8163	294306	1176	0.397994	20222	6.87108
SS2_18_350:N11	3	SS2_18_350	E16.5	9359	373205	845	0.225906	23782	6.37237
SS2_18_350:N14	3	SS2_18_350	E16.5	8117	318901	1186	0.370524	21375	6.70271
SS2_18_350:N16	3	SS2_18_350	E16.5	8500	292199	1106	0.377082	18945	6.4836
SS2_18_350:N21	3	SS2_18_350	E16.5	9171	79309	3	0.00378253	18398	23.1979
SS2_18_350:N17	3	SS2_18_350	E16.5	8214	234269	487	0.207449	15086	6.43961
SS2_18_350:N19	3	SS2_18_350	E16.5	8287	74664	119	0.159127	7871	10.5419
SS2_18_350:N22	3	SS2_18_350	E16.5	9027	198698	417	0.209427	12299	6.1898
SS2_18_350:N24	3	SS2_18_350	E16.5	9474	280505	520	0.185037	19525	6.96066
SS2_18_350:O8	3	SS2_18_350	E16.5	7559	301653	1352	0.446197	21503	7.12839
SS2_18_350:O7	3	SS2_18_350	E16.5	11612	221492	75	0.0338498	47252	21.3335
SS2_18_350:O11	3	SS2_18_350	E16.5	7560	186117	837	0.447704	11866	6.37556
SS2_18_350:O13	3	SS2_18_350	E16.5	7599	234622	1314	0.556931	13391	5.70748
SS2_18_350:O15	3	SS2_18_350	E16.5	8551	325602	1074	0.328766	22469	6.90076
SS2_18_350:O12	3	SS2_18_350	E16.5	9243	348756	515	0.14745	21464	6.15445
SS2_18_350:O16	3	SS2_18_350	E16.5	9909	281076	401	0.142463	18078	6.43171
SS2_18_350:O21	3	SS2_18_350	E16.5	7329	305254	1892	0.615994	17599	5.76536
SS2_18_350:O18	3	SS2_18_350	E16.5	8106	316240	1430	0.450153	22297	7.05066
SS2_18_350:O10	3	SS2_18_350	E16.5	8144	414649	2112	0.506765	23259	5.60932
SS2_18_350:O20	3	SS2_18_350	E16.5	8153	404744	1816	0.446675	24071	5.94722
SS2_18_350:O17	3	SS2_18_350	E16.5	9548	336534	829	0.245729	21888	6.50395
SS2_18_350:O23	3	SS2_18_350	E16.5	8222	348285	1434	0.410044	20662	5.9325
SS2_18_350:O22	3	SS2_18_350	E16.5	8077	360478	1639	0.452616	22745	6.30968
SS2_18_350:P1	3	SS2_18_350	E16.5	7396	447134	1611	0.359001	30545	6.83129
SS2_18_350:P3	3	SS2_18_350	E16.5	8486	477508	2022	0.421663	33241	6.96135
SS2_18_350:P4	3	SS2_18_350	E16.5	9171	339678	1884	0.551584	25311	7.45147
SS2_18_350:P6	3	SS2_18_350	E16.5	7580	324641	1661	0.509038	19783	6.09381
SS2_18_350:P7	3	SS2_18_350	E16.5	9449	367400	978	0.265488	22026	5.9951
SS2_18_350:P8	3	SS2_18_350	E16.5	8172	297326	1106	0.370604	19899	6.69265
SS2_18_350:P10	3	SS2_18_350	E16.5	9709	308755	17	0.00550568	20431	6.61722
SS2_18_350:P9	3	SS2_18_350	E16.5	8644	346092	1267	0.364752	37180	10.7428
SS2_18_350:P11	3	SS2_18_350	E16.5	9740	352455	731	0.206973	23347	6.62411
SS2_18_350:P18	3	SS2_18_350	E16.5	2637	8807	114	1.27788	481	5.46156
SS2_18_350:P12	3	SS2_18_350	E16.5	9534	334912	757	0.22552	21988	6.56531
SS2_18_350:P14	3	SS2_18_350	E16.5	8154	280992	563	0.199961	17230	6.13185
SS2_18_350:P15	3	SS2_18_350	E16.5	7972	274943	1014	0.367449	17267	6.28021
SS2_18_350:P16	3	SS2_18_350	E16.5	10240	352963	520	0.147108	22740	6.4426
SS2_18_350:P19	3	SS2_18_350	E16.5	7896	327506	1359	0.413239	23262	7.10277
SS2_18_350:P20	3	SS2_18_350	E16.5	8412	405822	1271	0.312214	25213	6.21282
SS2_18_350:P21	3	SS2_18_350	E16.5	9791	425753	734	0.172104	29003	6.81217
SS2_20_139:A10	8	SS2_20_139	E16.5	3398	18925	103	0.541308	1640	8.66579
SS2_20_139:A24	8	SS2_20_139	E16.5	7258	360112	249	0.0690974	23727	6.58878
SS2_20_139:A11	8	SS2_20_139	E16.5	6345	303969	297	0.097612	20782	6.83688
SS2_20_139:A13	8	SS2_20_139	E16.5	4910	284120	382	0.13427	54009	19.0092
SS2_20_139:A5	8	SS2_20_139	E16.5	6502	254153	71	0.0279281	15008	5.9051
SS2_20_139:A20	8	SS2_20_139	E16.5	5649	257412	127	0.0493129	66972	26.0174
SS2_20_139:B4	8	SS2_20_139	E16.5	4926	277892	75	0.0269816	86278	31.0473
SS2_20_139:A17	8	SS2_20_139	E16.5	6889	251869	147	0.0583296	17018	6.75669
SS2_20_139:B10	8	SS2_20_139	E16.5	7235	227157	52	0.0228864	15587	6.86177
SS2_20_139:B8	8	SS2_20_139	E16.5	4933	250084	444	0.177226	54508	21.7959
SS2_20_139:B16	8	SS2_20_139	E16.5	4980	246693	374	0.151376	51035	20.6877
SS2_20_139:B12	8	SS2_20_139	E16.5	4597	270263	259	0.0957408	67849	25.1048
SS2_20_139:B9	8	SS2_20_139	E16.5	6902	272748	201	0.0736401	18886	6.92434
SS2_20_139:C9	8	SS2_20_139	E16.5	4786	311668	346	0.110892	74863	24.0201
SS2_20_139:C10	8	SS2_20_139	E16.5	1057	65586	1067	1.60083	4153	6.33214
SS2_20_139:B18	8	SS2_20_139	E16.5	6865	181976	268	0.147056	11948	6.5657
SS2_20_139:B19	8	SS2_20_139	E16.5	5186	254606	216	0.0847651	60165	23.6306
SS2_20_139:B17	8	SS2_20_139	E16.5	6500	298510	140	0.0468776	17075	5.72008
SS2_20_139:C3	8	SS2_20_139	E16.5	4990	266882	482	0.180279	60596	22.7052
SS2_20_139:C2	8	SS2_20_139	E16.5	6303	296014	304	0.102592	19709	6.65813
SS2_20_139:C5	8	SS2_20_139	E16.5	4155	248323	331	0.133117	44866	18.0676
SS2_20_139:C11	8	SS2_20_139	E16.5	4695	245625	272	0.110615	56549	23.0225
SS2_20_139:C12	8	SS2_20_139	E16.5	6492	269234	283	0.105003	17889	6.64441
SS2_20_139:C14	8	SS2_20_139	E16.5	4589	260042	431	0.165468	70800	27.2264
SS2_20_139:C23	8	SS2_20_139	E16.5	2116	18634	441	2.31193	2689	14.4306
SS2_20_139:C16	8	SS2_20_139	E16.5	4744	244987	231	0.0942019	65272	26.643
SS2_20_139:C18	8	SS2_20_139	E16.5	5675	309207	277	0.0895038	71071	22.9849
SS2_20_139:C19	8	SS2_20_139	E16.5	7323	280482	43	0.0153284	17280	6.16082
SS2_20_139:C21	8	SS2_20_139	E16.5	6110	271375	162	0.0596604	18300	6.74344
SS2_20_139:D7	8	SS2_20_139	E16.5	4435	135614	223	0.164167	33159	24.451
SS2_20_139:D6	8	SS2_20_139	E16.5	6931	142210	52	0.0365523	9131	6.42079
SS2_20_139:D12	8	SS2_20_139	E16.5	6670	88417	45	0.0508693	6048	6.84031
SS2_20_139:D8	8	SS2_20_139	E16.5	4922	171017	115	0.0671996	44235	25.8658
SS2_20_139:C22	8	SS2_20_139	E16.5	7074	314069	194	0.0617317	21640	6.89021
SS2_20_139:D5	8	SS2_20_139	E16.5	6161	131269	46	0.0350303	9078	6.91557
SS2_20_139:D10	8	SS2_20_139	E16.5	4859	174192	147	0.0843185	36096	20.722
SS2_20_139:D2	8	SS2_20_139	E16.5	6742	188763	107	0.0566527	13722	7.26943
SS2_20_139:D14	8	SS2_20_139	E16.5	6417	287091	200	0.0696158	23399	8.15038
SS2_20_139:D20	8	SS2_20_139	E16.5	6889	156661	117	0.0746278	10466	6.68067
SS2_20_139:D24	8	SS2_20_139	E16.5	2560	107029	268	0.249774	24327	22.7294
SS2_20_139:E1	8	SS2_20_139	E16.5	2991	295036	748	0.252887	67370	22.8345
SS2_20_139:D22	8	SS2_20_139	E16.5	5273	271856	260	0.0955475	55747	20.5061
SS2_20_139:D21	8	SS2_20_139	E16.5	5941	149832	94	0.0626976	33376	22.2756
SS2_20_139:E5	8	SS2_20_139	E16.5	6688	206878	97	0.0468656	14284	6.90455
SS2_20_139:E2	8	SS2_20_139	E16.5	5020	214360	326	0.15185	44612	20.8117
SS2_20_139:E8	8	SS2_20_139	E16.5	4600	257871	386	0.149464	15622	6.05807
SS2_20_139:E15	8	SS2_20_139	E16.5	4195	229679	507	0.220257	51351	22.3577
SS2_20_139:E14	8	SS2_20_139	E16.5	6844	297381	189	0.0635145	18316	6.1591
SS2_20_139:E9	8	SS2_20_139	E16.5	7069	258492	84	0.0324856	17059	6.59943
SS2_20_139:E21	8	SS2_20_139	E16.5	4970	139001	192	0.137938	26493	19.0596
SS2_20_139:F4	8	SS2_20_139	E16.5	7201	196540	78	0.0396708	11189	5.69299
SS2_20_139:F6	8	SS2_20_139	E16.5	6257	273110	252	0.0921855	18939	6.93457
SS2_20_139:G2	8	SS2_20_139	E16.5	5647	318483	364	0.114161	73153	22.9692
SS2_20_139:F16	8	SS2_20_139	E16.5	7554	224031	86	0.0383728	15073	6.72809
SS2_20_139:F18	8	SS2_20_139	E16.5	7017	244805	126	0.0514431	15185	6.2029
SS2_20_139:G4	8	SS2_20_139	E16.5	7789	267689	84	0.0313699	16593	6.19861
SS2_20_139:G5	8	SS2_20_139	E16.5	4913	273571	389	0.141992	60623	22.1599
SS2_20_139:G7	8	SS2_20_139	E16.5	7543	312281	123	0.0393721	19287	6.17617
SS2_20_139:G8	8	SS2_20_139	E16.5	6832	279925	122	0.0435641	20013	7.14941
SS2_20_139:G9	8	SS2_20_139	E16.5	4745	34240	79	0.230193	2080	6.07477
SS2_20_139:G10	8	SS2_20_139	E16.5	4317	269138	387	0.143586	67649	25.1354
SS2_20_139:G13	8	SS2_20_139	E16.5	6219	280704	173	0.0615928	58306	20.7713
SS2_20_139:G16	8	SS2_20_139	E16.5	6638	264555	134	0.0506255	17355	6.56007
SS2_20_139:G19	8	SS2_20_139	E16.5	4910	323416	216	0.0667425	75458	23.3316
SS2_20_139:H8	8	SS2_20_139	E16.5	4307	201465	388	0.192219	44464	22.0703
SS2_20_139:H11	8	SS2_20_139	E16.5	6825	195568	54	0.0276043	12119	6.19682
SS2_20_139:G17	8	SS2_20_139	E16.5	7813	313452	90	0.0287043	18751	5.9821
SS2_20_139:H18	8	SS2_20_139	E16.5	5017	124986	201	0.16056	28571	22.8594
SS2_20_139:I3	8	SS2_20_139	E16.5	5869	246859	291	0.117742	44530	18.0386
SS2_20_139:I6	8	SS2_20_139	E16.5	3071	319838	644	0.200947	21339	6.67182
SS2_20_139:H23	8	SS2_20_139	E16.5	5453	188807	167	0.088372	42208	22.3551
SS2_20_139:H22	8	SS2_20_139	E16.5	6158	203390	278	0.136497	11034	5.42505
SS2_20_139:H24	8	SS2_20_139	E16.5	4445	167517	178	0.106145	34674	20.6988
SS2_20_139:I5	8	SS2_20_139	E16.5	5645	276285	191	0.0690838	60810	22.0099
SS2_20_139:I12	8	SS2_20_139	E16.5	6260	266872	179	0.0670284	66004	24.7325
SS2_20_139:I16	8	SS2_20_139	E16.5	5345	280646	281	0.100026	75004	26.7255
SS2_20_139:I19	8	SS2_20_139	E16.5	4977	281900	443	0.156901	62541	22.1855
SS2_20_139:I20	8	SS2_20_139	E16.5	5119	279828	251	0.0896176	70256	25.1069
SS2_20_139:I23	8	SS2_20_139	E16.5	7291	284306	84	0.0295369	18055	6.35055
SS2_20_139:I21	8	SS2_20_139	E16.5	5321	306713	488	0.158854	65719	21.4269
SS2_20_139:J5	8	SS2_20_139	E16.5	5800	153222	163	0.106269	33651	21.9623
SS2_20_139:J10	8	SS2_20_139	E16.5	6654	186036	78	0.0419098	13706	7.36739
SS2_20_139:J9	8	SS2_20_139	E16.5	7359	237069	155	0.0653391	16042	6.76681
SS2_20_139:J8	8	SS2_20_139	E16.5	5986	226092	235	0.103832	57566	25.4613
SS2_20_139:J14	8	SS2_20_139	E16.5	4195	262534	344	0.130859	67686	25.7818
SS2_20_139:J13	8	SS2_20_139	E16.5	6923	221030	147	0.0664626	13660	6.18016
SS2_20_139:J18	8	SS2_20_139	E16.5	4567	251202	116	0.0461567	56314	22.4178
SS2_20_139:J21	8	SS2_20_139	E16.5	4624	173720	127	0.0730527	56035	32.2559
SS2_20_139:K2	8	SS2_20_139	E16.5	4024	234401	436	0.185661	62894	26.8318
SS2_20_139:K5	8	SS2_20_139	E16.5	4286	232891	172	0.0737998	61632	26.4639
SS2_20_139:K4	8	SS2_20_139	E16.5	7301	258777	119	0.0459644	18150	7.01376
SS2_20_139:K17	8	SS2_20_139	E16.5	5051	292490	89	0.0304191	91963	31.4414
SS2_20_139:K15	8	SS2_20_139	E16.5	4714	286946	130	0.0452842	71976	25.0835
SS2_20_139:K13	8	SS2_20_139	E16.5	7311	255051	123	0.0482024	16340	6.40656
SS2_20_139:K12	8	SS2_20_139	E16.5	5100	308458	202	0.0654442	79022	25.6184
SS2_20_139:K16	8	SS2_20_139	E16.5	4169	247938	360	0.144987	54877	22.1334
SS2_20_139:K23	8	SS2_20_139	E16.5	6610	297473	163	0.0547649	19098	6.42008
SS2_20_139:K20	8	SS2_20_139	E16.5	3457	296720	418	0.140675	20511	6.91258
SS2_20_139:K14	8	SS2_20_139	E16.5	6961	304448	110	0.0361179	19499	6.40471
SS2_20_139:K22	8	SS2_20_139	E16.5	5281	280477	213	0.0758844	61996	22.1038
SS2_20_139:K24	8	SS2_20_139	E16.5	7500	252473	171	0.0676842	15808	6.26126
SS2_20_139:L4	8	SS2_20_139	E16.5	5433	264933	227	0.0856087	61851	23.3459
SS2_20_139:L5	8	SS2_20_139	E16.5	6700	272609	171	0.0626879	19611	7.19382
SS2_20_139:L6	8	SS2_20_139	E16.5	6973	266467	98	0.036764	16704	6.26869
SS2_20_139:L13	8	SS2_20_139	E16.5	4245	203041	390	0.191711	45923	22.6176
SS2_20_139:M2	8	SS2_20_139	E16.5	4623	311400	192	0.061619	83922	26.9499
SS2_20_139:L20	8	SS2_20_139	E16.5	7218	169951	34	0.0200018	11511	6.77313
SS2_20_139:L17	8	SS2_20_139	E16.5	6291	325951	244	0.0748019	66021	20.2549
SS2_20_139:L19	8	SS2_20_139	E16.5	5452	342681	232	0.0676556	91035	26.5655
SS2_20_139:M1	8	SS2_20_139	E16.5	6393	312239	271	0.0867172	67836	21.7257
SS2_20_139:L24	8	SS2_20_139	E16.5	5093	223560	239	0.106792	48560	21.7212
SS2_20_139:M3	8	SS2_20_139	E16.5	3994	324061	460	0.141747	26853	8.2864
SS2_20_139:M5	8	SS2_20_139	E16.5	7783	278460	60	0.0215424	17340	6.22711
SS2_20_139:M8	8	SS2_20_139	E16.5	5715	305051	291	0.095303	60017	19.6744
SS2_20_139:M13	8	SS2_20_139	E16.5	6499	256553	154	0.0599906	56776	22.1303
SS2_20_139:M17	8	SS2_20_139	E16.5	6070	341219	399	0.116797	80940	23.7208
SS2_20_139:M16	8	SS2_20_139	E16.5	7888	290527	89	0.0306246	17960	6.18187
SS2_20_139:M22	8	SS2_20_139	E16.5	5554	315402	205	0.0649542	67881	21.5221
SS2_20_139:M19	8	SS2_20_139	E16.5	7183	320060	43	0.0134332	20847	6.51347
SS2_20_139:M21	8	SS2_20_139	E16.5	5788	307333	196	0.0637338	72227	23.5012
SS2_20_139:N2	8	SS2_20_139	E16.5	4954	304421	530	0.173798	65839	21.6276
SS2_20_139:N5	8	SS2_20_139	E16.5	3968	243914	310	0.126933	51548	21.1337
SS2_20_139:N9	8	SS2_20_139	E16.5	4612	106292	199	0.18687	24386	22.9425
SS2_20_139:N14	8	SS2_20_139	E16.5	5224	348494	462	0.132395	84279	24.1838
SS2_20_139:N13	8	SS2_20_139	E16.5	7390	280405	205	0.0730551	17295	6.16786
SS2_20_139:N16	8	SS2_20_139	E16.5	6287	195551	217	0.110845	11085	5.6686
SS2_20_139:N17	8	SS2_20_139	E16.5	5203	343040	305	0.0888319	88669	25.848
SS2_20_139:N20	8	SS2_20_139	E16.5	6218	305007	190	0.0622549	60231	19.7474
SS2_20_139:N21	8	SS2_20_139	E16.5	5729	293301	34	0.0115908	62914	21.4503
SS2_20_139:N23	8	SS2_20_139	E16.5	7173	343074	142	0.0413734	22705	6.61811
SS2_20_139:O2	8	SS2_20_139	E16.5	7022	195617	83	0.0424119	13497	6.89971
SS2_20_139:O6	8	SS2_20_139	E16.5	6116	160536	115	0.0715838	12348	7.69173
SS2_20_139:O9	8	SS2_20_139	E16.5	5611	169321	156	0.0920479	37510	22.1532
SS2_20_139:O10	8	SS2_20_139	E16.5	6448	146928	113	0.0768493	9298	6.32827
SS2_20_139:O13	8	SS2_20_139	E16.5	6600	161514	41	0.0253784	10849	6.71706
SS2_20_139:O16	8	SS2_20_139	E16.5	6558	163693	79	0.0482378	11771	7.1909
SS2_20_139:O18	8	SS2_20_139	E16.5	7287	165554	75	0.0452819	10754	6.49577
SS2_20_139:O20	8	SS2_20_139	E16.5	6699	164798	84	0.0509455	10697	6.49098
SS2_20_139:O22	8	SS2_20_139	E16.5	7203	165710	41	0.0247359	11347	6.8475
SS2_20_139:P1	8	SS2_20_139	E16.5	5880	268332	444	0.165193	20293	7.56265
SS2_20_139:P8	8	SS2_20_139	E16.5	4524	260002	311	0.119472	49750	19.1345
SS2_20_139:P7	8	SS2_20_139	E16.5	2802	262992	802	0.304025	52036	19.7862
SS2_20_139:P19	8	SS2_20_139	E16.5	7086	223671	92	0.0411149	14478	6.4729
SS2_19_166:A8	4	SS2_19_166	E18.5	5902	18251	2	0.0109571	1638	8.97485
SS2_19_166:A10	4	SS2_19_166	E18.5	9340	310832	67	0.0215504	47218	15.1908
SS2_19_166:A13	4	SS2_19_166	E18.5	8378	313348	53	0.0169112	15959	5.09306
SS2_19_166:A19	4	SS2_19_166	E18.5	9008	301893	65	0.0215262	28460	9.42718
SS2_19_166:A18	4	SS2_19_166	E18.5	8966	276475	59	0.0213355	26806	9.69563
SS2_19_166:A7	4	SS2_19_166	E18.5	7627	245388	79	0.0321835	13364	5.44607
SS2_19_166:A20	4	SS2_19_166	E18.5	10190	302760	65	0.0214645	44477	14.6905
SS2_19_166:A16	4	SS2_19_166	E18.5	9491	327776	21	0.0064064	36307	11.0768
SS2_19_166:A6	4	SS2_19_166	E18.5	8376	288371	83	0.0287741	15874	5.50471
SS2_19_166:A1	4	SS2_19_166	E18.5	8942	338900	64	0.0188811	29907	8.82473
SS2_19_166:B4	4	SS2_19_166	E18.5	9494	276187	46	0.0166526	35739	12.9401
SS2_19_166:A14	4	SS2_19_166	E18.5	8521	286260	90	0.0314301	17264	6.03088
SS2_19_166:A2	4	SS2_19_166	E18.5	10862	316157	13	0.00411171	44552	14.0917
SS2_19_166:A5	4	SS2_19_166	E18.5	9109	336107	46	0.0136842	33133	9.85787
SS2_19_166:B1	4	SS2_19_166	E18.5	8497	328852	108	0.0328307	16731	5.0877
SS2_19_166:A15	4	SS2_19_166	E18.5	11990	331866	6	0.00180793	32679	9.84705
SS2_19_166:B5	4	SS2_19_166	E18.5	9969	320663	102	0.031799	48378	15.0869
SS2_19_166:A4	4	SS2_19_166	E18.5	10084	335465	111	0.0330775	42089	12.5465
SS2_19_166:B6	4	SS2_19_166	E18.5	11529	325056	7	0.00215343	37609	11.57
SS2_19_166:A23	4	SS2_19_166	E18.5	8132	271398	169	0.0622314	14153	5.21485
SS2_19_166:A3	4	SS2_19_166	E18.5	8917	336240	43	0.0127868	16975	5.04848
SS2_19_166:A9	4	SS2_19_166	E18.5	9387	314737	78	0.0247765	48506	15.4116
SS2_19_166:A12	4	SS2_19_166	E18.5	10764	367816	28	0.00761192	34101	9.27121
SS2_19_166:A22	4	SS2_19_166	E18.5	11497	289462	6	0.00207277	30761	10.627
SS2_19_166:A11	4	SS2_19_166	E18.5	10509	366270	32	0.00873596	67799	18.5107
SS2_19_166:B7	4	SS2_19_166	E18.5	8647	311395	76	0.0244003	18936	6.08102
SS2_19_166:B9	4	SS2_19_166	E18.5	9752	352371	38	0.0107829	50954	14.4603
SS2_19_166:B15	4	SS2_19_166	E18.5	10340	315920	61	0.019305	53255	16.8571
SS2_19_166:B14	4	SS2_19_166	E18.5	10139	299771	9	0.0030022	16868	5.62696
SS2_19_166:B8	4	SS2_19_166	E18.5	11566	251795	4	0.00158857	42824	17.0075
SS2_19_166:B17	4	SS2_19_166	E18.5	8532	319223	106	0.0331946	16211	5.07827
SS2_19_166:B12	4	SS2_19_166	E18.5	10332	349201	27	0.00773134	19363	5.54494
SS2_19_166:B19	4	SS2_19_166	E18.5	8939	336240	39	0.0115975	18055	5.36968
SS2_19_166:B22	4	SS2_19_166	E18.5	10036	338349	33	0.00975229	44730	13.2201
SS2_19_166:B16	4	SS2_19_166	E18.5	10302	333973	30	0.00898195	49878	14.9347
SS2_19_166:B11	4	SS2_19_166	E18.5	9410	259467	68	0.0262007	37996	14.6439
SS2_19_166:B24	4	SS2_19_166	E18.5	9765	293236	108	0.0368168	32422	11.0566
SS2_19_166:B21	4	SS2_19_166	E18.5	8339	292903	110	0.037541	18007	6.14777
SS2_19_166:B18	4	SS2_19_166	E18.5	8725	285074	65	0.0227959	16110	5.65116
SS2_19_166:C4	4	SS2_19_166	E18.5	8495	312197	77	0.0246578	16827	5.38987
SS2_19_166:C5	4	SS2_19_166	E18.5	8478	332416	8	0.00240657	17903	5.38572
SS2_19_166:C9	4	SS2_19_166	E18.5	9219	311900	9	0.00288546	39923	12.7999
SS2_19_166:C3	4	SS2_19_166	E18.5	11935	374466	19	0.00507363	55722	14.8804
SS2_19_166:B23	4	SS2_19_166	E18.5	8360	245325	11	0.00448365	15385	6.27127
SS2_19_166:C11	4	SS2_19_166	E18.5	10815	335638	23	0.00685215	63019	18.7759
SS2_19_166:C12	4	SS2_19_166	E18.5	11674	361231	8	0.0022146	37742	10.4482
SS2_19_166:C6	4	SS2_19_166	E18.5	11249	334446	1	0.000299001	50855	15.2057
SS2_19_166:C8	4	SS2_19_166	E18.5	8506	271765	37	0.0136129	14792	5.44294
SS2_19_166:C13	4	SS2_19_166	E18.5	11883	262032	4	0.00152651	38223	14.5871
SS2_19_166:C18	4	SS2_19_166	E18.5	8105	273646	22	0.00803894	14063	5.13912
SS2_19_166:C17	4	SS2_19_166	E18.5	9152	289269	14	0.00483955	27903	9.64604
SS2_19_166:C16	4	SS2_19_166	E18.5	8724	293492	7	0.00238502	18531	6.31397
SS2_19_166:D2	4	SS2_19_166	E18.5	7741	180917	13	0.0071851	9991	5.52242
SS2_19_166:C22	4	SS2_19_166	E18.5	10915	256289	6	0.00234105	28979	11.3072
SS2_19_166:D4	4	SS2_19_166	E18.5	7791	246964	4	0.00161964	16242	6.57667
SS2_19_166:C20	4	SS2_19_166	E18.5	10627	310421	7	0.00225495	38651	12.4512
SS2_19_166:C21	4	SS2_19_166	E18.5	11163	370020	5	0.00135126	57288	15.4824
SS2_19_166:D1	4	SS2_19_166	E18.5	11593	404758	8	0.00197645	63608	15.7151
SS2_19_166:C23	4	SS2_19_166	E18.5	11722	348680	7	0.00200753	45431	13.0294
SS2_19_166:C19	4	SS2_19_166	E18.5	9739	334260	34	0.0101707	36024	10.7772
SS2_19_166:D3	4	SS2_19_166	E18.5	9543	312475	2	0.000640047	44533	14.2517
SS2_19_166:D6	4	SS2_19_166	E18.5	9125	271363	21	0.00773811	26871	9.90223
SS2_19_166:D8	4	SS2_19_166	E18.5	8145	212783	11	0.00516932	11466	5.38859
SS2_19_166:D11	4	SS2_19_166	E18.5	8569	218834	10	0.00456947	18653	8.52381
SS2_19_166:D5	4	SS2_19_166	E18.5	9438	264965	7	0.00264179	33544	12.6598
SS2_19_166:D7	4	SS2_19_166	E18.5	9972	303859	3	0.00098729	26365	8.67672
SS2_19_166:D13	4	SS2_19_166	E18.5	10540	314216	0	0	65740	20.9219
SS2_19_166:D12	4	SS2_19_166	E18.5	8166	230392	6	0.00260419	14017	6.08398
SS2_19_166:D14	4	SS2_19_166	E18.5	7883	235102	13	0.00552921	11837	5.03484
SS2_19_166:D10	4	SS2_19_166	E18.5	8685	282873	4	0.00141404	14705	5.19845
SS2_19_166:D16	4	SS2_19_166	E18.5	8054	259314	28	0.0107966	14614	5.63564
SS2_19_166:D18	4	SS2_19_166	E18.5	11096	249095	0	0	23843	9.57185
SS2_19_166:D9	4	SS2_19_166	E18.5	10486	285875	9	0.00314813	39553	13.8358
SS2_19_166:D15	4	SS2_19_166	E18.5	10615	290856	1	0.000343812	41746	14.3528
SS2_19_166:D19	4	SS2_19_166	E18.5	8159	313473	96	0.0306153	18935	6.04039
SS2_19_166:D20	4	SS2_19_166	E18.5	11141	249189	0	0	24833	9.96553
SS2_19_166:D23	4	SS2_19_166	E18.5	8055	208930	3	0.00143587	12161	5.82061
SS2_19_166:D21	4	SS2_19_166	E18.5	7991	253580	34	0.0134062	13700	5.40263
SS2_19_166:D22	4	SS2_19_166	E18.5	9636	289197	20	0.00691522	29832	10.3155
SS2_19_166:D24	4	SS2_19_166	E18.5	8511	303633	81	0.0266698	16072	5.29323
SS2_19_166:E2	4	SS2_19_166	E18.5	9510	303662	113	0.0371986	29177	9.60838
SS2_19_166:E1	4	SS2_19_166	E18.5	10342	364077	64	0.0175756	50947	13.9935
SS2_19_166:E3	4	SS2_19_166	E18.5	9700	342275	85	0.0248277	37400	10.9269
SS2_19_166:E6	4	SS2_19_166	E18.5	8754	287383	81	0.0281774	17133	5.96173
SS2_19_166:E4	4	SS2_19_166	E18.5	8376	193304	70	0.0361993	10241	5.29787
SS2_19_166:E8	4	SS2_19_166	E18.5	11660	332710	16	0.00480876	40048	12.0369
SS2_19_166:E7	4	SS2_19_166	E18.5	11033	259313	30	0.0115677	27301	10.5282
SS2_19_166:E11	4	SS2_19_166	E18.5	8625	322075	154	0.0477921	16860	5.23481
SS2_19_166:E12	4	SS2_19_166	E18.5	7410	260749	95	0.0364202	21446	8.22477
SS2_19_166:E5	4	SS2_19_166	E18.5	8636	336072	103	0.0306388	17971	5.34737
SS2_19_166:E13	4	SS2_19_166	E18.5	9916	323337	32	0.00989582	35567	11
SS2_19_166:E9	4	SS2_19_166	E18.5	10804	362469	20	0.00551741	42983	11.8584
SS2_19_166:E16	4	SS2_19_166	E18.5	10322	357906	48	0.0134095	66438	18.563
SS2_19_166:E19	4	SS2_19_166	E18.5	7916	293384	118	0.0402042	15070	5.13661
SS2_19_166:E17	4	SS2_19_166	E18.5	9662	338940	100	0.029495	38035	11.2218
SS2_19_166:E14	4	SS2_19_166	E18.5	10378	350793	42	0.0119714	35204	10.0355
SS2_19_166:E10	4	SS2_19_166	E18.5	8496	313428	98	0.0312574	15729	5.01838
SS2_19_166:E18	4	SS2_19_166	E18.5	9526	312730	66	0.0211	17638	5.64001
SS2_19_166:E20	4	SS2_19_166	E18.5	11085	344253	24	0.00697113	52671	15.3001
SS2_19_166:E21	4	SS2_19_166	E18.5	12075	294243	4	0.0013594	40118	13.6343
SS2_19_166:E22	4	SS2_19_166	E18.5	10435	337779	52	0.0153923	45966	13.6083
SS2_19_166:E24	4	SS2_19_166	E18.5	12098	338413	11	0.00325036	54067	15.9766
SS2_19_166:E23	4	SS2_19_166	E18.5	12146	365366	16	0.00437898	48730	13.3373
SS2_19_166:F2	4	SS2_19_166	E18.5	8182	209637	48	0.0228915	10966	5.23095
SS2_19_166:F3	4	SS2_19_166	E18.5	11012	300158	27	0.00899445	42936	14.3045
SS2_19_166:F6	4	SS2_19_166	E18.5	7696	112943	49	0.0433659	6927	6.13318
SS2_19_166:F4	4	SS2_19_166	E18.5	11854	241844	1	0.000413488	44406	18.3614
SS2_19_166:F10	4	SS2_19_166	E18.5	4279	131490	182	0.138222	8598	6.5389
SS2_19_166:F5	4	SS2_19_166	E18.5	11976	253811	5	0.00196993	36228	14.2736
SS2_19_166:F8	4	SS2_19_166	E18.5	8792	195790	69	0.0352294	23757	12.1339
SS2_19_166:F7	4	SS2_19_166	E18.5	8889	298624	69	0.0231006	14884	4.98419
SS2_19_166:F15	4	SS2_19_166	E18.5	8753	285323	70	0.0245276	29099	10.1986
SS2_19_166:F16	4	SS2_19_166	E18.5	9272	306139	60	0.0195951	30827	10.0696
SS2_19_166:F12	4	SS2_19_166	E18.5	11040	296334	16	0.00539902	35817	12.0867
SS2_19_166:F13	4	SS2_19_166	E18.5	9952	351709	39	0.0110875	34240	9.73532
SS2_19_166:F20	4	SS2_19_166	E18.5	9958	288216	44	0.015264	45497	15.7857
SS2_19_166:F21	4	SS2_19_166	E18.5	8752	317756	81	0.0254848	16865	5.30753
SS2_19_166:F14	4	SS2_19_166	E18.5	10308	329462	27	0.00819451	39447	11.9732
SS2_19_166:F11	4	SS2_19_166	E18.5	8123	292120	88	0.0301155	17405	5.95817
SS2_19_166:F17	4	SS2_19_166	E18.5	8541	253367	101	0.0398472	14321	5.65228
SS2_19_166:F24	4	SS2_19_166	E18.5	9292	335327	48	0.0143123	19768	5.89514
SS2_19_166:F19	4	SS2_19_166	E18.5	9922	349166	30	0.00859116	42405	12.1447
SS2_19_166:F22	4	SS2_19_166	E18.5	9998	296860	91	0.0306448	50548	17.0276
SS2_19_166:G2	4	SS2_19_166	E18.5	9942	311113	64	0.0205671	38173	12.2698
SS2_19_166:G1	4	SS2_19_166	E18.5	8523	422241	103	0.0243877	23764	5.62807
SS2_19_166:G3	4	SS2_19_166	E18.5	9268	384554	80	0.020799	19666	5.11398
SS2_19_166:F23	4	SS2_19_166	E18.5	11979	298951	3	0.0010035	38665	12.9336
SS2_19_166:G5	4	SS2_19_166	E18.5	10775	281283	27	0.00959795	35250	12.5319
SS2_19_166:G6	4	SS2_19_166	E18.5	11130	187123	7	0.00374071	19939	10.6556
SS2_19_166:G4	4	SS2_19_166	E18.5	8098	317578	134	0.0421766	16363	5.15243
SS2_19_166:G7	4	SS2_19_166	E18.5	11534	357005	7	0.00196072	46971	13.157
SS2_19_166:G8	4	SS2_19_166	E18.5	8629	321807	89	0.0276487	17033	5.29292
SS2_19_166:G12	4	SS2_19_166	E18.5	7930	129525	34	0.0262429	7025	5.42366
SS2_19_166:G9	4	SS2_19_166	E18.5	9842	374541	61	0.0162839	45933	12.2638
SS2_19_166:G14	4	SS2_19_166	E18.5	10189	283540	48	0.016926	29239	10.3121
SS2_19_166:G11	4	SS2_19_166	E18.5	9738	357252	54	0.0151131	47847	13.3931
SS2_19_166:G13	4	SS2_19_166	E18.5	8271	375374	123	0.0327566	21097	5.62026
SS2_19_166:G15	4	SS2_19_166	E18.5	10178	350440	20	0.00570679	30339	8.6574
SS2_19_166:G16	4	SS2_19_166	E18.5	10751	365454	44	0.0120384	46409	12.699
SS2_19_166:G17	4	SS2_19_166	E18.5	7980	349855	78	0.02229	18256	5.21816
SS2_19_166:G18	4	SS2_19_166	E18.5	9957	344032	48	0.0139502	32664	9.49447
SS2_19_166:G23	4	SS2_19_166	E18.5	8535	383281	81	0.0211289	21271	5.54971
SS2_19_166:G21	4	SS2_19_166	E18.5	8669	383931	67	0.017448	20750	5.40462
SS2_19_166:G20	4	SS2_19_166	E18.5	11126	321624	33	0.0102594	38815	12.0684
SS2_19_166:G24	4	SS2_19_166	E18.5	8103	364030	84	0.0230697	19795	5.43774
SS2_19_166:H1	4	SS2_19_166	E18.5	7289	337468	188	0.055678	25856	7.66176
SS2_19_166:G22	4	SS2_19_166	E18.5	10060	350317	48	0.0137	29125	8.3139
SS2_19_166:H3	4	SS2_19_166	E18.5	8724	431134	166	0.0384883	25044	5.80887
SS2_19_166:H2	4	SS2_19_166	E18.5	11588	340045	9	0.00264664	38032	11.1844
SS2_19_166:H5	4	SS2_19_166	E18.5	8567	389837	86	0.0220556	21781	5.58721
SS2_19_166:H6	4	SS2_19_166	E18.5	12059	322130	20	0.00620829	32551	10.1049
SS2_19_166:H4	4	SS2_19_166	E18.5	10252	395844	33	0.00833592	63248	15.978
SS2_19_166:H9	4	SS2_19_166	E18.5	9445	362288	67	0.0184902	41948	11.5786
SS2_19_166:H7	4	SS2_19_166	E18.5	10587	354493	24	0.00676977	34749	9.80245
SS2_19_166:H11	4	SS2_19_166	E18.5	9487	402485	40	0.00993727	44689	11.1033
SS2_19_166:H12	4	SS2_19_166	E18.5	10576	408303	48	0.0117546	44034	10.7846
SS2_19_166:H13	4	SS2_19_166	E18.5	8861	398031	74	0.0185881	22354	5.61615
SS2_19_166:H14	4	SS2_19_166	E18.5	8091	329400	186	0.0564344	18152	5.51063
SS2_19_166:H16	4	SS2_19_166	E18.5	10980	418313	67	0.0160142	76450	18.2758
SS2_19_166:H15	4	SS2_19_166	E18.5	9700	200632	30	0.0149505	13134	6.54631
SS2_19_166:H17	4	SS2_19_166	E18.5	8797	369961	125	0.0337759	22191	5.9982
SS2_19_166:H18	4	SS2_19_166	E18.5	8777	348507	113	0.0324135	36362	10.4337
SS2_19_166:H19	4	SS2_19_166	E18.5	9822	378592	73	0.0192783	53139	14.036
SS2_19_166:H20	4	SS2_19_166	E18.5	9316	337405	84	0.0248897	78001	23.1179
SS2_19_166:H23	4	SS2_19_166	E18.5	9055	355282	57	0.016041	38338	10.7909
SS2_19_166:H22	4	SS2_19_166	E18.5	10140	378106	93	0.0245902	46783	12.373
SS2_19_166:I7	4	SS2_19_166	E18.5	7990	271694	70	0.0257576	15971	5.8783
SS2_19_166:I6	4	SS2_19_166	E18.5	4856	314745	223	0.0708008	19837	6.30256
SS2_19_166:I4	4	SS2_19_166	E18.5	9515	346466	60	0.0173147	42989	12.4079
SS2_19_166:I3	4	SS2_19_166	E18.5	9752	343976	61	0.0177307	45153	13.1268
SS2_19_166:I1	4	SS2_19_166	E18.5	10477	370242	32	0.00864225	29480	7.96236
SS2_19_166:I2	4	SS2_19_166	E18.5	8395	332100	82	0.0246853	17804	5.36104
SS2_19_166:I9	4	SS2_19_166	E18.5	8675	322395	75	0.023258	19377	6.01033
SS2_19_166:I8	4	SS2_19_166	E18.5	8364	290708	107	0.0367931	14019	4.82236
SS2_19_166:I5	4	SS2_19_166	E18.5	10765	376470	49	0.013014	62596	16.6271
SS2_19_166:I12	4	SS2_19_166	E18.5	8887	311399	130	0.0417297	56975	18.2965
SS2_19_166:I13	4	SS2_19_166	E18.5	9601	339670	56	0.0164839	33726	9.92905
SS2_19_166:I10	4	SS2_19_166	E18.5	9707	338786	55	0.0162318	19513	5.75968
SS2_19_166:I15	4	SS2_19_166	E18.5	9074	199460	63	0.0315753	22638	11.3496
SS2_19_166:I11	4	SS2_19_166	E18.5	10316	337193	31	0.0091927	48311	14.3274
SS2_19_166:I18	4	SS2_19_166	E18.5	10523	335782	47	0.0139952	35746	10.6456
SS2_19_166:I17	4	SS2_19_166	E18.5	9134	325289	84	0.0258165	27932	8.58683
SS2_19_166:I19	4	SS2_19_166	E18.5	10029	300565	26	0.00864963	45826	15.2466
SS2_19_166:I20	4	SS2_19_166	E18.5	9010	337732	55	0.0162825	16020	4.74341
SS2_19_166:I21	4	SS2_19_166	E18.5	7575	279123	151	0.0540688	15039	5.38795
SS2_19_166:I23	4	SS2_19_166	E18.5	9735	338113	54	0.0159684	41352	12.2302
SS2_19_166:J2	4	SS2_19_166	E18.5	9345	283777	40	0.0140936	16119	5.68016
SS2_19_166:I22	4	SS2_19_166	E18.5	10611	343296	82	0.0238804	51945	15.1313
SS2_19_166:J1	4	SS2_19_166	E18.5	11322	394957	32	0.00810149	69356	17.5604
SS2_19_166:J4	4	SS2_19_166	E18.5	8900	338408	92	0.0271787	18568	5.48687
SS2_19_166:J7	4	SS2_19_166	E18.5	8395	309050	66	0.0213512	16908	5.47096
SS2_19_166:J5	4	SS2_19_166	E18.5	8961	338211	74	0.021875	58298	17.2372
SS2_19_166:J10	4	SS2_19_166	E18.5	10372	306000	44	0.014377	47669	15.5781
SS2_19_166:J11	4	SS2_19_166	E18.5	8314	329774	121	0.0366783	21632	6.55964
SS2_19_166:J8	4	SS2_19_166	E18.5	11400	326961	16	0.00489331	53446	16.3463
SS2_19_166:J9	4	SS2_19_166	E18.5	11107	311803	8	0.00256566	23007	7.3787
SS2_19_166:J13	4	SS2_19_166	E18.5	8410	303268	143	0.0471308	15381	5.07175
SS2_19_166:J6	4	SS2_19_166	E18.5	10964	285694	28	0.00979974	39274	13.7469
SS2_19_166:J15	4	SS2_19_166	E18.5	8025	201350	39	0.0193655	11072	5.49888
SS2_19_166:J14	4	SS2_19_166	E18.5	9471	285052	50	0.0175376	16146	5.66423
SS2_19_166:J17	4	SS2_19_166	E18.5	10972	354748	13	0.00366444	21597	6.08798
SS2_19_166:J20	4	SS2_19_166	E18.5	8451	322039	95	0.0294908	15890	4.93419
SS2_19_166:J16	4	SS2_19_166	E18.5	9795	348074	47	0.0135011	49468	14.2119
SS2_19_166:J18	4	SS2_19_166	E18.5	8583	309925	150	0.0483754	17858	5.76204
SS2_19_166:J22	4	SS2_19_166	E18.5	9173	314576	80	0.0254246	31742	10.0904
SS2_19_166:J24	4	SS2_19_166	E18.5	11165	345742	13	0.00375989	36007	10.4144
SS2_19_166:J23	4	SS2_19_166	E18.5	11537	316597	12	0.00379016	44031	13.9076
SS2_19_166:J21	4	SS2_19_166	E18.5	8449	345719	96	0.0277605	19637	5.68005
SS2_19_166:K1	4	SS2_19_166	E18.5	9352	302587	21	0.00693967	29228	9.65937
SS2_19_166:K3	4	SS2_19_166	E18.5	10391	366043	32	0.00874138	40699	11.1186
SS2_19_166:K5	4	SS2_19_166	E18.5	8826	288295	9	0.0031217	13653	4.73577
SS2_19_166:K2	4	SS2_19_166	E18.5	10829	294848	60	0.0203453	48288	16.3773
SS2_19_166:K4	4	SS2_19_166	E18.5	12004	270438	0	0	28080	10.3832
SS2_19_166:K10	4	SS2_19_166	E18.5	8354	298060	16	0.00536776	15796	5.2996
SS2_19_166:K12	4	SS2_19_166	E18.5	11926	341894	1	0.000292487	39773	11.6331
SS2_19_166:K17	4	SS2_19_166	E18.5	8588	321116	11	0.00342544	17268	5.3775
SS2_19_166:K9	4	SS2_19_166	E18.5	11328	344004	7	0.00203482	41465	12.0536
SS2_19_166:K14	4	SS2_19_166	E18.5	9763	300030	9	0.00299961	38894	12.9634
SS2_19_166:K13	4	SS2_19_166	E18.5	11390	341244	4	0.00117217	34424	10.0878
SS2_19_166:K16	4	SS2_19_166	E18.5	9768	296487	24	0.00809414	43679	14.7322
SS2_19_166:K20	4	SS2_19_166	E18.5	8590	295419	93	0.0314708	15993	5.41367
SS2_19_166:K18	4	SS2_19_166	E18.5	11938	279523	0	0	62725	22.44
SS2_19_166:K15	4	SS2_19_166	E18.5	8377	287097	14	0.00487616	15251	5.31214
SS2_19_166:K21	4	SS2_19_166	E18.5	12168	283359	0	0	35262	12.4443
SS2_19_166:K24	4	SS2_19_166	E18.5	11248	353579	28	0.00791839	72062	20.3807
SS2_19_166:K22	4	SS2_19_166	E18.5	9343	295090	21	0.00711597	27544	9.3341
SS2_19_166:K23	4	SS2_19_166	E18.5	10406	319149	5	0.00156664	43649	13.6767
SS2_19_166:L1	4	SS2_19_166	E18.5	9589	330115	20	0.00605813	33660	10.1964
SS2_19_166:L2	4	SS2_19_166	E18.5	8145	185561	9	0.00484992	10199	5.49631
SS2_19_166:L5	4	SS2_19_166	E18.5	8577	269070	8	0.00297312	21338	7.93028
SS2_19_166:L3	4	SS2_19_166	E18.5	8583	349195	10	0.00286365	18217	5.21686
SS2_19_166:L6	4	SS2_19_166	E18.5	8777	292412	14	0.00478754	16711	5.71488
SS2_19_166:L4	4	SS2_19_166	E18.5	8337	283523	23	0.00811156	16533	5.83127
SS2_19_166:L8	4	SS2_19_166	E18.5	10028	276936	27	0.00974859	29254	10.5635
SS2_19_166:L10	4	SS2_19_166	E18.5	7745	160404	2	0.00124684	8967	5.59026
SS2_19_166:L11	4	SS2_19_166	E18.5	8267	260224	21	0.00806932	14053	5.40035
SS2_19_166:L7	4	SS2_19_166	E18.5	10851	351810	8	0.0022739	68647	19.5125
SS2_19_166:L12	4	SS2_19_166	E18.5	9068	262358	32	0.0121956	28934	11.0284
SS2_19_166:L16	4	SS2_19_166	E18.5	8031	241595	20	0.00827763	12999	5.38049
SS2_19_166:L15	4	SS2_19_166	E18.5	7964	215906	36	0.0166711	11570	5.35881
SS2_19_166:L14	4	SS2_19_166	E18.5	9367	276247	24	0.00868712	26490	9.58925
SS2_19_166:L22	4	SS2_19_166	E18.5	8170	254015	32	0.0125961	13993	5.50873
SS2_19_166:L21	4	SS2_19_166	E18.5	8733	302510	14	0.00462773	15697	5.18892
SS2_19_166:L18	4	SS2_19_166	E18.5	11483	289558	2	0.000690703	41221	14.2358
SS2_19_166:L20	4	SS2_19_166	E18.5	8112	243741	15	0.00615369	12590	5.16532
SS2_19_166:M2	4	SS2_19_166	E18.5	8704	320818	85	0.0264878	16865	5.25687
SS2_19_166:L23	4	SS2_19_166	E18.5	10432	355401	70	0.0196922	35201	9.90459
SS2_19_166:M3	4	SS2_19_166	E18.5	8197	342476	79	0.023062	19737	5.76303
SS2_19_166:L24	4	SS2_19_166	E18.5	9592	332890	72	0.0216241	37391	11.2322
SS2_19_166:M1	4	SS2_19_166	E18.5	11184	388242	31	0.00798407	36972	9.52293
SS2_19_166:M5	4	SS2_19_166	E18.5	12094	371989	16	0.00430102	49445	13.2921
SS2_19_166:M6	4	SS2_19_166	E18.5	7461	274879	127	0.0461808	15391	5.59919
SS2_19_166:M7	4	SS2_19_166	E18.5	9294	321692	30	0.00932482	17146	5.32994
SS2_19_166:M4	4	SS2_19_166	E18.5	10339	375624	18	0.0047918	35137	9.3543
SS2_19_166:M9	4	SS2_19_166	E18.5	9689	266178	55	0.0206586	24221	9.09955
SS2_19_166:M10	4	SS2_19_166	E18.5	9507	261279	36	0.0137765	31282	11.9726
SS2_19_166:M8	4	SS2_19_166	E18.5	8410	346707	56	0.0161494	18363	5.2964
SS2_19_166:M11	4	SS2_19_166	E18.5	8109	326351	58	0.0177691	16541	5.06847
SS2_19_166:M12	4	SS2_19_166	E18.5	10405	339238	16	0.00471623	41864	12.3406
SS2_19_166:M13	4	SS2_19_166	E18.5	7516	224376	79	0.0351964	13726	6.11741
SS2_19_166:M14	4	SS2_19_166	E18.5	7936	264688	64	0.0241736	16603	6.27267
SS2_19_166:M15	4	SS2_19_166	E18.5	9747	327488	30	0.0091598	50096	15.297
SS2_19_166:M16	4	SS2_19_166	E18.5	7853	302608	121	0.0399697	15253	5.04051
SS2_19_166:M18	4	SS2_19_166	E18.5	6891	275915	121	0.0438349	15762	5.71263
SS2_19_166:M19	4	SS2_19_166	E18.5	10503	349415	30	0.00858504	39616	11.3378
SS2_19_166:M22	4	SS2_19_166	E18.5	8891	301830	38	0.0125883	42123	13.9559
SS2_19_166:N2	4	SS2_19_166	E18.5	7733	237631	101	0.0424848	12157	5.11592
SS2_19_166:M23	4	SS2_19_166	E18.5	7840	301175	119	0.0394963	15669	5.20262
SS2_19_166:M20	4	SS2_19_166	E18.5	10270	355678	36	0.0101205	44951	12.6381
SS2_19_166:M21	4	SS2_19_166	E18.5	10202	357808	26	0.00726594	35963	10.0509
SS2_19_166:N1	4	SS2_19_166	E18.5	7655	266356	42	0.0157659	13450	5.04963
SS2_19_166:M24	4	SS2_19_166	E18.5	8048	587876	166	0.0282293	32493	5.52719
SS2_19_166:N5	4	SS2_19_166	E18.5	8095	316061	87	0.0275188	18088	5.72295
SS2_19_166:N4	4	SS2_19_166	E18.5	10910	357286	21	0.0058773	54612	15.2852
SS2_19_166:N7	4	SS2_19_166	E18.5	9717	269927	43	0.0159277	49241	18.2423
SS2_19_166:N12	4	SS2_19_166	E18.5	4448	137766	85	0.0616608	8999	6.53209
SS2_19_166:N6	4	SS2_19_166	E18.5	8897	335379	41	0.0122235	48541	14.4735
SS2_19_166:N8	4	SS2_19_166	E18.5	8508	227018	75	0.0330261	23622	10.4053
SS2_19_166:N10	4	SS2_19_166	E18.5	7967	258029	93	0.0360295	40115	15.5467
SS2_19_166:N14	4	SS2_19_166	E18.5	7549	237135	70	0.0295103	13110	5.5285
SS2_19_166:N9	4	SS2_19_166	E18.5	11505	356831	15	0.00420349	47352	13.2701
SS2_19_166:N16	4	SS2_19_166	E18.5	10294	399586	27	0.00675654	72814	18.2224
SS2_19_166:N13	4	SS2_19_166	E18.5	10639	233787	12	0.00513261	34278	14.6621
SS2_19_166:N11	4	SS2_19_166	E18.5	8904	326738	82	0.0250903	45612	13.9598
SS2_19_166:N15	4	SS2_19_166	E18.5	8060	315530	52	0.0164775	16437	5.20933
SS2_19_166:N17	4	SS2_19_166	E18.5	8475	297672	49	0.0164584	19352	6.50112
SS2_19_166:N18	4	SS2_19_166	E18.5	8706	290179	31	0.0106819	31761	10.9453
SS2_19_166:N20	4	SS2_19_166	E18.5	7840	271601	85	0.0312861	16811	6.18959
SS2_19_166:N19	4	SS2_19_166	E18.5	9906	334046	31	0.0092793	29171	8.73263
SS2_19_166:N22	4	SS2_19_166	E18.5	7690	288385	98	0.0339708	13495	4.67951
SS2_19_166:N21	4	SS2_19_166	E18.5	9296	325606	81	0.0248705	37426	11.4943
SS2_19_166:N23	4	SS2_19_166	E18.5	9140	311790	47	0.015072	17401	5.581
SS2_19_166:N24	4	SS2_19_166	E18.5	10321	355759	10	0.00281081	52020	14.6223
SS2_19_166:O1	4	SS2_19_166	E18.5	8283	363477	141	0.038777	18810	5.17502
SS2_19_166:O2	4	SS2_19_166	E18.5	8183	278303	109	0.0391506	14755	5.30178
SS2_19_166:O4	4	SS2_19_166	E18.5	9759	321446	31	0.00964299	50644	15.7551
SS2_19_166:O6	4	SS2_19_166	E18.5	8581	317163	68	0.0214355	19158	6.04043
SS2_19_166:O3	4	SS2_19_166	E18.5	9294	357494	86	0.0240506	38285	10.7093
SS2_19_166:O7	4	SS2_19_166	E18.5	8365	292313	119	0.0406932	15573	5.32751
SS2_19_166:O5	4	SS2_19_166	E18.5	9178	390511	72	0.018434	23372	5.98498
SS2_19_166:O8	4	SS2_19_166	E18.5	10750	273196	12	0.00439226	29163	10.6748
SS2_19_166:O11	4	SS2_19_166	E18.5	11514	218035	6	0.00275178	20730	9.50765
SS2_19_166:O13	4	SS2_19_166	E18.5	8413	303430	96	0.0316283	16870	5.55977
SS2_19_166:O10	4	SS2_19_166	E18.5	8618	347419	79	0.0227339	19982	5.75156
SS2_19_166:O14	4	SS2_19_166	E18.5	11163	328992	40	0.0121569	30690	9.32849
SS2_19_166:O9	4	SS2_19_166	E18.5	9692	377789	47	0.0124393	38704	10.2449
SS2_19_166:O12	4	SS2_19_166	E18.5	11360	338320	20	0.00591121	47025	13.8996
SS2_19_166:O15	4	SS2_19_166	E18.5	10272	361277	73	0.020202	42592	11.7893
SS2_19_166:O16	4	SS2_19_166	E18.5	10155	384323	74	0.0192509	54863	14.2752
SS2_19_166:O18	4	SS2_19_166	E18.5	8437	307475	113	0.0367375	17074	5.55297
SS2_19_166:O17	4	SS2_19_166	E18.5	11771	306193	6	0.00195951	46965	15.3384
SS2_19_166:O22	4	SS2_19_166	E18.5	8561	331712	75	0.0226049	17569	5.29646
SS2_19_166:O19	4	SS2_19_166	E18.5	9079	324978	96	0.0295317	39119	12.0374
SS2_19_166:O21	4	SS2_19_166	E18.5	8579	340696	84	0.0246493	18848	5.5322
SS2_19_166:O23	4	SS2_19_166	E18.5	9687	334524	55	0.0164386	49863	14.9057
SS2_19_166:O24	4	SS2_19_166	E18.5	11560	127616	8	0.00626841	11752	9.20888
SS2_19_166:P2	4	SS2_19_166	E18.5	9136	379625	156	0.0410763	22101	5.8218
SS2_19_166:P1	4	SS2_19_166	E18.5	11867	292928	8	0.00273097	35152	12.0002
SS2_19_166:P3	4	SS2_19_166	E18.5	12596	394598	9	0.00228075	59812	15.1577
SS2_19_166:P4	4	SS2_19_166	E18.5	11577	317499	18	0.00566899	53365	16.8079
SS2_19_166:P5	4	SS2_19_166	E18.5	10970	321626	0	0	79668	24.7704
SS2_19_166:P7	4	SS2_19_166	E18.5	9581	374995	64	0.017064	36854	9.82786
SS2_19_166:P12	4	SS2_19_166	E18.5	9321	383487	60	0.0156435	18407	4.7999
SS2_19_166:P9	4	SS2_19_166	E18.5	11552	339041	9	0.00265448	38580	11.3792
SS2_19_166:P11	4	SS2_19_166	E18.5	8561	414529	151	0.0364136	20270	4.88989
SS2_19_166:P10	4	SS2_19_166	E18.5	11986	308520	10	0.00324118	31017	10.0535
SS2_19_166:P16	4	SS2_19_166	E18.5	8664	330386	82	0.0248133	21134	6.39676
SS2_19_166:P15	4	SS2_19_166	E18.5	9436	302456	67	0.0221471	33765	11.1636
SS2_19_166:P20	4	SS2_19_166	E18.5	9730	341725	34	0.00994853	18955	5.54686
SS2_19_166:P19	4	SS2_19_166	E18.5	9487	347252	85	0.0244719	38504	11.0882
SS2_19_166:P14	4	SS2_19_166	E18.5	10834	453669	69	0.015207	81010	17.8566
SS2_19_166:P21	4	SS2_19_166	E18.5	8136	312690	66	0.0211027	18386	5.87995
SS2_19_166:P18	4	SS2_19_166	E18.5	9623	322114	55	0.0170718	45938	14.2614
SS2_19_166:P17	4	SS2_19_166	E18.5	9226	312161	47	0.0150541	38914	12.466
SS2_19_166:P22	4	SS2_19_166	E18.5	11746	348517	29	0.00832028	55406	15.8976
SS2_19_168:B6	5	SS2_19_168	E18.5	5684	319505	265	0.0828721	15624	4.89006
SS2_19_168:A8	5	SS2_19_168	E18.5	9029	184420	18	0.00975938	28464	15.4343
SS2_19_168:A18	5	SS2_19_168	E18.5	9045	338606	37	0.010926	33909	10.0143
SS2_19_168:A21	5	SS2_19_168	E18.5	8426	419181	123	0.0293343	22105	5.27338
SS2_19_168:A6	5	SS2_19_168	E18.5	10978	349003	13	0.00372476	45750	13.1088
SS2_19_168:A9	5	SS2_19_168	E18.5	8806	314939	60	0.0190477	25016	7.94313
SS2_19_168:B1	5	SS2_19_168	E18.5	7860	395784	145	0.0366227	21556	5.44641
SS2_19_168:A19	5	SS2_19_168	E18.5	8584	467870	137	0.0292731	23887	5.10548
SS2_19_168:A23	5	SS2_19_168	E18.5	9119	472549	111	0.0234841	25250	5.34336
SS2_19_168:A13	5	SS2_19_168	E18.5	8469	463242	278	0.0599758	23905	5.16037
SS2_19_168:A14	5	SS2_19_168	E18.5	8183	438895	220	0.0501008	25210	5.74397
SS2_19_168:B4	5	SS2_19_168	E18.5	10291	452826	75	0.0165599	69246	15.292
SS2_19_168:A17	5	SS2_19_168	E18.5	9741	445324	71	0.0159409	45617	10.2436
SS2_19_168:A15	5	SS2_19_168	E18.5	11824	412894	17	0.00411711	39489	9.56395
SS2_19_168:A1	5	SS2_19_168	E18.5	8064	437758	165	0.0376779	23339	5.33148
SS2_19_168:B5	5	SS2_19_168	E18.5	10966	425281	31	0.00728877	42989	10.1084
SS2_19_168:A5	5	SS2_19_168	E18.5	9841	527738	128	0.0242486	72405	13.7199
SS2_19_168:A24	5	SS2_19_168	E18.5	11183	473428	34	0.00718115	44587	9.4179
SS2_19_168:B3	5	SS2_19_168	E18.5	10033	511015	115	0.0224992	84358	16.5079
SS2_19_168:A22	5	SS2_19_168	E18.5	11834	432987	26	0.00600444	54406	12.5653
SS2_19_168:A7	5	SS2_19_168	E18.5	10980	466916	47	0.010065	74144	15.8795
SS2_19_168:A3	5	SS2_19_168	E18.5	10859	452115	63	0.0139326	49969	11.0523
SS2_19_168:A11	5	SS2_19_168	E18.5	8699	520429	225	0.0432149	29998	5.76409
SS2_19_168:A12	5	SS2_19_168	E18.5	10679	502581	47	0.00935085	65420	13.0168
SS2_19_168:A2	5	SS2_19_168	E18.5	11716	357385	10	0.00279802	44352	12.4101
SS2_19_168:A10	5	SS2_19_168	E18.5	11609	429031	5	0.0011654	45735	10.6601
SS2_19_168:B8	5	SS2_19_168	E18.5	4238	116529	301	0.257639	7653	6.56746
SS2_19_168:B15	5	SS2_19_168	E18.5	10721	273354	6	0.00219491	15484	5.66445
SS2_19_168:B7	5	SS2_19_168	E18.5	10321	430311	97	0.0225368	69741	16.2071
SS2_19_168:B9	5	SS2_19_168	E18.5	8379	488716	210	0.0429513	26858	5.49563
SS2_19_168:B10	5	SS2_19_168	E18.5	11495	282641	7	0.00247658	21432	7.58276
SS2_19_168:B18	5	SS2_19_168	E18.5	9361	362974	69	0.019006	38113	10.5002
SS2_19_168:B17	5	SS2_19_168	E18.5	11288	417404	26	0.00622859	54296	13.008
SS2_19_168:B24	5	SS2_19_168	E18.5	8310	391338	142	0.0362726	21079	5.38639
SS2_19_168:C2	5	SS2_19_168	E18.5	8297	323598	131	0.0404659	19970	6.17124
SS2_19_168:B13	5	SS2_19_168	E18.5	11808	365152	9	0.00246467	39461	10.8067
SS2_19_168:B22	5	SS2_19_168	E18.5	8780	438946	75	0.0170835	24182	5.50911
SS2_19_168:B16	5	SS2_19_168	E18.5	10726	441947	48	0.0108599	61348	13.8813
SS2_19_168:B19	5	SS2_19_168	E18.5	9609	412524	53	0.0128461	38921	9.43484
SS2_19_168:C8	5	SS2_19_168	E18.5	8935	431992	141	0.0326288	43351	10.0351
SS2_19_168:B11	5	SS2_19_168	E18.5	9484	443801	64	0.0144188	60637	13.6631
SS2_19_168:B23	5	SS2_19_168	E18.5	9636	442955	128	0.0288885	52507	11.8538
SS2_19_168:C5	5	SS2_19_168	E18.5	8315	472628	152	0.0321503	23921	5.06127
SS2_19_168:C12	5	SS2_19_168	E18.5	9798	521111	146	0.0280092	68376	13.1212
SS2_19_168:C4	5	SS2_19_168	E18.5	10237	391333	19	0.00485496	46127	11.7871
SS2_19_168:C9	5	SS2_19_168	E18.5	9464	512624	112	0.0218436	58188	11.351
SS2_19_168:C6	5	SS2_19_168	E18.5	10314	479087	50	0.0104354	38381	8.01128
SS2_19_168:C10	5	SS2_19_168	E18.5	9502	461770	48	0.0103937	47126	10.2055
SS2_19_168:C11	5	SS2_19_168	E18.5	10303	501954	117	0.0233035	79207	15.7797
SS2_19_168:C1	5	SS2_19_168	E18.5	10431	526175	84	0.0159617	41411	7.87019
SS2_19_168:C7	5	SS2_19_168	E18.5	10973	470279	34	0.00722923	55964	11.9002
SS2_19_168:C3	5	SS2_19_168	E18.5	10170	551381	75	0.0136004	71621	12.9894
SS2_19_168:C13	5	SS2_19_168	E18.5	9595	522306	113	0.0216301	52565	10.064
SS2_19_168:C14	5	SS2_19_168	E18.5	8176	436964	111	0.0253961	23540	5.38717
SS2_19_168:C16	5	SS2_19_168	E18.5	8298	456814	130	0.0284499	37554	8.22085
SS2_19_168:C15	5	SS2_19_168	E18.5	10963	475264	83	0.0174609	76842	16.1683
SS2_19_168:D9	5	SS2_19_168	E18.5	4763	385101	369	0.0957273	28791	7.47622
SS2_19_168:D2	5	SS2_19_168	E18.5	11008	260975	11	0.00421479	25512	9.77565
SS2_19_168:C21	5	SS2_19_168	E18.5	8809	473257	182	0.0384421	25984	5.49046
SS2_19_168:C22	5	SS2_19_168	E18.5	9790	472202	80	0.016939	27777	5.88244
SS2_19_168:C20	5	SS2_19_168	E18.5	8357	446609	161	0.0360364	23542	5.27128
SS2_19_168:C24	5	SS2_19_168	E18.5	8482	472348	167	0.0353428	25461	5.39031
SS2_19_168:C19	5	SS2_19_168	E18.5	9265	484561	65	0.0134124	47199	9.74057
SS2_19_168:D1	5	SS2_19_168	E18.5	8273	499471	220	0.0440272	29998	6.00595
SS2_19_168:C23	5	SS2_19_168	E18.5	8329	448380	196	0.0436938	23368	5.21165
SS2_19_168:D3	5	SS2_19_168	E18.5	11734	443649	32	0.00721239	75759	17.0763
SS2_19_168:C17	5	SS2_19_168	E18.5	9381	491072	106	0.0215808	47916	9.75743
SS2_19_168:D8	5	SS2_19_168	E18.5	9835	417473	36	0.00862257	22403	5.36634
SS2_19_168:D7	5	SS2_19_168	E18.5	9195	458361	199	0.0433967	60705	13.2439
SS2_19_168:D12	5	SS2_19_168	E18.5	8517	466081	114	0.0244533	25061	5.37696
SS2_19_168:D18	5	SS2_19_168	E18.5	8137	303556	82	0.0270058	16376	5.39472
SS2_19_168:D6	5	SS2_19_168	E18.5	11201	416395	32	0.00768442	57718	13.8614
SS2_19_168:D16	5	SS2_19_168	E18.5	8559	470273	153	0.0325237	23893	5.08067
SS2_19_168:D11	5	SS2_19_168	E18.5	8650	501310	158	0.0315075	28105	5.60631
SS2_19_168:D13	5	SS2_19_168	E18.5	9535	507891	154	0.0303123	53703	10.5737
SS2_19_168:D15	5	SS2_19_168	E18.5	9214	294872	51	0.0172926	24052	8.15676
SS2_19_168:D5	5	SS2_19_168	E18.5	10610	466407	45	0.0096473	45259	9.70376
SS2_19_168:D10	5	SS2_19_168	E18.5	10744	473231	35	0.00739542	37373	7.89741
SS2_19_168:D14	5	SS2_19_168	E18.5	10646	482542	39	0.00808155	61160	12.6745
SS2_19_168:D20	5	SS2_19_168	E18.5	11215	176056	3	0.00170397	33248	18.8849
SS2_19_168:D19	5	SS2_19_168	E18.5	10742	387856	25	0.00644528	44709	11.5272
SS2_19_168:D21	5	SS2_19_168	E18.5	11287	314891	46	0.0146061	57023	18.1088
SS2_19_168:E4	5	SS2_19_168	E18.5	8308	87246	26	0.0297919	9401	10.7753
SS2_19_168:D23	5	SS2_19_168	E18.5	8662	168711	34	0.0201487	19694	11.6732
SS2_19_168:D22	5	SS2_19_168	E18.5	11545	433326	39	0.00899934	76753	17.7125
SS2_19_168:E5	5	SS2_19_168	E18.5	8851	489948	151	0.0308101	23624	4.82174
SS2_19_168:E6	5	SS2_19_168	E18.5	10288	460235	87	0.0188998	74546	16.1974
SS2_19_168:E10	5	SS2_19_168	E18.5	11941	480065	28	0.0058322	85616	17.8343
SS2_19_168:E8	5	SS2_19_168	E18.5	11486	402277	16	0.0039772	61998	15.4118
SS2_19_168:E7	5	SS2_19_168	E18.5	10011	460205	134	0.029109	63621	13.8245
SS2_19_168:E18	5	SS2_19_168	E18.5	11988	347056	18	0.00518621	53939	15.5419
SS2_19_168:E9	5	SS2_19_168	E18.5	12039	479729	21	0.00437728	54526	11.366
SS2_19_168:E23	5	SS2_19_168	E18.5	9154	460332	174	0.0377845	44655	9.70061
SS2_19_168:E21	5	SS2_19_168	E18.5	10841	477601	39	0.00816515	87865	18.3972
SS2_19_168:E14	5	SS2_19_168	E18.5	9351	490602	100	0.020379	43845	8.93698
SS2_19_168:E19	5	SS2_19_168	E18.5	9809	493978	83	0.0167995	50118	10.1458
SS2_19_168:E16	5	SS2_19_168	E18.5	8805	490225	150	0.0305888	27670	5.64435
SS2_19_168:E15	5	SS2_19_168	E18.5	10479	484714	21	0.00433226	40271	8.3082
SS2_19_168:E20	5	SS2_19_168	E18.5	9743	421163	136	0.0322811	62631	14.871
SS2_19_168:E24	5	SS2_19_168	E18.5	8890	531722	134	0.0251948	32252	6.06558
SS2_19_168:E13	5	SS2_19_168	E18.5	11376	308988	44	0.014238	35307	11.4267
SS2_19_168:E17	5	SS2_19_168	E18.5	11596	389763	19	0.00487452	52498	13.4692
SS2_19_168:E11	5	SS2_19_168	E18.5	11467	486643	29	0.00595884	76931	15.8085
SS2_19_168:E2	5	SS2_19_168	E18.5	8184	396585	98	0.0247049	19716	4.97144
SS2_19_168:E12	5	SS2_19_168	E18.5	9933	469415	68	0.014484	61242	13.0465
SS2_19_168:F1	5	SS2_19_168	E18.5	8998	146917	43	0.0292597	8898	6.05648
SS2_19_168:F2	5	SS2_19_168	E18.5	9808	255428	38	0.0148748	34377	13.4586
SS2_19_168:F3	5	SS2_19_168	E18.5	9870	496157	70	0.0141064	52699	10.6214
SS2_19_168:F5	5	SS2_19_168	E18.5	10575	489262	65	0.0132836	42191	8.6234
SS2_19_168:F4	5	SS2_19_168	E18.5	10470	421256	100	0.0237329	51864	12.3118
SS2_19_168:F6	5	SS2_19_168	E18.5	7968	97357	39	0.0400427	6539	6.71652
SS2_19_168:F8	5	SS2_19_168	E18.5	9753	241974	36	0.0148754	31751	13.1217
SS2_19_168:F12	5	SS2_19_168	E18.5	8826	430893	109	0.0252899	25401	5.89497
SS2_19_168:F10	5	SS2_19_168	E18.5	8328	441439	138	0.0312516	21888	4.95833
SS2_19_168:F7	5	SS2_19_168	E18.5	10534	395576	39	0.00985807	44824	11.3313
SS2_19_168:F9	5	SS2_19_168	E18.5	9828	463946	100	0.0215496	26654	5.74507
SS2_19_168:F11	5	SS2_19_168	E18.5	8685	458378	105	0.0229016	25758	5.61938
SS2_19_168:F16	5	SS2_19_168	E18.5	8453	412455	171	0.0414419	22941	5.56206
SS2_19_168:G2	5	SS2_19_168	E18.5	7903	300147	92	0.0306423	16233	5.40835
SS2_19_168:F15	5	SS2_19_168	E18.5	10183	390895	97	0.0248087	47249	12.0874
SS2_19_168:F13	5	SS2_19_168	E18.5	10289	501965	38	0.00756968	56165	11.189
SS2_19_168:G5	5	SS2_19_168	E18.5	8827	278231	30	0.0107812	27659	9.94102
SS2_19_168:F22	5	SS2_19_168	E18.5	11158	420484	21	0.004994	61043	14.5173
SS2_19_168:G6	5	SS2_19_168	E18.5	9029	334476	148	0.0442287	38989	11.6567
SS2_19_168:F17	5	SS2_19_168	E18.5	11317	184997	7	0.0037837	20193	10.9153
SS2_19_168:F23	5	SS2_19_168	E18.5	9963	416967	92	0.0220592	44068	10.5687
SS2_19_168:F18	5	SS2_19_168	E18.5	9115	211793	74	0.0349276	23804	11.2393
SS2_19_168:G3	5	SS2_19_168	E18.5	10611	399143	40	0.0100205	53101	13.3038
SS2_19_168:F19	5	SS2_19_168	E18.5	11315	419181	27	0.00644072	45532	10.8621
SS2_19_168:G4	5	SS2_19_168	E18.5	8260	456219	199	0.0436004	26219	5.74702
SS2_19_168:F21	5	SS2_19_168	E18.5	10940	418917	31	0.00739949	50732	12.1103
SS2_19_168:G1	5	SS2_19_168	E18.5	11183	502105	29	0.00577535	58544	11.6597
SS2_19_168:F24	5	SS2_19_168	E18.5	9631	498336	123	0.0246761	49047	9.84215
SS2_19_168:G9	5	SS2_19_168	E18.5	9982	489223	143	0.0292215	74703	15.2697
SS2_19_168:G11	5	SS2_19_168	E18.5	8543	357860	125	0.0349177	41577	11.6182
SS2_19_168:G10	5	SS2_19_168	E18.5	8947	398590	72	0.0180604	40222	10.0911
SS2_19_168:G12	5	SS2_19_168	E18.5	8261	473021	177	0.0374051	24666	5.21457
SS2_19_168:G14	5	SS2_19_168	E18.5	10327	249486	21	0.0084166	25281	10.1332
SS2_19_168:G18	5	SS2_19_168	E18.5	9792	176424	24	0.0136017	14664	8.31179
SS2_19_168:G13	5	SS2_19_168	E18.5	9342	470614	215	0.0456641	98136	20.8528
SS2_19_168:G16	5	SS2_19_168	E18.5	10842	383043	28	0.00730935	71330	18.6219
SS2_19_168:G19	5	SS2_19_168	E18.5	9859	503034	104	0.0206703	55783	11.0893
SS2_19_168:G17	5	SS2_19_168	E18.5	8787	489344	144	0.0294185	27095	5.537
SS2_19_168:G22	5	SS2_19_168	E18.5	8627	401252	104	0.0259122	22823	5.68795
SS2_19_168:G23	5	SS2_19_168	E18.5	9831	495708	93	0.0187575	76163	15.3645
SS2_19_168:G21	5	SS2_19_168	E18.5	8816	513775	147	0.0286036	24574	4.78303
SS2_19_168:H2	5	SS2_19_168	E18.5	9899	549869	38	0.00691026	50045	9.10126
SS2_19_168:H3	5	SS2_19_168	E18.5	10157	547354	102	0.0186316	95525	17.4521
SS2_19_168:H4	5	SS2_19_168	E18.5	11106	506640	49	0.00967063	53692	10.5977
SS2_19_168:G20	5	SS2_19_168	E18.5	11231	280860	23	0.00818846	34250	12.1947
SS2_19_168:G24	5	SS2_19_168	E18.5	12286	441534	19	0.00430299	49799	11.2786
SS2_19_168:H5	5	SS2_19_168	E18.5	8839	554308	179	0.0322821	29546	5.33025
SS2_19_168:H10	5	SS2_19_168	E18.5	10410	407628	44	0.010793	55592	13.6379
SS2_19_168:H6	5	SS2_19_168	E18.5	9301	556991	83	0.0148993	34629	6.21716
SS2_19_168:H11	5	SS2_19_168	E18.5	9979	501381	64	0.0127631	60224	12.0116
SS2_19_168:H1	5	SS2_19_168	E18.5	10578	576490	109	0.018904	83176	14.428
SS2_19_168:H12	5	SS2_19_168	E18.5	8336	549353	184	0.0334827	33399	6.0797
SS2_19_168:H13	5	SS2_19_168	E18.5	10515	518638	118	0.0227467	90697	17.4875
SS2_19_168:H14	5	SS2_19_168	E18.5	8602	413320	92	0.0222538	21247	5.14057
SS2_19_168:H16	5	SS2_19_168	E18.5	9085	315529	120	0.0380169	29870	9.46664
SS2_19_168:H15	5	SS2_19_168	E18.5	9160	523658	170	0.0324534	59074	11.281
SS2_19_168:H17	5	SS2_19_168	E18.5	8702	516889	208	0.0402246	28759	5.56386
SS2_19_168:H19	5	SS2_19_168	E18.5	11673	425011	21	0.0049408	59921	14.0987
SS2_19_168:H18	5	SS2_19_168	E18.5	11834	449568	15	0.00333643	60164	13.3826
SS2_19_168:H20	5	SS2_19_168	E18.5	11090	467816	61	0.0130376	68302	14.6002
SS2_19_168:H22	5	SS2_19_168	E18.5	9660	398294	60	0.015062	34993	8.78572
SS2_19_168:I1	5	SS2_19_168	E18.5	8329	488143	54	0.0110611	27850	5.7053
SS2_19_168:H21	5	SS2_19_168	E18.5	10228	492298	70	0.014217	62034	12.6009
SS2_19_168:H23	5	SS2_19_168	E18.5	11273	450256	38	0.00843893	49761	11.0517
SS2_19_168:H24	5	SS2_19_168	E18.5	8497	548841	283	0.0515366	32405	5.90426
SS2_19_168:I3	5	SS2_19_168	E18.5	9521	502632	91	0.0181014	59014	11.741
SS2_19_168:I6	5	SS2_19_168	E18.5	9872	460871	73	0.0158371	57509	12.4783
SS2_19_168:I8	5	SS2_19_168	E18.5	8473	406467	52	0.0127915	23593	5.80441
SS2_19_168:I4	5	SS2_19_168	E18.5	8999	526216	76	0.0144407	34265	6.51158
SS2_19_168:I9	5	SS2_19_168	E18.5	8714	468395	56	0.0119543	26878	5.73832
SS2_19_168:I14	5	SS2_19_168	E18.5	7387	253011	10	0.00395224	12743	5.03654
SS2_19_168:I10	5	SS2_19_168	E18.5	8419	523024	92	0.0175869	26977	5.15789
SS2_19_168:I15	5	SS2_19_168	E18.5	8036	438783	54	0.0123053	27078	6.17116
SS2_19_168:I12	5	SS2_19_168	E18.5	9271	538525	64	0.0118829	31726	5.89128
SS2_19_168:I11	5	SS2_19_168	E18.5	8491	471804	95	0.0201314	26873	5.6958
SS2_19_168:I7	5	SS2_19_168	E18.5	10056	441750	90	0.0203694	57897	13.1063
SS2_19_168:I16	5	SS2_19_168	E18.5	7533	451819	87	0.0192518	25366	5.61419
SS2_19_168:I13	5	SS2_19_168	E18.5	10204	485857	54	0.0111131	54346	11.1856
SS2_19_168:I18	5	SS2_19_168	E18.5	8664	459106	68	0.0148092	24766	5.3944
SS2_19_168:I17	5	SS2_19_168	E18.5	8908	482500	108	0.0223784	22312	4.62425
SS2_19_168:I20	5	SS2_19_168	E18.5	8803	471444	94	0.0199348	24624	5.2231
SS2_19_168:I19	5	SS2_19_168	E18.5	8276	461063	95	0.0206003	26167	5.67536
SS2_19_168:I22	5	SS2_19_168	E18.5	8831	468750	46	0.00981237	24454	5.21685
SS2_19_168:J1	5	SS2_19_168	E18.5	9734	490156	75	0.0152989	64705	13.2009
SS2_19_168:J2	5	SS2_19_168	E18.5	8777	325889	56	0.0171808	33796	10.3704
SS2_19_168:I23	5	SS2_19_168	E18.5	10583	465236	35	0.0075225	45306	9.73828
SS2_19_168:J4	5	SS2_19_168	E18.5	8116	498979	156	0.0312541	27814	5.57418
SS2_19_168:J5	5	SS2_19_168	E18.5	8774	523499	152	0.029027	31847	6.08349
SS2_19_168:J8	5	SS2_19_168	E18.5	11266	322535	25	0.0077505	27539	8.5383
SS2_19_168:J6	5	SS2_19_168	E18.5	8558	229508	56	0.0243941	24554	10.6985
SS2_19_168:J3	5	SS2_19_168	E18.5	8524	560400	120	0.0214087	32062	5.72127
SS2_19_168:J7	5	SS2_19_168	E18.5	12177	267625	7	0.00261553	38178	14.2655
SS2_19_168:J10	5	SS2_19_168	E18.5	10216	418545	83	0.0198267	56952	13.6071
SS2_19_168:J13	5	SS2_19_168	E18.5	9228	504741	54	0.0106974	30314	6.00585
SS2_19_168:J15	5	SS2_19_168	E18.5	8309	390678	161	0.0411934	23005	5.88848
SS2_19_168:J14	5	SS2_19_168	E18.5	8333	461833	180	0.0389599	23857	5.16572
SS2_19_168:J12	5	SS2_19_168	E18.5	11055	422153	33	0.00781646	56434	13.3681
SS2_19_168:J17	5	SS2_19_168	E18.5	11535	415299	34	0.0081862	55190	13.2892
SS2_19_168:J11	5	SS2_19_168	E18.5	11179	447719	16	0.00357354	44995	10.0498
SS2_19_168:J16	5	SS2_19_168	E18.5	9396	505621	85	0.0168082	44514	8.80383
SS2_19_168:J22	5	SS2_19_168	E18.5	8394	450539	136	0.030177	26756	5.93866
SS2_19_168:J21	5	SS2_19_168	E18.5	8626	504637	201	0.0398148	26711	5.29311
SS2_19_168:J23	5	SS2_19_168	E18.5	11903	278276	7	0.00251542	35639	12.8071
SS2_19_168:J24	5	SS2_19_168	E18.5	9179	474284	60	0.012649	51362	10.8294
SS2_19_168:K1	5	SS2_19_168	E18.5	9444	418294	148	0.0353693	46831	11.1957
SS2_19_168:K2	5	SS2_19_168	E18.5	9962	383211	78	0.0203502	47253	12.3308
SS2_19_168:K4	5	SS2_19_168	E18.5	8514	374652	135	0.0360205	24127	6.43984
SS2_19_168:K3	5	SS2_19_168	E18.5	8915	527211	238	0.0451228	30394	5.76505
SS2_19_168:K6	5	SS2_19_168	E18.5	8595	258049	68	0.0263446	13513	5.2366
SS2_19_168:K8	5	SS2_19_168	E18.5	8458	312042	68	0.0217872	17819	5.71045
SS2_19_168:K7	5	SS2_19_168	E18.5	11212	399556	32	0.00800825	66630	16.676
SS2_19_168:K11	5	SS2_19_168	E18.5	8250	475387	198	0.0416329	24723	5.20061
SS2_19_168:K9	5	SS2_19_168	E18.5	9603	469339	154	0.0328013	64585	13.7608
SS2_19_168:K14	5	SS2_19_168	E18.5	7569	376226	194	0.0515382	24157	6.42087
SS2_19_168:K12	5	SS2_19_168	E18.5	9152	436958	130	0.0297423	44427	10.1673
SS2_19_168:K18	5	SS2_19_168	E18.5	8304	394075	158	0.0400778	20447	5.18861
SS2_19_168:K20	5	SS2_19_168	E18.5	7004	289047	200	0.069145	22132	7.65689
SS2_19_168:K17	5	SS2_19_168	E18.5	11267	447244	44	0.00983706	43209	9.66117
SS2_19_168:K5	5	SS2_19_168	E18.5	8552	501297	179	0.0356946	26431	5.27252
SS2_19_168:K15	5	SS2_19_168	E18.5	11821	384813	17	0.00441754	43502	11.3047
SS2_19_168:K16	5	SS2_19_168	E18.5	9184	475822	122	0.0256333	87064	18.2976
SS2_19_168:K19	5	SS2_19_168	E18.5	9262	471214	101	0.0214294	50658	10.7505
SS2_19_168:K21	5	SS2_19_168	E18.5	10635	468167	45	0.00961103	51941	11.0945
SS2_19_168:K22	5	SS2_19_168	E18.5	4044	268656	348	0.129366	15293	5.69241
SS2_19_168:L1	5	SS2_19_168	E18.5	8389	364480	158	0.0433306	20995	5.76026
SS2_19_168:K23	5	SS2_19_168	E18.5	8928	460398	166	0.0360428	55066	11.9605
SS2_19_168:L2	5	SS2_19_168	E18.5	10166	413731	39	0.00942553	76461	18.4809
SS2_19_168:K24	5	SS2_19_168	E18.5	11708	544992	110	0.0201797	102540	18.815
SS2_19_168:L3	5	SS2_19_168	E18.5	8610	536139	185	0.0344941	25959	4.84184
SS2_19_168:L4	5	SS2_19_168	E18.5	9497	495295	138	0.0278544	53125	10.7259
SS2_19_168:L5	5	SS2_19_168	E18.5	10991	487463	57	0.0116918	57829	11.8633
SS2_19_168:L6	5	SS2_19_168	E18.5	5252	328482	409	0.124357	17276	5.25934
SS2_19_168:L12	5	SS2_19_168	E18.5	8427	484775	145	0.0299018	28681	5.91635
SS2_19_168:L7	5	SS2_19_168	E18.5	9532	481917	92	0.0190868	77897	16.164
SS2_19_168:L8	5	SS2_19_168	E18.5	10451	474177	52	0.0109652	39340	8.29648
SS2_19_168:L11	5	SS2_19_168	E18.5	10459	431872	55	0.0127336	69064	15.9918
SS2_19_168:L10	5	SS2_19_168	E18.5	9568	534064	145	0.0271429	60265	11.2842
SS2_19_168:L13	5	SS2_19_168	E18.5	8880	479802	88	0.0183375	29567	6.16233
SS2_19_168:L9	5	SS2_19_168	E18.5	9250	508839	88	0.0172913	30466	5.98736
SS2_19_168:L15	5	SS2_19_168	E18.5	7888	239477	142	0.0592607	13433	5.60931
SS2_19_168:L17	5	SS2_19_168	E18.5	11650	250845	7	0.00279049	35467	14.139
SS2_19_168:L14	5	SS2_19_168	E18.5	11024	366591	57	0.0155462	56889	15.5184
SS2_19_168:L19	5	SS2_19_168	E18.5	9920	467933	76	0.016239	57996	12.3941
SS2_19_168:L20	5	SS2_19_168	E18.5	8914	419326	203	0.0483876	57951	13.82
SS2_19_168:L18	5	SS2_19_168	E18.5	9685	416593	151	0.0362333	35909	8.61968
SS2_19_168:L16	5	SS2_19_168	E18.5	10348	482740	46	0.00952803	72776	15.0756
SS2_19_168:L23	5	SS2_19_168	E18.5	10431	481160	71	0.0147538	39519	8.21328
SS2_19_168:L21	5	SS2_19_168	E18.5	10836	469320	54	0.0115047	34835	7.42244
SS2_19_168:M2	5	SS2_19_168	E18.5	10354	412654	57	0.0138111	45814	11.1023
SS2_19_168:L24	5	SS2_19_168	E18.5	10365	514906	96	0.0186407	59030	11.4642
SS2_19_168:M5	5	SS2_19_168	E18.5	10215	522169	23	0.00440451	52213	9.99925
SS2_19_168:M1	5	SS2_19_168	E18.5	10428	514756	32	0.00621615	37881	7.35902
SS2_19_168:M6	5	SS2_19_168	E18.5	8740	428808	40	0.00932731	27393	6.38817
SS2_19_168:M3	5	SS2_19_168	E18.5	9249	560368	122	0.0217667	64428	11.4974
SS2_19_168:M8	5	SS2_19_168	E18.5	10069	473169	25	0.00528325	37438	7.91218
SS2_19_168:M7	5	SS2_19_168	E18.5	9338	477630	100	0.0209323	66402	13.9024
SS2_19_168:M4	5	SS2_19_168	E18.5	8595	488590	126	0.0257818	55260	11.3101
SS2_19_168:M9	5	SS2_19_168	E18.5	10122	519174	43	0.0082817	80256	15.4584
SS2_19_168:M10	5	SS2_19_168	E18.5	11175	520138	49	0.00941969	68864	13.2396
SS2_19_168:M12	5	SS2_19_168	E18.5	7778	499064	177	0.0354538	24716	4.95247
SS2_19_168:M11	5	SS2_19_168	E18.5	9123	520895	131	0.0251427	68972	13.2411
SS2_19_168:M15	5	SS2_19_168	E18.5	8854	519532	42	0.00808355	54522	10.4944
SS2_19_168:M14	5	SS2_19_168	E18.5	8847	501505	128	0.0255167	60161	11.9961
SS2_19_168:M16	5	SS2_19_168	E18.5	11551	473801	23	0.00485412	62305	13.15
SS2_19_168:M13	5	SS2_19_168	E18.5	7625	475518	100	0.0210253	24531	5.1588
SS2_19_168:M19	5	SS2_19_168	E18.5	7500	470751	160	0.0339767	24975	5.30535
SS2_19_168:M17	5	SS2_19_168	E18.5	8145	491910	117	0.0237792	26904	5.46929
SS2_19_168:M18	5	SS2_19_168	E18.5	11496	428652	19	0.0044323	47507	11.0829
SS2_19_168:M20	5	SS2_19_168	E18.5	7297	433106	124	0.0286222	25701	5.93411
SS2_19_168:M21	5	SS2_19_168	E18.5	8498	492790	43	0.00872507	25138	5.10116
SS2_19_168:N2	5	SS2_19_168	E18.5	9093	410393	60	0.014618	40043	9.75723
SS2_19_168:N5	5	SS2_19_168	E18.5	5858	374006	97	0.0259287	22620	6.04803
SS2_19_168:N4	5	SS2_19_168	E18.5	9717	506788	42	0.0082868	87442	17.2542
SS2_19_168:N7	5	SS2_19_168	E18.5	8195	444045	77	0.0173376	28907	6.50993
SS2_19_168:M24	5	SS2_19_168	E18.5	7884	906235	172	0.018976	48001	5.29675
SS2_19_168:N8	5	SS2_19_168	E18.5	8211	469861	94	0.0200019	29435	6.26462
SS2_19_168:N6	5	SS2_19_168	E18.5	8333	503695	73	0.0144908	26520	5.26509
SS2_19_168:N3	5	SS2_19_168	E18.5	9500	550612	64	0.0116221	74745	13.5749
SS2_19_168:N11	5	SS2_19_168	E18.5	7989	504650	84	0.0166424	28549	5.65719
SS2_19_168:N1	5	SS2_19_168	E18.5	9035	506550	81	0.015988	60185	11.8814
SS2_19_168:N9	5	SS2_19_168	E18.5	10201	494042	53	0.0107267	48501	9.81718
SS2_19_168:N10	5	SS2_19_168	E18.5	8004	501555	58	0.0115627	27331	5.44925
SS2_19_168:N13	5	SS2_19_168	E18.5	8163	526485	128	0.0243063	29376	5.57965
SS2_19_168:N12	5	SS2_19_168	E18.5	9780	507349	58	0.0114307	54953	10.8314
SS2_19_168:N14	5	SS2_19_168	E18.5	9655	486707	12	0.00246549	40103	8.23966
SS2_19_168:N15	5	SS2_19_168	E18.5	8883	443363	62	0.0139821	44172	9.96294
SS2_19_168:N16	5	SS2_19_168	E18.5	8288	501233	69	0.0137642	29110	5.80768
SS2_19_168:N18	5	SS2_19_168	E18.5	8574	416623	66	0.0158392	25354	6.0856
SS2_19_168:N17	5	SS2_19_168	E18.5	8971	500038	50	0.00999824	48527	9.70466
SS2_19_168:N20	5	SS2_19_168	E18.5	7711	426865	95	0.0222503	22297	5.22343
SS2_19_168:N22	5	SS2_19_168	E18.5	2684	118137	203	0.17154	7747	6.55764
SS2_19_168:N19	5	SS2_19_168	E18.5	10824	294075	10	0.00340038	28231	9.59993
SS2_19_168:N21	5	SS2_19_168	E18.5	10746	495219	47	0.00948985	68919	13.9169
SS2_19_168:O2	5	SS2_19_168	E18.5	10422	101806	2	0.00196448	14364	14.1092
SS2_19_168:N23	5	SS2_19_168	E18.5	11012	479019	29	0.00605367	65732	13.7222
SS2_19_168:O3	5	SS2_19_168	E18.5	8292	73494	0	0	4194	5.70659
SS2_19_168:O6	5	SS2_19_168	E18.5	9282	244824	50	0.0204187	22415	9.15556
SS2_19_168:O1	5	SS2_19_168	E18.5	8524	242885	4	0.00164684	25925	10.6738
SS2_19_168:O4	5	SS2_19_168	E18.5	9559	164837	6	0.00363983	19399	11.7686
SS2_19_168:O5	5	SS2_19_168	E18.5	9467	252729	3	0.00118703	38032	15.0485
SS2_19_168:O7	5	SS2_19_168	E18.5	10626	181320	3	0.00165451	28046	15.4677
SS2_19_168:N24	5	SS2_19_168	E18.5	8106	550168	159	0.0288919	31075	5.64827
SS2_19_168:O14	5	SS2_19_168	E18.5	8049	168676	0	0	20920	12.4025
SS2_19_168:O8	5	SS2_19_168	E18.5	11059	161648	6	0.00371163	19463	12.0404
SS2_19_168:O13	5	SS2_19_168	E18.5	8869	159727	4	0.00250421	17139	10.7302
SS2_19_168:O12	5	SS2_19_168	E18.5	8741	254369	45	0.0176877	13334	5.24199
SS2_19_168:O15	5	SS2_19_168	E18.5	9317	121808	0	0	7040	5.77959
SS2_19_168:O11	5	SS2_19_168	E18.5	8269	96071	2	0.00208175	9853	10.256
SS2_19_168:O9	5	SS2_19_168	E18.5	11390	210704	3	0.00142378	26126	12.3994
SS2_19_168:O10	5	SS2_19_168	E18.5	11024	242773	2	0.000823808	28392	11.6949
SS2_19_168:O24	5	SS2_19_168	E18.5	3577	164928	91	0.0551452	9526	5.77585
SS2_19_168:O18	5	SS2_19_168	E18.5	9029	242011	8	0.00330553	25307	10.457
SS2_19_168:O17	5	SS2_19_168	E18.5	11042	212286	0	0	21538	10.1457
SS2_19_168:O20	5	SS2_19_168	E18.5	7110	168050	1	0.000595057	9004	5.35793
SS2_19_168:O19	5	SS2_19_168	E18.5	8188	282003	17	0.00602794	14889	5.27973
SS2_19_168:O16	5	SS2_19_168	E18.5	10577	284243	6	0.00211083	26769	9.41765
SS2_19_168:O22	5	SS2_19_168	E18.5	4084	233687	271	0.115833	13377	5.72432
SS2_19_168:O23	5	SS2_19_168	E18.5	8243	323494	1	0.000309124	18655	5.76672
SS2_19_168:O21	5	SS2_19_168	E18.5	10675	304154	1	0.00032878	21780	7.16085
SS2_19_168:P2	5	SS2_19_168	E18.5	10746	399634	18	0.00450392	41832	10.4676
SS2_19_168:P1	5	SS2_19_168	E18.5	7712	441280	31	0.00702452	23683	5.36689
SS2_19_168:P6	5	SS2_19_168	E18.5	8503	489529	175	0.0357359	26941	5.50345
SS2_19_168:P4	5	SS2_19_168	E18.5	10171	390024	5	0.00128196	63070	16.1708
SS2_19_168:P7	5	SS2_19_168	E18.5	8646	428325	221	0.0515697	22910	5.34874
SS2_19_168:P8	5	SS2_19_168	E18.5	8262	411920	164	0.0397977	22559	5.47655
SS2_19_168:P3	5	SS2_19_168	E18.5	8938	734124	35	0.00476736	38130	5.19395
SS2_19_168:P9	5	SS2_19_168	E18.5	8446	505512	84	0.0166141	27894	5.51797
SS2_19_168:P10	5	SS2_19_168	E18.5	11493	397664	2	0.000502935	61001	15.3398
SS2_19_168:P5	5	SS2_19_168	E18.5	8670	680693	97	0.0142482	38000	5.58255
SS2_19_168:P14	5	SS2_19_168	E18.5	9213	420951	29	0.00688869	51316	12.1905
SS2_19_168:P18	5	SS2_19_168	E18.5	8217	294655	118	0.0400308	17287	5.86686
SS2_19_168:P12	5	SS2_19_168	E18.5	11780	320396	1	0.000312113	40069	12.5061
SS2_19_168:P15	5	SS2_19_168	E18.5	9212	317321	61	0.0192197	28402	8.95056
SS2_19_168:P22	5	SS2_19_168	E18.5	3844	203568	99	0.0486088	14239	6.99471
[truncated: 309 more rows]
