# Supplementary material for: Single-cell RNA-sequencing analysis of the developing mouse inner ear identifies molecular logic of auditory neuron diversification
Source: Nat Commun. 2022 Jul 5;13:3878. doi: 10.1038/s41467-022-31580-1 (PMC9256748; doi:10.1038/s41467-022-31580-1)
Supplement: Supplementary file 17 — Source Data [file 41467_2022_31580_MOESM17_ESM.xlsx]

## Sheet: Sheet1
Data related to graphs of Figure 3
	Fig. 3g								Fig. 3j
	% of I-SGN subtypes between Isl1-Cre*Neurod1cko (mutant) and Ctrl								% of I-SGN subtypes between Isl1-Cre*Neurod1cko (mutant) and Ctrl
	in the basal SG at P3								in the basal SG at E16.5
	Mutant	Ia/b	Ic						Mutant	Ia/b	Ic
	A1	87.7769	12.2231						A1	93.7197	6.28028
	A2	85.8247	14.1753						A2	95.0862	4.91385
	A3	93.1729	6.8271
	Ctrl	Ia/b	Ic						Ctrl
	A1	70.1789	29.8211						A1	78.1855	21.8145
	A2	73.786	26.214						A2	71.1924	28.8076
	A3	71.6535	28.3465						A3	71.7829	28.2171
	A4	74.1274	25.8726
	Fig. 3h
	% of I-SGN subtypes between Isl1-Cre*Neurod1cko (mutant) and Ctrl
	in the basal SG at P0
	Mutant	Ia/b	Ic
	A1	85.4965	14.5035
	A2	88.9038	11.0962
	A3	85.3439	14.6561
	Ctrl	Ia/b	Ic
	A1	66.1165	33.8835
	A2	61.4625	38.5375
	A3	66.4818	33.5182
	A4	59.3166	40.6834
	A5	65.1637	34.8363
	A6	69.8911	30.1089
